# Supplementary material for: Odor-regulated oviposition behavior in an ecological specialist
Source: Nat Commun. 2023 May 26;14:3041. doi: 10.1038/s41467-023-38722-z (PMC10219952; doi:10.1038/s41467-023-38722-z)
Supplement: Supplementary file 10 — Source Data [file 41467_2023_38722_MOESM10_ESM.zip]

Archive with 50 entries (49 files):
- FigureS3_data/
- __MACOSX/._FigureS3_data
- FigureS3_data/Monitor6-3.txt
- __MACOSX/FigureS3_data/._Monitor6-3.txt
- FigureS3_data/Monitor7.txt
- __MACOSX/FigureS3_data/._Monitor7.txt
- FigureS3_data/Monitor1-3.txt
- __MACOSX/FigureS3_data/._Monitor1-3.txt
- FigureS3_data/Monitor1.txt
- __MACOSX/FigureS3_data/._Monitor1.txt
- FigureS3_data/Monitor3.txt
- __MACOSX/FigureS3_data/._Monitor3.txt
- FigureS3_data/Monitor2.txt
- __MACOSX/FigureS3_data/._Monitor2.txt
- FigureS3_data/Monitor9.txt
- __MACOSX/FigureS3_data/._Monitor9.txt
- FigureS3_data/Monitor8.txt
- __MACOSX/FigureS3_data/._Monitor8.txt
- FigureS3_data/Monitor10.txt
- __MACOSX/FigureS3_data/._Monitor10.txt
- Figure1.xlsx
- __MACOSX/._Figure1.xlsx
- Figure2.xlsx
- __MACOSX/._Figure2.xlsx
- Figure3.xlsx
- __MACOSX/._Figure3.xlsx
- Figure4.xlsx
- __MACOSX/._Figure4.xlsx
- Figure5.xlsx
- __MACOSX/._Figure5.xlsx
- Figure6.xlsx
- __MACOSX/._Figure6.xlsx
- FigureS1.xlsx
- __MACOSX/._FigureS1.xlsx
- FigureS2.xlsx
- __MACOSX/._FigureS2.xlsx
- FigureS3.xlsx
- __MACOSX/._FigureS3.xlsx
- FigureS4.xlsx
- __MACOSX/._FigureS4.xlsx
- FigureS5.xlsx
- __MACOSX/._FigureS5.xlsx
- FigureS6.xlsx
- __MACOSX/._FigureS6.xlsx
- FigureS7.xlsx
- __MACOSX/._FigureS7.xlsx
- FigureS8.xlsx
- __MACOSX/._FigureS8.xlsx
- FigureS9.xlsx
- __MACOSX/._FigureS9.xlsx
