# Supplementary material for: Odor-regulated oviposition behavior in an ecological specialist
Source: Nat Commun. 2023 May 26;14:3041. doi: 10.1038/s41467-023-38722-z (PMC10219952; doi:10.1038/s41467-023-38722-z)
Supplement: Supplementary file 10 — Source Data [file 41467_2023_38722_MOESM10_ESM.zip › FigureS3_data/Monitor6-3.txt]

13344	4 Feb 22	00:00:00	1	0	6	0	Ct	0	0	0	0	0	1	0	2	0	0	0	0	0	0	1	0	3	2	2	4	0	1	1	0	0	1	0	0	0	0	0	0	0	0
13345	4 Feb 22	00:01:00	1	0	6	0	Ct	0	0	1	0	0	1	0	2	0	0	1	1	2	2	1	0	2	2	1	1	0	0	0	0	0	2	0	0	0	0	1	0	0	0
13346	4 Feb 22	00:02:00	1	0	6	0	Ct	0	0	0	0	0	2	0	2	6	0	1	3	2	1	1	0	2	2	2	1	0	0	1	0	0	0	0	0	0	0	0	0	0	0
13347	4 Feb 22	00:03:00	1	0	6	0	Ct	0	0	4	0	0	0	0	1	0	0	2	0	3	0	2	0	3	0	1	2	2	0	0	0	0	1	0	0	0	0	0	0	0	0
13348	4 Feb 22	00:04:00	1	0	6	0	Ct	0	0	1	0	0	0	0	4	0	1	2	2	1	2	4	0	3	0	2	2	0	0	0	0	0	1	0	0	0	0	1	0	0	0
13349	4 Feb 22	00:05:00	1	0	6	0	Ct	0	0	4	0	0	1	0	3	0	0	0	0	1	0	1	0	1	0	3	3	1	0	1	0	0	2	0	0	0	0	0	0	0	0
13350	4 Feb 22	00:06:00	1	0	6	0	Ct	0	0	1	0	0	1	0	2	1	0	1	1	1	0	4	0	1	1	0	3	0	0	0	0	0	1	0	0	0	0	1	0	0	0
13351	4 Feb 22	00:07:00	1	0	6	0	Ct	0	0	2	0	0	2	0	5	0	0	1	0	0	2	2	0	3	2	3	2	1	1	0	0	0	4	0	0	0	0	1	0	0	0
13352	4 Feb 22	00:08:00	1	0	6	0	Ct	0	0	2	0	0	0	0	2	1	0	2	1	0	0	0	0	1	4	0	2	0	1	0	0	0	4	0	0	0	0	2	2	0	0
13353	4 Feb 22	00:09:00	1	0	6	0	Ct	0	0	0	0	0	0	0	1	1	0	1	2	0	2	2	0	3	1	5	2	1	0	0	0	0	4	0	0	0	0	0	1	0	0
13354	4 Feb 22	00:10:00	1	0	6	0	Ct	0	0	4	0	0	0	0	1	0	0	2	1	0	0	3	0	0	2	5	2	4	1	1	0	0	3	0	0	0	0	4	0	0	0
13355	4 Feb 22	00:11:00	1	0	6	0	Ct	0	0	1	0	0	0	0	2	2	0	3	3	0	0	1	0	2	2	1	2	0	7	1	0	0	4	0	0	0	0	0	1	0	0
13356	4 Feb 22	00:12:00	1	0	6	0	Ct	0	0	2	0	0	2	0	2	4	0	0	1	0	0	1	0	2	0	2	1	2	1	0	0	0	3	1	0	0	0	2	2	0	0
13357	4 Feb 22	00:13:00	1	0	6	0	Ct	0	0	2	0	0	0	0	1	2	0	0	1	0	0	1	0	2	2	2	2	1	0	2	0	0	2	1	0	0	0	1	2	0	0
13358	4 Feb 22	00:14:00	1	0	6	0	Ct	0	0	1	0	0	3	0	0	3	1	0	2	1	0	1	0	2	2	5	3	0	0	1	0	0	2	0	0	0	0	0	1	0	0
13359	4 Feb 22	00:15:00	1	0	6	0	Ct	0	0	1	0	0	0	0	1	0	0	0	1	1	0	3	0	1	1	0	1	0	0	1	0	0	1	3	0	0	0	1	1	0	0
13360	4 Feb 22	00:16:00	1	0	6	0	Ct	0	0	1	0	0	0	0	1	0	0	0	0	0	0	1	1	4	1	1	3	0	3	2	0	0	1	0	0	0	0	4	2	0	0
13361	4 Feb 22	00:17:00	1	0	6	0	Ct	0	0	2	0	0	0	0	3	0	0	0	0	0	1	0	0	3	3	2	2	0	1	1	0	0	2	2	0	0	0	2	1	0	0
13362	4 Feb 22	00:18:00	1	0	6	0	Ct	0	0	0	0	0	2	0	2	1	0	0	0	0	4	1	0	0	0	2	3	3	1	1	0	0	2	0	0	0	0	3	1	0	0
13363	4 Feb 22	00:19:00	1	0	6	0	Ct	0	0	0	0	0	1	0	2	1	0	0	0	0	0	1	1	1	0	2	1	1	1	1	0	0	1	3	0	0	0	3	2	0	0
13364	4 Feb 22	00:20:00	1	0	6	0	Ct	0	0	2	0	0	0	0	1	0	0	0	0	0	0	0	1	3	2	1	2	1	0	3	0	0	2	1	0	0	0	1	2	0	0
13365	4 Feb 22	00:21:00	1	0	6	0	Ct	0	0	1	0	0	1	0	3	0	0	0	1	0	0	2	0	1	2	2	2	0	1	1	0	0	1	1	0	0	0	4	14	0	0
13366	4 Feb 22	00:22:00	1	0	6	0	Ct	0	0	3	0	0	0	0	3	2	0	0	0	0	2	2	0	2	1	2	2	2	1	2	0	0	2	1	0	0	0	3	1	0	0
13367	4 Feb 22	00:23:00	1	0	6	0	Ct	0	0	1	0	0	2	0	3	0	0	2	0	0	1	2	0	0	0	2	1	0	1	1	0	0	1	3	0	0	0	1	2	0	0
13368	4 Feb 22	00:24:00	1	0	6	0	Ct	0	0	3	0	0	0	0	1	2	1	0	0	0	0	2	0	1	0	2	2	2	0	2	0	0	1	0	0	0	0	2	2	0	0
13369	4 Feb 22	00:25:00	1	0	6	0	Ct	0	0	1	0	0	0	0	0	0	2	0	0	0	0	0	0	0	1	2	2	0	0	0	0	0	1	0	0	0	0	2	3	0	0
13370	4 Feb 22	00:26:00	1	0	6	0	Ct	0	0	0	0	0	0	0	1	0	1	1	0	0	1	2	0	1	3	0	1	3	0	0	0	0	2	0	0	0	0	2	4	0	0
13371	4 Feb 22	00:27:00	1	0	6	0	Ct	0	0	1	0	0	0	0	2	2	0	1	0	0	1	4	0	3	0	3	4	2	0	0	1	0	1	0	0	0	0	1	1	0	0
13372	4 Feb 22	00:28:00	1	0	6	0	Ct	0	0	2	0	0	0	0	2	0	0	2	0	0	1	2	0	0	1	1	1	0	4	0	1	0	1	2	0	0	0	1	3	0	0
13373	4 Feb 22	00:29:00	1	0	6	0	Ct	0	0	1	0	0	0	0	0	1	1	2	0	0	0	0	0	3	2	3	2	4	0	0	0	0	0	1	0	0	0	2	2	0	0
13374	4 Feb 22	00:30:00	1	0	6	0	Ct	0	0	1	0	0	5	0	0	3	1	2	0	0	0	0	0	2	2	1	1	3	0	0	1	0	2	3	0	0	0	2	2	0	0
13375	4 Feb 22	00:31:00	1	0	6	0	Ct	0	0	2	0	0	0	0	1	1	1	1	1	0	0	1	0	1	0	1	3	2	1	0	5	0	0	1	0	0	0	3	1	0	0
13376	4 Feb 22	00:32:00	1	0	6	0	Ct	0	0	1	0	0	0	0	0	2	0	2	2	0	0	1	2	1	0	0	1	0	4	0	0	0	1	0	0	0	0	2	2	0	0
13377	4 Feb 22	00:33:00	1	0	6	0	Ct	0	0	1	0	0	1	0	1	0	2	4	3	0	0	2	0	2	2	2	6	1	0	0	0	0	1	1	0	0	0	2	2	0	0
13378	4 Feb 22	00:34:00	1	0	6	0	Ct	0	0	3	0	0	5	0	0	3	1	2	4	0	0	0	0	2	6	2	4	4	0	0	3	0	0	0	0	0	0	2	2	0	0
13379	4 Feb 22	00:35:00	1	0	6	0	Ct	0	0	1	0	0	2	0	0	1	0	2	1	0	0	0	2	0	1	3	2	3	2	0	1	0	2	0	0	0	0	0	1	0	0
13380	4 Feb 22	00:36:00	1	0	6	0	Ct	0	0	1	0	0	2	0	0	0	0	0	0	0	0	0	1	0	1	2	2	1	0	0	0	0	1	3	0	0	0	5	1	0	0
13381	4 Feb 22	00:37:00	1	0	6	0	Ct	0	0	1	0	0	3	0	0	3	0	0	0	0	0	0	0	1	0	2	1	2	2	0	0	0	0	0	0	0	0	5	1	0	0
13382	4 Feb 22	00:38:00	1	0	6	0	Ct	0	0	1	0	0	0	0	0	3	1	0	2	0	1	0	0	4	2	5	0	1	0	0	0	0	0	0	0	0	0	0	1	0	0
13383	4 Feb 22	00:39:00	1	0	6	0	Ct	0	0	1	0	0	0	0	0	3	1	2	0	0	1	0	1	1	4	1	2	2	0	0	0	0	1	2	0	0	0	2	0	0	0
13384	4 Feb 22	00:40:00	1	0	6	0	Ct	0	0	1	0	0	0	0	0	1	1	0	0	0	1	0	0	2	1	2	2	2	0	0	0	0	1	1	0	0	0	2	2	0	2
13385	4 Feb 22	00:41:00	1	0	6	0	Ct	0	0	3	0	0	0	0	0	1	0	1	2	0	0	0	0	0	0	2	2	2	0	0	0	0	6	2	0	0	0	0	3	0	0
13386	4 Feb 22	00:42:00	1	0	6	0	Ct	0	0	1	0	0	0	0	0	2	2	1	3	0	0	0	0	2	0	3	1	3	0	0	10	0	5	1	0	0	0	4	2	0	0
13387	4 Feb 22	00:43:00	1	0	6	0	Ct	0	0	0	0	0	0	0	0	1	2	0	1	0	0	0	0	0	0	1	3	1	0	0	0	0	1	3	0	0	0	1	1	0	0
13388	4 Feb 22	00:44:00	1	0	6	0	Ct	0	0	0	0	0	0	0	0	1	1	2	1	0	3	0	0	1	0	3	2	4	0	0	1	0	1	0	0	0	0	2	3	0	0
13389	4 Feb 22	00:45:00	1	0	6	0	Ct	0	0	2	0	0	3	0	0	0	1	0	0	0	1	0	1	0	0	1	2	3	0	0	3	0	0	0	0	1	0	1	3	0	0
13390	4 Feb 22	00:46:00	1	0	6	0	Ct	0	0	0	0	0	1	0	2	3	2	0	0	0	0	0	1	0	0	1	2	2	0	0	6	0	2	0	0	0	0	1	1	0	0
13391	4 Feb 22	00:47:00	1	0	6	0	Ct	0	0	3	0	0	2	0	1	0	1	1	0	0	0	0	1	0	0	2	1	3	0	0	1	0	3	0	0	3	0	2	4	0	0
13392	4 Feb 22	00:48:00	1	0	6	0	Ct	0	0	0	0	0	0	0	1	0	1	1	0	0	0	0	0	0	1	1	2	2	0	0	0	0	1	0	0	1	0	1	2	0	0
13393	4 Feb 22	00:49:00	1	0	6	0	Ct	0	0	1	0	0	0	0	1	0	1	0	1	0	2	0	2	0	2	1	2	1	0	0	4	0	1	3	0	1	0	0	2	0	0
13394	4 Feb 22	00:50:00	1	0	6	0	Ct	0	0	1	0	0	0	0	2	0	0	3	0	0	0	0	2	0	0	1	1	1	0	0	2	0	1	1	0	1	0	1	2	0	0
13395	4 Feb 22	00:51:00	1	0	6	0	Ct	0	0	2	0	0	0	0	5	0	2	2	2	0	0	0	0	0	0	1	2	2	0	1	4	0	0	0	0	0	0	2	2	0	0
13396	4 Feb 22	00:52:00	1	0	6	0	Ct	0	0	1	0	0	0	0	0	0	0	2	0	0	4	0	4	0	2	3	1	2	0	2	6	0	3	2	0	1	0	1	2	0	0
13397	4 Feb 22	00:53:00	1	0	6	0	Ct	0	0	1	0	0	0	0	1	0	0	4	0	0	0	0	2	0	2	2	1	2	0	0	1	0	2	1	0	2	0	3	3	0	0
13398	4 Feb 22	00:54:00	1	0	6	0	Ct	0	0	0	0	0	2	0	1	0	0	0	0	0	0	0	1	0	1	2	1	2	0	2	2	0	1	2	0	2	0	0	2	0	0
13399	4 Feb 22	00:55:00	1	0	6	0	Ct	0	0	2	0	0	0	0	1	0	0	0	0	0	0	0	2	0	0	3	1	1	0	1	1	0	1	0	0	2	0	1	2	0	0
13400	4 Feb 22	00:56:00	1	0	6	0	Ct	0	0	3	0	0	0	0	0	2	0	2	0	0	2	0	0	0	0	2	1	1	0	0	0	0	3	0	0	2	0	2	1	0	0
13401	4 Feb 22	00:57:00	1	0	6	0	Ct	0	0	1	0	0	0	0	2	0	0	0	0	0	0	0	0	0	1	2	3	2	0	0	2	0	1	2	0	2	0	1	2	0	0
13402	4 Feb 22	00:58:00	1	0	6	0	Ct	0	0	0	0	0	2	0	2	0	0	0	3	0	4	0	2	0	2	1	2	2	0	0	1	0	1	0	0	2	0	2	2	0	0
13403	4 Feb 22	00:59:00	1	0	6	0	Ct	0	0	1	0	0	0	0	0	2	0	2	1	0	0	0	0	0	0	1	1	3	0	0	1	0	2	0	0	0	0	2	1	0	0
13404	4 Feb 22	01:00:00	1	0	6	0	Ct	0	0	2	0	0	0	0	2	0	0	1	0	0	0	0	2	0	1	2	1	0	0	0	3	0	1	0	0	2	0	1	2	0	0
13405	4 Feb 22	01:01:00	1	0	6	0	Ct	0	0	1	0	0	0	0	3	2	0	1	0	0	0	0	0	0	0	2	2	0	0	0	0	0	2	2	0	1	0	0	1	0	0
13406	4 Feb 22	01:02:00	1	0	6	0	Ct	0	0	2	0	0	0	0	4	1	0	3	0	0	0	0	2	0	1	3	1	2	0	0	0	0	0	1	0	0	0	2	2	0	0
13407	4 Feb 22	01:03:00	1	0	6	0	Ct	0	0	0	0	0	0	0	2	0	0	0	0	0	0	0	0	0	0	0	1	2	0	1	2	0	0	2	0	0	0	1	3	0	0
13408	4 Feb 22	01:04:00	1	0	6	0	Ct	0	0	1	0	0	0	0	2	0	0	1	0	0	0	0	0	0	0	2	2	3	0	2	3	0	2	1	0	4	0	1	1	0	0
13409	4 Feb 22	01:05:00	1	0	6	0	Ct	0	0	1	0	0	0	0	3	0	0	1	0	0	0	0	0	0	4	1	1	0	0	0	0	0	1	0	0	0	0	3	0	0	0
13410	4 Feb 22	01:06:00	1	0	6	0	Ct	0	0	0	0	0	0	0	3	0	0	1	0	0	0	0	0	0	3	1	2	1	0	0	0	0	1	2	0	10	0	0	0	0	0
13411	4 Feb 22	01:07:00	1	0	6	0	Ct	0	0	0	0	0	0	0	2	1	0	2	0	2	0	0	0	0	1	0	0	2	0	0	3	0	2	0	0	1	0	1	2	0	0
13412	4 Feb 22	01:08:00	1	0	6	0	Ct	0	0	2	0	0	0	0	2	0	0	1	0	0	0	0	0	0	1	1	1	1	0	0	1	0	1	1	0	0	0	3	2	0	0
13413	4 Feb 22	01:09:00	1	0	6	0	Ct	0	0	1	0	0	0	0	3	0	0	1	0	0	0	0	0	0	2	6	3	2	0	0	2	0	1	3	0	0	0	2	1	0	0
13414	4 Feb 22	01:10:00	1	0	6	0	Ct	0	0	0	0	0	0	0	2	2	0	0	0	0	0	0	0	0	4	2	1	1	0	0	0	0	1	0	0	1	0	0	0	0	0
13415	4 Feb 22	01:11:00	1	0	6	0	Ct	0	0	2	0	0	0	0	1	0	0	1	0	2	0	0	0	0	4	1	2	0	0	0	0	0	2	1	0	0	0	0	4	0	0
13416	4 Feb 22	01:12:00	1	0	6	0	Ct	0	0	1	0	0	0	0	3	3	0	1	0	4	0	0	0	0	0	1	1	0	0	0	0	0	0	1	0	0	0	1	1	0	0
13417	4 Feb 22	01:13:00	1	0	6	0	Ct	0	0	1	0	0	0	0	0	1	0	0	0	0	0	0	0	0	1	1	1	1	0	0	0	0	2	1	0	0	0	1	2	0	0
13418	4 Feb 22	01:14:00	1	0	6	0	Ct	0	0	0	0	0	0	0	2	1	0	0	0	4	0	0	0	0	1	1	1	1	0	0	0	0	1	1	0	0	0	1	2	0	0
13419	4 Feb 22	01:15:00	1	0	6	0	Ct	0	0	1	0	0	0	0	1	0	0	3	3	3	0	0	0	0	2	1	1	0	0	0	0	0	0	0	0	0	0	0	1	0	0
13420	4 Feb 22	01:16:00	1	0	6	0	Ct	0	0	0	0	0	3	0	1	0	0	0	1	3	0	0	0	0	2	1	2	0	0	0	0	0	2	0	0	0	0	1	0	0	0
13421	4 Feb 22	01:17:00	1	0	6	0	Ct	0	0	1	0	0	1	0	2	0	0	1	0	3	0	0	0	0	1	1	1	0	0	0	0	0	1	0	0	0	0	0	0	0	0
13422	4 Feb 22	01:18:00	1	0	6	0	Ct	0	0	1	0	0	0	0	2	2	0	2	0	1	0	0	0	0	1	4	0	0	0	0	0	0	2	0	0	0	0	1	3	0	0
13423	4 Feb 22	01:19:00	1	0	6	0	Ct	0	0	2	0	0	0	0	4	3	0	1	0	1	3	0	0	0	1	0	4	0	0	0	0	0	2	0	0	0	0	0	0	0	0
13424	4 Feb 22	01:20:00	1	0	6	0	Ct	0	0	0	0	0	1	0	4	1	0	1	1	2	0	0	2	0	1	0	0	0	0	0	0	0	2	0	0	0	0	2	2	0	0
13425	4 Feb 22	01:21:00	1	0	6	0	Ct	0	0	1	0	0	0	0	2	0	0	0	2	3	0	0	0	0	4	4	1	0	0	0	0	0	3	0	0	0	0	1	1	0	0
13426	4 Feb 22	01:22:00	1	0	6	0	Ct	0	0	0	0	0	0	0	3	0	0	0	0	2	0	0	0	0	1	2	1	0	1	0	0	0	2	2	0	0	0	3	1	0	0
13427	4 Feb 22	01:23:00	1	0	6	0	Ct	0	0	0	0	0	0	0	1	1	0	0	0	0	0	0	0	0	3	0	1	0	5	0	0	0	1	0	0	0	0	2	3	0	0
13428	4 Feb 22	01:24:00	1	0	6	0	Ct	0	0	1	0	0	0	0	1	2	0	0	1	1	0	0	0	0	2	0	0	0	1	0	0	0	3	0	0	0	0	1	2	0	0
13429	4 Feb 22	01:25:00	1	0	6	0	Ct	0	0	3	0	0	0	0	2	0	0	2	1	1	0	0	0	0	1	3	0	0	0	0	0	0	1	0	0	0	0	1	0	0	0
13430	4 Feb 22	01:26:00	1	0	6	0	Ct	0	0	2	0	0	0	0	1	1	2	0	2	2	0	0	0	0	2	1	0	2	0	0	0	0	1	0	0	0	0	3	2	0	0
13431	4 Feb 22	01:27:00	1	0	6	0	Ct	0	0	1	0	0	0	0	2	1	0	1	0	6	0	0	0	0	0	1	0	1	1	0	0	0	1	1	0	0	0	1	3	0	0
13432	4 Feb 22	01:28:00	1	0	6	0	Ct	0	0	1	0	0	0	0	2	0	1	0	0	2	0	0	0	0	0	1	0	0	1	0	0	0	1	0	0	0	0	1	2	0	2
13433	4 Feb 22	01:29:00	1	0	6	0	Ct	0	0	1	0	0	2	0	1	0	3	2	0	0	0	0	0	0	0	3	2	3	0	0	0	0	0	0	0	0	0	1	2	0	1
13434	4 Feb 22	01:30:00	1	0	6	0	Ct	0	0	0	0	0	0	0	2	0	0	0	0	1	0	0	0	0	2	1	0	0	0	0	0	0	0	0	0	0	0	2	1	0	0
13435	4 Feb 22	01:31:00	1	0	6	0	Ct	0	0	0	0	0	0	0	2	1	0	0	0	2	0	0	0	0	1	1	1	0	0	0	0	0	0	0	0	0	0	4	0	0	0
13436	4 Feb 22	01:32:00	1	0	6	0	Ct	0	0	0	0	0	0	0	2	1	0	0	1	1	0	1	0	0	2	4	0	4	0	0	0	0	2	0	0	0	0	0	3	0	0
13437	4 Feb 22	01:33:00	1	0	6	0	Ct	0	0	0	0	0	0	0	2	0	0	0	0	0	0	4	0	0	2	6	0	0	0	0	0	0	2	0	0	0	0	3	2	0	0
13438	4 Feb 22	01:34:00	1	0	6	0	Ct	0	0	0	0	0	0	0	0	0	0	0	1	2	0	0	0	0	0	1	0	1	0	0	0	0	2	0	0	0	0	0	2	0	0
13439	4 Feb 22	01:35:00	1	0	6	0	Ct	0	0	0	0	0	0	0	0	1	2	0	0	2	0	2	0	0	0	3	2	0	0	0	0	0	2	0	0	2	0	0	2	0	0
13440	4 Feb 22	01:36:00	1	0	6	0	Ct	0	0	0	0	0	0	0	0	1	0	0	0	1	0	5	0	0	2	1	2	1	0	0	0	0	2	0	0	0	0	0	1	0	0
13441	4 Feb 22	01:37:00	1	0	6	0	Ct	0	0	1	0	0	0	0	0	1	0	0	0	3	0	7	0	0	3	0	1	0	0	0	0	0	2	0	0	0	0	0	2	0	0
13442	4 Feb 22	01:38:00	1	0	6	0	Ct	0	0	0	0	0	0	0	2	0	0	0	1	2	1	0	0	0	1	3	0	2	0	0	0	0	4	0	0	0	0	0	2	0	0
13443	4 Feb 22	01:39:00	1	0	6	0	Ct	0	0	0	0	0	0	0	3	4	0	0	1	2	1	1	0	0	1	1	1	2	0	0	0	0	1	0	0	0	0	0	0	0	0
13444	4 Feb 22	01:40:00	1	0	6	0	Ct	0	0	0	0	0	0	0	1	0	0	0	2	2	1	1	0	0	0	1	3	3	0	0	0	0	5	2	0	2	0	0	2	0	0
13445	4 Feb 22	01:41:00	1	0	6	0	Ct	0	0	0	0	0	0	0	1	1	1	0	1	0	0	0	0	0	1	2	0	0	0	0	0	0	0	0	0	0	0	0	1	0	0
13446	4 Feb 22	01:42:00	1	0	6	0	Ct	0	0	0	0	0	0	0	0	0	0	0	0	0	1	2	0	0	1	0	2	2	0	0	0	0	1	0	0	0	0	0	0	0	0
13447	4 Feb 22	01:43:00	1	0	6	0	Ct	0	0	0	0	0	0	0	3	1	0	0	1	2	1	2	0	0	0	2	1	2	0	0	0	0	1	0	0	1	0	0	2	0	0
13448	4 Feb 22	01:44:00	1	0	6	0	Ct	0	0	1	0	0	0	0	2	0	0	0	2	2	1	3	0	0	2	2	1	0	0	0	0	0	0	0	0	0	0	0	3	0	0
13449	4 Feb 22	01:45:00	1	0	6	0	Ct	0	0	0	0	0	0	0	1	1	0	0	3	2	0	1	0	0	1	1	0	3	0	0	2	0	0	0	0	0	0	0	7	0	0
13450	4 Feb 22	01:46:00	1	0	6	0	Ct	0	0	0	0	0	0	0	1	0	0	0	2	2	0	1	0	0	1	2	1	0	0	0	2	0	0	0	0	0	0	0	2	0	0
13451	4 Feb 22	01:47:00	1	0	6	0	Ct	0	0	0	0	0	0	0	2	0	1	0	4	1	0	0	0	0	0	2	0	3	0	0	2	0	0	0	0	0	0	0	1	0	0
13452	4 Feb 22	01:48:00	1	0	6	0	Ct	0	0	1	0	0	0	0	1	1	1	0	2	2	0	0	0	0	3	2	1	0	0	0	2	0	1	0	0	0	0	0	2	0	0
13453	4 Feb 22	01:49:00	1	0	6	0	Ct	0	0	0	0	0	0	0	2	1	6	0	1	2	0	0	0	0	0	2	3	0	0	0	0	0	3	0	0	0	0	0	2	0	0
13454	4 Feb 22	01:50:00	1	0	6	0	Ct	0	0	0	0	0	0	0	2	0	2	0	2	3	0	0	0	0	3	1	1	0	0	0	7	0	1	0	0	0	0	0	1	0	0
13455	4 Feb 22	01:51:00	1	0	6	0	Ct	0	0	5	0	0	0	0	1	1	0	0	2	1	0	0	0	0	2	2	3	0	0	0	0	0	1	0	0	0	0	0	1	0	0
13456	4 Feb 22	01:52:00	1	0	6	0	Ct	0	0	0	0	0	0	0	3	0	2	0	0	2	0	0	0	0	0	1	2	0	0	0	0	0	0	0	0	0	0	0	1	0	0
13457	4 Feb 22	01:53:00	1	0	6	0	Ct	0	0	0	0	0	0	0	1	1	0	0	2	2	0	0	0	0	1	1	2	0	0	0	1	0	0	0	0	0	0	0	1	0	0
13458	4 Feb 22	01:54:00	1	0	6	0	Ct	0	0	1	0	0	0	0	1	1	1	0	1	1	1	0	0	0	0	3	2	0	0	0	0	0	3	0	0	0	0	0	1	0	0
13459	4 Feb 22	01:55:00	1	0	6	0	Ct	0	0	0	0	0	0	0	3	0	5	0	2	3	0	0	0	0	0	2	1	0	0	0	4	0	0	6	0	0	0	0	1	0	0
13460	4 Feb 22	01:56:00	1	0	6	0	Ct	0	0	1	0	0	0	0	1	0	0	0	0	2	0	0	0	0	1	0	2	0	0	0	1	0	0	0	0	0	0	0	1	0	0
13461	4 Feb 22	01:57:00	1	0	6	0	Ct	0	0	2	0	0	0	0	1	0	0	0	2	2	0	0	0	0	0	2	1	0	0	0	1	0	1	0	0	0	0	0	2	0	0
13462	4 Feb 22	01:58:00	1	0	6	0	Ct	0	0	1	0	0	5	0	2	0	0	0	1	0	0	0	0	0	0	0	1	0	0	0	3	0	3	0	0	0	0	0	2	0	0
13463	4 Feb 22	01:59:00	1	0	6	0	Ct	0	0	2	0	0	0	0	2	1	0	0	3	2	0	0	0	0	0	3	0	0	0	0	1	0	1	2	0	0	0	0	0	0	0
13464	4 Feb 22	02:00:00	1	0	6	0	Ct	0	0	0	0	0	0	0	2	1	0	0	1	0	0	0	0	0	0	0	0	0	0	0	1	0	1	3	0	0	0	0	2	0	0
13465	4 Feb 22	02:01:00	1	0	6	0	Ct	0	0	0	0	0	0	0	2	2	0	0	1	2	1	0	0	0	1	1	0	0	0	0	2	0	1	0	0	0	0	0	3	0	0
13466	4 Feb 22	02:02:00	1	0	6	0	Ct	0	0	3	0	0	0	0	1	0	0	0	2	2	0	0	0	0	1	2	2	0	0	0	1	0	1	0	0	0	0	0	0	0	0
13467	4 Feb 22	02:03:00	1	0	6	0	Ct	0	0	1	0	0	0	0	2	0	0	0	1	0	0	0	0	0	3	3	0	0	0	0	0	0	0	0	0	0	0	0	2	0	0
13468	4 Feb 22	02:04:00	1	0	6	0	Ct	0	0	1	0	0	0	0	2	1	0	0	1	2	0	0	0	0	2	0	1	0	0	0	2	0	1	0	0	0	0	0	0	0	0
13469	4 Feb 22	02:05:00	1	0	6	0	Ct	0	0	1	0	0	0	0	1	1	0	0	0	2	0	0	0	0	2	1	0	0	0	0	1	0	1	0	0	0	0	0	1	0	0
13470	4 Feb 22	02:06:00	1	0	6	0	Ct	0	0	1	0	0	0	0	1	0	0	0	1	3	1	0	0	0	4	0	0	0	0	0	4	0	1	0	0	0	0	0	2	0	0
13471	4 Feb 22	02:07:00	1	0	6	0	Ct	0	0	3	0	0	0	0	1	1	0	0	1	0	0	0	0	0	5	3	0	0	0	0	0	0	0	0	0	0	0	0	1	0	0
13472	4 Feb 22	02:08:00	1	0	6	0	Ct	0	0	2	0	0	0	0	1	0	0	0	0	3	0	0	0	0	0	1	0	0	0	0	0	0	1	0	0	0	0	0	0	0	0
13473	4 Feb 22	02:09:00	1	0	6	0	Ct	0	0	5	0	0	0	0	2	1	0	0	1	3	0	0	0	0	3	2	0	0	0	0	0	0	0	0	0	0	0	0	0	0	0
13474	4 Feb 22	02:10:00	1	0	6	0	Ct	0	0	1	0	0	0	0	0	3	1	0	3	2	2	0	0	0	1	3	2	0	0	0	0	0	1	0	0	0	0	0	0	0	0
13475	4 Feb 22	02:11:00	1	0	6	0	Ct	0	0	2	0	0	0	0	2	0	0	0	1	2	0	0	0	0	2	2	0	0	4	0	0	0	2	0	0	0	0	0	0	0	0
13476	4 Feb 22	02:12:00	1	0	6	0	Ct	0	0	1	0	0	0	0	0	1	1	0	0	4	0	0	0	0	2	0	5	0	0	0	2	0	0	0	0	0	0	0	0	0	0
13477	4 Feb 22	02:13:00	1	0	6	0	Ct	0	0	1	0	0	0	0	0	0	0	0	0	1	2	0	0	0	3	0	0	0	0	0	1	0	0	0	0	0	0	0	1	0	0
13478	4 Feb 22	02:14:00	1	0	6	0	Ct	0	0	2	0	0	0	0	0	1	0	0	4	2	0	0	0	0	2	2	0	0	2	0	0	0	2	0	0	0	0	0	2	0	0
13479	4 Feb 22	02:15:00	1	0	6	0	Ct	0	0	2	0	0	0	0	0	1	0	0	0	1	2	0	0	0	0	1	3	0	0	0	0	0	2	0	0	0	0	0	0	0	0
13480	4 Feb 22	02:16:00	1	0	6	0	Ct	0	0	1	0	0	0	0	2	1	0	0	0	1	0	0	0	0	0	2	0	0	0	0	0	0	2	0	0	0	0	0	1	0	0
13481	4 Feb 22	02:17:00	1	0	6	0	Ct	0	0	2	0	0	0	0	1	0	0	0	0	2	0	0	0	0	0	1	0	0	2	0	0	0	1	0	0	0	0	0	0	0	0
13482	4 Feb 22	02:18:00	1	0	6	0	Ct	0	0	1	0	0	0	0	1	0	0	0	0	1	0	1	0	0	0	0	0	0	3	0	4	0	2	0	0	0	0	0	0	0	0
13483	4 Feb 22	02:19:00	1	0	6	0	Ct	0	0	2	0	0	0	0	1	0	0	0	0	1	1	0	0	0	0	1	0	0	0	0	0	0	0	0	0	0	0	0	0	1	0
13484	4 Feb 22	02:20:00	1	0	6	0	Ct	0	0	1	0	0	0	0	2	0	0	0	0	1	0	0	0	0	0	3	0	0	3	0	0	0	2	0	0	0	0	0	0	0	0
13485	4 Feb 22	02:21:00	1	0	6	0	Ct	0	0	1	0	0	0	0	1	0	0	0	0	2	0	0	0	0	0	0	0	0	0	0	0	0	0	0	0	0	0	0	3	4	0
13486	4 Feb 22	02:22:00	1	0	6	0	Ct	0	0	2	0	0	0	0	1	0	0	0	0	3	1	0	0	0	3	5	0	0	1	0	1	0	2	0	0	0	0	0	0	2	0
13487	4 Feb 22	02:23:00	1	0	6	0	Ct	0	0	1	0	0	0	0	0	0	0	0	4	2	2	0	0	0	0	0	0	0	5	0	0	0	1	0	0	0	0	0	0	0	0
13488	4 Feb 22	02:24:00	1	0	6	0	Ct	0	0	4	0	0	0	0	2	0	0	0	1	1	0	0	0	0	2	0	0	0	3	0	0	0	0	0	0	0	0	0	2	0	0
13489	4 Feb 22	02:25:00	1	0	6	0	Ct	0	0	1	0	0	0	0	1	1	0	0	0	1	1	0	0	0	2	2	0	0	1	0	0	0	1	0	0	0	0	0	0	0	0
13490	4 Feb 22	02:26:00	1	0	6	0	Ct	0	0	1	0	0	0	0	1	1	0	0	1	1	0	1	0	0	3	3	0	0	1	0	0	0	3	0	0	0	0	0	0	0	0
13491	4 Feb 22	02:27:00	1	0	6	0	Ct	0	0	0	0	0	0	0	2	0	0	0	0	1	0	0	0	0	2	1	0	0	2	0	0	0	2	0	0	0	0	0	0	0	0
13492	4 Feb 22	02:28:00	1	0	6	0	Ct	0	0	1	0	0	0	0	0	0	0	0	1	2	0	0	0	0	2	1	0	0	0	0	1	0	2	0	0	0	0	0	0	0	0
13493	4 Feb 22	02:29:00	1	0	6	0	Ct	0	0	2	0	0	0	0	1	2	0	0	1	0	2	3	0	0	1	1	0	0	0	0	0	0	2	0	0	0	0	0	0	0	0
13494	4 Feb 22	02:30:00	1	0	6	0	Ct	0	0	0	0	0	0	0	1	0	1	0	0	0	1	0	0	0	3	1	0	0	0	0	0	0	0	0	0	0	0	0	0	0	0
13495	4 Feb 22	02:31:00	1	0	6	0	Ct	0	0	2	0	0	0	0	1	0	0	0	1	1	0	0	0	0	2	1	0	0	3	0	0	0	1	0	0	0	0	0	1	0	0
13496	4 Feb 22	02:32:00	1	0	6	0	Ct	0	0	0	0	0	0	0	0	0	0	0	0	2	0	0	0	0	4	2	0	0	1	0	1	0	1	0	0	0	0	0	0	0	0
13497	4 Feb 22	02:33:00	1	0	6	0	Ct	0	0	0	0	0	0	0	0	0	0	0	0	2	0	0	0	0	4	2	0	0	2	0	0	0	3	0	0	0	0	0	1	0	0
13498	4 Feb 22	02:34:00	1	0	6	0	Ct	0	0	0	0	0	0	0	0	0	0	0	0	1	0	0	0	0	0	4	0	0	1	0	0	0	2	0	0	0	0	0	0	0	0
13499	4 Feb 22	02:35:00	1	0	6	0	Ct	0	0	2	0	0	0	0	0	0	0	0	0	2	2	0	0	0	0	3	0	0	0	0	0	0	2	0	0	0	0	0	0	0	0
13500	4 Feb 22	02:36:00	1	0	6	0	Ct	0	0	1	0	0	0	0	0	0	0	0	0	1	0	0	0	0	0	1	0	0	0	0	0	0	1	0	0	0	0	0	0	0	0
13501	4 Feb 22	02:37:00	1	0	6	0	Ct	0	0	0	0	0	0	0	0	0	2	0	0	2	0	0	0	0	0	3	0	0	2	0	0	0	1	0	0	0	0	0	0	0	0
13502	4 Feb 22	02:38:00	1	0	6	0	Ct	0	0	1	0	0	0	0	0	0	0	0	0	2	0	0	0	0	1	1	0	0	2	0	0	0	0	0	0	0	0	0	0	0	0
13503	4 Feb 22	02:39:00	1	0	6	0	Ct	0	0	0	0	0	0	0	0	0	0	0	0	5	0	0	0	0	1	0	0	0	2	0	0	0	3	0	0	0	0	0	0	0	0
13504	4 Feb 22	02:40:00	1	0	6	0	Ct	0	0	0	0	0	0	0	0	0	0	0	0	7	0	0	0	0	2	2	0	0	6	0	0	0	1	0	0	0	0	0	0	0	0
13505	4 Feb 22	02:41:00	1	0	6	0	Ct	0	0	1	0	0	0	0	0	0	0	0	0	0	0	0	0	0	2	2	0	0	1	0	0	0	2	0	0	0	0	0	0	0	0
13506	4 Feb 22	02:42:00	1	0	6	0	Ct	0	0	0	0	0	0	0	0	0	0	0	0	0	0	0	0	0	2	3	0	0	5	0	0	0	1	0	0	0	0	0	0	0	0
13507	4 Feb 22	02:43:00	1	0	6	0	Ct	0	0	0	0	0	0	0	0	0	0	0	0	0	0	0	0	0	1	1	0	0	1	0	0	0	1	0	0	0	0	0	0	0	0
13508	4 Feb 22	02:44:00	1	0	6	0	Ct	0	0	1	0	0	0	0	0	0	0	0	0	0	0	0	0	0	4	1	0	0	1	0	0	0	1	0	0	0	0	0	0	0	0
13509	4 Feb 22	02:45:00	1	0	6	0	Ct	0	0	1	0	0	0	0	0	0	0	6	0	0	0	0	0	0	1	2	0	0	0	0	0	0	0	0	0	0	0	0	0	0	0
13510	4 Feb 22	02:46:00	1	0	6	0	Ct	0	0	1	0	0	0	0	0	2	5	1	0	0	0	0	0	0	2	2	0	0	2	0	0	0	2	0	0	0	0	0	0	0	0
13511	4 Feb 22	02:47:00	1	0	6	0	Ct	0	0	2	0	0	0	0	0	0	0	0	0	0	0	0	0	0	1	1	0	0	1	0	0	0	0	0	0	0	0	0	0	0	0
13512	4 Feb 22	02:48:00	1	0	6	0	Ct	0	0	4	0	0	0	0	0	1	3	0	1	0	0	0	0	0	1	1	0	0	1	0	0	0	1	0	0	0	0	0	0	0	0
13513	4 Feb 22	02:49:00	1	0	6	0	Ct	0	0	2	0	0	0	0	0	1	1	0	0	0	0	0	0	0	3	2	0	0	0	0	0	0	1	0	0	0	0	0	0	0	0
13514	4 Feb 22	02:50:00	1	0	6	0	Ct	0	0	0	0	0	0	0	0	2	1	0	0	0	0	0	0	0	2	0	0	0	0	0	0	0	1	0	0	0	0	0	0	0	0
13515	4 Feb 22	02:51:00	1	0	6	0	Ct	0	0	0	0	0	0	0	0	1	2	0	0	0	0	0	0	0	4	2	0	0	0	0	0	0	1	1	0	0	0	0	0	0	0
13516	4 Feb 22	02:52:00	1	0	6	0	Ct	0	0	0	0	0	0	0	0	0	0	0	0	0	0	0	0	0	2	4	0	0	0	0	0	0	0	0	0	0	0	0	0	0	0
13517	4 Feb 22	02:53:00	1	0	6	0	Ct	0	0	2	0	0	0	0	0	0	1	0	0	0	0	0	0	0	0	3	0	0	0	0	0	0	0	1	0	0	0	0	0	0	0
13518	4 Feb 22	02:54:00	1	0	6	0	Ct	0	0	0	0	0	0	0	0	1	6	0	0	0	0	0	0	0	3	2	0	0	1	0	0	0	0	0	0	0	0	0	0	0	0
13519	4 Feb 22	02:55:00	1	0	6	0	Ct	0	0	1	0	0	0	0	0	0	3	0	0	0	0	0	0	0	4	1	0	0	0	0	0	0	0	0	0	0	0	0	0	0	0
13520	4 Feb 22	02:56:00	1	0	6	0	Ct	0	0	0	0	0	0	0	0	0	2	0	0	0	0	0	0	0	1	1	0	0	0	0	0	0	1	0	0	0	0	0	0	0	0
13521	4 Feb 22	02:57:00	1	0	6	0	Ct	0	0	0	0	0	0	0	0	0	0	0	0	0	0	0	0	0	0	1	0	0	0	0	0	0	0	0	0	0	0	0	0	0	0
13522	4 Feb 22	02:58:00	1	0	6	0	Ct	0	0	0	0	0	0	0	0	1	0	0	0	0	2	0	0	0	1	0	0	0	0	0	0	0	0	0	0	0	0	0	0	0	0
13523	4 Feb 22	02:59:00	1	0	6	0	Ct	0	0	0	0	0	0	0	0	0	7	0	0	0	0	0	0	0	1	1	0	0	0	0	0	0	0	0	0	0	0	0	0	0	0
13524	4 Feb 22	03:00:00	1	0	6	0	Ct	0	0	0	0	0	0	0	0	1	9	0	0	0	2	0	0	0	1	2	0	0	0	0	0	0	0	0	0	0	0	0	0	0	0
13525	4 Feb 22	03:01:00	1	0	6	0	Ct	0	0	0	0	0	0	0	0	2	0	0	0	0	0	0	0	0	1	3	0	0	0	0	0	0	0	0	0	0	0	0	0	0	0
13526	4 Feb 22	03:02:00	1	0	6	0	Ct	0	0	0	0	0	0	0	0	2	0	0	0	0	3	0	0	0	0	0	0	0	0	0	0	0	0	0	0	0	0	0	0	0	0
13527	4 Feb 22	03:03:00	1	0	6	0	Ct	0	0	0	0	0	0	0	0	0	0	0	0	0	0	0	0	0	0	0	0	0	0	0	0	0	0	0	0	0	0	0	0	0	0
13528	4 Feb 22	03:04:00	1	0	6	0	Ct	0	0	0	0	0	0	0	0	0	0	0	0	0	0	0	0	0	1	2	0	0	0	0	0	0	0	0	0	0	0	0	0	0	0
13529	4 Feb 22	03:05:00	1	0	6	0	Ct	0	0	0	0	0	0	0	0	1	0	0	0	0	0	0	0	0	3	2	0	0	0	0	0	0	0	0	0	0	0	0	0	0	0
13530	4 Feb 22	03:06:00	1	0	6	0	Ct	0	0	0	0	0	0	0	0	1	0	0	0	0	0	0	0	0	0	1	0	0	0	0	0	0	0	0	0	0	0	0	0	0	0
13531	4 Feb 22	03:07:00	1	0	6	0	Ct	0	0	0	0	0	0	0	0	0	1	0	1	0	2	0	0	0	0	0	0	0	0	0	0	0	0	0	0	0	0	0	0	0	0
13532	4 Feb 22	03:08:00	1	0	6	0	Ct	0	0	0	0	0	0	0	0	0	0	0	2	0	0	0	0	0	0	4	0	0	0	0	0	0	0	0	0	0	0	0	0	0	0
13533	4 Feb 22	03:09:00	1	0	6	0	Ct	0	0	0	0	0	0	0	0	0	0	0	1	0	0	0	0	0	0	0	0	0	0	0	0	0	0	0	0	0	0	0	0	0	0
13534	4 Feb 22	03:10:00	1	0	6	0	Ct	0	0	0	0	0	0	0	0	0	1	0	2	0	0	0	0	0	1	3	0	0	0	0	0	0	0	0	0	0	0	0	0	0	0
13535	4 Feb 22	03:11:00	1	0	6	0	Ct	0	0	0	0	0	0	0	0	0	0	0	1	0	0	0	0	0	0	0	0	0	0	0	0	0	0	0	0	0	0	0	0	0	0
13536	4 Feb 22	03:12:00	1	0	6	0	Ct	0	0	0	0	0	0	0	0	1	1	0	2	0	0	0	0	0	1	0	0	0	0	0	0	0	0	0	0	0	0	0	0	0	0
13537	4 Feb 22	03:13:00	1	0	6	0	Ct	0	0	0	0	0	0	0	0	1	0	0	2	0	0	0	0	0	0	2	0	0	0	0	0	0	0	0	0	0	0	0	0	0	0
13538	4 Feb 22	03:14:00	1	0	6	0	Ct	0	0	0	0	0	0	0	0	0	0	0	2	0	0	0	0	0	0	1	0	0	0	0	0	0	0	0	0	0	0	0	0	0	0
13539	4 Feb 22	03:15:00	1	0	6	0	Ct	0	0	1	0	0	0	0	0	0	0	0	0	0	0	0	0	0	0	0	0	0	0	0	0	0	0	0	0	0	0	0	0	0	0
13540	4 Feb 22	03:16:00	1	0	6	0	Ct	0	0	2	0	0	0	0	0	0	1	0	7	0	0	0	0	0	0	2	1	0	0	0	0	0	0	0	0	0	0	0	0	0	0
13541	4 Feb 22	03:17:00	1	0	6	0	Ct	0	0	3	0	0	0	0	0	0	0	0	1	0	0	0	0	0	0	0	1	0	0	0	0	0	0	0	0	0	0	0	2	0	0
13542	4 Feb 22	03:18:00	1	0	6	0	Ct	0	0	1	0	0	0	0	0	0	3	0	0	0	0	0	0	0	0	0	0	0	0	0	0	0	0	0	0	0	0	0	4	0	0
13543	4 Feb 22	03:19:00	1	0	6	0	Ct	0	0	0	0	0	0	0	0	0	4	0	2	0	0	0	0	0	2	0	0	0	0	0	0	0	0	0	0	0	0	0	1	0	0
13544	4 Feb 22	03:20:00	1	0	6	0	Ct	0	0	1	0	0	0	0	0	0	0	0	1	1	0	0	0	0	0	0	2	0	0	0	0	0	0	0	0	0	0	0	1	0	0
13545	4 Feb 22	03:21:00	1	0	6	0	Ct	0	0	0	0	0	0	0	0	0	2	0	2	6	1	0	0	0	0	0	0	0	0	0	0	0	0	0	0	0	0	0	2	0	0
13546	4 Feb 22	03:22:00	1	0	6	0	Ct	0	0	0	0	0	0	0	0	0	7	0	4	1	0	0	0	0	0	0	3	0	0	0	0	0	0	3	0	0	0	0	1	0	0
13547	4 Feb 22	03:23:00	1	0	6	0	Ct	0	0	0	0	0	0	0	0	0	1	0	0	3	0	0	0	0	0	0	0	0	0	0	0	0	0	0	0	0	0	0	1	0	0
13548	4 Feb 22	03:24:00	1	0	6	0	Ct	0	0	0	0	0	0	0	0	0	2	0	0	1	0	0	0	0	0	0	0	0	0	0	0	0	0	0	0	0	0	0	1	0	0
13549	4 Feb 22	03:25:00	1	0	6	0	Ct	0	0	0	0	0	0	0	0	0	2	0	1	0	4	0	0	0	0	0	1	0	0	0	0	0	0	0	0	0	0	0	2	0	0
13550	4 Feb 22	03:26:00	1	0	6	0	Ct	0	0	0	0	0	0	0	0	0	0	0	0	2	1	0	0	0	0	0	0	0	0	0	0	0	0	0	0	0	0	0	0	0	0
13551	4 Feb 22	03:27:00	1	0	6	0	Ct	0	0	0	0	0	0	0	0	0	2	0	0	2	0	0	0	0	0	0	0	0	0	0	0	0	0	0	0	0	0	0	1	0	0
13552	4 Feb 22	03:28:00	1	0	6	0	Ct	0	0	0	0	0	0	0	0	0	2	0	0	0	1	0	0	0	0	1	0	0	0	0	0	0	0	0	0	0	0	0	2	0	0
13553	4 Feb 22	03:29:00	1	0	6	0	Ct	0	0	0	0	0	0	0	0	0	2	0	0	0	0	0	0	0	0	0	0	0	0	0	0	0	0	0	0	0	0	0	2	0	0
13554	4 Feb 22	03:30:00	1	0	6	0	Ct	0	0	0	0	0	0	0	0	0	1	0	0	1	0	0	0	0	0	0	0	0	0	0	0	0	0	0	0	0	0	0	1	0	0
13555	4 Feb 22	03:31:00	1	0	6	0	Ct	0	0	0	0	0	0	0	0	0	2	0	0	1	0	0	0	0	0	0	0	0	0	0	0	0	0	0	0	0	0	0	1	0	0
13556	4 Feb 22	03:32:00	1	0	6	0	Ct	0	0	1	0	0	0	0	0	0	0	0	1	0	2	0	0	0	0	0	0	0	0	0	0	0	0	0	0	0	0	0	3	0	0
13557	4 Feb 22	03:33:00	1	0	6	0	Ct	0	0	0	0	0	0	0	0	0	2	0	3	3	0	0	0	0	0	0	0	0	0	0	0	0	0	0	0	0	0	0	2	0	0
13558	4 Feb 22	03:34:00	1	0	6	0	Ct	0	0	0	0	0	0	0	0	0	1	0	0	2	1	0	0	0	0	0	0	0	0	0	0	0	0	0	0	0	0	0	2	0	0
13559	4 Feb 22	03:35:00	1	0	6	0	Ct	0	0	0	0	0	0	0	0	0	3	0	3	1	2	0	0	0	0	0	0	0	0	0	0	0	0	0	0	0	0	0	3	0	0
13560	4 Feb 22	03:36:00	1	0	6	0	Ct	0	0	0	0	0	0	0	0	0	0	0	1	1	0	0	0	0	0	0	0	0	0	0	0	0	0	0	0	0	0	0	4	0	0
13561	4 Feb 22	03:37:00	1	0	6	0	Ct	0	0	0	0	0	0	0	0	0	0	0	1	2	0	0	0	0	0	0	0	0	1	0	0	0	0	0	0	0	0	0	0	0	0
13562	4 Feb 22	03:38:00	1	0	6	0	Ct	0	0	0	0	1	0	0	0	0	0	0	2	2	0	0	0	0	0	0	0	0	0	0	0	0	0	0	0	0	0	0	2	0	0
13563	4 Feb 22	03:39:00	1	0	6	0	Ct	0	0	0	0	0	0	0	0	0	1	0	0	1	0	0	0	0	0	0	0	0	0	0	0	0	0	0	0	0	0	0	2	0	0
13564	4 Feb 22	03:40:00	1	0	6	0	Ct	0	0	0	0	0	0	0	0	0	1	0	2	1	0	0	0	0	0	0	0	0	0	0	0	0	0	0	0	0	0	0	2	0	0
13565	4 Feb 22	03:41:00	1	0	6	0	Ct	0	0	0	0	0	0	0	0	0	4	0	0	0	0	0	0	0	0	0	0	0	1	0	0	0	0	0	0	0	0	0	2	0	0
13566	4 Feb 22	03:42:00	1	0	6	0	Ct	0	0	0	0	0	0	0	0	0	3	0	0	0	6	0	0	0	0	0	0	0	0	0	0	0	0	0	0	0	0	0	4	0	0
13567	4 Feb 22	03:43:00	1	0	6	0	Ct	0	0	0	0	0	0	0	0	0	4	0	0	0	0	0	0	0	0	0	0	0	0	0	0	0	0	0	0	0	0	0	2	0	0
13568	4 Feb 22	03:44:00	1	0	6	0	Ct	0	0	0	0	0	0	0	0	0	0	0	0	0	0	0	0	0	0	0	0	0	0	0	0	0	0	0	0	0	0	0	1	0	0
13569	4 Feb 22	03:45:00	1	0	6	0	Ct	0	0	0	0	0	0	0	0	0	1	0	0	0	0	0	0	0	0	0	0	0	0	0	0	0	0	0	0	0	0	0	1	0	0
13570	4 Feb 22	03:46:00	1	0	6	0	Ct	0	0	0	0	0	0	0	0	0	0	0	0	0	0	0	0	0	0	0	0	0	0	0	0	0	0	0	0	0	0	0	3	0	0
13571	4 Feb 22	03:47:00	1	0	6	0	Ct	0	0	0	0	0	0	0	0	1	1	0	0	0	0	0	0	0	0	0	0	0	2	0	0	0	0	0	0	0	0	0	2	0	0
13572	4 Feb 22	03:48:00	1	0	6	0	Ct	0	0	1	0	0	0	0	0	1	1	0	0	0	0	0	0	0	0	0	0	0	1	0	0	0	0	0	0	0	0	0	2	0	0
13573	4 Feb 22	03:49:00	1	0	6	0	Ct	0	0	1	0	0	0	0	0	1	0	0	0	0	0	0	0	0	0	0	0	0	0	0	0	0	0	0	0	0	0	0	2	0	0
13574	4 Feb 22	03:50:00	1	0	6	0	Ct	0	0	3	0	0	0	0	0	1	0	0	0	0	0	0	0	0	0	0	0	0	1	0	0	0	0	0	0	0	0	0	2	0	0
13575	4 Feb 22	03:51:00	1	0	6	0	Ct	0	0	0	0	0	0	0	0	0	2	0	0	0	0	0	0	0	0	0	0	0	2	0	0	0	0	0	0	0	0	0	1	0	0
13576	4 Feb 22	03:52:00	1	0	6	0	Ct	0	0	1	0	0	0	0	0	1	0	0	0	0	0	0	0	0	0	0	0	0	1	0	0	0	0	0	0	0	0	0	2	0	0
13577	4 Feb 22	03:53:00	1	0	6	0	Ct	0	0	0	0	0	0	0	0	4	1	0	0	0	0	0	0	0	0	0	0	0	2	0	0	0	0	0	0	0	0	0	4	0	0
13578	4 Feb 22	03:54:00	1	0	6	0	Ct	0	0	2	0	0	0	0	0	0	1	0	0	0	0	0	0	0	0	0	0	0	1	0	0	0	0	0	0	0	0	0	2	0	0
13579	4 Feb 22	03:55:00	1	0	6	0	Ct	0	0	1	0	0	0	0	0	0	0	0	0	0	0	0	0	3	0	0	0	0	4	0	0	0	0	0	0	0	0	0	2	0	0
13580	4 Feb 22	03:56:00	1	0	6	0	Ct	0	0	2	0	0	0	0	0	1	0	0	0	0	0	0	0	0	0	0	0	0	1	0	0	0	0	0	0	0	0	0	1	0	0
13581	4 Feb 22	03:57:00	1	0	6	0	Ct	0	0	1	0	0	0	0	0	1	3	0	0	0	0	0	0	4	0	0	0	0	2	0	0	0	0	0	0	0	0	0	0	0	0
13582	4 Feb 22	03:58:00	1	0	6	0	Ct	0	0	0	0	0	0	0	0	0	1	0	0	0	0	0	0	2	0	0	0	0	2	0	0	0	0	0	0	0	0	0	0	0	0
13583	4 Feb 22	03:59:00	1	0	6	0	Ct	0	0	3	0	0	0	0	0	0	0	0	0	0	0	0	0	3	0	0	0	0	1	0	0	0	0	0	0	0	0	0	2	0	0
13584	4 Feb 22	04:00:00	1	0	6	0	Ct	0	0	2	0	0	0	0	0	2	0	0	0	0	0	0	0	1	0	0	0	0	0	0	0	0	0	0	0	0	0	0	2	0	0
13585	4 Feb 22	04:01:00	1	0	6	0	Ct	0	0	4	0	0	0	0	0	0	1	1	0	0	0	0	0	2	0	0	0	0	2	0	0	0	0	0	0	0	0	0	2	0	0
13586	4 Feb 22	04:02:00	1	0	6	0	Ct	0	0	1	0	0	0	0	0	2	1	1	0	0	0	0	0	0	0	0	0	0	2	0	0	0	0	0	0	0	0	0	1	0	0
13587	4 Feb 22	04:03:00	1	0	6	0	Ct	0	0	2	0	0	0	0	0	0	2	1	0	0	0	0	0	3	0	0	0	0	2	0	0	0	0	0	0	0	0	0	1	0	0
13588	4 Feb 22	04:04:00	1	0	6	0	Ct	0	0	1	0	0	0	0	0	6	0	0	1	0	0	0	0	0	0	0	0	0	2	0	0	0	0	0	0	0	0	0	3	0	0
13589	4 Feb 22	04:05:00	1	0	6	0	Ct	0	0	1	0	0	0	0	0	0	0	0	2	0	0	0	0	0	0	1	0	0	0	0	0	0	0	0	0	0	0	0	1	0	0
13590	4 Feb 22	04:06:00	1	0	6	0	Ct	0	0	1	0	0	0	0	0	0	1	0	1	0	0	0	0	1	0	1	0	0	0	0	0	0	0	0	0	0	0	0	6	0	0
13591	4 Feb 22	04:07:00	1	0	6	0	Ct	0	0	1	0	0	0	0	0	0	1	0	0	0	0	0	0	0	0	1	0	0	0	0	0	0	0	0	0	0	0	0	11	0	0
13592	4 Feb 22	04:08:00	1	0	6	0	Ct	0	0	0	0	0	0	0	0	0	1	0	0	0	0	0	0	0	0	0	0	0	2	0	0	0	0	0	0	0	0	0	2	0	0
13593	4 Feb 22	04:09:00	1	0	6	0	Ct	0	0	0	0	0	0	0	0	3	1	0	0	0	0	0	0	0	0	0	0	0	4	0	0	0	0	0	0	0	0	0	3	0	0
13594	4 Feb 22	04:10:00	1	0	6	0	Ct	0	0	3	0	0	0	0	0	0	0	0	0	0	0	0	0	2	0	0	0	0	1	0	0	0	0	0	0	0	0	0	1	0	0
13595	4 Feb 22	04:11:00	1	0	6	0	Ct	0	0	2	0	0	0	0	0	2	0	0	0	0	0	0	0	3	0	0	0	0	1	0	0	0	0	0	0	0	0	0	1	0	0
13596	4 Feb 22	04:12:00	1	0	6	0	Ct	0	0	0	0	0	0	0	0	0	0	0	0	0	0	0	0	4	0	0	0	0	2	0	0	0	0	0	0	0	0	0	0	0	0
13597	4 Feb 22	04:13:00	1	0	6	0	Ct	0	0	3	0	0	0	0	0	2	0	0	0	0	0	0	0	0	0	0	0	0	2	0	0	0	0	0	0	0	0	0	2	0	0
13598	4 Feb 22	04:14:00	1	0	6	0	Ct	0	0	3	0	0	0	0	0	2	2	0	0	0	0	0	0	1	0	0	0	0	1	0	0	0	0	0	0	0	0	0	2	0	0
13599	4 Feb 22	04:15:00	1	0	6	0	Ct	0	0	1	0	0	0	0	0	4	4	0	0	0	0	0	0	0	0	0	0	0	2	0	0	0	0	0	0	0	0	0	2	0	0
13600	4 Feb 22	04:16:00	1	0	6	0	Ct	0	0	1	0	0	0	0	0	1	1	0	0	0	0	0	0	0	0	0	0	0	2	0	0	0	0	0	0	0	0	0	1	0	0
13601	4 Feb 22	04:17:00	1	0	6	0	Ct	0	0	0	0	0	0	0	0	1	0	0	0	0	0	0	0	0	0	0	0	0	3	0	0	0	0	0	0	0	0	0	0	0	0
13602	4 Feb 22	04:18:00	1	0	6	0	Ct	0	0	2	0	0	0	0	0	3	1	1	0	0	2	0	0	0	0	0	0	0	1	0	0	0	0	0	0	0	0	0	0	0	0
13603	4 Feb 22	04:19:00	1	0	6	0	Ct	0	0	1	0	0	0	0	0	0	1	0	0	0	0	0	0	0	0	0	0	0	7	0	0	0	0	0	0	0	0	0	1	0	0
13604	4 Feb 22	04:20:00	1	0	6	0	Ct	0	0	2	0	0	0	0	0	3	1	0	0	0	0	0	0	0	0	0	0	0	3	0	0	0	0	0	0	0	0	0	2	0	0
13605	4 Feb 22	04:21:00	1	0	6	0	Ct	0	0	3	0	0	0	0	0	0	1	0	0	0	0	0	0	0	0	0	0	0	0	0	0	0	0	0	0	0	0	0	0	0	0
13606	4 Feb 22	04:22:00	1	0	6	0	Ct	0	0	2	0	0	0	0	0	6	0	0	0	0	0	0	0	0	0	0	0	0	0	0	0	0	0	0	0	0	0	0	1	0	0
13607	4 Feb 22	04:23:00	1	0	6	0	Ct	0	0	2	0	0	0	0	0	0	2	0	0	0	0	0	0	0	0	0	0	0	0	0	0	0	0	0	0	0	0	0	3	0	0
13608	4 Feb 22	04:24:00	1	0	6	0	Ct	0	0	4	0	0	0	0	0	0	0	0	0	0	0	0	0	0	0	0	0	0	0	0	0	0	0	0	0	0	0	0	2	0	0
13609	4 Feb 22	04:25:00	1	0	6	0	Ct	0	0	1	0	0	0	0	0	0	0	0	0	0	3	0	0	0	0	0	0	0	0	0	0	0	0	0	0	0	0	0	3	0	0
13610	4 Feb 22	04:26:00	1	0	6	0	Ct	0	0	2	0	0	0	0	0	3	0	0	1	0	0	0	0	0	0	0	0	0	0	0	0	0	0	0	0	0	0	0	0	0	0
13611	4 Feb 22	04:27:00	1	0	6	0	Ct	0	0	1	0	0	0	0	0	2	0	0	1	0	0	0	0	0	0	0	0	0	0	0	0	0	0	0	0	0	0	0	2	0	0
13612	4 Feb 22	04:28:00	1	0	6	0	Ct	0	0	1	0	0	0	0	0	0	0	0	3	0	0	0	0	0	0	0	0	0	0	0	0	0	0	0	0	0	0	0	1	0	0
13613	4 Feb 22	04:29:00	1	0	6	0	Ct	0	0	1	0	0	0	0	0	0	1	0	1	0	0	0	0	0	0	0	0	0	0	0	0	0	0	0	0	0	0	0	0	0	0
13614	4 Feb 22	04:30:00	1	0	6	0	Ct	0	0	1	0	0	0	0	0	0	0	0	0	0	0	0	0	0	0	0	0	0	0	0	0	0	0	0	0	0	0	0	1	0	0
13615	4 Feb 22	04:31:00	1	0	6	0	Ct	0	0	3	0	0	0	0	0	0	0	0	1	0	0	0	0	0	0	0	0	0	0	0	0	0	0	0	0	0	0	0	2	0	0
13616	4 Feb 22	04:32:00	1	0	6	0	Ct	0	0	2	0	0	0	0	0	0	0	0	0	0	0	0	0	0	0	0	0	0	0	0	0	0	0	0	0	0	0	0	1	0	0
13617	4 Feb 22	04:33:00	1	0	6	0	Ct	0	0	2	0	1	0	0	0	1	0	0	0	0	0	0	0	0	0	0	0	0	0	0	0	0	0	0	0	0	0	0	2	0	0
13618	4 Feb 22	04:34:00	1	0	6	0	Ct	0	0	1	0	1	0	0	0	2	0	0	0	0	1	0	0	0	0	0	0	0	0	0	0	0	0	0	0	0	0	0	0	0	0
13619	4 Feb 22	04:35:00	1	0	6	0	Ct	0	0	1	0	0	0	0	0	0	0	0	0	0	0	0	0	0	0	0	0	0	0	0	0	0	0	0	0	0	0	0	2	0	0
13620	4 Feb 22	04:36:00	1	0	6	0	Ct	0	0	0	0	0	0	0	0	0	0	0	0	0	0	0	0	0	0	0	0	0	0	0	0	0	0	0	0	0	0	0	1	0	0
13621	4 Feb 22	04:37:00	1	0	6	0	Ct	0	0	2	0	0	0	0	0	5	0	1	0	0	0	0	0	0	0	0	0	0	0	0	0	0	0	0	0	0	0	0	1	0	0
13622	4 Feb 22	04:38:00	1	0	6	0	Ct	0	0	0	0	0	0	0	0	0	0	0	0	0	0	0	0	0	0	0	0	0	0	0	0	0	0	0	0	0	0	0	2	0	0
13623	4 Feb 22	04:39:00	1	0	6	0	Ct	0	0	1	0	0	0	0	0	0	1	0	0	0	0	0	0	0	0	0	0	0	0	0	0	0	0	0	0	0	0	0	1	0	0
13624	4 Feb 22	04:40:00	1	0	6	0	Ct	0	0	1	0	0	0	0	0	0	0	0	0	0	0	0	0	0	0	0	0	0	0	0	0	0	0	0	0	0	0	0	0	0	0
13625	4 Feb 22	04:41:00	1	0	6	0	Ct	0	0	1	0	0	0	0	0	0	0	0	0	0	0	0	0	0	0	0	0	0	0	0	0	0	0	0	0	0	0	0	3	0	0
13626	4 Feb 22	04:42:00	1	0	6	0	Ct	0	0	1	0	0	0	0	0	0	0	0	0	0	0	0	0	0	0	0	0	0	0	0	0	0	0	0	0	0	0	0	2	0	0
13627	4 Feb 22	04:43:00	1	0	6	0	Ct	0	0	1	0	0	0	0	0	4	0	0	0	0	0	0	0	0	0	0	0	0	0	0	0	0	0	0	0	0	0	0	1	0	0
13628	4 Feb 22	04:44:00	1	0	6	0	Ct	0	0	0	0	0	0	0	0	1	0	0	0	0	0	0	0	0	0	0	0	0	0	0	0	0	0	0	0	0	0	0	2	0	0
13629	4 Feb 22	04:45:00	1	0	6	0	Ct	0	0	2	0	0	0	0	0	0	0	0	0	0	0	0	0	0	0	0	0	0	0	0	0	0	0	0	0	0	0	0	1	0	0
13630	4 Feb 22	04:46:00	1	0	6	0	Ct	0	0	1	0	1	0	0	0	0	0	0	0	0	0	0	0	0	0	0	0	0	0	0	0	0	0	0	0	0	0	0	1	0	0
13631	4 Feb 22	04:47:00	1	0	6	0	Ct	0	0	0	0	0	0	0	0	0	0	0	0	0	0	0	0	0	0	0	0	0	0	0	0	0	0	0	0	0	0	0	1	0	0
13632	4 Feb 22	04:48:00	1	0	6	0	Ct	0	0	1	0	0	0	0	0	1	0	2	0	0	0	0	0	0	0	0	0	0	0	0	0	0	0	0	0	0	0	0	1	0	0
13633	4 Feb 22	04:49:00	1	0	6	0	Ct	0	0	1	0	0	0	0	0	1	0	0	0	0	0	0	0	0	0	0	0	0	0	0	0	0	0	0	0	0	0	0	0	0	0
13634	4 Feb 22	04:50:00	1	0	6	0	Ct	0	0	0	0	0	6	0	0	0	1	0	0	0	0	0	0	0	0	0	0	0	0	0	0	0	0	0	0	0	0	0	2	0	0
13635	4 Feb 22	04:51:00	1	0	6	0	Ct	0	0	0	0	0	0	0	0	0	1	0	0	0	0	0	0	0	0	0	0	0	0	0	0	0	0	0	0	0	0	0	7	0	0
13636	4 Feb 22	04:52:00	1	0	6	0	Ct	0	0	1	0	0	0	0	0	0	1	0	0	0	0	0	0	0	0	0	0	0	0	0	0	0	0	0	0	0	0	0	0	0	0
13637	4 Feb 22	04:53:00	1	0	6	0	Ct	0	0	0	0	0	0	0	0	0	0	0	0	0	0	0	0	0	0	0	0	0	0	0	0	0	0	0	0	0	0	0	2	0	0
13638	4 Feb 22	04:54:00	1	0	6	0	Ct	0	0	2	0	0	0	0	0	0	0	0	0	0	0	0	0	0	0	0	0	0	0	0	0	0	0	0	0	0	0	0	1	0	0
13639	4 Feb 22	04:55:00	1	0	6	0	Ct	0	0	0	0	1	0	0	0	0	4	0	0	0	0	0	0	0	0	0	0	0	0	0	0	0	0	0	0	0	0	0	1	0	0
13640	4 Feb 22	04:56:00	1	0	6	0	Ct	0	0	2	0	0	0	0	0	0	0	0	0	0	0	0	0	0	0	0	0	0	0	0	0	0	0	0	0	0	0	0	1	0	0
13641	4 Feb 22	04:57:00	1	0	6	0	Ct	0	0	0	0	0	0	0	0	0	0	0	1	0	0	0	0	0	0	0	0	0	0	0	0	0	0	0	0	0	0	0	0	0	0
13642	4 Feb 22	04:58:00	1	0	6	0	Ct	0	0	0	0	0	0	0	0	0	0	0	1	0	0	0	0	0	0	0	0	0	0	0	0	0	0	0	0	0	0	0	0	0	0
13643	4 Feb 22	04:59:00	1	0	6	0	Ct	0	0	0	0	0	0	0	0	0	0	0	2	0	0	0	0	0	0	0	0	0	0	0	0	0	0	0	0	0	0	0	2	0	0
13644	4 Feb 22	05:00:00	1	0	6	0	Ct	0	0	0	0	2	0	0	0	1	0	0	2	0	0	0	0	0	0	0	0	0	0	0	0	0	0	0	0	0	0	0	2	0	0
13645	4 Feb 22	05:01:00	1	0	6	0	Ct	0	0	0	0	0	0	0	0	0	1	0	0	0	0	0	0	0	0	0	0	0	0	0	0	0	0	0	0	0	0	0	0	0	0
13646	4 Feb 22	05:02:00	1	0	6	0	Ct	0	0	0	0	0	0	0	0	0	0	0	0	0	0	0	0	0	0	0	0	0	0	0	0	0	0	0	0	0	0	0	0	0	0
13647	4 Feb 22	05:03:00	1	0	6	0	Ct	0	0	0	0	0	0	0	0	2	0	0	0	0	0	0	0	0	0	0	0	0	0	0	0	0	0	0	0	0	0	0	0	0	0
13648	4 Feb 22	05:04:00	1	0	6	0	Ct	0	0	0	0	0	0	0	0	0	0	0	1	0	0	0	0	0	0	0	0	0	0	0	0	0	0	0	0	0	0	0	0	0	0
13649	4 Feb 22	05:05:00	1	0	6	0	Ct	0	0	0	11	0	0	0	0	0	0	0	0	0	0	0	0	0	0	0	0	0	0	0	0	0	0	0	0	0	0	0	0	0	0
13650	4 Feb 22	05:06:00	1	0	6	0	Ct	0	0	0	9	0	0	0	0	0	0	0	0	0	0	0	0	0	0	0	0	0	0	0	0	0	0	0	0	0	0	0	0	0	0
13651	4 Feb 22	05:07:00	1	0	6	0	Ct	0	0	1	0	0	0	0	0	0	0	0	0	0	0	0	0	0	0	0	0	0	0	0	0	0	0	0	0	0	0	0	0	0	0
13652	4 Feb 22	05:08:00	1	0	6	0	Ct	0	0	0	1	0	0	0	0	0	0	0	0	0	0	0	0	0	0	0	0	0	0	0	0	0	0	0	0	0	0	0	0	0	0
13653	4 Feb 22	05:09:00	1	0	6	0	Ct	0	0	3	2	0	0	0	0	1	0	0	0	0	0	0	0	0	0	0	0	0	0	0	0	0	0	0	0	0	0	0	0	0	0
13654	4 Feb 22	05:10:00	1	0	6	0	Ct	0	0	0	0	0	0	0	0	2	0	0	0	0	0	0	0	0	0	0	0	0	0	0	0	0	0	0	0	0	0	0	0	0	0
13655	4 Feb 22	05:11:00	1	0	6	0	Ct	0	0	0	0	0	0	0	0	0	0	0	0	0	0	0	0	0	0	0	0	0	0	0	0	0	0	0	0	0	0	0	0	0	0
13656	4 Feb 22	05:12:00	1	0	6	0	Ct	0	0	0	0	0	0	0	0	2	0	0	0	0	0	0	0	0	0	0	0	0	0	0	0	0	0	0	0	0	0	0	0	0	0
13657	4 Feb 22	05:13:00	1	0	6	0	Ct	0	0	0	5	0	0	0	0	0	1	0	0	0	0	0	0	0	0	0	0	0	0	0	0	0	0	0	0	0	0	0	0	0	0
13658	4 Feb 22	05:14:00	1	0	6	0	Ct	0	0	0	6	0	0	0	0	0	1	0	0	0	0	0	0	0	0	0	0	0	0	0	0	0	0	0	0	0	0	0	0	0	0
13659	4 Feb 22	05:15:00	1	0	6	0	Ct	0	0	0	0	0	0	0	0	0	1	0	0	0	0	0	0	0	0	0	0	0	0	0	0	0	0	0	0	0	0	0	0	0	0
13660	4 Feb 22	05:16:00	1	0	6	0	Ct	0	0	0	0	0	0	0	0	0	0	0	0	0	0	0	0	0	0	0	0	0	0	0	0	0	0	0	0	0	0	0	0	0	0
13661	4 Feb 22	05:17:00	1	0	6	0	Ct	0	0	0	0	0	0	0	0	0	0	0	0	0	0	0	0	0	0	0	0	0	0	0	0	0	0	0	0	0	0	0	0	0	0
13662	4 Feb 22	05:18:00	1	0	6	0	Ct	0	0	0	0	0	0	0	0	1	4	0	0	0	0	0	0	0	0	0	0	0	0	0	0	0	0	0	0	0	0	0	0	0	0
13663	4 Feb 22	05:19:00	1	0	6	0	Ct	0	0	0	0	0	0	0	0	2	1	0	6	0	0	0	0	0	0	0	0	0	0	0	0	0	0	0	0	0	0	0	0	0	0
13664	4 Feb 22	05:20:00	1	0	6	0	Ct	0	0	0	0	0	0	0	0	0	2	0	0	0	0	0	0	0	0	0	0	0	0	0	0	0	0	0	0	0	0	0	0	0	0
13665	4 Feb 22	05:21:00	1	0	6	0	Ct	0	0	0	0	0	0	0	0	0	0	0	0	0	0	0	0	0	0	0	0	0	0	0	0	0	0	0	0	0	0	0	0	0	0
13666	4 Feb 22	05:22:00	1	0	6	0	Ct	0	0	0	0	0	0	0	0	0	1	0	0	0	0	0	0	0	0	0	0	0	0	0	0	0	0	0	0	0	0	0	0	0	0
13667	4 Feb 22	05:23:00	1	0	6	0	Ct	0	0	0	0	0	0	0	0	0	4	0	0	0	0	0	0	0	0	0	0	0	0	0	0	0	0	0	0	0	0	0	0	0	0
13668	4 Feb 22	05:24:00	1	0	6	0	Ct	0	0	0	0	0	0	0	0	0	0	0	0	0	0	0	0	0	0	0	0	0	0	0	0	0	0	0	0	0	0	0	0	0	0
13669	4 Feb 22	05:25:00	1	0	6	0	Ct	0	0	0	0	0	0	0	0	0	0	0	0	0	0	0	0	0	0	0	0	0	0	0	0	0	0	0	0	0	0	0	0	0	0
13670	4 Feb 22	05:26:00	1	0	6	0	Ct	0	0	0	0	0	0	0	0	0	0	0	0	0	0	0	0	0	0	0	0	0	0	0	0	0	0	0	0	0	0	0	0	0	0
13671	4 Feb 22	05:27:00	1	0	6	0	Ct	0	0	0	0	0	0	0	0	4	0	0	0	0	0	0	0	0	0	0	0	0	0	0	0	0	0	0	0	0	0	0	0	0	0
13672	4 Feb 22	05:28:00	1	0	6	0	Ct	0	0	0	0	0	0	0	0	0	0	0	0	0	0	1	0	0	0	0	0	0	0	0	0	0	0	0	0	0	0	0	0	0	0
13673	4 Feb 22	05:29:00	1	0	6	0	Ct	0	0	0	0	0	0	0	0	0	0	0	1	0	0	2	0	0	0	0	0	0	0	0	0	0	0	0	0	0	0	0	0	0	0
13674	4 Feb 22	05:30:00	1	0	6	0	Ct	0	0	0	0	0	0	0	0	3	0	0	0	0	0	0	0	0	0	0	0	0	0	0	0	0	0	0	0	0	0	0	0	0	0
13675	4 Feb 22	05:31:00	1	0	6	0	Ct	0	0	0	0	0	0	0	0	1	0	0	0	0	0	0	0	0	0	0	0	0	0	0	0	0	0	0	0	0	0	0	0	0	0
13676	4 Feb 22	05:32:00	1	0	6	0	Ct	0	0	0	0	0	0	0	0	0	0	0	0	0	0	0	0	0	0	0	0	0	0	0	0	0	0	0	0	0	0	0	0	0	0
13677	4 Feb 22	05:33:00	1	0	6	0	Ct	0	0	0	0	0	0	0	0	0	0	0	0	0	0	0	0	0	0	0	0	0	0	0	0	0	0	0	0	0	0	0	0	0	0
13678	4 Feb 22	05:34:00	1	0	6	0	Ct	0	0	0	0	0	0	0	0	0	0	0	0	0	0	1	0	0	0	0	0	0	0	0	0	0	0	0	0	0	0	0	0	0	0
13679	4 Feb 22	05:35:00	1	0	6	0	Ct	0	0	0	0	0	0	0	0	0	0	0	0	0	0	0	0	0	0	0	0	0	0	0	0	0	0	0	0	0	0	0	0	0	0
13680	4 Feb 22	05:36:00	1	0	6	0	Ct	0	0	0	0	0	0	0	0	0	0	0	0	0	0	0	0	0	0	0	0	0	0	0	0	0	0	0	0	0	0	0	0	0	0
13681	4 Feb 22	05:37:00	1	0	6	0	Ct	0	0	0	0	0	0	0	0	0	0	0	4	0	0	0	0	0	0	0	0	0	0	0	0	0	0	0	0	0	0	0	0	0	0
13682	4 Feb 22	05:38:00	1	0	6	0	Ct	0	0	1	0	0	0	0	0	0	0	0	0	0	1	0	0	0	0	0	0	0	0	0	0	0	0	0	0	0	0	0	0	0	0
13683	4 Feb 22	05:39:00	1	0	6	0	Ct	0	0	0	0	0	0	0	0	0	1	0	2	0	3	0	0	0	0	0	0	0	0	0	0	0	0	0	0	0	0	0	0	0	0
13684	4 Feb 22	05:40:00	1	0	6	0	Ct	0	0	0	1	0	0	0	0	0	0	0	0	0	0	0	0	0	0	0	0	0	0	0	0	0	0	0	0	0	0	0	0	0	0
13685	4 Feb 22	05:41:00	1	0	6	0	Ct	0	0	0	1	0	0	0	0	0	0	0	2	0	0	0	0	0	0	0	0	0	0	0	0	0	0	0	0	0	0	0	0	0	0
13686	4 Feb 22	05:42:00	1	0	6	0	Ct	0	0	1	0	0	0	0	0	0	0	0	2	0	0	0	0	0	0	0	0	0	0	0	0	0	0	0	0	0	0	0	0	0	0
13687	4 Feb 22	05:43:00	1	0	6	0	Ct	0	0	0	0	0	0	0	0	0	0	0	0	0	8	0	0	0	0	0	0	0	0	0	0	0	0	0	0	0	0	0	1	0	0
13688	4 Feb 22	05:44:00	1	0	6	0	Ct	0	0	0	0	0	0	0	0	0	0	0	0	0	1	0	0	0	0	0	0	0	0	0	0	0	0	0	0	0	0	0	0	0	0
13689	4 Feb 22	05:45:00	1	0	6	0	Ct	0	0	0	0	0	0	0	0	0	0	0	2	0	0	0	0	0	0	0	0	0	0	0	0	0	0	0	0	0	0	0	0	0	0
13690	4 Feb 22	05:46:00	1	0	6	0	Ct	0	0	0	0	0	0	0	0	0	0	0	1	0	1	0	0	0	0	0	0	0	0	0	0	0	0	0	0	0	0	0	0	0	0
13691	4 Feb 22	05:47:00	1	0	6	0	Ct	0	0	0	0	0	0	0	0	0	1	0	2	0	0	1	0	0	0	0	0	0	0	0	0	0	0	0	0	0	0	0	0	0	0
13692	4 Feb 22	05:48:00	1	0	6	0	Ct	0	0	0	0	0	0	0	0	0	0	0	0	0	1	0	0	0	0	0	0	0	0	0	0	0	0	0	0	0	0	0	0	0	0
13693	4 Feb 22	05:49:00	1	0	6	0	Ct	0	0	0	0	0	0	0	0	0	0	0	3	0	0	0	0	0	0	0	0	0	0	0	0	0	0	0	0	0	0	0	1	0	0
13694	4 Feb 22	05:50:00	1	0	6	0	Ct	0	0	0	1	0	0	0	0	0	0	0	0	0	0	0	0	0	0	0	0	0	0	0	0	0	0	0	0	0	0	0	0	0	0
13695	4 Feb 22	05:51:00	1	0	6	0	Ct	0	0	0	1	0	0	0	0	0	0	0	0	0	2	0	0	0	0	0	0	0	0	0	0	0	0	0	0	0	0	0	0	0	0
13696	4 Feb 22	05:52:00	1	0	6	0	Ct	0	0	0	0	0	0	0	0	0	1	0	0	0	0	0	0	0	0	0	0	0	0	0	0	0	0	0	0	0	0	0	0	0	0
13697	4 Feb 22	05:53:00	1	0	6	0	Ct	0	0	0	0	0	0	0	0	0	1	0	2	0	0	0	0	0	0	0	0	0	0	0	0	0	0	0	0	0	0	1	0	0	0
13698	4 Feb 22	05:54:00	1	0	6	0	Ct	0	0	0	1	0	0	0	0	0	0	0	0	0	8	0	0	0	0	0	0	0	0	0	0	0	0	0	0	0	0	0	0	0	0
13699	4 Feb 22	05:55:00	1	0	6	0	Ct	0	0	0	0	0	0	0	0	0	0	0	1	0	1	0	0	0	0	0	0	0	0	2	0	0	0	0	0	0	0	0	0	0	0
13700	4 Feb 22	05:56:00	1	0	6	0	Ct	0	0	0	0	0	0	0	0	0	1	0	1	0	0	0	0	0	0	0	0	0	0	0	0	0	0	0	0	0	0	0	0	0	0
13701	4 Feb 22	05:57:00	1	0	6	0	Ct	0	0	0	0	0	0	0	0	0	0	0	0	0	0	0	0	0	0	0	0	0	0	0	0	0	0	0	0	0	0	0	0	0	0
13702	4 Feb 22	05:58:00	1	0	6	0	Ct	0	0	0	0	0	0	0	0	0	0	0	0	0	0	0	0	0	0	0	0	0	0	0	0	0	0	0	0	0	0	0	0	0	0
13703	4 Feb 22	05:59:00	1	0	6	0	Ct	0	0	0	0	0	0	0	0	0	1	0	1	0	0	0	0	0	0	0	0	0	0	0	0	0	0	0	0	0	0	0	0	0	0
13704	4 Feb 22	06:00:00	1	0	6	0	Ct	0	0	0	0	0	0	0	0	0	0	0	1	0	2	0	0	0	0	0	0	0	0	0	0	0	0	0	0	0	0	0	0	0	0
13705	4 Feb 22	06:01:00	1	0	6	0	Ct	0	0	0	0	0	0	0	0	0	1	0	1	0	0	0	0	0	0	0	0	0	0	0	0	0	0	0	0	0	0	0	0	0	0
13706	4 Feb 22	06:02:00	1	0	6	0	Ct	0	0	0	0	0	0	0	0	0	5	0	1	0	0	1	0	0	0	0	0	0	0	0	0	0	0	0	0	0	0	0	0	0	0
13707	4 Feb 22	06:03:00	1	0	6	0	Ct	0	0	0	0	0	0	0	0	0	2	0	2	0	0	0	0	0	0	0	0	0	0	0	0	0	0	0	0	0	0	0	1	0	0
13708	4 Feb 22	06:04:00	1	0	6	0	Ct	0	0	0	0	0	0	0	0	0	3	0	1	0	0	0	0	0	0	0	0	0	0	0	0	0	0	0	0	0	0	0	0	0	0
13709	4 Feb 22	06:05:00	1	0	6	0	Ct	0	0	0	0	0	0	0	0	0	1	0	1	0	0	0	0	0	0	0	0	0	0	0	0	0	0	0	0	0	0	0	0	0	0
13710	4 Feb 22	06:06:00	1	0	6	0	Ct	0	0	0	0	0	0	0	0	0	0	0	0	0	0	0	0	0	0	0	0	0	0	0	0	0	0	0	0	0	0	0	0	0	0
13711	4 Feb 22	06:07:00	1	0	6	0	Ct	0	0	0	0	0	0	0	0	0	0	0	0	0	0	0	0	0	0	0	0	0	0	0	0	0	0	0	0	0	0	0	0	0	0
13712	4 Feb 22	06:08:00	1	0	6	0	Ct	0	0	0	0	0	0	0	0	0	2	0	0	0	0	0	0	0	0	0	0	0	0	0	0	0	0	0	0	0	0	0	0	0	0
13713	4 Feb 22	06:09:00	1	0	6	0	Ct	0	0	0	0	0	0	0	0	0	0	0	0	0	0	0	0	0	0	0	0	0	0	0	0	0	0	0	0	0	0	0	0	0	0
13714	4 Feb 22	06:10:00	1	0	6	0	Ct	0	0	0	0	0	0	0	0	0	0	0	0	0	0	0	0	0	0	0	0	0	0	0	0	0	0	0	0	0	0	0	0	0	0
13715	4 Feb 22	06:11:00	1	0	6	0	Ct	0	0	0	0	0	0	0	0	0	1	0	0	0	0	0	0	0	0	0	0	0	0	0	0	0	0	0	0	0	0	0	0	0	0
13716	4 Feb 22	06:12:00	1	0	6	0	Ct	0	0	0	0	0	0	0	0	0	1	0	0	0	0	0	0	0	0	0	0	0	0	0	0	0	0	0	0	0	0	0	0	0	0
13717	4 Feb 22	06:13:00	1	0	6	0	Ct	0	0	0	0	0	0	0	0	0	1	0	0	0	0	0	0	0	0	0	0	0	0	0	0	0	0	0	0	0	0	0	0	0	0
13718	4 Feb 22	06:14:00	1	0	6	0	Ct	0	0	0	0	0	0	0	0	0	0	0	0	0	0	0	0	0	0	0	0	0	0	0	0	0	0	0	0	0	0	0	0	0	0
13719	4 Feb 22	06:15:00	1	0	6	0	Ct	0	0	0	3	0	0	0	0	0	0	0	0	0	0	0	0	0	0	0	0	0	0	0	0	0	0	0	0	0	0	0	0	0	0
13720	4 Feb 22	06:16:00	1	0	6	0	Ct	0	0	0	0	0	0	0	0	0	0	0	0	0	0	0	0	0	0	0	0	0	0	0	0	0	0	0	0	0	0	0	0	0	0
13721	4 Feb 22	06:17:00	1	0	6	0	Ct	0	0	0	0	0	0	0	0	0	2	0	0	0	0	0	0	0	0	0	0	0	0	0	0	0	0	0	0	0	0	0	0	0	0
13722	4 Feb 22	06:18:00	1	0	6	0	Ct	0	0	0	0	0	0	0	0	0	0	0	0	0	0	0	0	0	0	0	0	0	0	0	0	0	0	0	0	0	0	0	0	0	0
13723	4 Feb 22	06:19:00	1	0	6	0	Ct	0	0	0	0	0	0	0	0	0	0	0	0	0	0	0	0	0	0	0	0	0	0	0	0	0	0	0	0	0	0	0	0	0	0
13724	4 Feb 22	06:20:00	1	0	6	0	Ct	0	0	0	0	0	0	0	0	0	0	0	0	0	0	0	0	0	0	0	0	0	0	0	0	0	0	0	0	0	0	0	0	0	0
13725	4 Feb 22	06:21:00	1	0	6	0	Ct	0	0	0	0	0	0	0	0	0	0	0	0	0	0	0	0	0	0	0	0	0	0	0	0	0	0	0	0	0	0	0	0	0	0
13726	4 Feb 22	06:22:00	1	0	6	0	Ct	0	0	0	0	0	0	0	0	0	0	0	0	0	0	0	0	0	0	0	0	0	0	0	0	0	0	0	0	0	0	0	0	0	0
13727	4 Feb 22	06:23:00	1	0	6	0	Ct	0	0	0	0	0	0	0	0	0	1	0	0	0	0	0	0	0	0	0	0	0	0	0	0	0	0	0	0	0	0	0	0	0	0
13728	4 Feb 22	06:24:00	1	0	6	0	Ct	0	0	0	0	0	0	0	0	0	0	0	0	0	0	0	0	0	0	0	0	0	0	0	0	0	0	0	0	0	0	0	0	0	0
13729	4 Feb 22	06:25:00	1	0	6	0	Ct	0	0	0	0	0	0	0	0	0	0	0	0	0	0	0	0	0	0	0	0	0	0	0	0	0	0	0	0	0	0	0	0	0	0
13730	4 Feb 22	06:26:00	1	0	6	0	Ct	0	0	0	0	0	0	0	0	0	0	0	0	0	0	0	0	0	0	0	0	0	0	0	0	0	0	0	0	0	0	0	0	0	0
13731	4 Feb 22	06:27:00	1	0	6	0	Ct	0	0	0	0	0	0	0	0	0	0	0	0	0	0	0	0	0	0	0	0	0	0	0	0	0	0	0	0	0	0	0	0	0	0
13732	4 Feb 22	06:28:00	1	0	6	0	Ct	0	0	0	0	0	0	0	0	0	0	0	0	0	0	0	3	0	0	0	0	0	0	0	0	0	0	0	0	0	0	1	0	0	0
13733	4 Feb 22	06:29:00	1	0	6	0	Ct	0	0	0	0	0	0	0	0	0	0	0	0	0	0	0	1	0	0	0	0	0	0	0	0	0	0	0	0	0	0	2	0	0	0
13734	4 Feb 22	06:30:00	1	0	6	0	Ct	0	0	0	0	0	0	0	0	0	0	0	0	0	0	0	0	0	0	0	0	0	0	0	0	0	0	0	0	0	0	2	0	0	0
13735	4 Feb 22	06:31:00	1	0	6	0	Ct	0	0	0	0	0	0	0	0	0	0	0	0	0	0	0	0	0	0	0	0	0	0	0	0	0	0	0	0	0	0	0	0	0	0
13736	4 Feb 22	06:32:00	1	0	6	0	Ct	0	0	0	0	0	0	0	0	0	0	0	0	0	0	0	0	0	0	0	0	0	0	0	0	0	0	0	0	0	0	1	0	0	0
13737	4 Feb 22	06:33:00	1	0	6	0	Ct	0	0	0	0	0	0	0	0	0	0	0	0	0	0	0	0	0	0	0	0	0	0	0	0	0	0	0	0	0	0	2	0	0	0
13738	4 Feb 22	06:34:00	1	0	6	0	Ct	0	0	0	0	0	0	0	0	0	0	0	0	0	0	0	0	0	0	0	0	0	0	0	0	0	0	0	0	0	0	2	0	0	0
13739	4 Feb 22	06:35:00	1	0	6	0	Ct	0	0	0	0	0	0	0	0	0	0	0	0	0	0	0	0	0	0	0	0	0	0	0	0	0	0	0	0	0	0	1	0	0	0
13740	4 Feb 22	06:36:00	1	0	6	0	Ct	0	0	0	0	0	0	0	0	0	0	0	0	0	0	0	0	0	0	0	0	0	0	0	0	0	0	0	0	0	0	2	0	0	0
13741	4 Feb 22	06:37:00	1	0	6	0	Ct	0	0	0	0	0	0	0	0	0	0	0	0	0	0	0	0	0	0	0	0	0	0	0	0	0	0	0	0	0	0	2	0	0	0
13742	4 Feb 22	06:38:00	1	0	6	0	Ct	0	0	0	0	0	0	0	0	0	0	0	0	0	0	0	0	0	0	0	0	0	0	0	0	0	0	0	0	0	0	1	0	0	0
13743	4 Feb 22	06:39:00	1	0	6	0	Ct	0	0	0	0	0	0	0	0	0	0	0	0	0	0	0	0	0	0	0	0	0	0	0	0	0	0	0	0	0	0	3	0	0	0
13744	4 Feb 22	06:40:00	1	0	6	0	Ct	0	0	0	0	0	0	0	0	0	0	0	0	0	0	0	0	0	0	0	0	0	0	0	0	0	0	0	0	0	0	3	0	0	0
13745	4 Feb 22	06:41:00	1	0	6	0	Ct	0	0	0	0	0	0	0	0	0	0	1	0	0	0	0	0	0	0	0	0	0	0	0	0	0	0	0	0	0	0	10	0	0	0
13746	4 Feb 22	06:42:00	1	0	6	0	Ct	0	0	0	0	0	0	0	0	0	0	2	0	0	0	0	0	0	0	0	0	0	0	0	0	0	0	0	0	0	0	0	0	0	0
13747	4 Feb 22	06:43:00	1	0	6	0	Ct	0	0	0	0	0	0	0	0	0	0	0	0	0	0	0	0	0	0	0	0	0	0	0	0	0	0	0	0	0	0	0	0	0	0
13748	4 Feb 22	06:44:00	1	0	6	0	Ct	0	0	0	0	0	0	0	0	0	0	0	0	0	0	0	0	0	0	0	0	0	0	0	0	0	0	0	0	0	0	0	0	0	0
13749	4 Feb 22	06:45:00	1	0	6	0	Ct	0	0	0	0	0	0	0	0	0	0	0	0	0	0	0	0	0	0	0	0	0	0	0	0	0	0	0	0	0	0	0	0	0	0
13750	4 Feb 22	06:46:00	1	0	6	0	Ct	0	0	0	0	0	0	0	0	0	0	0	0	0	0	0	0	0	0	0	0	0	0	0	0	0	0	0	0	0	0	0	0	0	0
13751	4 Feb 22	06:47:00	1	0	6	0	Ct	0	0	0	0	0	0	0	0	0	0	0	0	0	0	0	0	0	0	0	0	0	0	0	0	0	0	0	0	0	0	0	0	0	0
13752	4 Feb 22	06:48:00	1	0	6	0	Ct	0	0	0	0	0	0	0	0	0	0	0	0	0	0	0	0	0	0	0	0	0	0	0	0	0	0	0	0	0	0	0	0	0	0
13753	4 Feb 22	06:49:00	1	0	6	0	Ct	0	0	0	0	0	0	0	0	0	0	0	0	0	0	0	0	0	0	0	0	0	0	0	0	0	0	0	0	0	0	0	0	0	0
13754	4 Feb 22	06:50:00	1	0	6	0	Ct	0	0	0	0	0	0	0	0	0	0	0	0	0	0	0	0	0	0	0	0	0	0	0	0	0	0	0	0	0	0	0	0	0	0
13755	4 Feb 22	06:51:00	1	0	6	0	Ct	0	0	0	0	0	0	0	0	0	0	0	0	0	0	0	0	0	0	0	0	0	0	0	0	0	0	0	0	0	0	0	0	0	0
13756	4 Feb 22	06:52:00	1	0	6	0	Ct	0	0	0	0	0	0	0	0	0	0	0	0	0	0	0	0	0	0	0	0	0	0	1	0	0	0	0	0	0	0	0	0	0	0
13757	4 Feb 22	06:53:00	1	0	6	0	Ct	0	0	0	0	0	0	0	0	0	0	0	0	0	0	0	0	0	0	0	0	0	0	0	0	0	0	0	0	0	0	0	0	0	0
13758	4 Feb 22	06:54:00	1	0	6	0	Ct	0	0	0	0	0	0	0	0	0	0	0	0	0	0	0	0	0	0	0	0	0	0	1	0	0	0	0	0	0	0	0	0	0	0
13759	4 Feb 22	06:55:00	1	0	6	0	Ct	0	0	0	0	0	0	0	0	0	0	0	0	0	0	0	0	0	0	0	0	0	0	4	0	0	0	0	0	0	0	0	0	0	0
13760	4 Feb 22	06:56:00	1	0	6	0	Ct	0	0	0	0	0	0	0	0	0	0	0	0	0	0	0	0	0	0	0	0	0	0	1	0	0	0	0	0	0	0	0	0	0	0
13761	4 Feb 22	06:57:00	1	0	6	0	Ct	0	0	0	0	0	0	0	0	0	0	0	0	0	0	0	0	0	0	0	0	0	0	0	0	0	0	0	0	0	0	0	0	0	0
13762	4 Feb 22	06:58:00	1	0	6	0	Ct	0	0	0	0	0	0	0	0	0	0	0	0	0	0	0	0	0	0	0	0	0	0	2	0	0	0	0	0	0	0	0	0	0	0
13763	4 Feb 22	06:59:00	1	0	6	0	Ct	0	0	0	0	0	0	0	0	0	0	0	0	0	0	0	0	0	0	0	0	0	0	0	0	0	0	0	0	0	0	0	0	0	0
13764	4 Feb 22	07:00:00	1	0	6	0	Ct	0	0	0	0	0	0	0	0	0	0	0	0	0	0	0	0	0	0	0	0	0	0	2	0	0	0	0	0	0	0	0	0	0	0
13765	4 Feb 22	07:01:00	1	0	6	0	Ct	0	0	0	0	0	0	0	0	0	0	0	0	0	0	0	0	0	0	0	0	0	0	0	0	0	0	0	0	0	0	0	0	0	0
13766	4 Feb 22	07:02:00	1	0	6	0	Ct	0	0	0	0	0	0	0	0	0	0	0	0	0	0	0	0	0	0	0	0	0	0	0	0	0	0	0	0	0	0	0	0	0	0
13767	4 Feb 22	07:03:00	1	0	6	0	Ct	0	0	0	0	0	0	0	0	0	0	0	0	0	0	0	0	0	0	0	0	0	0	0	0	0	0	0	0	0	0	0	0	0	0
13768	4 Feb 22	07:04:00	1	0	6	0	Ct	0	0	0	0	0	0	0	0	0	0	0	0	0	0	0	0	0	0	0	0	0	0	0	0	0	0	0	0	0	0	0	0	0	0
13769	4 Feb 22	07:05:00	1	0	6	0	Ct	0	0	0	0	0	0	0	0	0	0	0	0	0	0	2	0	0	0	0	0	0	0	0	0	0	0	0	0	0	0	0	0	0	0
13770	4 Feb 22	07:06:00	1	0	6	0	Ct	0	0	0	0	0	0	0	0	0	0	0	0	0	0	0	0	0	0	0	0	0	0	0	0	0	0	0	0	0	0	0	0	0	0
13771	4 Feb 22	07:07:00	1	0	6	0	Ct	0	0	0	0	0	0	0	0	0	0	0	0	0	0	0	1	0	0	0	0	0	0	0	0	0	0	0	0	0	0	0	0	0	0
13772	4 Feb 22	07:08:00	1	0	6	0	Ct	0	0	0	0	0	0	0	0	0	0	0	0	0	0	0	0	0	0	0	0	0	0	0	0	0	0	0	0	0	0	0	0	0	0
13773	4 Feb 22	07:09:00	1	0	6	0	Ct	0	0	0	0	0	0	0	0	0	0	0	0	0	0	0	2	0	0	0	0	0	0	0	0	0	0	0	0	0	0	0	0	0	0
13774	4 Feb 22	07:10:00	1	0	6	0	Ct	0	0	0	0	0	0	0	0	0	1	0	0	0	0	0	0	0	0	0	0	0	0	0	0	0	0	0	0	0	0	0	0	0	0
13775	4 Feb 22	07:11:00	1	0	6	0	Ct	0	0	0	0	0	0	0	0	0	1	0	0	0	0	0	1	0	0	0	0	0	0	0	0	0	0	0	0	0	0	0	0	0	0
13776	4 Feb 22	07:12:00	1	0	6	0	Ct	0	0	0	0	0	0	0	0	0	0	0	0	0	0	0	0	0	0	0	0	0	0	0	0	0	0	0	0	0	0	0	0	0	0
13777	4 Feb 22	07:13:00	1	0	6	0	Ct	0	0	0	0	0	0	0	0	0	0	0	0	0	0	0	4	0	0	0	0	0	0	0	0	0	0	0	0	0	0	0	0	0	0
13778	4 Feb 22	07:14:00	1	0	6	0	Ct	0	0	0	0	0	0	0	0	0	1	0	0	0	0	0	2	0	0	0	0	0	0	0	0	0	0	0	0	0	0	0	0	0	0
13779	4 Feb 22	07:15:00	1	0	6	0	Ct	0	0	0	0	0	0	0	0	0	0	0	0	0	0	0	2	0	0	0	0	0	0	2	0	0	0	0	0	0	0	0	0	0	0
13780	4 Feb 22	07:16:00	1	0	6	0	Ct	0	0	0	0	0	0	0	0	0	0	0	0	0	0	0	3	0	0	0	0	0	0	0	0	0	0	0	0	0	0	0	0	0	0
13781	4 Feb 22	07:17:00	1	0	6	0	Ct	0	0	0	0	0	0	0	0	0	0	0	0	0	0	0	0	0	0	0	0	0	0	2	0	0	0	0	0	0	0	0	0	0	0
13782	4 Feb 22	07:18:00	1	0	6	0	Ct	0	0	0	0	0	0	0	0	0	2	0	0	0	0	0	1	0	0	0	0	0	0	1	0	0	0	0	0	0	0	0	0	0	0
13783	4 Feb 22	07:19:00	1	0	6	0	Ct	0	0	0	0	0	0	0	0	0	0	0	0	0	0	0	1	0	0	0	0	0	0	1	0	0	0	0	0	0	0	0	0	0	0
13784	4 Feb 22	07:20:00	1	0	6	0	Ct	0	0	0	0	0	0	0	0	0	0	0	0	0	0	0	0	0	0	0	0	0	0	4	0	0	0	0	0	0	0	0	0	0	0
13785	4 Feb 22	07:21:00	1	0	6	0	Ct	0	0	0	0	0	0	0	0	0	0	0	0	0	0	1	0	0	0	0	0	0	0	9	0	0	0	0	0	0	0	0	0	0	0
13786	4 Feb 22	07:22:00	1	0	6	0	Ct	0	0	0	0	0	0	0	0	0	0	0	0	0	0	0	2	0	0	0	0	0	0	0	0	0	0	0	0	0	0	0	0	0	0
13787	4 Feb 22	07:23:00	1	0	6	0	Ct	0	0	0	0	0	0	0	0	0	1	0	0	0	0	0	0	0	0	0	0	0	0	0	0	0	0	0	0	0	0	0	0	0	0
13788	4 Feb 22	07:24:00	1	0	6	0	Ct	0	0	0	0	0	0	0	0	0	1	0	0	0	0	0	0	0	0	0	0	0	0	0	0	0	0	0	0	0	0	0	0	0	0
13789	4 Feb 22	07:25:00	1	0	6	0	Ct	0	0	0	0	0	0	0	0	0	0	0	0	0	0	0	0	0	0	0	0	0	0	1	0	0	0	0	0	0	0	0	0	0	0
13790	4 Feb 22	07:26:00	1	0	6	0	Ct	0	0	0	0	0	0	0	0	0	0	0	0	0	0	0	0	0	0	0	0	0	0	0	0	0	0	0	0	0	0	0	0	0	0
13791	4 Feb 22	07:27:00	1	0	6	0	Ct	0	0	0	0	0	0	0	0	0	0	0	0	0	0	0	0	0	0	0	0	0	0	0	0	0	0	0	0	0	0	0	0	0	0
13792	4 Feb 22	07:28:00	1	0	6	0	Ct	0	0	0	0	0	0	0	0	0	0	0	0	0	0	0	0	0	0	0	0	0	0	0	0	0	0	0	0	0	0	0	0	0	0
13793	4 Feb 22	07:29:00	1	0	6	0	Ct	0	0	0	0	0	0	0	0	0	0	0	0	0	0	0	3	0	0	0	0	0	0	0	0	0	0	0	0	0	0	0	0	0	0
13794	4 Feb 22	07:30:00	1	0	6	0	Ct	0	0	0	0	0	0	0	0	0	0	0	0	0	0	0	0	0	0	0	0	0	0	0	0	0	0	0	0	0	0	0	0	0	0
13795	4 Feb 22	07:31:00	1	0	6	0	Ct	0	0	0	0	0	0	0	0	0	0	0	0	0	0	0	0	0	0	0	0	0	0	0	0	0	0	0	0	0	0	0	0	0	0
13796	4 Feb 22	07:32:00	1	0	6	0	Ct	0	0	0	0	0	0	0	0	0	0	0	0	0	0	1	0	0	0	0	0	0	0	0	0	0	0	0	0	0	0	0	0	0	0
13797	4 Feb 22	07:33:00	1	0	6	0	Ct	0	0	0	0	0	0	0	0	0	1	0	0	0	0	0	0	0	0	0	0	0	0	1	0	0	0	0	0	0	0	0	0	0	0
13798	4 Feb 22	07:34:00	1	0	6	0	Ct	0	0	0	0	0	0	0	0	0	0	0	0	0	0	0	0	0	0	0	0	0	0	0	0	0	0	0	0	0	0	0	0	0	0
13799	4 Feb 22	07:35:00	1	0	6	0	Ct	0	0	0	0	0	0	0	0	0	0	0	0	0	0	0	0	0	0	0	0	0	0	0	0	0	0	0	0	0	0	0	0	0	0
13800	4 Feb 22	07:36:00	1	0	6	0	Ct	0	0	0	0	0	0	0	0	0	1	0	0	0	0	1	0	0	0	0	0	0	0	0	0	0	0	0	0	0	0	0	0	0	0
13801	4 Feb 22	07:37:00	1	0	6	0	Ct	0	0	0	0	0	0	0	0	0	0	0	0	0	0	0	0	0	0	0	0	0	0	0	0	0	0	0	0	0	0	0	0	0	0
13802	4 Feb 22	07:38:00	1	0	6	0	Ct	0	0	0	0	0	0	0	0	0	1	0	0	0	0	0	0	0	0	0	0	0	0	0	0	0	0	0	0	0	0	0	0	0	0
13803	4 Feb 22	07:39:00	1	0	6	0	Ct	0	0	0	0	0	0	0	0	0	0	0	0	0	0	0	0	0	0	0	0	0	0	1	0	0	0	0	0	0	0	0	0	0	0
13804	4 Feb 22	07:40:00	1	0	6	0	Ct	0	0	0	0	0	0	0	0	0	0	0	0	0	0	0	0	0	0	0	0	0	0	0	0	0	0	0	0	0	0	0	0	0	0
13805	4 Feb 22	07:41:00	1	0	6	0	Ct	0	0	0	0	0	0	0	0	0	0	0	0	0	0	0	0	0	0	0	0	0	0	0	0	0	0	0	0	0	0	0	0	0	0
13806	4 Feb 22	07:42:00	1	0	6	0	Ct	0	0	0	0	0	0	0	0	0	0	0	0	0	0	0	0	0	0	0	0	0	0	0	0	0	0	0	0	0	0	0	0	0	0
13807	4 Feb 22	07:43:00	1	0	6	0	Ct	0	0	0	0	0	1	0	0	0	0	0	0	0	0	0	0	0	0	0	0	0	0	1	0	0	0	0	0	0	0	0	0	0	0
13808	4 Feb 22	07:44:00	1	0	6	0	Ct	0	0	0	0	0	0	0	0	0	0	0	0	0	0	0	0	0	0	0	0	0	0	0	0	0	0	0	0	0	0	0	0	0	0
13809	4 Feb 22	07:45:00	1	0	6	0	Ct	0	0	0	0	0	0	0	0	0	0	0	0	0	0	0	0	0	0	0	0	0	0	0	0	0	0	0	0	0	0	0	0	0	0
13810	4 Feb 22	07:46:00	1	0	6	0	Ct	0	0	0	0	0	0	0	0	0	0	0	0	0	0	0	0	0	0	0	0	0	0	0	0	0	0	0	0	0	0	0	0	0	0
13811	4 Feb 22	07:47:00	1	0	6	0	Ct	0	0	0	0	0	0	0	0	0	0	0	0	1	0	0	0	0	0	0	0	0	0	0	0	0	0	0	0	0	0	0	0	0	0
13812	4 Feb 22	07:48:00	1	0	6	0	Ct	0	0	0	0	0	0	0	0	0	0	0	0	0	0	0	0	0	0	0	0	0	0	0	0	0	0	0	0	0	0	0	0	0	0
13813	4 Feb 22	07:49:00	1	0	6	0	Ct	0	0	0	0	0	0	0	0	0	0	0	0	1	0	0	0	0	0	0	0	0	0	0	0	0	0	0	0	0	0	0	0	0	0
13814	4 Feb 22	07:50:00	1	0	6	0	Ct	0	0	2	0	0	0	0	0	0	0	0	1	0	0	0	0	0	0	0	0	0	0	0	0	0	0	0	0	0	0	0	0	0	0
13815	4 Feb 22	07:51:00	1	0	6	0	Ct	0	0	1	0	0	0	0	0	0	0	4	1	0	0	0	0	0	0	0	0	0	0	0	0	0	0	0	0	0	0	0	0	0	0
13816	4 Feb 22	07:52:00	1	0	6	0	Ct	0	0	1	0	0	0	0	0	0	0	0	0	1	0	0	0	0	0	0	0	0	0	0	0	0	0	0	0	0	0	0	2	0	0
13817	4 Feb 22	07:53:00	1	0	6	0	Ct	0	0	1	0	0	0	0	0	0	0	0	0	1	0	0	0	0	0	0	0	0	0	0	0	0	0	0	0	0	0	0	1	0	0
13818	4 Feb 22	07:54:00	1	0	6	0	Ct	0	0	1	0	0	0	0	0	0	0	0	0	0	0	0	0	0	0	0	0	0	0	1	0	0	0	0	0	0	0	0	0	0	0
13819	4 Feb 22	07:55:00	1	0	6	0	Ct	0	0	0	0	0	0	0	0	0	0	0	0	0	0	0	0	0	0	0	0	0	0	0	0	0	0	0	0	0	0	0	0	0	0
13820	4 Feb 22	07:56:00	1	0	6	0	Ct	0	0	1	0	0	0	0	0	0	0	0	0	0	0	0	0	0	0	0	0	0	0	0	0	0	0	0	0	0	0	0	0	0	0
13821	4 Feb 22	07:57:00	1	0	6	0	Ct	0	0	3	0	0	0	0	0	0	0	0	0	0	0	0	0	0	0	0	0	0	0	0	0	0	0	0	0	0	0	0	1	0	0
13822	4 Feb 22	07:58:00	1	0	6	0	Ct	0	0	1	0	0	0	0	0	0	2	0	0	0	0	0	0	0	0	0	0	0	0	0	0	0	0	0	0	0	0	0	0	0	0
13823	4 Feb 22	07:59:00	1	0	6	0	Ct	0	0	2	0	0	0	0	0	0	0	0	0	0	0	0	0	0	0	0	0	0	0	0	0	0	0	0	0	0	0	0	2	0	0
13824	4 Feb 22	08:00:00	1	0	6	0	Ct	0	0	3	0	0	2	0	0	0	0	0	0	1	0	0	0	0	0	0	0	0	0	0	0	0	0	0	0	0	0	0	0	0	0
13825	4 Feb 22	08:01:00	1	0	6	0	Ct	0	1	0	0	0	1	0	0	0	0	1	0	2	2	0	0	0	0	0	0	0	0	2	0	0	0	0	0	0	0	0	0	0	0
13826	4 Feb 22	08:02:00	1	0	6	0	Ct	0	1	1	0	0	0	0	0	0	1	0	0	0	0	3	0	0	0	0	0	0	0	0	0	0	0	0	0	0	0	1	0	0	0
13827	4 Feb 22	08:03:00	1	0	6	0	Ct	0	1	1	0	0	6	1	1	0	1	0	2	1	1	2	2	1	1	0	0	0	1	1	0	0	0	1	0	1	1	0	0	3	0
13828	4 Feb 22	08:04:00	1	0	6	0	Ct	0	1	2	1	0	0	0	2	0	1	0	0	1	0	1	1	0	1	0	0	1	0	0	1	1	1	0	0	0	0	0	1	0	0
13829	4 Feb 22	08:05:00	1	0	6	0	Ct	0	1	1	3	1	3	0	1	0	3	0	0	0	0	1	3	1	2	0	1	0	0	3	0	1	0	0	1	1	0	1	1	0	0
13830	4 Feb 22	08:06:00	1	0	6	0	Ct	0	1	2	3	0	0	0	0	0	1	4	0	1	1	1	1	0	0	0	1	1	1	0	0	0	1	0	0	1	1	1	1	1	0
13831	4 Feb 22	08:07:00	1	0	6	0	Ct	0	1	1	2	1	1	0	0	1	2	0	1	1	1	3	4	1	1	1	1	0	0	1	0	0	0	0	0	2	0	0	0	1	0
13832	4 Feb 22	08:08:00	1	0	6	0	Ct	0	1	2	1	1	2	0	3	1	3	0	1	1	0	1	1	0	1	0	2	1	3	1	0	0	1	0	0	1	2	0	1	0	0
13833	4 Feb 22	08:09:00	1	0	6	0	Ct	0	1	2	1	1	1	0	1	0	2	0	0	1	0	1	0	2	0	0	1	0	0	1	0	0	1	1	0	0	0	0	0	0	1
13834	4 Feb 22	08:10:00	1	0	6	0	Ct	0	1	1	0	2	1	0	2	0	2	0	1	1	0	2	2	1	0	0	0	1	0	1	0	0	1	0	0	1	0	0	1	0	0
13835	4 Feb 22	08:11:00	1	0	6	0	Ct	0	1	1	1	0	1	0	1	0	0	0	1	1	1	1	1	1	1	0	1	0	0	1	0	0	0	0	0	0	0	1	0	0	0
13836	4 Feb 22	08:12:00	1	0	6	0	Ct	0	1	1	2	0	1	0	2	1	0	0	1	0	1	2	1	1	3	0	1	0	0	1	0	1	0	0	0	1	0	1	0	0	0
13837	4 Feb 22	08:13:00	1	0	6	0	Ct	0	1	2	0	1	2	0	1	2	1	0	2	1	0	1	0	0	2	1	0	0	1	0	0	1	1	0	0	1	1	0	0	1	1
13838	4 Feb 22	08:14:00	1	0	6	0	Ct	0	1	1	1	2	1	0	2	0	0	0	1	1	0	1	1	1	0	0	3	0	1	2	0	0	1	0	0	0	1	0	1	1	0
13839	4 Feb 22	08:15:00	1	0	6	0	Ct	0	1	2	1	2	2	0	2	0	1	0	1	2	0	2	1	1	0	0	0	0	2	1	0	0	1	0	0	1	0	2	1	0	2
13840	4 Feb 22	08:16:00	1	0	6	0	Ct	0	1	0	1	0	4	0	2	0	0	0	1	1	0	1	0	0	2	0	1	0	0	1	0	0	0	0	0	0	1	2	0	0	0
13841	4 Feb 22	08:17:00	1	0	6	0	Ct	0	1	2	1	1	1	0	2	0	0	0	2	1	2	0	1	1	1	0	1	0	0	1	1	0	1	0	0	0	5	0	0	0	1
13842	4 Feb 22	08:18:00	1	0	6	0	Ct	0	1	1	3	1	1	0	1	0	0	0	2	1	0	2	1	1	3	1	0	0	0	0	0	0	1	0	0	0	0	0	0	0	1
13843	4 Feb 22	08:19:00	1	0	6	0	Ct	0	1	1	1	0	1	0	2	0	1	0	0	0	0	0	0	1	2	0	0	1	0	1	0	0	0	0	0	0	1	2	0	0	1
13844	4 Feb 22	08:20:00	1	0	6	0	Ct	0	1	1	0	1	0	0	2	1	0	0	1	1	3	0	0	1	2	1	0	0	2	0	0	0	1	0	0	1	1	0	2	0	1
13845	4 Feb 22	08:21:00	1	0	6	0	Ct	0	1	0	1	0	2	0	1	0	1	0	0	0	0	0	0	0	1	1	0	0	1	1	1	0	1	0	0	1	0	0	2	0	0
13846	4 Feb 22	08:22:00	1	0	6	0	Ct	0	1	1	0	0	0	0	2	1	1	0	2	0	0	0	1	1	3	1	0	1	1	0	0	0	1	0	0	1	2	0	0	0	1
13847	4 Feb 22	08:23:00	1	0	6	0	Ct	0	1	0	0	1	0	0	1	0	1	0	1	1	0	1	1	2	3	0	0	0	0	0	0	0	1	0	0	2	1	0	0	1	1
13848	4 Feb 22	08:24:00	1	0	6	0	Ct	0	1	2	0	1	0	0	1	0	1	0	1	0	1	1	1	0	2	2	0	1	1	2	0	0	0	0	0	1	0	0	0	0	0
13849	4 Feb 22	08:25:00	1	0	6	0	Ct	0	1	1	1	0	0	0	2	1	1	0	1	2	0	0	0	1	3	2	0	1	0	0	0	0	2	0	0	0	1	1	0	0	1
13850	4 Feb 22	08:26:00	1	0	6	0	Ct	0	1	1	1	0	2	1	2	1	3	0	2	0	1	2	2	0	0	0	0	1	2	1	0	0	1	0	0	1	1	0	0	0	1
13851	4 Feb 22	08:27:00	1	0	6	0	Ct	0	1	1	0	0	0	1	0	0	1	1	1	1	0	0	1	1	1	0	0	1	0	1	1	0	0	1	0	0	2	0	0	0	0
13852	4 Feb 22	08:28:00	1	0	6	0	Ct	0	1	0	1	0	1	0	1	0	2	0	0	0	0	1	1	0	3	2	0	0	0	0	0	0	1	0	0	0	0	0	0	0	0
13853	4 Feb 22	08:29:00	1	0	6	0	Ct	0	1	0	0	1	1	0	2	1	2	0	0	0	0	1	1	2	0	0	0	0	2	1	1	0	0	0	0	1	2	0	0	0	0
13854	4 Feb 22	08:30:00	1	0	6	0	Ct	0	1	1	1	0	0	0	1	1	1	0	0	0	0	0	1	1	1	1	1	0	0	2	0	0	1	0	0	1	1	0	2	0	2
13855	4 Feb 22	08:31:00	1	0	6	0	Ct	0	1	1	1	1	0	0	2	0	1	0	0	0	0	0	0	1	2	1	0	0	0	0	0	0	2	1	0	1	2	0	1	0	0
13856	4 Feb 22	08:32:00	1	0	6	0	Ct	0	1	0	1	1	1	0	1	0	1	0	0	1	0	2	1	0	2	1	0	2	0	1	0	0	1	0	0	0	1	0	1	0	1
13857	4 Feb 22	08:33:00	1	0	6	0	Ct	0	1	1	0	1	0	1	1	1	1	0	1	1	0	1	1	1	1	1	1	0	0	0	0	0	2	2	0	0	0	0	0	0	1
13858	4 Feb 22	08:34:00	1	0	6	0	Ct	0	1	0	1	1	0	1	2	1	1	0	1	2	0	1	1	1	2	0	0	0	0	1	0	0	0	0	0	0	1	0	2	0	0
13859	4 Feb 22	08:35:00	1	0	6	0	Ct	0	1	1	1	1	1	0	2	2	1	0	1	0	1	0	2	2	1	0	0	0	0	0	1	0	2	0	0	1	1	0	0	0	2
13860	4 Feb 22	08:36:00	1	0	6	0	Ct	0	1	1	1	0	0	1	2	0	2	0	1	0	0	2	2	2	2	1	2	2	1	1	1	0	1	0	0	2	0	0	0	0	0
13861	4 Feb 22	08:37:00	1	0	6	0	Ct	0	1	0	0	0	0	2	1	2	1	2	0	0	0	0	0	0	1	1	3	0	1	1	1	0	0	1	0	0	2	0	0	0	2
13862	4 Feb 22	08:38:00	1	0	6	0	Ct	0	1	0	1	0	0	1	1	0	2	0	1	0	1	2	1	0	1	0	0	0	1	3	0	0	0	0	0	2	1	0	0	0	1
13863	4 Feb 22	08:39:00	1	0	6	0	Ct	0	1	2	1	1	0	0	4	0	2	0	1	0	1	1	0	1	2	1	0	2	2	1	1	0	0	0	0	0	1	0	0	0	1
13864	4 Feb 22	08:40:00	1	0	6	0	Ct	0	1	0	1	0	0	2	3	0	0	0	0	1	1	1	0	0	1	0	0	0	1	2	0	0	1	0	0	0	2	1	0	0	1
13865	4 Feb 22	08:41:00	1	0	6	0	Ct	0	1	1	0	1	0	0	1	0	1	0	2	1	0	1	0	1	2	1	0	0	1	0	0	0	1	0	0	0	2	0	0	0	1
13866	4 Feb 22	08:42:00	1	0	6	0	Ct	0	1	0	1	1	0	2	1	1	4	0	1	0	1	1	1	2	3	0	0	1	0	1	0	0	1	0	0	1	1	1	0	0	1
13867	4 Feb 22	08:43:00	1	0	6	0	Ct	0	1	1	1	0	0	1	2	1	0	0	1	0	0	0	1	2	1	1	0	1	1	1	0	0	2	0	0	1	1	0	2	0	0
13868	4 Feb 22	08:44:00	1	0	6	0	Ct	0	1	1	1	1	0	0	1	0	2	0	1	1	1	1	1	1	1	0	0	0	0	1	2	0	1	0	0	1	1	0	0	0	2
13869	4 Feb 22	08:45:00	1	0	6	0	Ct	0	1	1	2	0	0	1	1	1	0	0	1	1	0	1	1	1	1	0	0	0	0	2	1	0	1	0	0	1	0	1	1	0	1
13870	4 Feb 22	08:46:00	1	0	6	0	Ct	0	1	1	1	1	0	1	2	0	0	0	1	0	0	0	0	1	2	0	1	0	0	1	1	0	1	0	2	0	2	1	1	0	2
13871	4 Feb 22	08:47:00	1	0	6	0	Ct	0	1	1	1	1	0	0	1	0	4	0	1	1	0	0	1	1	0	0	1	3	0	0	0	0	1	1	0	1	4	1	2	0	1
13872	4 Feb 22	08:48:00	1	0	6	0	Ct	0	1	0	0	1	0	0	1	0	2	0	1	1	0	0	0	2	1	1	0	1	2	1	3	0	0	1	0	0	1	1	1	1	0
13873	4 Feb 22	08:49:00	1	0	6	0	Ct	0	1	1	2	0	0	1	1	1	1	0	1	0	0	1	0	0	1	0	0	0	1	2	0	0	1	0	1	0	0	3	1	0	3
13874	4 Feb 22	08:50:00	1	0	6	0	Ct	0	1	1	0	0	0	0	1	1	1	0	0	1	0	1	0	1	0	1	0	0	0	0	0	0	0	1	0	0	1	2	0	1	2
13875	4 Feb 22	08:51:00	1	0	6	0	Ct	0	1	0	0	0	0	1	1	1	1	0	2	0	0	0	0	1	0	0	0	0	0	1	0	0	0	3	0	1	2	0	2	2	0
13876	4 Feb 22	08:52:00	1	0	6	0	Ct	0	1	1	1	1	0	1	2	0	1	0	1	2	0	0	0	1	0	1	0	0	0	0	0	0	0	0	0	0	1	0	0	0	2
13877	4 Feb 22	08:53:00	1	0	6	0	Ct	0	1	1	0	0	0	2	2	0	1	0	1	1	0	0	0	1	0	0	0	1	0	1	0	0	0	0	0	0	1	1	0	0	0
13878	4 Feb 22	08:54:00	1	0	6	0	Ct	0	1	0	0	0	0	1	1	0	1	0	1	0	0	1	1	0	1	1	0	1	0	1	0	0	0	0	0	0	2	2	0	0	1
13879	4 Feb 22	08:55:00	1	0	6	0	Ct	0	1	2	1	0	0	0	1	0	1	0	0	2	1	2	2	1	0	0	0	0	0	0	1	0	0	1	0	0	1	0	0	0	1
13880	4 Feb 22	08:56:00	1	0	6	0	Ct	0	1	0	0	0	0	0	2	0	1	0	2	1	0	0	2	1	1	3	0	0	0	1	0	0	0	1	0	2	1	1	0	0	0
13881	4 Feb 22	08:57:00	1	0	6	0	Ct	0	1	1	1	1	0	0	1	0	1	0	0	1	1	0	0	2	3	1	0	0	0	1	1	0	1	0	0	2	1	1	0	0	2
13882	4 Feb 22	08:58:00	1	0	6	0	Ct	0	1	0	1	0	0	0	0	0	1	0	0	0	1	2	0	0	1	0	0	0	0	0	0	0	2	0	1	0	1	1	0	0	1
13883	4 Feb 22	08:59:00	1	0	6	0	Ct	0	1	0	1	0	0	0	2	0	2	0	1	1	0	1	0	0	1	0	0	1	1	3	3	0	0	0	0	0	2	1	1	0	1
13884	4 Feb 22	09:00:00	1	0	6	0	Ct	0	1	0	0	1	0	0	1	0	0	1	1	1	2	0	0	0	2	0	0	0	4	0	0	0	0	1	0	0	0	1	0	0	2
13885	4 Feb 22	09:01:00	1	0	6	0	Ct	0	1	0	1	0	0	1	1	0	0	0	0	0	0	1	0	2	0	1	0	0	1	2	0	0	1	0	0	2	1	0	2	1	0
13886	4 Feb 22	09:02:00	1	0	6	0	Ct	0	1	0	0	0	0	0	2	0	2	0	0	0	0	1	0	0	2	1	0	0	1	0	0	0	0	0	0	1	0	1	1	1	0
13887	4 Feb 22	09:03:00	1	0	6	0	Ct	0	1	0	1	0	0	1	1	1	0	0	0	1	0	1	1	3	1	0	0	0	1	0	0	0	0	1	0	1	1	0	1	1	3
13888	4 Feb 22	09:04:00	1	0	6	0	Ct	0	1	0	0	1	0	0	2	1	1	0	1	1	1	2	0	1	1	2	0	2	1	1	0	0	0	0	0	1	1	1	1	1	0
13889	4 Feb 22	09:05:00	1	0	6	0	Ct	0	1	0	2	0	0	0	1	0	1	0	1	0	1	0	1	0	2	0	0	0	1	0	1	0	0	0	0	1	1	1	0	0	1
13890	4 Feb 22	09:06:00	1	0	6	0	Ct	0	1	0	0	1	0	0	0	1	0	0	0	1	0	0	0	0	1	1	0	0	0	0	0	0	1	1	0	1	1	0	2	0	1
13891	4 Feb 22	09:07:00	1	0	6	0	Ct	0	1	0	1	0	0	0	2	0	1	0	1	0	0	0	0	2	2	0	0	0	0	1	0	0	0	0	0	0	0	1	1	0	2
13892	4 Feb 22	09:08:00	1	0	6	0	Ct	0	1	0	1	1	0	4	1	1	1	0	0	1	1	0	0	1	1	1	0	0	0	0	1	0	0	0	0	0	1	1	1	1	1
13893	4 Feb 22	09:09:00	1	0	6	0	Ct	0	1	0	0	0	0	0	0	1	0	0	2	0	1	1	0	2	1	0	0	0	0	2	1	0	1	0	0	1	1	0	1	0	1
13894	4 Feb 22	09:10:00	1	0	6	0	Ct	0	1	0	0	1	0	0	3	0	2	0	1	0	0	1	0	1	2	1	0	0	2	1	0	0	0	0	1	1	1	1	1	0	1
13895	4 Feb 22	09:11:00	1	0	6	0	Ct	0	1	0	0	0	0	1	0	0	1	0	1	0	1	1	2	0	1	2	0	0	1	1	5	0	0	0	0	0	1	1	1	0	1
13896	4 Feb 22	09:12:00	1	0	6	0	Ct	0	1	0	0	0	0	1	0	5	2	0	1	0	1	1	0	0	0	2	0	2	2	1	1	0	0	0	0	0	0	0	0	2	0
13897	4 Feb 22	09:13:00	1	0	6	0	Ct	0	1	0	0	0	0	0	3	0	2	0	1	1	1	1	1	0	2	0	0	1	0	0	0	0	0	0	0	1	2	0	0	2	1
13898	4 Feb 22	09:14:00	1	0	6	0	Ct	0	1	0	1	1	0	0	0	0	1	0	1	0	0	0	1	0	1	1	0	0	0	2	0	0	0	0	0	1	0	0	3	0	1
13899	4 Feb 22	09:15:00	1	0	6	0	Ct	0	1	0	0	1	0	1	0	0	2	0	1	0	0	1	2	1	0	0	0	1	0	0	1	0	0	0	0	0	2	2	1	1	1
13900	4 Feb 22	09:16:00	1	0	6	0	Ct	0	1	1	0	0	0	1	1	1	1	0	1	0	0	1	0	2	1	2	0	1	2	1	0	0	1	0	0	0	3	1	1	1	2
13901	4 Feb 22	09:17:00	1	0	6	0	Ct	0	1	0	1	0	0	0	1	1	2	0	1	1	0	0	0	2	1	0	0	0	0	0	1	0	0	0	0	1	1	1	0	0	1
13902	4 Feb 22	09:18:00	1	0	6	0	Ct	0	1	0	1	0	0	1	1	0	1	1	1	1	0	0	0	1	1	1	0	0	1	0	0	0	1	0	0	2	1	2	1	0	1
13903	4 Feb 22	09:19:00	1	0	6	0	Ct	0	1	0	0	0	0	0	1	1	2	0	1	0	0	0	1	1	1	0	0	0	0	0	0	0	0	0	0	1	1	0	1	0	1
13904	4 Feb 22	09:20:00	1	0	6	0	Ct	0	1	0	0	0	0	0	0	1	3	2	0	0	1	1	0	2	4	1	0	0	1	0	0	0	0	1	0	0	1	2	1	0	0
13905	4 Feb 22	09:21:00	1	0	6	0	Ct	0	1	1	0	0	0	1	2	0	2	0	0	0	1	1	0	1	1	0	0	0	0	0	0	0	0	3	0	2	0	1	0	0	1
13906	4 Feb 22	09:22:00	1	0	6	0	Ct	0	1	1	2	1	0	0	1	0	0	0	0	0	0	1	1	1	0	1	0	0	1	0	1	0	2	0	0	1	1	1	1	0	0
13907	4 Feb 22	09:23:00	1	0	6	0	Ct	0	1	0	0	0	0	0	1	0	3	0	1	0	0	1	1	0	3	0	0	1	1	0	1	0	0	1	0	0	0	2	1	1	0
13908	4 Feb 22	09:24:00	1	0	6	0	Ct	0	1	0	1	0	0	0	2	0	1	0	1	0	1	0	1	1	0	1	0	1	1	1	1	0	1	1	0	1	3	0	1	1	0
13909	4 Feb 22	09:25:00	1	0	6	0	Ct	0	1	1	1	1	0	0	0	2	1	0	2	0	0	2	1	0	0	1	0	0	3	0	1	0	0	0	0	0	0	0	1	1	0
13910	4 Feb 22	09:26:00	1	0	6	0	Ct	0	1	0	2	0	0	1	0	0	3	0	1	0	0	0	0	3	3	0	0	1	0	1	0	0	0	0	0	1	0	1	1	0	0
13911	4 Feb 22	09:27:00	1	0	6	0	Ct	0	1	0	1	1	0	0	2	0	1	0	0	0	1	2	0	1	0	0	0	0	0	0	1	0	1	2	0	1	2	1	1	1	1
13912	4 Feb 22	09:28:00	1	0	6	0	Ct	0	1	0	0	1	0	0	1	1	1	0	0	0	0	0	1	0	2	0	0	0	0	1	1	0	0	0	0	2	1	2	1	1	0
13913	4 Feb 22	09:29:00	1	0	6	0	Ct	0	1	0	1	0	0	1	1	0	2	0	0	0	0	0	0	1	0	0	0	0	0	1	0	0	2	0	0	0	2	0	0	1	1
13914	4 Feb 22	09:30:00	1	0	6	0	Ct	0	1	0	0	0	0	0	1	1	0	0	1	0	1	2	0	4	1	0	0	1	3	1	0	0	1	0	0	1	1	0	0	0	0
13915	4 Feb 22	09:31:00	1	0	6	0	Ct	0	1	0	1	0	0	1	1	0	1	1	1	1	0	0	1	1	2	1	0	0	0	1	0	1	0	0	0	0	0	2	0	0	1
13916	4 Feb 22	09:32:00	1	0	6	0	Ct	0	1	0	0	0	0	0	0	0	0	0	1	0	2	1	0	4	0	0	0	1	0	1	0	3	0	0	0	2	1	0	0	1	0
13917	4 Feb 22	09:33:00	1	0	6	0	Ct	0	1	0	0	0	0	1	2	0	1	0	1	1	0	0	0	0	1	1	0	0	1	2	1	0	2	0	0	0	1	0	0	0	0
13918	4 Feb 22	09:34:00	1	0	6	0	Ct	0	1	0	0	0	0	0	1	0	1	0	0	0	1	0	0	0	0	0	0	0	1	0	1	0	1	0	0	1	1	1	0	0	2
13919	4 Feb 22	09:35:00	1	0	6	0	Ct	0	1	0	1	0	0	1	1	1	1	0	0	0	1	1	0	0	2	1	0	0	0	0	0	0	1	0	0	0	0	0	0	0	0
13920	4 Feb 22	09:36:00	1	0	6	0	Ct	0	1	0	2	0	0	1	1	0	2	0	2	1	0	0	1	0	3	0	0	0	0	2	0	0	1	0	0	2	0	0	0	0	0
13921	4 Feb 22	09:37:00	1	0	6	0	Ct	0	1	0	0	1	0	0	2	5	1	0	0	1	1	1	0	0	0	0	0	0	0	1	0	0	0	0	0	1	1	0	0	0	0
13922	4 Feb 22	09:38:00	1	0	6	0	Ct	0	1	0	0	0	0	2	1	0	0	0	1	0	1	0	1	2	0	1	0	1	0	1	0	0	0	0	0	1	1	0	1	0	1
13923	4 Feb 22	09:39:00	1	0	6	0	Ct	0	1	0	0	1	0	1	2	1	2	0	0	0	0	1	0	0	2	1	0	0	0	0	0	0	0	0	0	0	2	1	0	1	0
13924	4 Feb 22	09:40:00	1	0	6	0	Ct	0	1	0	0	1	0	1	0	0	1	0	1	1	1	0	0	0	0	0	0	0	1	1	0	0	0	0	0	1	2	2	0	0	1
13925	4 Feb 22	09:41:00	1	0	6	0	Ct	0	1	0	1	0	0	0	2	0	0	0	0	1	0	0	1	0	2	0	0	0	0	1	0	0	0	0	0	1	0	0	0	0	1
13926	4 Feb 22	09:42:00	1	0	6	0	Ct	0	1	1	0	0	0	3	0	0	1	1	1	0	1	1	0	3	0	0	0	0	2	1	0	0	1	0	0	1	0	1	1	1	1
13927	4 Feb 22	09:43:00	1	0	6	0	Ct	0	1	0	1	0	0	0	2	2	1	0	1	0	0	1	1	2	0	1	0	1	1	0	0	0	0	0	0	1	0	1	2	0	0
13928	4 Feb 22	09:44:00	1	0	6	0	Ct	0	1	0	0	1	0	0	0	0	1	0	0	0	0	0	0	0	1	0	0	1	0	3	0	0	1	0	0	0	0	1	1	1	1
13929	4 Feb 22	09:45:00	1	0	6	0	Ct	0	1	1	0	0	0	0	1	0	0	0	1	0	0	0	0	1	1	1	0	1	0	0	0	0	1	0	0	0	1	0	3	0	1
13930	4 Feb 22	09:46:00	1	0	6	0	Ct	0	1	1	1	2	0	0	2	0	3	0	2	0	1	0	0	2	2	1	1	0	0	0	0	0	1	0	0	3	2	1	1	0	3
13931	4 Feb 22	09:47:00	1	0	6	0	Ct	0	1	0	0	1	0	1	0	0	0	0	0	0	0	0	0	1	1	0	0	0	0	1	0	0	1	0	0	0	3	1	0	0	0
13932	4 Feb 22	09:48:00	1	0	6	0	Ct	0	1	1	1	0	0	0	1	0	2	0	0	0	2	2	0	0	2	1	1	0	1	0	0	0	1	0	0	0	1	1	0	0	1
13933	4 Feb 22	09:49:00	1	0	6	0	Ct	0	1	1	0	0	0	1	0	0	4	0	1	0	0	0	0	1	1	0	0	1	1	1	0	0	0	0	0	0	0	1	1	0	0
13934	4 Feb 22	09:50:00	1	0	6	0	Ct	0	1	0	0	1	1	0	2	1	3	0	0	0	1	0	0	1	2	1	0	0	1	1	0	0	1	0	0	1	2	1	1	0	0
13935	4 Feb 22	09:51:00	1	0	6	0	Ct	0	1	0	0	0	1	0	0	0	1	0	1	0	0	1	0	2	1	0	0	0	2	0	0	0	0	0	0	0	2	0	1	1	0
13936	4 Feb 22	09:52:00	1	0	6	0	Ct	0	1	0	0	0	0	0	0	0	3	1	0	0	0	0	0	0	3	0	0	0	0	2	0	0	1	0	0	0	2	1	1	4	0
13937	4 Feb 22	09:53:00	1	0	6	0	Ct	0	1	1	1	1	0	2	0	0	0	0	1	1	0	0	1	0	3	1	0	0	1	0	0	0	0	0	0	1	1	0	1	0	0
13938	4 Feb 22	09:54:00	1	0	6	0	Ct	0	1	1	0	0	0	0	2	0	1	0	0	1	0	0	1	3	2	2	0	0	1	1	0	0	1	0	0	0	1	1	1	0	0
13939	4 Feb 22	09:55:00	1	0	6	0	Ct	0	1	0	2	0	0	0	1	0	1	1	1	0	0	0	0	0	0	0	0	0	0	1	0	0	1	0	0	1	1	2	0	1	0
13940	4 Feb 22	09:56:00	1	0	6	0	Ct	0	1	2	0	0	0	1	1	1	3	0	1	0	0	1	0	0	0	1	0	1	1	0	0	0	1	0	0	1	1	1	0	0	0
13941	4 Feb 22	09:57:00	1	0	6	0	Ct	0	1	1	0	1	0	0	0	0	1	0	1	0	0	2	0	1	1	1	0	1	1	1	1	0	0	0	0	1	3	2	2	0	2
13942	4 Feb 22	09:58:00	1	0	6	0	Ct	0	1	1	1	0	0	0	2	0	1	0	1	0	0	1	0	1	2	0	0	0	1	0	1	0	1	0	0	0	2	0	0	0	4
13943	4 Feb 22	09:59:00	1	0	6	0	Ct	0	1	0	1	0	0	0	0	0	1	0	0	2	0	0	0	0	3	1	0	0	2	1	0	0	0	1	0	2	0	0	0	0	2
13944	4 Feb 22	10:00:00	1	0	6	0	Ct	0	1	1	0	0	0	2	1	0	1	0	0	0	0	1	0	2	1	0	0	0	2	0	0	0	1	0	0	0	1	0	1	0	0
13945	4 Feb 22	10:01:00	1	0	6	0	Ct	0	1	0	0	0	0	1	1	0	2	0	0	1	0	0	0	3	1	0	0	0	0	0	0	0	0	0	0	1	1	1	1	0	2
13946	4 Feb 22	10:02:00	1	0	6	0	Ct	0	1	1	0	1	0	1	0	0	1	0	1	1	1	0	0	0	3	0	0	1	1	1	0	0	0	0	0	0	2	1	0	0	0
13947	4 Feb 22	10:03:00	1	0	6	0	Ct	0	1	1	0	0	0	0	1	0	1	0	2	1	0	2	0	1	1	0	0	0	1	0	1	0	2	1	0	0	1	2	1	0	0
13948	4 Feb 22	10:04:00	1	0	6	0	Ct	0	1	0	0	1	0	0	1	0	0	0	1	1	0	0	0	0	2	1	0	0	1	0	0	0	0	0	0	0	0	1	1	0	1
13949	4 Feb 22	10:05:00	1	0	6	0	Ct	0	1	1	0	0	0	0	1	0	0	0	1	1	1	0	0	1	1	0	3	0	1	0	1	0	0	0	0	0	1	0	0	0	1
13950	4 Feb 22	10:06:00	1	0	6	0	Ct	0	1	1	0	0	0	0	2	0	5	0	0	1	0	0	0	0	1	0	0	1	0	0	0	0	2	0	0	0	2	1	2	0	3
13951	4 Feb 22	10:07:00	1	0	6	0	Ct	0	1	1	1	0	0	0	1	1	1	0	0	1	2	0	2	2	0	0	0	0	0	1	0	0	0	0	0	0	1	1	1	0	0
13952	4 Feb 22	10:08:00	1	0	6	0	Ct	0	1	1	0	1	0	0	2	1	0	0	1	2	0	0	0	1	1	11	0	2	0	0	0	0	0	0	0	0	2	1	0	0	0
13953	4 Feb 22	10:09:00	1	0	6	0	Ct	0	1	1	0	0	0	0	0	0	2	0	1	0	1	1	0	0	2	0	0	0	0	0	1	0	0	0	0	0	2	0	0	0	0
13954	4 Feb 22	10:10:00	1	0	6	0	Ct	0	1	1	0	1	0	0	2	0	5	0	0	0	0	0	0	2	2	1	0	1	0	1	0	0	1	0	0	0	0	1	1	0	1
13955	4 Feb 22	10:11:00	1	0	6	0	Ct	0	1	1	2	2	0	1	2	2	1	0	1	0	1	0	0	1	0	1	0	2	0	0	0	0	0	1	0	0	4	1	0	1	0
13956	4 Feb 22	10:12:00	1	0	6	0	Ct	0	1	1	0	1	0	0	0	0	0	0	1	0	0	0	0	1	2	0	0	0	0	2	2	0	1	0	0	0	1	1	0	0	1
13957	4 Feb 22	10:13:00	1	0	6	0	Ct	0	1	1	1	0	0	1	0	0	1	0	1	1	0	0	0	2	1	1	0	0	0	1	0	0	1	0	0	0	1	1	1	1	1
13958	4 Feb 22	10:14:00	1	0	6	0	Ct	0	1	0	0	0	0	1	1	0	2	1	1	0	0	0	0	1	2	0	0	0	0	0	0	0	0	0	0	1	0	1	1	0	1
13959	4 Feb 22	10:15:00	1	0	6	0	Ct	0	1	2	0	1	0	1	1	1	1	0	0	1	0	0	0	0	1	0	0	0	0	1	1	0	1	0	0	0	3	2	0	0	1
13960	4 Feb 22	10:16:00	1	0	6	0	Ct	0	1	0	0	0	0	0	2	1	1	0	1	1	0	0	0	2	0	0	0	1	0	3	0	0	2	0	0	0	1	0	0	0	0
13961	4 Feb 22	10:17:00	1	0	6	0	Ct	0	1	0	2	0	0	1	0	0	1	0	0	1	0	0	0	1	2	2	0	0	0	1	1	0	0	0	0	2	1	1	2	0	1
13962	4 Feb 22	10:18:00	1	0	6	0	Ct	0	1	1	0	0	0	0	1	0	1	0	1	1	0	0	0	0	2	0	0	0	0	0	0	0	0	0	0	0	1	1	0	11	0
13963	4 Feb 22	10:19:00	1	0	6	0	Ct	0	1	1	1	0	0	1	1	0	1	0	1	0	1	0	0	1	2	0	0	0	0	1	0	0	0	0	0	2	0	0	1	0	0
13964	4 Feb 22	10:20:00	1	0	6	0	Ct	0	1	0	1	0	0	0	2	0	1	2	0	0	0	0	0	0	2	0	0	0	0	1	1	0	0	0	0	0	1	1	1	0	1
13965	4 Feb 22	10:21:00	1	0	6	0	Ct	0	1	2	1	0	0	1	0	1	0	0	1	2	0	1	0	1	1	1	0	0	0	1	0	0	0	0	0	0	1	1	0	1	0
13966	4 Feb 22	10:22:00	1	0	6	0	Ct	0	1	2	0	1	0	1	2	0	1	0	0	0	0	0	0	2	1	0	0	2	0	0	1	0	0	0	0	1	1	0	0	0	0
13967	4 Feb 22	10:23:00	1	0	6	0	Ct	0	1	0	0	0	0	0	0	0	1	0	2	0	0	1	0	0	1	0	0	0	0	0	0	0	0	0	0	0	0	2	0	0	2
13968	4 Feb 22	10:24:00	1	0	6	0	Ct	0	1	0	0	1	0	0	0	0	0	0	0	0	1	2	1	1	0	1	0	0	0	0	0	0	0	0	0	0	1	0	1	0	0
13969	4 Feb 22	10:25:00	1	0	6	0	Ct	0	1	1	0	0	0	0	2	1	0	0	1	0	0	1	1	1	1	0	0	1	0	1	0	0	0	0	0	0	0	2	0	0	0
13970	4 Feb 22	10:26:00	1	0	6	0	Ct	0	1	0	0	0	0	0	0	0	1	0	1	1	0	0	0	0	1	0	0	1	0	0	0	0	0	0	0	0	0	1	1	0	1
13971	4 Feb 22	10:27:00	1	0	6	0	Ct	0	1	1	0	0	0	0	1	0	1	0	1	0	1	1	0	0	0	0	1	0	0	0	0	0	0	0	0	0	1	0	1	0	0
13972	4 Feb 22	10:28:00	1	0	6	0	Ct	0	1	1	1	0	0	0	1	0	0	0	0	0	0	0	0	0	1	1	0	0	0	0	0	0	0	0	0	0	0	1	0	0	0
13973	4 Feb 22	10:29:00	1	0	6	0	Ct	0	1	0	0	0	0	1	1	0	0	0	0	0	0	0	0	1	0	1	3	2	0	1	2	0	2	0	0	1	0	2	0	0	0
13974	4 Feb 22	10:30:00	1	0	6	0	Ct	0	1	1	1	0	0	0	1	0	1	0	2	1	0	1	0	0	2	0	1	0	0	0	0	0	1	0	0	1	0	0	0	1	0
13975	4 Feb 22	10:31:00	1	0	6	0	Ct	0	1	0	0	0	0	0	0	0	1	0	1	0	0	1	0	0	1	0	2	0	0	0	0	0	0	0	0	1	0	1	0	0	1
13976	4 Feb 22	10:32:00	1	0	6	0	Ct	0	1	0	1	0	0	2	2	0	0	0	0	0	0	1	0	0	0	1	1	0	0	0	0	0	0	0	0	1	0	0	0	0	1
13977	4 Feb 22	10:33:00	1	0	6	0	Ct	0	1	1	1	1	0	0	0	0	0	0	1	0	0	0	0	0	0	0	0	0	0	1	0	0	0	0	0	0	0	0	0	1	1
13978	4 Feb 22	10:34:00	1	0	6	0	Ct	0	1	0	1	1	0	2	0	0	0	1	0	0	0	1	0	0	0	0	2	1	0	1	0	0	0	0	0	0	2	1	0	0	0
13979	4 Feb 22	10:35:00	1	0	6	0	Ct	0	1	0	0	0	0	1	1	0	0	0	0	0	0	0	0	0	1	0	0	0	0	1	2	0	0	0	0	0	0	2	0	0	0
13980	4 Feb 22	10:36:00	1	0	6	0	Ct	0	1	1	0	0	0	1	1	0	0	0	0	0	0	0	1	0	1	0	0	0	0	0	0	0	1	0	0	1	0	0	0	0	0
13981	4 Feb 22	10:37:00	1	0	6	0	Ct	0	1	1	0	0	0	0	1	1	0	0	1	0	0	1	1	0	0	0	0	0	0	0	0	0	0	0	0	2	2	0	0	2	1
13982	4 Feb 22	10:38:00	1	0	6	0	Ct	0	1	0	1	2	0	0	1	0	0	0	1	0	0	2	0	0	0	0	0	0	0	0	1	0	0	0	0	1	0	0	0	0	3
13983	4 Feb 22	10:39:00	1	0	6	0	Ct	0	1	1	0	1	0	0	0	0	0	0	0	0	0	0	0	0	0	0	0	0	0	1	1	0	0	0	0	0	0	0	0	0	5
13984	4 Feb 22	10:40:00	1	0	6	0	Ct	0	1	1	0	1	0	1	0	1	0	0	1	0	0	2	0	0	3	0	0	0	0	0	0	0	0	0	0	0	2	1	0	0	1
13985	4 Feb 22	10:41:00	1	0	6	0	Ct	0	1	1	1	0	0	1	1	0	1	1	1	0	0	0	1	0	2	0	0	0	0	0	0	0	1	0	0	0	0	2	0	0	0
13986	4 Feb 22	10:42:00	1	0	6	0	Ct	0	1	0	2	3	0	1	2	0	1	0	1	0	0	3	0	1	0	1	0	1	0	9	1	1	1	0	0	0	1	1	0	0	0
13987	4 Feb 22	10:43:00	1	0	6	0	Ct	0	1	0	2	0	0	1	1	0	3	0	1	0	0	0	0	2	0	0	0	0	0	0	0	0	0	0	0	1	0	1	0	0	1
13988	4 Feb 22	10:44:00	1	0	6	0	Ct	0	1	1	0	0	0	0	1	0	0	0	0	0	0	0	1	1	0	3	0	0	0	1	0	1	0	0	0	0	0	0	0	0	1
13989	4 Feb 22	10:45:00	1	0	6	0	Ct	0	1	1	0	1	0	1	0	0	0	0	1	0	0	2	0	7	0	0	0	1	0	0	0	0	1	0	0	0	1	0	0	0	0
13990	4 Feb 22	10:46:00	1	0	6	0	Ct	0	1	0	1	0	0	0	1	1	3	0	0	0	0	0	2	0	0	0	0	0	0	1	0	0	1	0	0	2	1	1	0	0	1
13991	4 Feb 22	10:47:00	1	0	6	0	Ct	0	1	1	0	0	0	1	1	0	0	0	1	0	0	0	1	1	0	1	0	0	0	0	0	0	1	0	0	0	0	1	0	0	1
13992	4 Feb 22	10:48:00	1	0	6	0	Ct	0	1	0	1	0	0	0	1	1	1	0	1	0	0	2	0	1	0	0	0	1	0	0	0	0	0	0	0	1	2	0	0	0	0
13993	4 Feb 22	10:49:00	1	0	6	0	Ct	0	1	0	0	1	0	3	0	0	0	0	0	0	0	0	0	0	1	0	0	0	0	0	0	0	0	0	0	0	1	1	0	1	1
13994	4 Feb 22	10:50:00	1	0	6	0	Ct	0	1	0	1	0	0	0	0	2	2	0	0	0	0	0	0	3	3	1	0	0	0	1	2	0	1	0	0	0	0	1	0	2	0
13995	4 Feb 22	10:51:00	1	0	6	0	Ct	0	1	0	1	1	0	0	0	0	1	0	1	0	0	1	0	0	1	0	0	1	0	0	0	0	0	0	0	2	1	1	1	1	2
13996	4 Feb 22	10:52:00	1	0	6	0	Ct	0	1	1	0	1	0	1	3	0	0	0	0	0	0	1	0	0	1	0	0	0	0	1	0	0	1	0	0	0	1	1	0	1	0
13997	4 Feb 22	10:53:00	1	0	6	0	Ct	0	1	0	0	0	0	0	0	2	0	0	0	0	1	1	0	0	0	0	0	0	0	0	0	0	0	0	0	0	1	1	4	0	0
13998	4 Feb 22	10:54:00	1	0	6	0	Ct	0	1	0	0	0	0	0	2	0	2	0	0	1	3	0	0	0	0	0	0	0	0	0	0	0	1	0	0	1	1	1	1	1	0
13999	4 Feb 22	10:55:00	1	0	6	0	Ct	0	1	0	0	0	0	1	1	0	0	0	0	0	0	1	0	0	0	0	0	0	0	1	0	0	0	0	0	1	0	0	1	0	0
14000	4 Feb 22	10:56:00	1	0	6	0	Ct	0	1	1	0	0	0	0	1	0	0	0	0	1	1	2	0	1	0	0	0	0	0	0	0	0	0	0	0	1	1	1	0	1	0
14001	4 Feb 22	10:57:00	1	0	6	0	Ct	0	1	0	0	0	0	0	0	0	0	0	1	0	1	2	0	2	3	2	0	1	0	1	0	0	2	0	0	1	1	0	1	1	0
14002	4 Feb 22	10:58:00	1	0	6	0	Ct	0	1	1	0	0	0	2	0	0	0	0	0	0	0	0	0	0	1	0	0	0	0	0	0	0	1	0	0	0	0	0	1	1	0
14003	4 Feb 22	10:59:00	1	0	6	0	Ct	0	1	0	0	1	0	0	0	0	1	0	1	1	1	1	0	0	0	0	0	0	0	0	0	0	1	0	0	2	1	1	1	2	0
14004	4 Feb 22	11:00:00	1	0	6	0	Ct	0	1	0	1	0	0	1	2	0	0	0	1	2	0	0	0	2	1	0	0	0	0	1	0	0	0	0	0	0	0	1	0	0	0
14005	4 Feb 22	11:01:00	1	0	6	0	Ct	0	1	1	1	0	0	1	1	0	1	0	0	0	1	1	0	1	1	0	0	0	0	0	0	0	1	0	0	0	0	2	1	1	0
14006	4 Feb 22	11:02:00	1	0	6	0	Ct	0	1	0	1	0	0	0	2	0	2	0	0	0	3	0	0	1	0	1	0	2	0	1	0	0	0	0	0	0	1	0	1	3	0
14007	4 Feb 22	11:03:00	1	0	6	0	Ct	0	1	1	0	0	0	0	0	0	0	0	0	0	0	0	0	0	1	0	0	0	0	0	0	0	0	0	0	0	1	0	0	0	0
14008	4 Feb 22	11:04:00	1	0	6	0	Ct	0	1	2	0	0	0	1	0	0	2	0	0	0	1	1	0	1	1	0	1	0	0	0	0	0	0	1	0	0	0	1	0	0	0
14009	4 Feb 22	11:05:00	1	0	6	0	Ct	0	1	2	1	0	0	0	0	1	0	0	0	0	1	1	0	0	2	0	1	0	0	1	0	0	0	2	0	0	1	1	2	0	0
14010	4 Feb 22	11:06:00	1	0	6	0	Ct	0	1	0	0	0	0	0	2	0	0	0	1	0	1	0	1	1	1	1	0	0	0	0	0	0	0	0	0	2	2	0	0	0	0
14011	4 Feb 22	11:07:00	1	0	6	0	Ct	0	1	0	0	0	0	0	0	1	1	0	0	0	0	1	1	0	2	0	0	0	0	0	0	0	0	2	0	3	2	1	1	0	0
14012	4 Feb 22	11:08:00	1	0	6	0	Ct	0	1	1	0	0	0	0	0	1	0	0	0	1	0	0	0	1	1	0	0	1	0	1	0	0	0	0	0	0	1	1	0	0	0
14013	4 Feb 22	11:09:00	1	0	6	0	Ct	0	1	0	1	0	0	0	1	0	0	0	0	1	0	1	0	0	2	1	0	0	0	0	2	0	0	0	0	0	1	1	0	0	0
14014	4 Feb 22	11:10:00	1	0	6	0	Ct	0	1	1	2	0	0	0	1	1	1	0	1	1	0	0	0	0	1	0	1	0	0	1	0	0	0	1	0	1	2	0	0	0	0
14015	4 Feb 22	11:11:00	1	0	6	0	Ct	0	1	0	0	0	0	0	0	0	0	0	1	0	0	0	1	0	0	0	0	2	0	0	1	0	0	0	0	0	0	0	0	0	2
14016	4 Feb 22	11:12:00	1	0	6	0	Ct	0	1	0	0	0	0	0	0	1	0	0	0	1	0	0	0	0	1	1	1	0	0	1	1	0	0	0	0	1	1	1	0	0	0
14017	4 Feb 22	11:13:00	1	0	6	0	Ct	0	1	0	0	1	0	0	1	0	1	1	0	0	0	1	0	0	1	0	0	1	0	1	0	0	0	0	0	0	0	1	0	0	0
14018	4 Feb 22	11:14:00	1	0	6	0	Ct	0	1	0	2	0	0	0	1	2	1	0	1	0	0	0	0	0	1	1	0	0	0	1	0	0	0	0	0	0	2	1	0	0	1
14019	4 Feb 22	11:15:00	1	0	6	0	Ct	0	1	0	0	0	0	0	0	0	0	0	0	1	0	0	0	0	0	0	0	1	0	1	0	0	0	0	0	0	0	1	1	0	1
14020	4 Feb 22	11:16:00	1	0	6	0	Ct	0	1	0	0	3	0	0	0	0	0	0	0	0	0	0	0	0	1	0	0	0	0	2	0	0	0	0	0	0	1	0	0	1	1
14021	4 Feb 22	11:17:00	1	0	6	0	Ct	0	1	0	1	0	0	0	0	0	2	0	0	0	0	0	0	0	0	1	0	0	0	0	0	1	0	1	0	1	1	1	0	0	0
14022	4 Feb 22	11:18:00	1	0	6	0	Ct	0	1	0	0	0	0	0	2	0	0	0	0	0	0	0	1	0	0	0	0	0	0	0	0	1	0	0	0	0	0	0	1	0	1
14023	4 Feb 22	11:19:00	1	0	6	0	Ct	0	1	0	0	0	0	0	0	1	0	0	1	0	0	0	0	0	1	0	1	0	0	1	0	0	0	0	0	0	1	0	1	0	0
14024	4 Feb 22	11:20:00	1	0	6	0	Ct	0	1	0	0	0	0	0	1	1	0	0	1	0	0	0	0	0	1	0	3	0	0	0	0	0	0	1	0	0	1	1	1	0	0
14025	4 Feb 22	11:21:00	1	0	6	0	Ct	0	1	0	1	1	0	0	0	1	1	0	0	0	0	0	0	0	0	1	3	0	0	1	0	0	0	0	0	0	0	1	1	0	0
14026	4 Feb 22	11:22:00	1	0	6	0	Ct	0	1	0	0	0	0	0	1	0	1	0	0	0	0	0	0	0	0	0	0	0	0	0	0	0	0	0	0	0	2	1	0	0	0
14027	4 Feb 22	11:23:00	1	0	6	0	Ct	0	1	0	1	1	0	0	1	1	0	0	0	0	0	0	0	0	1	0	0	0	1	0	0	0	2	0	0	0	1	1	1	0	0
14028	4 Feb 22	11:24:00	1	0	6	0	Ct	0	1	1	0	0	0	0	1	0	0	0	0	0	0	2	0	0	1	0	0	0	0	1	0	0	0	0	0	0	1	0	1	0	0
14029	4 Feb 22	11:25:00	1	0	6	0	Ct	0	1	0	0	0	0	0	0	1	0	0	2	0	0	0	0	0	2	1	0	0	0	0	0	0	0	0	0	0	0	1	0	1	0
14030	4 Feb 22	11:26:00	1	0	6	0	Ct	0	1	0	0	1	0	0	1	0	0	0	0	0	0	0	0	1	0	0	0	0	1	0	0	0	0	0	0	0	1	0	2	2	2
14031	4 Feb 22	11:27:00	1	0	6	0	Ct	0	1	0	0	1	0	0	3	1	0	0	0	0	0	0	0	0	1	0	0	0	0	0	0	0	0	0	0	0	1	1	12	0	0
14032	4 Feb 22	11:28:00	1	0	6	0	Ct	0	1	1	0	0	0	0	0	1	0	0	0	0	0	0	0	0	1	0	0	0	2	0	1	2	0	0	0	0	0	1	5	1	0
14033	4 Feb 22	11:29:00	1	0	6	0	Ct	0	1	0	1	0	0	0	0	0	1	0	0	0	0	0	0	0	0	0	0	0	1	0	1	0	0	0	0	0	2	1	1	0	1
14034	4 Feb 22	11:30:00	1	0	6	0	Ct	0	1	0	0	0	0	0	0	0	1	0	0	0	0	1	0	1	0	0	0	0	0	0	0	0	0	2	0	1	1	0	0	0	0
14035	4 Feb 22	11:31:00	1	0	6	0	Ct	0	1	0	1	0	0	0	2	0	1	0	0	0	0	1	0	0	0	0	1	0	0	0	0	0	1	0	0	0	1	0	1	0	0
14036	4 Feb 22	11:32:00	1	0	6	0	Ct	0	1	1	3	0	0	0	0	0	1	0	0	0	0	0	3	0	1	0	1	1	2	0	0	1	0	0	0	0	0	0	1	0	0
14037	4 Feb 22	11:33:00	1	0	6	0	Ct	0	1	0	0	0	1	0	0	0	0	0	0	0	0	1	0	1	2	0	0	0	1	0	0	0	0	0	0	0	1	0	0	1	0
14038	4 Feb 22	11:34:00	1	0	6	0	Ct	0	1	0	0	0	0	1	0	1	2	0	0	0	0	0	2	0	1	1	1	0	0	0	0	0	0	1	0	1	1	1	1	1	1
14039	4 Feb 22	11:35:00	1	0	6	0	Ct	0	1	0	1	1	0	0	0	0	1	0	0	0	0	0	0	0	1	1	0	0	0	0	0	0	0	1	0	0	0	0	0	0	0
14040	4 Feb 22	11:36:00	1	0	6	0	Ct	0	1	1	0	0	0	1	0	0	1	0	0	0	0	1	0	0	2	0	1	1	1	0	0	0	0	0	0	0	0	0	0	0	0
14041	4 Feb 22	11:37:00	1	0	6	0	Ct	0	1	0	0	0	1	0	0	0	1	0	0	0	0	1	0	0	1	0	0	0	0	0	0	0	0	0	0	0	1	0	2	0	1
14042	4 Feb 22	11:38:00	1	0	6	0	Ct	0	1	0	1	0	0	0	0	2	1	0	0	0	0	1	0	2	2	0	0	0	0	0	0	1	0	0	0	0	1	0	0	0	1
14043	4 Feb 22	11:39:00	1	0	6	0	Ct	0	1	0	0	1	0	1	1	0	1	0	0	0	1	0	0	1	1	0	0	1	1	0	0	0	1	0	0	1	1	1	1	0	1
14044	4 Feb 22	11:40:00	1	0	6	0	Ct	0	1	0	0	0	0	0	1	0	1	0	0	0	0	1	1	0	1	0	0	0	0	0	1	1	0	0	0	1	1	0	0	0	0
14045	4 Feb 22	11:41:00	1	0	6	0	Ct	0	1	1	0	0	0	1	0	0	2	0	0	0	1	0	0	1	2	0	0	0	0	0	1	1	0	0	0	1	2	0	1	0	0
14046	4 Feb 22	11:42:00	1	0	6	0	Ct	0	1	0	0	0	0	0	1	1	0	0	0	0	0	0	2	1	1	1	0	0	0	0	0	0	2	1	0	0	0	1	0	0	0
14047	4 Feb 22	11:43:00	1	0	6	0	Ct	0	1	0	0	0	0	0	1	1	0	0	0	0	0	0	0	1	1	0	0	1	0	0	0	1	0	0	0	0	0	0	0	0	0
14048	4 Feb 22	11:44:00	1	0	6	0	Ct	0	1	0	0	0	0	0	0	0	0	0	0	1	0	1	0	1	1	0	0	0	0	0	0	1	1	0	0	1	0	1	0	0	0
14049	4 Feb 22	11:45:00	1	0	6	0	Ct	0	1	1	1	0	0	0	0	0	0	0	0	0	0	0	0	0	3	0	0	0	1	0	0	1	0	0	0	0	2	1	0	0	0
14050	4 Feb 22	11:46:00	1	0	6	0	Ct	0	1	0	0	0	0	0	0	0	0	0	0	0	0	0	0	0	2	0	0	0	0	0	0	0	0	0	0	1	1	1	1	0	1
14051	4 Feb 22	11:47:00	1	0	6	0	Ct	0	1	0	0	0	0	1	0	0	0	0	0	1	0	0	0	0	2	1	0	0	1	0	0	1	0	0	0	0	1	0	0	0	2
14052	4 Feb 22	11:48:00	1	0	6	0	Ct	0	1	0	0	0	0	0	1	0	0	0	0	0	4	0	0	1	0	0	0	0	0	0	0	1	0	0	0	1	1	0	1	0	1
14053	4 Feb 22	11:49:00	1	0	6	0	Ct	0	1	2	0	2	0	0	1	0	0	0	0	1	0	1	0	0	1	1	0	0	0	0	0	2	0	0	0	1	1	0	0	0	0
14054	4 Feb 22	11:50:00	1	0	6	0	Ct	0	1	0	1	0	0	1	0	0	0	0	0	1	0	1	0	0	0	0	0	0	0	0	0	0	0	0	0	0	0	0	0	0	0
14055	4 Feb 22	11:51:00	1	0	6	0	Ct	0	1	0	0	0	0	0	0	0	0	0	0	0	0	0	0	1	1	1	0	0	1	0	0	1	0	0	0	1	0	0	1	0	1
14056	4 Feb 22	11:52:00	1	0	6	0	Ct	0	1	0	1	0	0	0	0	1	0	0	0	0	1	0	0	0	1	0	0	2	0	0	0	1	0	0	0	0	0	1	1	0	1
14057	4 Feb 22	11:53:00	1	0	6	0	Ct	0	1	0	0	0	0	1	0	0	0	0	2	0	0	1	0	0	0	0	0	0	0	0	0	0	1	0	0	0	0	0	1	0	0
14058	4 Feb 22	11:54:00	1	0	6	0	Ct	0	1	0	1	0	0	1	1	1	0	0	0	0	0	0	0	0	1	0	1	1	2	0	0	1	0	0	0	0	1	0	0	0	1
14059	4 Feb 22	11:55:00	1	0	6	0	Ct	0	1	0	0	0	0	0	1	0	1	0	0	0	0	0	0	0	1	1	1	0	1	0	0	1	0	0	0	0	1	0	0	0	0
14060	4 Feb 22	11:56:00	1	0	6	0	Ct	0	1	0	0	0	0	0	0	0	0	0	0	1	0	1	0	0	2	0	0	0	1	0	0	0	2	0	0	0	2	0	0	0	0
14061	4 Feb 22	11:57:00	1	0	6	0	Ct	0	1	0	1	0	0	1	0	1	0	0	0	0	0	0	0	0	2	0	0	1	0	0	0	1	0	0	0	0	1	0	0	1	1
14062	4 Feb 22	11:58:00	1	0	6	0	Ct	0	1	1	1	0	0	0	0	0	2	0	0	0	0	0	1	0	1	0	0	0	1	0	0	2	1	0	0	0	0	0	1	0	0
14063	4 Feb 22	11:59:00	1	0	6	0	Ct	0	1	0	0	0	0	1	1	0	3	0	0	0	0	1	1	1	2	0	0	1	0	0	0	0	1	0	0	1	0	1	0	4	0
14064	4 Feb 22	12:00:00	1	0	6	0	Ct	0	1	1	0	0	0	0	1	0	0	0	0	1	0	0	1	2	2	0	0	1	0	0	0	0	1	0	0	0	0	0	1	0	0
14065	4 Feb 22	12:01:00	1	0	6	0	Ct	0	1	0	1	1	0	0	0	0	0	0	0	0	0	0	0	0	2	1	0	0	2	0	1	0	0	0	0	3	0	1	0	1	0
14066	4 Feb 22	12:02:00	1	0	6	0	Ct	0	1	0	0	0	0	0	1	0	0	0	0	0	0	0	0	0	2	1	1	0	1	0	1	0	2	0	0	0	0	0	0	0	0
14067	4 Feb 22	12:03:00	1	0	6	0	Ct	0	1	0	1	0	0	1	4	0	0	0	0	0	0	0	0	0	0	0	0	1	0	0	0	1	2	0	0	1	0	0	0	0	0
14068	4 Feb 22	12:04:00	1	0	6	0	Ct	0	1	0	0	0	0	0	0	0	0	0	0	0	0	0	3	0	1	0	0	1	0	0	0	1	0	0	0	0	1	0	1	0	0
14069	4 Feb 22	12:05:00	1	0	6	0	Ct	0	1	0	0	0	0	0	2	0	0	0	0	0	0	0	0	0	1	1	0	0	0	0	0	0	0	0	0	0	0	0	0	2	0
14070	4 Feb 22	12:06:00	1	0	6	0	Ct	0	1	0	0	0	0	0	1	0	0	0	0	0	0	0	0	3	2	0	1	0	0	0	0	0	1	0	0	0	1	0	1	1	2
14071	4 Feb 22	12:07:00	1	0	6	0	Ct	0	1	0	1	0	0	1	0	0	0	0	0	0	0	0	0	0	0	0	0	0	0	0	0	0	0	0	0	0	0	0	1	0	0
14072	4 Feb 22	12:08:00	1	0	6	0	Ct	0	1	0	0	0	0	0	1	0	0	0	0	0	0	0	0	1	0	1	0	0	0	0	0	0	0	0	0	0	1	0	1	1	0
14073	4 Feb 22	12:09:00	1	0	6	0	Ct	0	1	0	0	0	0	0	1	0	0	0	1	0	0	0	0	1	2	0	0	0	1	0	0	0	0	0	0	0	0	1	0	0	0
14074	4 Feb 22	12:10:00	1	0	6	0	Ct	0	1	0	0	0	0	0	0	0	0	2	0	1	0	0	0	0	0	1	0	0	0	0	1	0	0	0	0	0	0	1	0	0	0
14075	4 Feb 22	12:11:00	1	0	6	0	Ct	0	1	0	0	0	0	0	4	0	0	0	0	0	2	0	0	0	1	0	0	0	1	0	0	0	1	0	0	0	0	0	0	0	0
14076	4 Feb 22	12:12:00	1	0	6	0	Ct	0	1	0	0	0	0	0	1	0	0	0	1	0	0	0	0	1	0	0	0	0	0	0	0	0	0	0	0	0	0	0	0	0	1
14077	4 Feb 22	12:13:00	1	0	6	0	Ct	0	1	0	0	0	0	0	0	0	1	0	0	1	0	0	0	1	0	0	0	0	2	0	0	1	0	0	0	0	0	0	0	0	2
14078	4 Feb 22	12:14:00	1	0	6	0	Ct	0	1	1	0	0	0	0	2	0	1	0	0	0	0	0	0	0	1	0	0	0	0	1	1	1	0	0	0	0	0	0	0	0	0
14079	4 Feb 22	12:15:00	1	0	6	0	Ct	0	1	0	0	0	0	0	0	0	0	0	0	0	0	1	0	1	0	1	0	0	0	0	0	0	0	0	0	0	0	0	0	0	0
14080	4 Feb 22	12:16:00	1	0	6	0	Ct	0	1	0	1	0	0	0	1	0	0	0	1	0	0	0	0	0	2	0	0	1	0	0	0	0	0	0	0	1	0	0	0	0	2
14081	4 Feb 22	12:17:00	1	0	6	0	Ct	0	1	0	0	0	0	0	1	0	0	0	1	0	0	0	0	1	0	1	0	0	1	0	0	0	1	0	0	0	0	0	0	0	0
14082	4 Feb 22	12:18:00	1	0	6	0	Ct	0	1	0	2	0	0	0	0	2	0	0	0	0	0	0	0	1	1	0	0	0	0	0	0	0	0	0	0	0	0	0	0	0	1
14083	4 Feb 22	12:19:00	1	0	6	0	Ct	0	1	1	0	0	0	0	2	0	0	0	0	0	1	0	0	1	0	1	0	0	0	0	0	1	0	0	0	1	0	0	0	0	0
14084	4 Feb 22	12:20:00	1	0	6	0	Ct	0	1	0	0	0	0	0	0	0	1	0	0	0	1	0	0	1	0	0	0	1	0	1	0	0	0	0	0	0	1	0	0	0	0
14085	4 Feb 22	12:21:00	1	0	6	0	Ct	0	1	1	0	0	0	0	0	0	1	0	0	0	0	0	0	0	0	1	1	0	0	0	0	1	0	0	0	1	1	0	0	0	0
14086	4 Feb 22	12:22:00	1	0	6	0	Ct	0	1	0	0	0	0	0	0	0	0	0	0	0	0	0	0	0	0	0	1	0	0	0	0	1	0	0	0	0	2	0	0	0	0
14087	4 Feb 22	12:23:00	1	0	6	0	Ct	0	1	0	0	0	0	0	1	1	2	0	0	0	0	0	0	1	0	0	1	1	0	0	0	1	0	0	0	1	0	0	0	0	0
14088	4 Feb 22	12:24:00	1	0	6	0	Ct	0	1	0	0	0	0	1	0	0	0	0	1	0	1	0	0	2	0	0	1	0	0	0	0	2	1	0	0	1	0	0	1	0	1
14089	4 Feb 22	12:25:00	1	0	6	0	Ct	0	1	0	0	0	0	1	0	0	0	0	0	2	0	0	0	1	0	0	1	0	0	0	0	2	0	0	0	0	0	0	0	0	1
14090	4 Feb 22	12:26:00	1	0	6	0	Ct	0	1	0	0	0	0	0	1	0	0	0	0	0	0	0	0	0	0	0	1	2	0	0	0	1	1	0	0	1	1	0	0	0	0
14091	4 Feb 22	12:27:00	1	0	6	0	Ct	0	1	1	0	0	0	0	0	1	1	0	0	0	0	0	0	0	0	0	0	1	0	0	0	1	1	0	0	0	0	0	1	0	0
14092	4 Feb 22	12:28:00	1	0	6	0	Ct	0	1	0	0	0	0	0	0	1	0	0	0	1	0	2	0	0	0	2	1	0	0	0	0	2	0	0	0	1	1	0	0	0	1
14093	4 Feb 22	12:29:00	1	0	6	0	Ct	0	1	0	0	0	0	0	1	0	1	0	0	1	0	0	0	1	0	0	1	0	0	1	0	0	0	0	0	1	1	0	0	0	1
14094	4 Feb 22	12:30:00	1	0	6	0	Ct	0	1	0	0	1	0	1	1	2	0	0	0	0	0	0	0	2	0	1	0	0	0	1	0	2	1	0	0	0	0	0	0	2	0
14095	4 Feb 22	12:31:00	1	0	6	0	Ct	0	1	0	0	0	0	1	1	0	0	0	0	1	1	0	0	0	0	0	0	0	0	0	0	0	0	0	0	0	0	0	0	0	0
14096	4 Feb 22	12:32:00	1	0	6	0	Ct	0	1	1	0	0	0	0	3	1	0	0	0	0	0	0	0	1	0	1	0	0	0	0	0	0	0	0	0	1	0	0	0	0	0
14097	4 Feb 22	12:33:00	1	0	6	0	Ct	0	1	0	0	0	0	0	1	1	0	0	0	0	0	0	0	1	0	1	2	0	0	1	0	1	2	0	0	0	0	2	1	0	0
14098	4 Feb 22	12:34:00	1	0	6	0	Ct	0	1	0	0	0	0	0	0	0	0	0	0	0	0	0	0	0	0	0	0	0	0	1	0	0	1	0	0	1	0	0	1	0	0
14099	4 Feb 22	12:35:00	1	0	6	0	Ct	0	1	0	0	0	0	0	1	0	1	1	0	1	0	0	0	1	0	0	2	0	0	0	0	1	2	0	0	1	1	1	1	1	1
14100	4 Feb 22	12:36:00	1	0	6	0	Ct	0	1	0	0	0	0	0	1	1	0	0	0	0	0	0	0	0	1	0	0	0	0	0	0	0	2	0	0	1	1	0	0	1	0
14101	4 Feb 22	12:37:00	1	0	6	0	Ct	0	1	1	0	0	0	0	0	0	0	0	0	0	0	0	0	1	1	0	0	0	0	0	0	0	1	0	0	0	1	0	0	0	1
14102	4 Feb 22	12:38:00	1	0	6	0	Ct	0	1	0	0	0	0	0	0	0	2	0	0	1	0	1	0	0	0	1	0	0	0	2	0	1	0	0	0	0	0	0	0	0	0
14103	4 Feb 22	12:39:00	1	0	6	0	Ct	0	1	0	0	0	0	0	0	0	0	0	0	0	0	1	0	0	0	1	0	0	0	0	0	0	2	0	0	0	0	0	0	0	0
14104	4 Feb 22	12:40:00	1	0	6	0	Ct	0	1	0	0	0	0	0	2	0	1	0	0	0	0	1	0	0	0	0	1	1	0	0	0	2	1	0	0	0	0	0	0	0	0
14105	4 Feb 22	12:41:00	1	0	6	0	Ct	0	1	0	0	0	0	0	0	1	0	0	0	0	1	0	0	1	0	0	0	0	0	1	0	1	0	0	1	0	0	1	1	0	0
14106	4 Feb 22	12:42:00	1	0	6	0	Ct	0	1	0	0	0	0	0	0	0	0	0	0	0	0	0	0	2	0	1	1	1	0	0	0	0	0	0	0	0	0	0	0	0	0
14107	4 Feb 22	12:43:00	1	0	6	0	Ct	0	1	0	0	1	0	0	0	1	1	0	0	0	1	0	1	1	1	0	0	0	0	0	0	1	0	0	0	1	0	0	1	0	1
14108	4 Feb 22	12:44:00	1	0	6	0	Ct	0	1	0	0	0	0	0	0	0	0	0	0	0	0	0	0	0	2	0	0	0	0	0	0	1	0	0	0	0	0	1	1	0	0
14109	4 Feb 22	12:45:00	1	0	6	0	Ct	0	1	0	0	0	0	0	1	0	0	0	0	1	1	0	0	1	1	1	0	0	0	0	0	0	1	0	0	0	0	0	0	0	0
14110	4 Feb 22	12:46:00	1	0	6	0	Ct	0	1	0	0	1	0	0	1	0	0	0	0	2	0	0	1	1	0	0	0	0	3	0	0	2	0	0	0	0	0	0	0	2	0
14111	4 Feb 22	12:47:00	1	0	6	0	Ct	0	1	0	0	1	0	0	0	3	0	0	0	0	0	1	0	0	2	0	0	1	0	0	0	0	1	0	0	0	0	0	0	0	1
14112	4 Feb 22	12:48:00	1	0	6	0	Ct	0	1	0	0	0	0	0	0	1	2	0	0	0	1	0	0	0	1	0	0	0	1	0	0	1	0	0	0	0	0	0	0	1	0
14113	4 Feb 22	12:49:00	1	0	6	0	Ct	0	1	0	0	1	0	0	2	0	1	0	0	0	0	1	0	0	0	0	0	2	0	0	0	1	0	0	1	0	0	0	0	0	0
14114	4 Feb 22	12:50:00	1	0	6	0	Ct	0	1	0	0	0	0	0	0	1	1	0	0	0	0	1	0	0	0	0	1	0	0	0	0	1	0	1	0	0	0	0	0	1	0
14115	4 Feb 22	12:51:00	1	0	6	0	Ct	0	1	0	1	0	0	1	0	1	0	0	0	2	0	0	0	1	1	1	1	0	1	1	0	0	0	0	0	0	0	0	0	1	0
14116	4 Feb 22	12:52:00	1	0	6	0	Ct	0	1	0	0	0	0	0	2	2	0	0	0	1	0	1	0	0	0	0	0	0	1	1	0	1	0	0	0	1	0	0	1	0	0
14117	4 Feb 22	12:53:00	1	0	6	0	Ct	0	1	0	1	1	0	1	0	0	0	0	0	2	0	1	0	0	0	1	0	1	1	0	0	0	0	0	0	0	0	0	0	0	0
14118	4 Feb 22	12:54:00	1	0	6	0	Ct	0	1	1	0	0	0	0	1	0	0	0	0	1	0	0	0	2	0	0	3	1	0	0	0	0	0	0	0	0	1	0	0	0	0
14119	4 Feb 22	12:55:00	1	0	6	0	Ct	0	1	1	0	1	0	0	0	0	0	0	0	1	0	1	0	0	0	0	0	0	0	1	0	2	0	0	0	1	1	0	1	0	0
14120	4 Feb 22	12:56:00	1	0	6	0	Ct	0	1	0	0	0	0	0	1	0	0	0	0	1	1	1	0	0	0	0	0	0	2	0	0	0	0	0	0	1	1	0	0	0	0
14121	4 Feb 22	12:57:00	1	0	6	0	Ct	0	1	0	0	0	0	0	0	0	0	0	0	0	1	0	0	0	1	0	0	2	1	0	0	0	0	0	0	1	1	0	0	0	0
14122	4 Feb 22	12:58:00	1	0	6	0	Ct	0	1	0	0	0	0	0	0	1	0	0	0	1	0	1	0	0	1	0	0	1	0	0	0	0	0	1	0	1	1	0	1	0	1
14123	4 Feb 22	12:59:00	1	0	6	0	Ct	0	1	0	0	1	0	0	1	0	1	0	0	0	0	0	0	1	0	0	0	1	1	0	0	0	0	0	0	0	0	0	1	0	0
14124	4 Feb 22	13:00:00	1	0	6	0	Ct	0	1	1	0	0	0	0	1	0	2	0	0	0	0	0	0	2	0	2	0	0	0	1	0	1	1	0	0	0	1	0	1	0	0
14125	4 Feb 22	13:01:00	1	0	6	0	Ct	0	1	0	0	0	0	0	0	0	1	0	0	2	0	0	0	0	0	1	0	2	0	1	0	1	0	0	0	1	1	0	1	0	0
14126	4 Feb 22	13:02:00	1	0	6	0	Ct	0	1	1	0	1	0	0	1	1	1	0	0	0	1	0	0	0	0	0	0	1	0	0	0	1	0	0	0	0	2	0	0	0	0
14127	4 Feb 22	13:03:00	1	0	6	0	Ct	0	1	0	0	0	0	0	1	0	2	0	0	0	0	0	0	1	0	0	0	0	1	0	0	1	0	0	0	1	0	0	0	0	1
14128	4 Feb 22	13:04:00	1	0	6	0	Ct	0	1	1	0	0	0	0	0	0	0	0	0	0	1	0	0	1	0	0	0	0	0	0	0	0	1	0	0	1	1	0	1	0	1
14129	4 Feb 22	13:05:00	1	0	6	0	Ct	0	1	0	0	0	0	0	2	0	0	0	0	0	1	0	0	0	0	0	1	0	0	0	0	2	0	2	0	0	0	0	1	0	0
14130	4 Feb 22	13:06:00	1	0	6	0	Ct	0	1	0	0	0	0	0	0	0	2	0	0	1	1	0	0	2	0	1	2	1	0	1	0	2	0	0	0	0	1	0	0	0	0
14131	4 Feb 22	13:07:00	1	0	6	0	Ct	0	1	1	0	0	0	0	2	2	0	0	0	3	0	0	0	0	0	0	0	0	0	1	0	0	0	0	0	0	0	0	0	0	0
14132	4 Feb 22	13:08:00	1	0	6	0	Ct	0	1	2	0	0	0	0	0	0	1	0	0	1	0	0	0	0	0	0	0	0	0	0	0	0	0	0	0	1	0	0	0	0	0
14133	4 Feb 22	13:09:00	1	0	6	0	Ct	0	1	0	0	0	0	0	2	0	3	0	0	0	1	0	0	0	0	0	0	0	0	0	0	2	1	0	0	0	2	0	0	0	0
14134	4 Feb 22	13:10:00	1	0	6	0	Ct	0	1	0	0	0	0	1	0	0	0	0	0	0	0	0	0	0	0	0	0	0	0	0	1	1	1	0	0	1	1	0	1	0	0
14135	4 Feb 22	13:11:00	1	0	6	0	Ct	0	1	0	0	0	0	0	0	0	3	0	0	0	0	0	0	0	0	1	0	0	0	0	1	1	1	0	0	0	0	0	0	2	0
14136	4 Feb 22	13:12:00	1	0	6	0	Ct	0	1	0	0	0	0	0	0	1	0	0	0	0	1	0	0	0	1	0	0	0	0	0	0	2	1	0	0	1	1	0	0	1	0
14137	4 Feb 22	13:13:00	1	0	6	0	Ct	0	1	0	0	0	0	0	2	0	0	0	0	0	0	0	0	0	0	0	0	0	0	1	0	1	1	1	0	0	1	0	0	0	0
14138	4 Feb 22	13:14:00	1	0	6	0	Ct	0	1	0	0	0	0	1	0	0	0	0	1	1	0	0	0	0	0	2	0	0	0	1	0	1	0	0	0	1	0	0	0	1	0
14139	4 Feb 22	13:15:00	1	0	6	0	Ct	0	1	1	0	0	0	0	0	0	0	0	0	0	1	1	0	0	1	0	0	0	0	0	0	0	1	0	0	1	1	0	0	1	0
14140	4 Feb 22	13:16:00	1	0	6	0	Ct	0	1	0	0	0	0	0	0	0	1	0	0	0	0	0	0	1	0	0	0	0	0	0	0	0	0	0	0	0	0	0	0	0	0
14141	4 Feb 22	13:17:00	1	0	6	0	Ct	0	1	0	0	0	0	1	0	0	1	0	0	0	1	1	0	0	0	0	0	1	0	0	0	0	0	0	0	1	0	0	0	1	0
14142	4 Feb 22	13:18:00	1	0	6	0	Ct	0	1	0	0	0	0	0	1	0	0	0	0	0	0	1	0	0	0	0	0	1	0	1	0	3	0	0	0	0	1	0	0	0	0
14143	4 Feb 22	13:19:00	1	0	6	0	Ct	0	1	0	0	0	0	1	1	0	0	0	0	1	1	0	0	0	0	0	1	1	0	1	0	1	1	0	0	1	1	0	0	0	0
14144	4 Feb 22	13:20:00	1	0	6	0	Ct	0	1	0	0	0	0	1	2	0	1	0	0	0	0	0	0	0	0	0	1	0	0	0	0	1	0	0	0	1	0	0	0	0	0
14145	4 Feb 22	13:21:00	1	0	6	0	Ct	0	1	0	0	0	0	0	0	0	1	0	0	0	1	0	0	0	0	0	0	0	0	0	0	0	0	0	0	0	0	0	0	0	0
14146	4 Feb 22	13:22:00	1	0	6	0	Ct	0	1	0	0	0	0	1	1	0	1	0	0	0	0	0	0	0	0	0	0	3	0	0	0	2	1	0	0	1	1	0	0	0	0
14147	4 Feb 22	13:23:00	1	0	6	0	Ct	0	1	0	0	1	0	0	2	0	1	0	0	0	0	0	0	0	0	0	0	1	0	0	0	0	0	0	0	0	1	0	0	0	0
14148	4 Feb 22	13:24:00	1	0	6	0	Ct	0	1	0	0	0	0	1	1	0	0	0	0	1	1	0	0	0	0	0	0	0	0	0	0	0	0	0	0	1	0	0	0	0	0
14149	4 Feb 22	13:25:00	1	0	6	0	Ct	0	1	0	0	0	0	0	0	0	0	0	0	0	0	0	0	0	0	0	1	0	0	0	0	2	0	0	1	0	1	0	0	0	0
14150	4 Feb 22	13:26:00	1	0	6	0	Ct	0	1	0	0	0	0	0	1	0	0	0	0	0	0	0	0	0	0	0	1	0	0	0	0	0	0	0	0	0	2	0	0	0	0
14151	4 Feb 22	13:27:00	1	0	6	0	Ct	0	1	0	0	0	0	1	1	0	0	0	0	1	0	0	0	0	0	0	0	0	0	0	1	0	0	0	0	0	0	0	0	0	0
14152	4 Feb 22	13:28:00	1	0	6	0	Ct	0	1	0	0	0	0	1	0	0	0	0	0	0	0	0	0	0	0	1	0	0	0	0	1	1	0	0	0	0	1	0	0	0	0
14153	4 Feb 22	13:29:00	1	0	6	0	Ct	0	1	0	0	0	0	0	1	0	0	0	0	0	0	1	0	0	0	0	0	0	0	0	0	0	0	0	0	1	0	0	0	0	0
14154	4 Feb 22	13:30:00	1	0	6	0	Ct	0	1	0	0	0	0	1	1	0	0	0	0	0	0	0	0	0	0	0	0	0	0	0	0	0	0	0	0	0	0	0	0	0	0
14155	4 Feb 22	13:31:00	1	0	6	0	Ct	0	1	0	0	0	0	0	0	0	1	0	0	0	0	0	0	0	0	0	0	1	0	1	0	1	0	0	0	1	0	0	0	0	0
14156	4 Feb 22	13:32:00	1	0	6	0	Ct	0	1	0	0	0	0	0	1	0	0	0	0	1	0	0	0	0	0	0	0	0	0	1	0	1	0	0	0	1	0	0	1	0	0
14157	4 Feb 22	13:33:00	1	0	6	0	Ct	0	1	0	0	0	0	0	1	0	1	0	0	0	0	0	0	0	0	0	0	0	0	0	0	1	0	0	0	1	0	0	0	0	0
14158	4 Feb 22	13:34:00	1	0	6	0	Ct	0	1	0	0	0	0	0	1	0	0	0	0	0	0	0	0	1	0	1	2	0	0	0	2	0	0	0	0	1	0	0	0	0	0
14159	4 Feb 22	13:35:00	1	0	6	0	Ct	0	1	0	0	0	0	0	3	0	1	0	0	3	0	0	0	0	0	0	0	0	0	0	0	2	0	0	0	2	0	0	0	0	0
14160	4 Feb 22	13:36:00	1	0	6	0	Ct	0	1	0	0	0	0	0	0	0	4	0	0	1	1	0	0	1	0	2	1	0	0	0	0	2	0	0	0	0	0	0	3	0	0
14161	4 Feb 22	13:37:00	1	0	6	0	Ct	0	1	0	0	0	0	0	1	0	0	0	0	0	0	0	0	0	0	0	1	0	0	0	1	0	0	0	0	0	0	0	0	0	0
14162	4 Feb 22	13:38:00	1	0	6	0	Ct	0	1	0	0	0	0	1	0	0	0	0	0	1	0	0	0	1	0	0	0	0	0	0	0	1	0	0	0	2	0	1	0	0	0
14163	4 Feb 22	13:39:00	1	0	6	0	Ct	0	1	0	0	0	0	0	0	0	0	0	0	0	0	0	0	0	0	0	0	1	0	1	2	1	0	0	0	1	0	0	1	0	0
14164	4 Feb 22	13:40:00	1	0	6	0	Ct	0	1	0	0	0	0	0	0	0	0	0	0	2	0	1	0	0	0	0	0	1	0	1	0	1	0	0	0	0	0	2	0	0	0
14165	4 Feb 22	13:41:00	1	0	6	0	Ct	0	1	0	0	0	0	0	1	0	0	0	0	0	0	0	0	0	0	0	0	0	0	0	0	1	0	0	0	0	0	0	1	0	0
14166	4 Feb 22	13:42:00	1	0	6	0	Ct	0	1	0	0	0	0	0	1	0	0	1	0	0	0	0	0	0	0	0	0	1	0	0	0	1	0	0	0	0	0	0	1	0	0
14167	4 Feb 22	13:43:00	1	0	6	0	Ct	0	1	0	1	0	0	0	1	0	0	0	0	0	0	0	0	0	0	0	1	0	0	0	1	1	0	0	0	1	0	0	1	0	0
14168	4 Feb 22	13:44:00	1	0	6	0	Ct	0	1	1	0	0	0	0	1	1	0	0	0	0	0	0	0	0	0	0	1	0	0	0	0	0	0	0	0	0	1	0	0	0	1
14169	4 Feb 22	13:45:00	1	0	6	0	Ct	0	1	0	0	0	0	0	1	0	1	0	0	0	0	0	0	0	0	0	2	0	0	2	1	0	0	0	0	1	2	1	0	0	1
14170	4 Feb 22	13:46:00	1	0	6	0	Ct	0	1	0	0	0	0	0	1	0	1	0	0	0	0	0	0	0	0	0	2	0	0	1	1	1	0	0	0	0	1	0	0	0	0
14171	4 Feb 22	13:47:00	1	0	6	0	Ct	0	1	0	0	0	0	0	0	0	0	0	0	0	0	0	0	0	1	0	0	0	0	0	1	1	0	0	0	0	0	0	0	0	0
14172	4 Feb 22	13:48:00	1	0	6	0	Ct	0	1	0	0	0	0	0	1	0	0	0	0	1	0	0	0	0	1	0	1	0	0	1	0	1	0	0	0	0	0	0	1	0	0
14173	4 Feb 22	13:49:00	1	0	6	0	Ct	0	1	0	0	1	0	0	1	0	0	1	1	1	0	0	0	0	1	0	1	0	0	1	0	1	0	0	1	1	0	0	0	0	0
14174	4 Feb 22	13:50:00	1	0	6	0	Ct	0	1	0	0	0	0	0	1	0	0	0	0	0	0	1	0	0	0	0	1	1	0	0	0	2	0	0	0	0	1	1	0	0	2
14175	4 Feb 22	13:51:00	1	0	6	0	Ct	0	1	0	0	0	0	0	1	0	1	0	0	1	1	1	0	0	0	0	0	0	0	0	0	0	0	0	0	0	1	0	0	4	0
14176	4 Feb 22	13:52:00	1	0	6	0	Ct	0	1	0	0	0	0	0	2	0	2	0	0	0	2	0	0	0	2	0	1	3	0	0	1	0	0	0	0	0	1	1	0	0	0
14177	4 Feb 22	13:53:00	1	0	6	0	Ct	0	1	0	0	0	0	0	1	0	1	0	0	0	1	0	0	0	1	0	0	0	0	0	1	0	0	0	0	1	1	0	0	1	0
14178	4 Feb 22	13:54:00	1	0	6	0	Ct	0	1	0	0	0	0	0	1	0	1	0	0	0	0	0	0	0	0	0	1	0	0	1	0	2	0	0	0	1	2	0	0	0	0
14179	4 Feb 22	13:55:00	1	0	6	0	Ct	0	1	0	0	0	0	0	0	0	0	0	0	1	0	0	0	0	0	0	1	0	0	1	1	1	0	0	0	1	0	1	0	0	0
14180	4 Feb 22	13:56:00	1	0	6	0	Ct	0	1	0	0	1	0	0	0	0	2	0	0	1	0	0	0	0	0	0	1	0	0	0	1	0	0	0	0	1	0	1	0	1	0
14181	4 Feb 22	13:57:00	1	0	6	0	Ct	0	1	0	0	0	0	0	2	0	0	0	0	0	0	1	0	0	0	0	0	0	0	1	0	1	0	0	0	1	0	1	0	0	0
14182	4 Feb 22	13:58:00	1	0	6	0	Ct	0	1	0	0	0	0	0	1	1	0	0	0	0	0	0	0	0	0	0	1	0	0	0	0	0	0	0	0	0	2	0	0	0	0
14183	4 Feb 22	13:59:00	1	0	6	0	Ct	0	1	0	0	0	0	0	0	1	2	0	0	0	0	0	0	0	0	0	1	0	0	0	0	1	0	0	0	1	0	0	0	0	0
14184	4 Feb 22	14:00:00	1	0	6	0	Ct	0	1	0	0	0	0	0	1	0	1	0	0	0	1	0	0	0	0	0	1	0	0	0	0	1	0	0	0	0	1	0	0	0	1
14185	4 Feb 22	14:01:00	1	0	6	0	Ct	0	1	0	0	0	0	0	0	1	0	0	0	0	1	1	0	0	0	0	2	0	0	0	0	0	0	1	0	0	0	0	0	0	0
14186	4 Feb 22	14:02:00	1	0	6	0	Ct	0	1	0	0	0	0	0	1	0	2	0	0	0	2	0	0	0	0	0	0	0	0	1	2	0	0	0	0	0	0	0	0	0	0
14187	4 Feb 22	14:03:00	1	0	6	0	Ct	0	1	0	0	0	0	0	1	0	2	0	0	0	0	1	0	0	0	0	1	0	0	0	0	0	0	0	0	0	1	0	0	0	0
14188	4 Feb 22	14:04:00	1	0	6	0	Ct	0	1	0	0	0	0	0	0	0	1	0	0	0	0	0	0	0	0	0	2	0	0	0	0	1	0	2	0	0	0	0	0	0	0
14189	4 Feb 22	14:05:00	1	0	6	0	Ct	0	1	0	0	0	0	0	0	0	0	0	0	1	0	0	0	1	0	0	1	0	1	0	0	1	0	0	0	0	2	0	0	0	0
14190	4 Feb 22	14:06:00	1	0	6	0	Ct	0	1	1	0	0	0	0	0	0	0	0	0	1	0	0	0	0	0	0	0	0	0	0	0	0	0	0	0	0	0	0	0	0	0
14191	4 Feb 22	14:07:00	1	0	6	0	Ct	0	1	0	0	0	0	0	0	0	1	0	0	1	2	1	0	0	0	0	0	0	0	1	0	0	0	0	0	1	1	0	0	1	0
14192	4 Feb 22	14:08:00	1	0	6	0	Ct	0	1	0	0	0	0	0	1	0	1	0	0	1	0	0	0	0	0	0	0	1	0	0	0	0	0	0	0	0	1	0	0	0	0
14193	4 Feb 22	14:09:00	1	0	6	0	Ct	0	1	0	0	0	0	0	0	0	2	0	0	0	0	1	0	0	0	0	2	0	1	0	0	2	0	0	0	1	1	1	0	0	1
14194	4 Feb 22	14:10:00	1	0	6	0	Ct	0	1	1	0	0	0	0	0	1	0	0	0	1	0	0	0	1	0	0	0	0	1	0	0	0	1	0	0	2	0	0	0	0	0
14195	4 Feb 22	14:11:00	1	0	6	0	Ct	0	1	0	0	0	0	0	1	0	3	0	0	0	0	0	0	0	0	0	0	1	2	0	0	1	1	0	0	0	0	0	0	0	1
14196	4 Feb 22	14:12:00	1	0	6	0	Ct	0	1	0	0	0	0	0	0	0	1	0	0	0	0	2	0	1	0	0	0	0	0	0	0	0	0	0	0	1	1	0	2	0	0
14197	4 Feb 22	14:13:00	1	0	6	0	Ct	0	1	0	0	0	0	0	2	1	0	0	0	0	0	2	0	0	0	0	0	1	1	0	0	1	0	0	0	0	1	0	0	0	0
14198	4 Feb 22	14:14:00	1	0	6	0	Ct	0	1	0	0	1	0	1	1	0	0	0	0	0	0	0	0	1	0	0	0	0	1	0	1	0	0	0	0	1	1	0	0	0	0
14199	4 Feb 22	14:15:00	1	0	6	0	Ct	0	1	1	0	0	0	1	0	0	2	0	0	0	0	0	0	1	0	0	0	1	2	0	0	1	0	0	0	1	1	0	1	0	0
14200	4 Feb 22	14:16:00	1	0	6	0	Ct	0	1	1	0	0	0	0	1	0	1	0	0	0	0	0	0	0	1	0	0	0	1	0	0	1	0	0	0	0	0	0	0	0	0
14201	4 Feb 22	14:17:00	1	0	6	0	Ct	0	1	0	0	0	0	0	0	0	1	0	0	0	0	0	0	0	0	1	1	0	1	0	0	1	0	1	0	0	1	0	0	0	0
14202	4 Feb 22	14:18:00	1	0	6	0	Ct	0	1	0	0	0	0	0	0	0	2	0	0	0	0	0	0	0	1	0	1	0	0	0	0	0	0	0	0	0	3	0	1	0	0
14203	4 Feb 22	14:19:00	1	0	6	0	Ct	0	1	0	0	0	0	0	1	0	0	0	0	0	1	1	0	0	1	0	1	0	1	0	0	1	0	1	0	0	1	1	0	0	0
14204	4 Feb 22	14:20:00	1	0	6	0	Ct	0	1	0	0	0	0	0	0	0	1	0	0	0	0	1	0	0	1	0	1	0	0	0	4	1	0	0	0	2	2	0	1	0	0
14205	4 Feb 22	14:21:00	1	0	6	0	Ct	0	1	0	0	0	0	0	0	0	1	0	0	0	1	1	0	0	1	0	0	1	2	0	1	1	0	0	0	1	1	0	0	3	0
14206	4 Feb 22	14:22:00	1	0	6	0	Ct	0	1	0	0	0	0	0	0	1	1	0	0	0	0	1	0	0	1	0	1	0	1	1	0	1	0	0	0	0	0	0	0	0	0
14207	4 Feb 22	14:23:00	1	0	6	0	Ct	0	1	0	0	0	0	0	0	0	1	0	0	0	0	1	0	0	1	1	0	0	1	1	1	1	0	0	0	2	0	0	0	0	0
14208	4 Feb 22	14:24:00	1	0	6	0	Ct	0	1	0	0	0	0	0	0	0	2	0	0	0	0	1	0	0	1	0	2	0	1	1	0	1	0	0	0	0	2	0	2	0	0
14209	4 Feb 22	14:25:00	1	0	6	0	Ct	0	1	0	0	0	0	0	2	0	1	0	0	0	0	1	0	0	1	0	0	0	1	1	1	2	0	1	0	1	0	1	1	0	0
14210	4 Feb 22	14:26:00	1	0	6	0	Ct	0	1	0	0	0	0	0	0	0	0	0	0	0	0	1	0	0	1	1	0	0	1	0	1	1	0	1	0	0	0	1	0	1	0
14211	4 Feb 22	14:27:00	1	0	6	0	Ct	0	1	0	0	0	0	0	1	0	1	0	0	0	2	0	0	0	2	0	0	0	0	0	1	1	0	0	0	0	3	0	2	0	0
14212	4 Feb 22	14:28:00	1	0	6	0	Ct	0	1	0	0	0	0	0	0	0	1	0	0	0	0	0	0	1	0	1	2	0	0	1	0	1	0	0	0	1	1	2	0	1	0
14213	4 Feb 22	14:29:00	1	0	6	0	Ct	0	1	0	0	0	0	1	0	0	1	0	0	0	0	2	0	0	0	0	0	0	1	0	0	0	1	2	0	0	1	0	1	0	0
14214	4 Feb 22	14:30:00	1	0	6	0	Ct	0	1	0	1	0	0	1	0	1	0	0	0	0	0	0	0	0	1	0	1	0	0	1	1	1	0	0	0	0	2	0	1	1	0
14215	4 Feb 22	14:31:00	1	0	6	0	Ct	0	1	0	0	0	0	1	0	0	0	0	0	0	0	0	0	0	1	0	1	0	2	0	1	1	1	0	0	1	0	1	0	1	0
14216	4 Feb 22	14:32:00	1	0	6	0	Ct	0	1	0	0	0	0	0	0	1	0	0	0	0	0	0	0	0	1	0	0	0	2	0	0	2	1	0	0	0	1	1	1	0	0
14217	4 Feb 22	14:33:00	1	0	6	0	Ct	0	1	0	0	0	0	0	0	0	2	0	0	0	0	2	2	0	1	0	0	1	0	0	1	0	0	0	0	0	1	0	0	0	0
14218	4 Feb 22	14:34:00	1	0	6	0	Ct	0	1	0	1	0	0	0	0	0	0	0	0	0	0	2	0	0	2	0	0	0	0	2	0	2	1	0	0	0	0	0	2	0	2
14219	4 Feb 22	14:35:00	1	0	6	0	Ct	0	1	0	0	0	0	1	0	0	2	0	0	0	0	1	1	0	3	0	0	1	0	0	0	0	1	0	0	1	0	1	0	1	2
14220	4 Feb 22	14:36:00	1	0	6	0	Ct	0	1	0	0	0	0	0	0	0	0	0	0	0	0	1	0	0	0	0	2	0	1	0	0	0	1	0	0	0	0	1	0	0	1
14221	4 Feb 22	14:37:00	1	0	6	0	Ct	0	1	0	1	0	0	1	0	1	0	0	0	1	0	0	2	0	1	0	0	1	0	1	1	2	1	0	0	0	0	0	6	0	1
14222	4 Feb 22	14:38:00	1	0	6	0	Ct	0	1	0	0	0	0	0	0	0	1	0	0	0	0	0	1	0	0	0	0	0	0	0	1	1	0	0	0	0	0	1	8	0	0
14223	4 Feb 22	14:39:00	1	0	6	0	Ct	0	1	0	0	0	0	1	0	0	1	0	0	2	0	0	0	0	3	1	0	0	0	0	1	0	1	0	0	2	0	1	1	0	0
14224	4 Feb 22	14:40:00	1	0	6	0	Ct	0	1	0	0	0	0	0	1	0	2	0	0	0	0	1	0	0	1	0	0	0	1	0	0	0	1	0	0	0	0	0	0	1	1
14225	4 Feb 22	14:41:00	1	0	6	0	Ct	0	1	0	0	0	0	0	0	0	0	0	0	1	0	1	0	0	0	0	2	0	0	1	2	2	0	0	0	1	0	0	0	0	1
14226	4 Feb 22	14:42:00	1	0	6	0	Ct	0	1	1	0	0	0	0	0	0	0	0	0	0	0	0	0	0	1	3	1	0	1	0	1	0	0	0	0	0	1	0	1	1	2
14227	4 Feb 22	14:43:00	1	0	6	0	Ct	0	1	1	0	0	0	0	2	0	1	0	0	1	0	2	0	1	0	0	0	1	0	0	0	2	0	0	0	2	0	1	1	0	0
14228	4 Feb 22	14:44:00	1	0	6	0	Ct	0	1	0	1	0	0	0	2	0	0	0	0	1	0	0	0	2	1	0	0	0	0	0	0	0	0	0	0	0	1	1	0	0	0
14229	4 Feb 22	14:45:00	1	0	6	0	Ct	0	1	0	0	0	0	0	1	0	1	1	0	7	1	0	0	1	0	0	2	0	0	2	0	2	0	0	0	0	0	1	0	0	1
14230	4 Feb 22	14:46:00	1	0	6	0	Ct	0	1	0	0	0	0	1	1	0	2	0	0	1	0	1	0	0	1	1	1	0	1	1	0	0	0	0	0	1	2	1	0	0	0
14231	4 Feb 22	14:47:00	1	0	6	0	Ct	0	1	0	0	0	0	1	0	0	1	0	0	0	0	0	0	0	1	0	0	0	0	0	0	1	1	0	0	1	0	0	1	1	0
14232	4 Feb 22	14:48:00	1	0	6	0	Ct	0	1	1	0	1	0	0	1	0	0	0	0	2	0	2	0	1	0	0	0	0	0	1	0	1	0	0	0	1	0	0	1	1	0
14233	4 Feb 22	14:49:00	1	0	6	0	Ct	0	1	0	0	0	0	0	1	0	2	0	0	1	0	0	0	0	0	1	1	0	2	0	0	1	1	0	0	0	1	1	1	0	1
14234	4 Feb 22	14:50:00	1	0	6	0	Ct	0	1	1	0	0	0	0	0	0	1	0	0	0	0	0	0	0	0	0	0	0	1	0	0	1	1	0	0	0	1	0	0	0	0
14235	4 Feb 22	14:51:00	1	0	6	0	Ct	0	1	0	1	0	0	1	2	0	0	0	0	0	1	1	0	0	0	0	1	0	1	0	2	0	0	0	0	0	3	2	0	0	0
14236	4 Feb 22	14:52:00	1	0	6	0	Ct	0	1	0	1	0	0	0	1	1	1	0	0	0	0	1	0	1	0	0	1	0	0	0	1	1	1	0	0	0	2	1	2	0	0
14237	4 Feb 22	14:53:00	1	0	6	0	Ct	0	1	0	1	0	1	0	1	0	4	0	0	1	1	2	0	0	0	0	1	0	0	0	1	1	0	0	0	1	0	1	0	0	0
14238	4 Feb 22	14:54:00	1	0	6	0	Ct	0	1	0	0	0	0	1	0	0	1	0	0	1	0	2	0	0	0	0	0	0	0	1	0	0	1	0	0	0	2	1	1	0	0
14239	4 Feb 22	14:55:00	1	0	6	0	Ct	0	1	1	0	0	1	1	3	1	1	0	0	1	1	0	2	1	2	1	1	0	0	0	0	1	0	0	0	1	0	1	1	0	1
14240	4 Feb 22	14:56:00	1	0	6	0	Ct	0	1	0	0	0	0	0	1	0	1	0	0	1	0	0	1	0	1	0	1	1	0	1	0	1	0	0	0	0	0	0	1	0	0
14241	4 Feb 22	14:57:00	1	0	6	0	Ct	0	1	1	1	0	0	0	0	2	1	0	0	0	1	0	0	1	3	1	0	0	0	1	0	2	0	0	0	0	0	1	1	0	1
14242	4 Feb 22	14:58:00	1	0	6	0	Ct	0	1	0	1	0	0	0	0	1	1	0	0	0	0	1	0	0	1	0	1	0	0	2	1	0	0	0	0	0	0	2	0	0	0
14243	4 Feb 22	14:59:00	1	0	6	0	Ct	0	1	1	1	0	4	1	2	0	1	0	0	0	0	1	0	0	1	0	1	0	0	3	0	1	1	0	1	0	0	0	2	0	0
14244	4 Feb 22	15:00:00	1	0	6	0	Ct	0	1	0	1	1	0	1	0	0	1	1	0	0	1	1	0	0	1	0	1	0	0	1	1	1	2	0	0	0	0	2	1	0	0
14245	4 Feb 22	15:01:00	1	0	6	0	Ct	0	1	0	0	0	1	0	1	0	0	0	0	2	0	1	0	1	2	0	1	0	0	1	0	1	0	0	0	1	0	0	0	0	0
14246	4 Feb 22	15:02:00	1	0	6	0	Ct	0	1	0	0	0	2	1	1	1	1	0	0	0	0	0	0	0	1	0	0	0	1	1	1	1	0	0	0	0	1	1	2	0	0
14247	4 Feb 22	15:03:00	1	0	6	0	Ct	0	1	0	1	0	0	1	0	0	1	0	0	0	1	0	0	1	0	0	1	0	1	0	0	2	0	0	0	4	0	1	0	0	0
14248	4 Feb 22	15:04:00	1	0	6	0	Ct	0	1	0	1	0	0	0	2	1	0	0	0	0	0	0	0	0	1	0	1	0	1	0	1	0	1	0	0	1	2	0	0	0	0
14249	4 Feb 22	15:05:00	1	0	6	0	Ct	0	1	0	0	1	1	0	0	0	1	2	0	0	1	1	0	0	1	2	0	0	0	0	1	2	1	0	0	0	1	1	0	0	0
14250	4 Feb 22	15:06:00	1	0	6	0	Ct	0	1	1	2	0	1	0	1	0	1	0	0	1	0	1	0	1	1	0	2	1	0	2	0	2	0	0	1	1	1	1	1	0	0
14251	4 Feb 22	15:07:00	1	0	6	0	Ct	0	1	0	0	0	0	0	1	0	0	0	0	1	0	0	1	0	1	0	0	0	0	0	2	1	0	0	0	0	1	0	0	0	0
14252	4 Feb 22	15:08:00	1	0	6	0	Ct	0	1	1	0	0	1	0	1	0	1	0	0	0	0	0	1	0	2	0	1	0	1	0	1	1	0	0	0	0	0	0	0	0	0
14253	4 Feb 22	15:09:00	1	0	6	0	Ct	0	1	1	1	0	1	1	1	2	3	0	0	1	0	0	0	0	2	0	1	1	0	0	0	0	0	0	1	0	3	0	0	0	0
14254	4 Feb 22	15:10:00	1	0	6	0	Ct	0	1	0	0	0	0	1	2	0	0	0	0	1	0	1	0	0	1	0	0	0	1	0	1	2	0	0	0	0	1	0	0	1	0
14255	4 Feb 22	15:11:00	1	0	6	0	Ct	0	1	0	1	0	0	0	0	0	1	0	0	1	0	0	0	0	1	0	0	0	0	1	0	0	0	0	0	0	1	0	0	0	0
14256	4 Feb 22	15:12:00	1	0	6	0	Ct	0	1	1	1	0	1	2	0	1	1	0	0	1	1	1	0	0	1	0	0	0	0	0	1	1	0	0	0	0	0	1	0	1	0
14257	4 Feb 22	15:13:00	1	0	6	0	Ct	0	1	0	0	0	1	0	2	0	1	0	0	0	0	1	0	0	1	0	2	0	0	0	1	1	0	0	0	0	1	1	1	1	1
14258	4 Feb 22	15:14:00	1	0	6	0	Ct	0	1	0	4	0	1	0	1	1	1	1	0	1	0	1	0	0	2	0	0	2	0	0	1	0	0	0	0	1	0	0	1	0	0
14259	4 Feb 22	15:15:00	1	0	6	0	Ct	0	1	0	1	0	1	0	0	0	1	1	0	0	0	1	0	0	0	0	0	0	1	0	0	1	0	0	0	1	2	1	1	0	0
14260	4 Feb 22	15:16:00	1	0	6	0	Ct	0	1	0	0	0	0	0	1	0	2	0	0	0	1	1	0	0	1	0	1	0	0	0	1	1	0	0	0	0	0	1	0	0	0
14261	4 Feb 22	15:17:00	1	0	6	0	Ct	0	1	1	1	0	1	0	1	0	1	0	0	1	0	0	0	0	0	1	3	3	1	0	0	1	0	0	0	0	2	0	0	0	0
14262	4 Feb 22	15:18:00	1	0	6	0	Ct	0	1	0	0	0	2	1	0	0	1	1	0	1	0	0	0	0	2	0	0	0	0	2	1	0	0	1	0	0	0	0	0	1	2
14263	4 Feb 22	15:19:00	1	0	6	0	Ct	0	1	2	0	0	0	2	2	0	2	0	0	1	1	0	0	0	1	1	1	1	1	0	0	1	0	1	0	0	2	1	0	0	1
14264	4 Feb 22	15:20:00	1	0	6	0	Ct	0	1	1	0	0	0	0	1	0	1	0	0	0	1	2	0	1	1	0	0	0	1	0	0	1	0	0	1	1	1	1	1	0	1
14265	4 Feb 22	15:21:00	1	0	6	0	Ct	0	1	0	1	0	0	1	1	0	0	0	0	0	0	0	1	1	1	0	1	0	0	0	2	0	0	0	1	1	0	0	1	0	1
14266	4 Feb 22	15:22:00	1	0	6	0	Ct	0	1	2	0	0	0	0	1	0	0	0	0	1	0	0	1	1	0	0	1	0	0	1	1	2	0	1	0	0	1	0	0	0	0
14267	4 Feb 22	15:23:00	1	0	6	0	Ct	0	1	0	1	0	0	0	1	0	0	0	0	1	0	0	0	0	1	3	0	0	0	0	0	1	3	3	0	1	1	0	0	0	1
14268	4 Feb 22	15:24:00	1	0	6	0	Ct	0	1	1	1	0	0	0	1	0	0	0	0	0	0	1	1	0	0	0	1	2	0	0	1	1	0	0	3	0	0	0	0	0	0
14269	4 Feb 22	15:25:00	1	0	6	0	Ct	0	1	1	0	0	0	0	2	1	0	0	0	0	0	2	1	0	2	0	0	0	0	0	0	0	1	0	0	0	1	0	1	2	1
14270	4 Feb 22	15:26:00	1	0	6	0	Ct	0	1	0	1	0	1	0	1	0	0	0	0	0	0	1	0	0	1	0	1	0	0	0	1	0	0	0	0	1	0	0	0	0	0
14271	4 Feb 22	15:27:00	1	0	6	0	Ct	0	1	1	0	0	1	0	1	0	0	1	0	0	0	0	0	1	1	0	1	1	0	0	0	0	0	0	0	2	0	0	0	0	1
14272	4 Feb 22	15:28:00	1	0	6	0	Ct	0	1	1	0	0	0	0	0	0	3	3	0	0	0	2	0	1	1	0	1	1	1	0	1	1	0	0	1	0	0	0	0	1	1
14273	4 Feb 22	15:29:00	1	0	6	0	Ct	0	1	1	1	0	0	1	0	2	0	0	0	0	0	0	1	0	0	0	1	0	2	1	0	1	0	1	0	1	0	0	0	1	1
14274	4 Feb 22	15:30:00	1	0	6	0	Ct	0	1	1	1	0	0	1	1	0	0	0	0	0	0	2	1	0	0	0	2	0	0	1	2	1	0	0	0	0	1	0	0	1	1
14275	4 Feb 22	15:31:00	1	0	6	0	Ct	0	1	1	1	0	0	1	0	0	2	0	0	0	2	0	0	1	3	0	0	2	0	0	1	1	0	0	0	2	1	2	0	3	0
14276	4 Feb 22	15:32:00	1	0	6	0	Ct	0	1	1	0	0	1	0	1	3	1	1	0	0	0	2	0	0	0	2	1	0	1	0	1	1	0	0	0	0	1	1	0	0	1
14277	4 Feb 22	15:33:00	1	0	6	0	Ct	0	1	1	0	0	0	1	1	0	2	0	0	1	0	0	0	1	2	0	2	0	0	1	0	1	0	0	1	0	1	1	0	0	1
14278	4 Feb 22	15:34:00	1	0	6	0	Ct	0	1	0	1	0	2	0	0	0	0	1	0	1	0	0	0	1	2	0	1	0	1	0	0	0	0	0	1	0	0	0	0	0	1
14279	4 Feb 22	15:35:00	1	0	6	0	Ct	0	1	1	0	0	1	0	0	0	1	0	0	0	0	1	1	1	1	1	1	0	0	1	0	2	0	0	0	0	1	1	1	1	0
14280	4 Feb 22	15:36:00	1	0	6	0	Ct	0	1	2	0	0	0	0	1	0	0	0	0	0	2	0	2	0	1	1	2	0	0	0	0	0	0	0	0	1	0	0	1	0	1
14281	4 Feb 22	15:37:00	1	0	6	0	Ct	0	1	0	1	0	0	1	1	0	1	0	0	0	0	1	0	0	2	0	1	1	2	0	0	1	0	0	3	1	0	0	0	2	0
14282	4 Feb 22	15:38:00	1	0	6	0	Ct	0	1	1	5	0	0	0	1	0	1	0	0	0	0	1	1	2	1	0	1	1	0	0	1	1	0	0	0	0	0	0	0	0	1
14283	4 Feb 22	15:39:00	1	0	6	0	Ct	0	1	1	0	0	0	0	0	0	0	2	0	1	0	2	0	2	0	0	0	0	0	1	1	1	0	0	0	0	1	0	0	1	0
14284	4 Feb 22	15:40:00	1	0	6	0	Ct	0	1	1	0	0	1	1	1	0	1	0	0	0	1	1	0	0	2	1	1	0	0	1	1	2	0	0	0	0	0	0	0	0	0
14285	4 Feb 22	15:41:00	1	0	6	0	Ct	0	1	1	2	0	1	0	1	0	1	1	0	1	0	2	0	0	0	0	2	0	1	0	0	0	0	0	0	1	0	0	1	0	0
14286	4 Feb 22	15:42:00	1	0	6	0	Ct	0	1	1	1	0	0	0	1	0	1	0	0	0	0	1	0	0	2	1	0	0	0	0	1	1	0	0	1	3	0	0	1	0	1
14287	4 Feb 22	15:43:00	1	0	6	0	Ct	0	1	0	1	0	0	0	2	0	0	0	0	0	1	1	0	0	1	0	2	0	0	0	1	1	0	1	0	0	1	0	0	1	1
14288	4 Feb 22	15:44:00	1	0	6	0	Ct	0	1	2	1	0	1	2	0	0	1	1	0	1	0	1	0	0	1	0	1	0	1	1	1	1	0	0	2	1	1	1	0	1	1
14289	4 Feb 22	15:45:00	1	0	6	0	Ct	0	1	1	1	0	1	0	2	0	1	0	0	1	0	1	0	0	0	0	0	0	1	0	0	1	0	0	0	1	0	1	2	0	0
14290	4 Feb 22	15:46:00	1	0	6	0	Ct	0	1	1	1	0	1	0	1	0	0	1	0	2	0	3	2	0	2	0	2	0	0	0	1	0	0	1	0	3	1	0	1	1	1
14291	4 Feb 22	15:47:00	1	0	6	0	Ct	0	1	1	1	0	0	1	0	0	2	1	0	0	0	1	0	2	0	0	1	0	0	3	1	1	0	0	0	0	1	1	0	0	1
14292	4 Feb 22	15:48:00	1	0	6	0	Ct	0	1	1	1	0	1	2	2	0	1	0	0	0	0	0	0	0	2	0	1	0	1	0	1	0	0	2	1	0	0	0	1	1	1
14293	4 Feb 22	15:49:00	1	0	6	0	Ct	0	1	2	0	0	0	1	1	0	1	0	0	1	0	0	0	0	3	0	1	0	1	0	1	0	1	0	2	0	0	1	0	0	1
14294	4 Feb 22	15:50:00	1	0	6	0	Ct	0	1	0	1	0	2	0	0	0	1	0	0	0	0	1	0	0	0	0	2	0	0	3	1	1	0	0	0	0	2	1	0	1	1
14295	4 Feb 22	15:51:00	1	0	6	0	Ct	0	1	2	0	0	0	1	1	0	1	0	0	0	1	0	0	0	2	0	1	1	1	0	2	1	1	0	0	0	1	1	2	1	2
14296	4 Feb 22	15:52:00	1	0	6	0	Ct	0	1	0	0	0	1	0	2	0	0	0	0	0	1	1	0	0	1	0	1	0	1	0	1	0	0	0	0	2	1	0	0	0	0
14297	4 Feb 22	15:53:00	1	0	6	0	Ct	0	1	0	0	0	1	2	1	1	1	1	0	0	0	0	0	0	1	1	0	2	0	1	0	1	0	1	1	0	1	0	0	1	0
14298	4 Feb 22	15:54:00	1	0	6	0	Ct	0	1	1	0	0	0	0	1	1	3	1	0	0	0	1	0	2	1	0	1	0	1	0	1	2	0	1	0	1	0	0	0	0	0
14299	4 Feb 22	15:55:00	1	0	6	0	Ct	0	1	1	1	0	0	1	1	0	1	0	1	0	0	0	0	1	0	1	0	0	0	0	0	0	0	0	1	0	1	0	0	1	0
14300	4 Feb 22	15:56:00	1	0	6	0	Ct	0	1	1	1	0	0	0	2	0	0	0	0	0	1	0	0	1	1	0	0	1	1	2	1	1	1	0	0	0	2	0	0	0	0
14301	4 Feb 22	15:57:00	1	0	6	0	Ct	0	1	1	1	0	0	0	1	0	1	0	0	0	0	0	0	1	2	0	0	0	0	0	0	1	0	1	0	2	2	0	0	1	0
14302	4 Feb 22	15:58:00	1	0	6	0	Ct	0	1	1	0	0	0	0	0	1	1	0	0	0	1	1	0	1	2	1	1	0	0	0	0	1	0	1	1	1	0	1	0	1	1
14303	4 Feb 22	15:59:00	1	0	6	0	Ct	0	1	1	1	0	0	1	1	1	0	0	0	2	0	1	1	0	1	0	0	0	0	2	0	0	0	2	1	0	0	0	0	0	0
14304	4 Feb 22	16:00:00	1	0	6	0	Ct	0	1	0	0	0	0	1	1	0	0	1	1	0	0	1	0	0	1	1	0	1	0	0	1	1	0	0	0	0	1	0	1	1	2
14305	4 Feb 22	16:01:00	1	0	6	0	Ct	0	1	1	0	0	1	1	2	0	1	0	0	0	0	1	5	1	3	0	1	0	0	3	3	1	0	0	0	0	1	1	1	1	0
14306	4 Feb 22	16:02:00	1	0	6	0	Ct	0	1	1	2	1	1	0	2	1	0	1	0	0	0	1	0	0	1	1	0	0	0	0	0	1	0	0	0	1	1	2	0	2	1
14307	4 Feb 22	16:03:00	1	0	6	0	Ct	0	1	1	0	0	0	1	1	0	0	0	0	0	0	0	0	1	1	0	0	0	0	0	2	2	0	0	0	1	0	2	2	0	1
14308	4 Feb 22	16:04:00	1	0	6	0	Ct	0	1	1	0	0	1	0	0	0	0	0	0	0	1	2	0	1	1	1	0	0	0	0	0	0	0	1	0	1	1	0	0	1	1
14309	4 Feb 22	16:05:00	1	0	6	0	Ct	0	1	2	0	0	0	0	3	1	0	0	0	0	1	0	1	1	2	2	0	1	0	0	0	2	0	1	0	0	2	0	1	2	0
14310	4 Feb 22	16:06:00	1	0	6	0	Ct	0	1	0	0	1	0	0	0	0	0	0	0	1	0	0	1	1	2	0	0	0	0	0	1	0	0	0	0	1	2	2	0	0	0
14311	4 Feb 22	16:07:00	1	0	6	0	Ct	0	1	5	1	0	0	0	2	0	0	0	0	1	0	1	1	1	1	0	1	0	0	2	0	1	0	0	0	0	0	2	0	0	0
14312	4 Feb 22	16:08:00	1	0	6	0	Ct	0	1	0	0	0	0	2	2	0	1	0	0	0	0	1	0	2	2	0	1	0	0	0	1	1	0	0	0	1	0	0	1	0	1
14313	4 Feb 22	16:09:00	1	0	6	0	Ct	0	1	2	0	1	0	1	0	0	0	0	0	0	1	0	0	0	1	1	2	1	0	0	0	1	0	1	1	2	0	1	1	0	2
14314	4 Feb 22	16:10:00	1	0	6	0	Ct	0	1	2	1	0	0	1	1	0	1	0	0	1	0	1	1	1	1	0	1	0	0	1	1	1	0	0	1	0	1	1	0	0	0
14315	4 Feb 22	16:11:00	1	0	6	0	Ct	0	1	1	0	0	1	1	2	0	1	2	0	1	0	1	0	1	1	0	1	0	0	0	1	1	0	1	0	0	1	0	0	2	0
14316	4 Feb 22	16:12:00	1	0	6	0	Ct	0	1	1	1	0	0	0	0	0	1	0	0	1	1	1	0	2	1	1	0	0	0	1	0	1	0	1	0	0	1	1	0	1	0
14317	4 Feb 22	16:13:00	1	0	6	0	Ct	0	1	1	1	0	1	1	1	0	0	0	0	0	0	1	1	0	2	1	0	0	0	0	2	1	0	0	0	0	1	1	0	0	0
14318	4 Feb 22	16:14:00	1	0	6	0	Ct	0	1	2	2	0	1	1	1	0	1	1	0	0	0	1	0	0	1	0	2	1	0	1	0	0	0	1	1	4	1	1	0	1	2
14319	4 Feb 22	16:15:00	1	0	6	0	Ct	0	1	0	0	0	0	1	1	1	1	1	0	1	2	0	0	0	1	0	0	0	0	0	1	2	0	0	1	1	1	1	8	1	0
14320	4 Feb 22	16:16:00	1	0	6	0	Ct	0	1	1	1	0	1	1	1	1	2	0	0	0	0	1	1	0	1	1	2	0	1	0	0	1	1	1	0	0	0	0	0	5	1
14321	4 Feb 22	16:17:00	1	0	6	0	Ct	0	1	0	1	1	1	1	2	0	0	0	0	0	3	0	0	0	0	0	0	0	2	0	0	1	0	0	0	0	2	1	2	0	0
14322	4 Feb 22	16:18:00	1	0	6	0	Ct	0	1	1	0	0	0	0	0	0	0	0	0	0	0	2	0	1	2	0	1	0	0	0	2	2	0	0	0	1	1	0	2	0	0
14323	4 Feb 22	16:19:00	1	0	6	0	Ct	0	1	1	1	0	0	1	2	0	1	1	0	2	0	0	0	1	2	0	1	0	2	1	1	0	1	0	0	0	2	1	1	0	0
14324	4 Feb 22	16:20:00	1	0	6	0	Ct	0	1	1	1	0	0	1	0	0	1	0	0	0	1	0	0	2	0	1	2	1	0	1	1	2	0	0	0	1	1	0	1	0	0
14325	4 Feb 22	16:21:00	1	0	6	0	Ct	0	1	0	1	0	2	0	1	0	0	1	1	0	1	0	0	0	2	1	0	0	0	0	0	2	1	0	2	0	1	2	0	1	0
14326	4 Feb 22	16:22:00	1	0	6	0	Ct	0	1	1	1	0	0	2	1	0	1	0	0	0	0	0	0	1	1	0	0	0	0	0	0	1	0	0	0	0	0	0	1	0	0
14327	4 Feb 22	16:23:00	1	0	6	0	Ct	0	1	0	0	0	1	0	2	0	0	0	1	0	0	0	0	1	1	0	0	0	0	0	0	1	0	0	0	0	1	1	1	1	0
14328	4 Feb 22	16:24:00	1	0	6	0	Ct	0	1	0	0	0	1	1	2	1	2	0	0	1	0	2	0	2	1	0	1	0	0	1	1	1	0	0	1	0	0	1	1	1	0
14329	4 Feb 22	16:25:00	1	0	6	0	Ct	0	1	0	1	0	0	1	1	1	0	1	0	1	1	0	0	2	1	1	3	0	1	1	0	1	0	0	1	2	1	0	0	0	0
14330	4 Feb 22	16:26:00	1	0	6	0	Ct	0	1	0	1	0	2	0	0	0	0	1	2	0	0	0	0	0	0	0	0	0	1	0	2	0	0	0	7	0	2	1	1	0	0
14331	4 Feb 22	16:27:00	1	0	6	0	Ct	0	1	0	0	0	0	0	1	0	0	0	0	0	0	0	1	1	1	1	2	1	3	1	0	0	0	0	4	0	2	1	2	1	0
14332	4 Feb 22	16:28:00	1	0	6	0	Ct	0	1	0	0	0	0	1	0	0	3	0	0	0	0	0	0	1	1	0	2	1	0	1	0	2	0	0	1	0	1	2	1	0	2
14333	4 Feb 22	16:29:00	1	0	6	0	Ct	0	1	1	0	0	2	1	1	0	0	0	1	2	1	0	0	0	1	1	2	0	1	0	1	0	0	0	0	0	2	2	1	0	0
14334	4 Feb 22	16:30:00	1	0	6	0	Ct	0	1	0	2	0	0	1	2	0	1	0	1	0	0	2	1	1	2	1	2	1	1	2	1	0	0	0	1	3	1	0	0	2	0
14335	4 Feb 22	16:31:00	1	0	6	0	Ct	0	1	1	1	0	0	1	1	0	0	0	0	0	0	1	0	1	2	0	0	1	0	0	0	1	0	0	1	1	2	1	1	0	1
14336	4 Feb 22	16:32:00	1	0	6	0	Ct	0	1	1	0	1	1	0	1	0	3	0	1	0	0	1	0	0	0	0	1	0	1	1	0	2	0	1	1	1	1	0	0	1	2
14337	4 Feb 22	16:33:00	1	0	6	0	Ct	0	1	1	2	0	2	1	1	1	1	0	0	3	1	2	0	0	1	1	4	0	1	1	0	0	0	0	1	1	2	1	0	2	0
14338	4 Feb 22	16:34:00	1	0	6	0	Ct	0	1	1	1	1	1	0	0	0	0	0	1	1	1	1	0	1	2	1	1	5	0	0	0	1	0	0	0	1	0	2	1	1	1
14339	4 Feb 22	16:35:00	1	0	6	0	Ct	0	1	0	0	0	1	2	2	0	1	0	1	1	0	1	0	1	0	0	1	0	0	3	1	0	0	0	0	0	3	0	0	1	0
14340	4 Feb 22	16:36:00	1	0	6	0	Ct	0	1	1	1	0	0	0	0	2	1	0	0	1	0	1	0	0	1	0	1	2	0	2	1	1	0	0	2	0	1	0	0	1	1
14341	4 Feb 22	16:37:00	1	0	6	0	Ct	0	1	1	1	1	2	1	2	0	1	0	0	0	0	1	0	0	2	0	0	3	0	0	1	0	0	0	0	0	1	0	0	0	1
14342	4 Feb 22	16:38:00	1	0	6	0	Ct	0	1	2	2	0	0	0	1	0	1	3	1	0	0	0	1	2	2	0	1	0	3	0	1	2	1	1	0	1	2	0	0	1	0
14343	4 Feb 22	16:39:00	1	0	6	0	Ct	0	1	0	1	0	1	0	3	0	1	1	0	2	0	0	0	0	0	1	1	2	0	2	0	1	0	0	0	1	0	0	1	0	0
14344	4 Feb 22	16:40:00	1	0	6	0	Ct	0	1	1	0	1	1	0	0	1	3	0	1	0	0	0	1	0	1	0	1	0	1	0	0	1	1	1	0	0	2	0	1	1	0
14345	4 Feb 22	16:41:00	1	0	6	0	Ct	0	1	2	0	0	1	2	1	1	0	0	0	0	0	0	1	1	1	0	1	1	1	0	0	1	1	0	1	1	2	2	0	0	0
14346	4 Feb 22	16:42:00	1	0	6	0	Ct	0	1	0	2	1	1	0	1	2	0	0	0	2	1	0	0	0	0	1	1	0	1	1	1	1	1	0	1	0	1	0	0	1	0
14347	4 Feb 22	16:43:00	1	0	6	0	Ct	0	1	1	1	0	1	0	1	0	2	0	1	0	0	1	1	1	0	1	2	0	0	0	0	1	0	0	0	1	1	0	0	0	0
14348	4 Feb 22	16:44:00	1	0	6	0	Ct	0	1	1	1	1	1	1	1	0	0	0	0	0	1	1	1	0	1	2	1	1	1	1	1	1	0	0	0	0	2	2	1	2	0
14349	4 Feb 22	16:45:00	1	0	6	0	Ct	0	1	0	0	0	1	1	2	0	1	1	1	1	0	0	1	1	3	0	1	0	0	1	4	2	0	0	1	1	0	1	1	1	1
14350	4 Feb 22	16:46:00	1	0	6	0	Ct	0	1	1	0	0	1	0	1	0	1	1	1	1	0	2	0	0	1	0	1	0	0	1	0	1	0	0	1	1	0	1	0	0	1
14351	4 Feb 22	16:47:00	1	0	6	0	Ct	0	1	1	0	0	1	2	1	0	0	0	1	0	1	0	0	0	3	0	0	0	0	0	1	0	1	0	0	0	2	1	0	0	1
14352	4 Feb 22	16:48:00	1	0	6	0	Ct	0	1	1	1	1	1	1	1	0	1	0	0	2	0	0	0	0	1	0	1	0	1	1	2	1	0	1	0	0	2	0	0	0	1
14353	4 Feb 22	16:49:00	1	0	6	0	Ct	0	1	0	1	0	0	1	0	0	0	2	1	0	1	1	0	2	1	0	1	0	1	4	0	0	0	1	2	0	1	2	0	0	0
14354	4 Feb 22	16:50:00	1	0	6	0	Ct	0	1	0	0	0	0	0	0	0	0	0	0	0	2	1	0	0	0	0	1	0	2	0	0	3	0	0	0	0	2	1	0	0	0
14355	4 Feb 22	16:51:00	1	0	6	0	Ct	0	1	2	0	1	0	0	1	0	1	0	1	1	0	0	0	2	0	0	0	0	1	0	1	1	0	0	0	0	0	1	0	0	0
14356	4 Feb 22	16:52:00	1	0	6	0	Ct	0	1	1	0	0	0	2	2	0	2	0	0	0	0	0	0	0	0	0	1	0	1	1	0	1	0	0	2	0	1	0	0	1	0
14357	4 Feb 22	16:53:00	1	0	6	0	Ct	0	1	2	0	0	2	2	1	1	2	1	0	1	0	1	0	0	0	0	3	0	0	1	1	0	0	1	0	1	2	0	0	1	2
14358	4 Feb 22	16:54:00	1	0	6	0	Ct	0	1	0	1	0	2	0	1	1	1	1	0	1	0	1	1	2	2	3	1	0	2	1	1	1	0	1	0	0	0	0	1	0	0
14359	4 Feb 22	16:55:00	1	0	6	0	Ct	0	1	1	1	1	1	0	1	0	1	0	1	0	0	0	0	1	1	0	1	0	1	0	0	0	0	0	0	1	0	0	0	0	0
14360	4 Feb 22	16:56:00	1	0	6	0	Ct	0	1	0	1	0	4	0	1	0	0	0	1	1	0	0	2	1	1	0	2	0	1	0	1	1	1	0	0	1	2	0	0	0	0
14361	4 Feb 22	16:57:00	1	0	6	0	Ct	0	1	0	1	0	0	0	1	0	0	1	0	0	1	0	1	1	0	0	1	0	1	1	1	1	0	0	0	1	1	2	0	0	0
14362	4 Feb 22	16:58:00	1	0	6	0	Ct	0	1	1	0	0	0	0	2	0	0	0	1	0	0	1	0	0	2	0	1	1	0	0	0	1	0	2	0	1	1	0	1	0	0
14363	4 Feb 22	16:59:00	1	0	6	0	Ct	0	1	1	1	0	0	0	0	0	2	0	0	1	2	2	0	0	2	0	0	0	2	1	1	1	0	0	0	0	1	0	0	0	0
14364	4 Feb 22	17:00:00	1	0	6	0	Ct	0	1	1	2	1	2	0	2	2	0	1	0	1	0	0	1	1	2	0	1	1	1	1	0	1	0	0	0	1	0	0	0	1	1
14365	4 Feb 22	17:01:00	1	0	6	0	Ct	0	1	0	1	0	1	0	1	0	2	0	0	2	0	2	0	1	3	0	1	0	1	1	1	1	0	0	1	1	2	0	1	2	1
14366	4 Feb 22	17:02:00	1	0	6	0	Ct	0	1	1	1	2	0	0	2	1	0	1	0	0	1	0	0	1	1	0	1	0	2	0	0	1	0	1	1	1	1	1	0	0	2
14367	4 Feb 22	17:03:00	1	0	6	0	Ct	0	1	1	0	0	0	1	2	0	2	0	2	0	1	0	0	1	1	1	1	1	2	1	1	1	0	1	1	1	2	1	0	1	0
14368	4 Feb 22	17:04:00	1	0	6	0	Ct	0	1	0	1	0	2	0	0	0	0	0	0	0	0	0	0	1	3	0	1	0	1	0	0	2	1	1	1	1	2	0	1	0	1
14369	4 Feb 22	17:05:00	1	0	6	0	Ct	0	1	2	0	0	1	1	1	1	1	0	0	0	0	2	0	2	1	3	3	1	0	0	2	1	0	0	1	1	0	1	1	1	0
14370	4 Feb 22	17:06:00	1	0	6	0	Ct	0	1	0	2	0	0	1	1	0	1	0	0	1	0	0	0	1	1	0	1	0	0	1	0	0	3	0	0	0	0	1	0	0	0
14371	4 Feb 22	17:07:00	1	0	6	0	Ct	0	1	2	1	0	0	1	2	0	0	0	1	1	0	0	1	0	1	0	2	3	1	1	1	1	0	0	0	1	2	1	0	1	0
14372	4 Feb 22	17:08:00	1	0	6	0	Ct	0	1	1	0	0	1	1	1	0	1	0	0	1	1	1	1	2	2	1	1	0	0	2	1	1	1	1	1	1	1	1	1	0	1
14373	4 Feb 22	17:09:00	1	0	6	0	Ct	0	1	1	1	0	1	1	1	0	2	0	2	1	0	1	0	0	2	1	2	0	0	0	0	0	1	0	1	1	1	2	0	1	0
14374	4 Feb 22	17:10:00	1	0	6	0	Ct	0	1	0	1	0	0	1	0	0	0	1	0	1	1	0	0	0	0	0	2	0	2	1	0	3	0	0	0	0	1	0	1	1	2
14375	4 Feb 22	17:11:00	1	0	6	0	Ct	0	1	1	0	1	5	1	1	0	2	0	0	1	0	0	0	1	1	0	0	0	0	2	0	1	1	0	0	0	1	0	1	1	1
14376	4 Feb 22	17:12:00	1	0	6	0	Ct	0	1	1	0	0	2	0	2	0	0	0	0	0	0	0	0	3	2	0	1	0	1	0	1	2	2	0	0	1	1	0	1	1	0
14377	4 Feb 22	17:13:00	1	0	6	0	Ct	0	1	2	0	1	4	1	1	2	1	2	1	0	0	0	0	0	0	0	1	0	0	0	0	1	0	1	0	1	1	0	0	1	0
14378	4 Feb 22	17:14:00	1	0	6	0	Ct	0	1	0	2	0	1	1	1	1	1	0	0	0	0	1	0	1	1	0	0	0	1	0	1	0	0	0	0	1	2	1	1	0	1
14379	4 Feb 22	17:15:00	1	0	6	0	Ct	0	1	1	0	0	1	0	1	3	0	0	0	0	0	1	0	0	1	1	3	2	0	1	2	2	1	0	0	1	1	1	0	0	0
14380	4 Feb 22	17:16:00	1	0	6	0	Ct	0	1	1	1	0	1	0	2	0	2	0	0	0	0	0	1	1	1	1	2	0	0	1	0	1	0	0	0	0	2	1	0	1	1
14381	4 Feb 22	17:17:00	1	0	6	0	Ct	0	1	1	1	0	1	1	2	0	0	0	0	0	0	0	0	1	2	0	4	0	2	1	1	1	0	1	0	0	3	1	0	0	1
14382	4 Feb 22	17:18:00	1	0	6	0	Ct	0	1	1	0	0	1	0	1	0	0	0	0	1	0	0	1	1	1	4	0	1	1	2	1	1	1	0	0	0	1	1	1	0	1
14383	4 Feb 22	17:19:00	1	0	6	0	Ct	0	1	1	0	0	0	1	1	1	1	2	2	0	0	2	0	0	1	1	1	1	1	1	0	0	0	0	2	1	0	0	1	0	0
14384	4 Feb 22	17:20:00	1	0	6	0	Ct	0	1	0	0	0	1	1	1	1	2	0	0	1	0	0	0	0	1	0	1	1	0	0	0	2	0	0	0	1	1	0	1	1	0
14385	4 Feb 22	17:21:00	1	0	6	0	Ct	0	1	1	1	0	1	1	2	2	2	0	0	0	0	1	0	1	2	1	1	0	2	2	0	1	0	0	8	1	1	4	1	0	0
14386	4 Feb 22	17:22:00	1	0	6	0	Ct	0	1	2	0	1	0	0	2	0	1	0	0	0	0	1	0	1	3	0	2	2	0	1	0	2	0	0	1	1	2	1	1	0	2
14387	4 Feb 22	17:23:00	1	0	6	0	Ct	0	1	1	0	0	0	1	2	0	0	2	0	0	0	0	1	0	1	1	1	0	0	1	0	1	0	0	0	0	1	1	1	0	1
14388	4 Feb 22	17:24:00	1	0	6	0	Ct	0	1	0	1	1	1	1	1	0	0	0	0	0	0	0	0	2	1	0	2	0	1	2	0	0	0	0	0	1	1	2	1	1	1
14389	4 Feb 22	17:25:00	1	0	6	0	Ct	0	1	1	1	0	1	0	1	0	1	0	0	0	0	1	3	1	2	0	4	0	10	1	0	2	0	2	0	2	1	2	2	0	0
14390	4 Feb 22	17:26:00	1	0	6	0	Ct	0	1	1	1	0	0	3	2	1	2	2	0	1	1	1	0	1	2	0	0	0	1	1	1	0	0	0	1	0	1	1	1	1	1
14391	4 Feb 22	17:27:00	1	0	6	0	Ct	0	1	2	1	1	2	1	1	5	2	0	0	1	1	0	0	0	0	1	2	0	0	0	1	1	0	0	1	1	2	0	0	1	0
14392	4 Feb 22	17:28:00	1	0	6	0	Ct	0	1	0	1	1	0	1	0	0	4	1	1	0	0	0	2	2	0	1	1	1	1	1	0	1	1	0	0	0	1	1	2	0	1
14393	4 Feb 22	17:29:00	1	0	6	0	Ct	0	1	1	1	0	0	0	1	0	2	0	0	1	0	2	0	1	0	0	2	1	0	4	1	1	0	0	0	1	1	0	0	1	0
14394	4 Feb 22	17:30:00	1	0	6	0	Ct	0	1	2	1	0	1	2	1	0	1	1	1	1	1	1	0	2	0	0	1	0	1	0	1	0	1	0	0	1	1	0	0	1	0
14395	4 Feb 22	17:31:00	1	0	6	0	Ct	0	1	1	0	0	1	0	1	0	0	1	1	0	1	1	0	1	2	0	2	0	8	0	0	1	0	0	0	0	2	1	1	0	1
14396	4 Feb 22	17:32:00	1	0	6	0	Ct	0	1	1	0	0	0	1	2	0	1	0	1	0	0	0	0	1	1	1	3	0	0	2	1	1	0	0	1	1	2	2	1	2	0
14397	4 Feb 22	17:33:00	1	0	6	0	Ct	0	1	1	0	0	0	1	0	0	1	2	1	1	1	0	0	1	2	0	3	0	1	0	1	1	1	0	1	1	2	1	1	0	1
14398	4 Feb 22	17:34:00	1	0	6	0	Ct	0	1	1	0	0	2	1	1	2	1	0	1	1	0	0	0	0	1	1	1	1	1	2	0	1	1	0	2	0	0	0	0	0	0
14399	4 Feb 22	17:35:00	1	0	6	0	Ct	0	1	1	0	0	1	1	1	0	0	2	0	0	0	1	0	0	2	0	1	1	1	0	0	2	0	0	0	1	0	2	0	1	0
14400	4 Feb 22	17:36:00	1	0	6	0	Ct	0	1	0	0	0	0	1	0	0	3	0	0	1	1	0	0	1	0	1	1	0	1	0	0	0	0	0	0	1	2	0	2	0	0
14401	4 Feb 22	17:37:00	1	0	6	0	Ct	0	1	2	1	0	0	1	0	0	1	0	0	1	0	2	0	1	1	1	1	0	0	1	1	0	1	0	0	1	1	1	0	1	1
14402	4 Feb 22	17:38:00	1	0	6	0	Ct	0	1	1	2	1	1	0	1	0	2	1	0	2	0	1	0	1	1	0	2	2	0	0	0	0	1	1	1	1	2	1	0	1	2
14403	4 Feb 22	17:39:00	1	0	6	0	Ct	0	1	0	2	1	1	2	1	0	0	1	1	0	0	1	0	0	0	0	1	0	1	1	1	1	2	0	1	0	1	0	0	0	1
14404	4 Feb 22	17:40:00	1	0	6	0	Ct	0	1	1	0	0	0	0	1	0	2	0	0	1	1	1	0	0	3	0	1	0	0	0	2	0	1	0	0	0	0	0	1	1	1
14405	4 Feb 22	17:41:00	1	0	6	0	Ct	0	1	1	0	0	0	0	1	0	2	2	0	1	0	1	0	0	1	1	2	2	0	1	0	2	0	1	0	0	0	1	2	0	1
14406	4 Feb 22	17:42:00	1	0	6	0	Ct	0	1	1	1	1	1	2	0	1	1	0	1	0	2	0	0	0	1	0	1	0	2	1	0	1	2	2	0	1	0	1	0	0	1
14407	4 Feb 22	17:43:00	1	0	6	0	Ct	0	1	1	1	1	1	1	3	1	1	0	0	1	0	0	0	1	1	4	3	0	0	1	0	1	0	0	0	2	2	0	0	0	1
14408	4 Feb 22	17:44:00	1	0	6	0	Ct	0	1	1	0	0	0	0	0	0	1	2	1	1	1	1	1	0	2	0	2	0	0	0	1	1	0	1	0	0	2	2	1	1	2
14409	4 Feb 22	17:45:00	1	0	6	0	Ct	0	1	1	0	3	0	2	1	0	0	0	1	0	1	1	0	0	1	1	1	1	2	1	1	1	0	1	0	1	2	1	0	0	1
14410	4 Feb 22	17:46:00	1	0	6	0	Ct	0	1	0	3	0	0	1	1	0	2	0	0	2	0	0	0	1	3	1	2	1	0	0	1	1	0	0	1	2	2	1	1	1	1
14411	4 Feb 22	17:47:00	1	0	6	0	Ct	0	1	1	0	0	0	0	1	0	1	0	0	0	0	0	0	1	0	0	2	1	0	0	1	1	0	1	1	1	0	0	1	1	0
14412	4 Feb 22	17:48:00	1	0	6	0	Ct	0	1	1	0	0	1	2	1	0	0	0	0	2	0	0	0	0	0	0	2	0	0	0	0	2	0	0	2	4	2	0	0	0	2
14413	4 Feb 22	17:49:00	1	0	6	0	Ct	0	1	0	0	0	0	1	1	1	1	0	0	0	0	0	0	1	1	0	3	1	1	0	0	1	2	2	2	2	2	0	1	0	0
14414	4 Feb 22	17:50:00	1	0	6	0	Ct	0	1	1	0	1	1	1	1	1	1	1	0	0	0	2	0	1	1	1	1	0	1	1	1	2	0	0	0	0	0	0	1	1	0
14415	4 Feb 22	17:51:00	1	0	6	0	Ct	0	1	1	1	1	0	1	2	0	1	1	0	1	0	0	0	0	2	1	1	0	4	0	0	1	1	0	0	0	2	1	0	0	0
14416	4 Feb 22	17:52:00	1	0	6	0	Ct	0	1	0	1	0	0	1	1	0	1	0	0	1	0	2	0	0	0	1	2	0	1	1	2	2	0	1	0	1	2	1	1	0	0
14417	4 Feb 22	17:53:00	1	0	6	0	Ct	0	1	1	3	0	2	0	2	0	0	2	0	1	0	0	0	2	3	0	0	1	4	0	0	1	1	2	0	2	2	1	1	1	0
14418	4 Feb 22	17:54:00	1	0	6	0	Ct	0	1	0	1	0	0	1	1	0	2	0	0	1	0	0	0	0	1	1	2	1	0	0	2	1	2	0	0	1	1	1	0	0	0
14419	4 Feb 22	17:55:00	1	0	6	0	Ct	0	1	1	0	0	0	0	1	0	4	0	0	0	0	0	1	1	0	1	2	0	1	0	2	0	0	0	2	1	1	1	0	1	0
14420	4 Feb 22	17:56:00	1	0	6	0	Ct	0	1	1	1	0	0	1	1	0	3	2	0	1	0	2	0	0	3	1	1	2	0	0	1	1	1	0	0	0	2	1	1	1	4
14421	4 Feb 22	17:57:00	1	0	6	0	Ct	0	1	1	1	1	0	0	1	0	2	0	0	1	0	0	0	1	2	0	1	0	1	0	0	1	0	0	0	0	0	0	2	1	0
14422	4 Feb 22	17:58:00	1	0	6	0	Ct	0	1	1	0	4	1	0	1	0	0	0	0	2	0	2	0	6	1	0	2	0	0	2	0	2	0	0	2	1	2	0	0	1	0
14423	4 Feb 22	17:59:00	1	0	6	0	Ct	0	1	2	1	0	1	0	2	1	3	0	0	0	0	2	1	0	1	0	1	1	0	1	1	1	1	0	0	1	2	0	1	0	0
14424	4 Feb 22	18:00:00	1	0	6	0	Ct	0	1	0	2	1	1	1	1	1	3	0	0	4	0	1	0	0	2	0	1	1	0	1	0	0	0	0	0	1	0	0	1	1	3
14425	4 Feb 22	18:01:00	1	0	6	0	Ct	0	1	1	0	0	1	1	1	0	3	2	0	0	1	0	0	1	3	0	1	0	0	2	0	2	0	0	0	2	2	0	2	1	1
14426	4 Feb 22	18:02:00	1	0	6	0	Ct	0	1	1	1	2	0	1	1	1	2	0	0	0	0	2	1	1	0	1	2	0	0	0	0	1	1	0	0	0	1	1	0	2	0
14427	4 Feb 22	18:03:00	1	0	6	0	Ct	0	1	0	1	0	3	1	2	1	2	2	0	0	1	0	2	0	0	0	0	0	2	0	2	0	1	1	2	1	1	1	0	0	0
14428	4 Feb 22	18:04:00	1	0	6	0	Ct	0	1	2	0	0	1	0	1	0	2	0	0	0	0	1	0	0	1	2	2	1	0	1	0	1	0	0	0	1	1	0	0	0	0
14429	4 Feb 22	18:05:00	1	0	6	0	Ct	0	1	1	2	1	1	1	1	1	2	1	0	1	1	1	0	3	2	0	2	1	0	1	1	0	0	2	0	0	1	0	1	0	1
14430	4 Feb 22	18:06:00	1	0	6	0	Ct	0	1	2	0	1	0	0	2	1	1	0	0	1	1	0	0	1	1	0	2	0	1	0	0	1	0	0	0	0	1	0	0	1	1
14431	4 Feb 22	18:07:00	1	0	6	0	Ct	0	1	0	0	0	1	1	2	2	3	0	0	2	0	0	0	1	1	0	1	4	1	1	1	1	1	0	0	2	1	1	2	1	0
14432	4 Feb 22	18:08:00	1	0	6	0	Ct	0	1	2	1	0	1	2	2	1	2	0	0	0	1	0	0	0	3	3	2	0	0	1	0	2	0	0	0	0	1	1	0	2	0
14433	4 Feb 22	18:09:00	1	0	6	0	Ct	0	1	0	2	0	2	0	1	0	1	0	0	1	0	0	0	0	0	0	2	0	1	0	0	0	0	0	0	0	2	2	0	0	4
14434	4 Feb 22	18:10:00	1	0	6	0	Ct	0	1	1	0	2	0	1	1	1	1	0	0	1	1	1	1	2	1	0	1	0	0	0	2	1	1	0	0	0	1	0	1	0	0
14435	4 Feb 22	18:11:00	1	0	6	0	Ct	0	1	0	0	0	2	0	2	0	3	0	0	1	1	0	0	0	2	0	1	0	1	0	0	1	0	1	0	0	2	1	1	1	1
14436	4 Feb 22	18:12:00	1	0	6	0	Ct	0	1	1	0	1	0	1	2	0	3	0	1	1	1	1	0	0	1	0	1	0	1	1	0	1	1	1	0	2	3	1	0	1	1
14437	4 Feb 22	18:13:00	1	0	6	0	Ct	0	1	1	0	0	2	2	2	0	2	0	1	0	0	0	0	2	1	1	1	0	1	0	0	0	1	0	0	1	1	0	0	1	1
14438	4 Feb 22	18:14:00	1	0	6	0	Ct	0	1	1	2	0	0	1	0	0	1	4	1	2	0	2	0	1	2	1	1	0	0	0	2	2	0	0	0	1	2	1	1	0	0
14439	4 Feb 22	18:15:00	1	0	6	0	Ct	0	1	1	0	1	1	1	1	0	1	0	1	0	0	2	0	1	1	0	2	0	1	2	2	1	0	0	1	0	1	1	1	1	2
14440	4 Feb 22	18:16:00	1	0	6	0	Ct	0	1	1	0	0	1	1	1	0	1	1	1	0	0	0	0	2	2	0	1	0	1	0	0	0	0	2	1	0	2	1	0	0	0
14441	4 Feb 22	18:17:00	1	0	6	0	Ct	0	1	0	2	1	0	1	1	0	1	0	0	2	0	1	0	0	1	0	3	1	0	0	0	1	0	0	0	2	0	1	0	1	1
14442	4 Feb 22	18:18:00	1	0	6	0	Ct	0	1	1	0	0	0	1	2	0	2	1	1	2	0	2	0	0	1	1	2	0	2	0	2	2	2	0	0	1	0	1	0	1	0
14443	4 Feb 22	18:19:00	1	0	6	0	Ct	0	1	0	0	0	0	2	1	1	2	1	0	0	0	2	0	2	1	1	1	0	0	2	1	1	0	0	0	1	0	1	1	0	0
14444	4 Feb 22	18:20:00	1	0	6	0	Ct	0	1	1	1	0	2	0	2	1	2	0	1	1	1	0	0	1	1	0	0	0	1	0	2	1	0	0	0	3	2	1	0	0	0
14445	4 Feb 22	18:21:00	1	0	6	0	Ct	0	1	1	0	1	0	2	1	0	2	1	0	0	1	1	0	1	1	0	0	1	0	2	1	1	1	0	1	0	2	1	1	1	0
14446	4 Feb 22	18:22:00	1	0	6	0	Ct	0	1	1	1	1	2	1	2	0	1	0	0	2	0	1	0	2	1	0	1	0	1	2	0	1	0	1	1	0	1	0	2	1	2
14447	4 Feb 22	18:23:00	1	0	6	0	Ct	0	1	0	1	0	0	2	2	0	0	2	0	4	0	0	1	0	0	0	0	1	1	2	2	1	0	0	0	1	1	0	0	1	3
14448	4 Feb 22	18:24:00	1	0	6	0	Ct	0	1	1	1	1	0	1	0	0	3	0	1	0	0	2	1	0	2	0	1	0	0	1	0	2	1	1	0	0	1	0	0	0	0
14449	4 Feb 22	18:25:00	1	0	6	0	Ct	0	1	1	1	0	1	0	2	0	0	0	1	0	0	0	0	0	0	0	1	0	1	0	1	1	1	0	1	1	1	2	1	1	1
14450	4 Feb 22	18:26:00	1	0	6	0	Ct	0	1	2	1	1	2	2	0	0	1	2	1	1	0	0	0	1	2	0	2	1	0	0	0	1	1	1	1	1	0	0	0	1	0
14451	4 Feb 22	18:27:00	1	0	6	0	Ct	0	1	1	1	0	0	2	2	2	1	0	0	0	1	0	0	1	2	2	1	0	0	2	0	2	0	0	0	1	2	0	1	0	1
14452	4 Feb 22	18:28:00	1	0	6	0	Ct	0	1	1	0	1	2	0	1	0	0	0	0	1	1	2	0	2	2	0	2	0	0	0	0	0	1	0	5	0	0	0	0	2	0
14453	4 Feb 22	18:29:00	1	0	6	0	Ct	0	1	1	1	1	1	2	1	0	1	0	1	1	0	0	0	0	2	1	1	0	2	0	0	2	0	0	0	1	3	1	1	1	1
14454	4 Feb 22	18:30:00	1	0	6	0	Ct	0	1	1	3	0	1	0	0	0	1	0	0	0	0	0	0	1	1	1	2	2	1	0	2	1	0	0	1	1	2	1	0	1	0
14455	4 Feb 22	18:31:00	1	0	6	0	Ct	0	1	1	0	0	0	2	1	3	3	0	1	1	0	2	0	0	1	0	2	0	1	1	0	1	2	0	2	0	0	2	2	0	0
14456	4 Feb 22	18:32:00	1	0	6	0	Ct	0	1	1	0	0	1	0	1	1	1	1	1	1	0	0	2	1	1	0	2	0	0	0	4	0	0	0	0	0	4	1	1	1	0
14457	4 Feb 22	18:33:00	1	0	6	0	Ct	0	1	1	0	0	1	0	1	0	2	0	0	1	0	0	0	0	2	1	1	0	0	1	0	1	1	0	0	0	3	1	1	2	0
14458	4 Feb 22	18:34:00	1	0	6	0	Ct	0	1	1	0	1	0	2	1	0	2	1	1	1	1	2	1	2	3	0	2	0	0	1	0	2	0	0	2	0	1	0	1	0	0
14459	4 Feb 22	18:35:00	1	0	6	0	Ct	0	1	2	1	0	1	2	1	0	2	1	0	0	0	2	0	2	2	0	1	1	0	1	2	1	0	1	0	7	2	1	0	1	2
14460	4 Feb 22	18:36:00	1	0	6	0	Ct	0	1	1	1	1	1	0	2	0	2	0	1	3	2	1	0	1	2	1	2	1	1	1	1	1	2	1	0	3	0	1	2	0	0
14461	4 Feb 22	18:37:00	1	0	6	0	Ct	0	1	1	0	0	0	0	1	0	0	0	1	1	0	0	1	1	1	0	2	0	1	1	0	1	0	1	0	6	0	0	0	0	0
14462	4 Feb 22	18:38:00	1	0	6	0	Ct	0	1	3	1	0	1	1	2	1	2	0	0	1	0	2	0	1	3	2	2	1	0	4	0	1	0	0	0	1	1	3	2	0	0
14463	4 Feb 22	18:39:00	1	0	6	0	Ct	0	1	1	6	0	1	0	0	1	1	2	1	0	0	0	0	1	1	1	1	0	0	0	0	1	5	1	5	1	1	1	1	1	0
14464	4 Feb 22	18:40:00	1	0	6	0	Ct	0	1	1	1	0	1	1	1	0	1	1	1	2	0	1	1	0	2	0	0	0	0	0	0	2	0	0	0	1	0	1	2	1	0
14465	4 Feb 22	18:41:00	1	0	6	0	Ct	0	1	1	1	0	1	0	2	1	2	1	0	2	0	1	0	0	1	0	1	1	0	0	2	1	0	0	0	2	1	1	0	1	1
14466	4 Feb 22	18:42:00	1	0	6	0	Ct	0	1	1	0	1	0	2	1	1	0	0	0	1	0	0	2	0	2	0	1	1	1	0	0	1	2	1	0	0	1	2	1	1	1
14467	4 Feb 22	18:43:00	1	0	6	0	Ct	0	1	1	0	1	0	2	1	0	1	0	0	2	0	0	0	0	1	0	2	0	1	1	1	1	0	0	0	1	3	2	1	0	1
14468	4 Feb 22	18:44:00	1	0	6	0	Ct	0	1	1	1	0	0	0	1	0	2	0	1	2	1	1	0	2	2	1	1	1	0	3	0	2	3	1	0	1	0	1	1	0	1
14469	4 Feb 22	18:45:00	1	0	6	0	Ct	0	1	1	1	0	0	1	1	0	0	0	1	0	0	1	1	0	3	1	2	0	0	0	2	2	0	0	0	1	2	2	2	1	0
14470	4 Feb 22	18:46:00	1	0	6	0	Ct	0	1	1	0	0	0	1	1	0	1	0	1	0	0	2	0	0	2	0	1	1	1	0	1	0	1	0	1	2	0	1	1	1	1
14471	4 Feb 22	18:47:00	1	0	6	0	Ct	0	1	0	1	0	2	1	1	0	0	0	0	1	1	2	1	2	0	0	1	2	0	1	1	1	1	1	1	1	0	0	0	1	1
14472	4 Feb 22	18:48:00	1	0	6	0	Ct	0	1	1	1	0	0	1	1	2	2	0	0	1	0	0	1	1	0	1	1	0	4	1	2	1	1	0	0	1	1	2	0	1	1
14473	4 Feb 22	18:49:00	1	0	6	0	Ct	0	1	2	0	0	0	2	0	1	0	2	1	0	0	1	2	1	0	1	2	1	1	0	0	2	0	0	1	1	1	0	1	1	1
14474	4 Feb 22	18:50:00	1	0	6	0	Ct	0	1	1	0	0	0	1	1	2	2	0	0	2	0	1	1	1	1	1	2	1	1	0	0	1	0	0	1	2	0	2	1	1	1
14475	4 Feb 22	18:51:00	1	0	6	0	Ct	0	1	1	1	0	0	2	1	1	1	0	0	1	2	1	0	2	1	0	3	0	0	0	1	1	1	0	0	1	2	2	1	0	1
14476	4 Feb 22	18:52:00	1	0	6	0	Ct	0	1	1	1	0	0	0	0	1	3	0	0	1	0	1	0	0	1	1	1	1	0	1	1	1	4	0	0	1	0	0	4	0	1
14477	4 Feb 22	18:53:00	1	0	6	0	Ct	0	1	1	0	1	0	2	2	1	1	0	0	1	1	0	1	1	1	3	2	1	0	1	0	1	0	0	0	1	1	0	1	0	0
14478	4 Feb 22	18:54:00	1	0	6	0	Ct	0	1	2	2	1	0	1	0	1	1	0	0	1	1	0	0	1	2	0	2	0	0	2	0	1	0	1	0	1	1	0	0	1	0
14479	4 Feb 22	18:55:00	1	0	6	0	Ct	0	1	0	1	0	2	1	0	0	2	0	1	1	0	2	0	2	2	1	0	0	0	0	1	0	0	1	2	2	2	0	0	0	0
14480	4 Feb 22	18:56:00	1	0	6	0	Ct	0	1	2	2	0	0	2	1	1	0	0	0	1	0	0	1	1	2	0	2	0	1	1	2	2	1	0	0	1	1	0	0	0	0
14481	4 Feb 22	18:57:00	1	0	6	0	Ct	0	1	0	1	0	0	0	1	2	2	0	0	0	0	1	0	1	1	0	2	0	0	1	2	1	1	1	0	1	1	0	1	0	0
14482	4 Feb 22	18:58:00	1	0	6	0	Ct	0	1	1	0	0	0	0	0	0	1	0	1	2	0	1	2	2	3	1	2	0	0	0	1	1	0	0	0	1	2	0	1	0	0
14483	4 Feb 22	18:59:00	1	0	6	0	Ct	0	1	1	0	0	0	1	0	3	1	0	1	0	0	0	0	1	1	1	2	0	2	0	0	2	0	1	3	1	2	0	0	0	1
14484	4 Feb 22	19:00:00	1	0	6	0	Ct	0	1	2	1	1	1	1	2	1	2	0	1	2	1	2	1	5	2	0	2	0	2	0	2	1	1	1	0	1	2	0	1	0	1
14485	4 Feb 22	19:01:00	1	0	6	0	Ct	0	1	0	1	0	0	0	2	0	2	0	1	0	1	2	0	1	3	1	2	1	1	1	0	1	1	1	0	1	0	1	1	0	1
14486	4 Feb 22	19:02:00	1	0	6	0	Ct	0	1	2	0	1	0	2	0	0	2	0	1	0	0	2	0	2	0	1	1	1	0	1	2	1	0	0	0	1	0	1	1	0	1
14487	4 Feb 22	19:03:00	1	0	6	0	Ct	0	1	1	1	0	0	2	1	0	3	1	1	1	0	0	0	2	3	0	0	0	1	1	1	2	0	0	0	1	1	1	1	0	2
14488	4 Feb 22	19:04:00	1	0	6	0	Ct	0	1	0	1	0	1	0	1	0	2	1	0	1	0	2	0	0	2	1	2	1	1	1	0	1	2	1	0	2	1	1	2	0	0
14489	4 Feb 22	19:05:00	1	0	6	0	Ct	0	1	1	1	0	0	2	2	0	1	0	0	1	2	1	1	1	3	1	2	1	1	0	0	1	1	0	0	0	0	0	1	0	0
14490	4 Feb 22	19:06:00	1	0	6	0	Ct	0	1	2	3	0	1	1	2	0	1	0	1	2	2	0	1	3	1	1	2	0	1	1	0	2	1	0	1	1	2	0	2	0	1
14491	4 Feb 22	19:07:00	1	0	6	0	Ct	0	1	0	2	0	0	2	1	0	1	0	0	1	0	1	1	0	1	1	1	0	2	1	0	1	0	1	1	1	2	1	0	0	1
14492	4 Feb 22	19:08:00	1	0	6	0	Ct	0	1	1	0	0	0	2	2	1	2	1	1	1	0	0	1	2	2	1	1	3	1	1	3	1	2	2	0	0	2	1	0	0	0
14493	4 Feb 22	19:09:00	1	0	6	0	Ct	0	1	2	1	0	1	3	1	1	2	0	0	1	0	2	0	1	2	0	2	0	1	1	0	1	1	0	0	2	0	1	1	0	1
14494	4 Feb 22	19:10:00	1	0	6	0	Ct	0	1	1	1	0	1	0	3	0	1	1	1	2	0	0	0	1	2	1	2	2	3	0	1	2	0	1	1	1	3	2	0	2	1
14495	4 Feb 22	19:11:00	1	0	6	0	Ct	0	1	0	1	0	0	1	1	1	1	0	0	2	0	0	0	0	2	1	1	0	1	2	1	1	1	1	1	0	1	1	1	7	0
14496	4 Feb 22	19:12:00	1	0	6	0	Ct	0	1	1	1	0	0	2	1	1	2	0	0	0	0	2	0	0	2	1	3	2	2	2	0	1	1	0	0	3	3	0	0	0	0
14497	4 Feb 22	19:13:00	1	0	6	0	Ct	0	1	1	0	0	0	1	1	0	2	1	1	2	2	0	0	0	2	0	1	0	2	0	1	1	1	0	0	0	1	0	0	0	0
14498	4 Feb 22	19:14:00	1	0	6	0	Ct	0	1	1	1	0	0	0	2	1	1	2	2	2	0	0	1	2	2	1	1	0	2	0	1	1	0	0	0	1	2	2	0	1	0
14499	4 Feb 22	19:15:00	1	0	6	0	Ct	0	1	2	1	0	2	2	2	1	2	0	0	2	1	2	1	2	1	1	2	0	1	1	0	2	1	0	2	1	1	0	0	1	2
14500	4 Feb 22	19:16:00	1	0	6	0	Ct	0	1	1	0	0	0	1	1	0	0	2	1	0	0	0	0	1	2	1	0	2	2	2	0	1	0	0	0	1	1	0	2	0	0
14501	4 Feb 22	19:17:00	1	0	6	0	Ct	0	1	3	0	0	1	1	2	1	1	0	0	0	1	2	1	2	1	1	1	0	0	1	0	1	1	0	0	1	2	0	0	0	1
14502	4 Feb 22	19:18:00	1	0	6	0	Ct	0	1	0	0	0	2	0	2	2	1	0	0	2	1	0	2	1	1	0	1	0	0	1	0	1	1	1	0	1	0	0	2	2	1
14503	4 Feb 22	19:19:00	1	0	6	0	Ct	0	1	2	0	0	0	1	2	0	1	1	1	0	1	0	0	0	3	0	3	0	0	1	9	2	0	2	0	2	2	0	0	0	1
14504	4 Feb 22	19:20:00	1	0	6	0	Ct	0	1	1	1	1	2	2	2	0	2	2	1	1	1	0	0	0	2	1	2	2	0	0	1	1	1	0	0	2	3	1	0	0	1
14505	4 Feb 22	19:21:00	1	0	6	0	Ct	0	1	1	1	0	0	1	1	1	1	0	0	1	0	1	0	0	0	0	0	0	0	0	1	1	1	0	2	1	1	1	1	1	1
14506	4 Feb 22	19:22:00	1	0	6	0	Ct	0	1	1	0	1	1	0	0	1	1	2	0	2	0	1	0	2	0	1	0	0	0	2	0	2	1	0	0	1	2	1	1	1	1
14507	4 Feb 22	19:23:00	1	0	6	0	Ct	0	1	3	1	0	1	2	0	2	1	0	2	0	0	1	0	0	3	1	3	0	0	0	1	3	1	0	0	0	2	1	0	1	0
14508	4 Feb 22	19:24:00	1	0	6	0	Ct	0	1	0	1	1	0	0	2	2	2	0	0	2	1	3	0	3	1	3	1	0	0	2	0	0	0	0	0	1	2	0	0	1	2
14509	4 Feb 22	19:25:00	1	0	6	0	Ct	0	1	0	0	1	1	3	2	0	1	0	0	0	0	0	2	1	2	0	2	0	0	0	0	2	0	0	1	0	1	2	0	0	0
14510	4 Feb 22	19:26:00	1	0	6	0	Ct	0	1	0	2	0	2	0	2	0	0	0	1	0	2	1	0	2	1	0	0	2	0	2	0	1	1	0	1	1	1	2	0	0	1
14511	4 Feb 22	19:27:00	1	0	6	0	Ct	0	1	0	1	0	0	1	2	0	0	0	0	2	1	1	0	0	2	0	2	0	0	0	0	2	2	0	0	0	3	1	1	1	1
14512	4 Feb 22	19:28:00	1	0	6	0	Ct	0	1	2	0	0	1	2	2	1	0	0	0	2	0	2	0	0	1	0	1	0	2	1	2	1	1	0	2	1	1	2	0	1	0
14513	4 Feb 22	19:29:00	1	0	6	0	Ct	0	1	1	0	2	1	2	2	0	1	0	0	0	0	1	0	0	3	1	2	1	1	1	0	0	0	0	0	1	0	1	0	0	2
14514	4 Feb 22	19:30:00	1	0	6	0	Ct	0	1	1	4	0	2	1	1	1	1	0	2	2	0	1	0	1	1	0	1	1	1	0	1	1	1	0	0	1	0	1	0	0	3
14515	4 Feb 22	19:31:00	1	0	6	0	Ct	0	1	2	0	1	1	2	1	0	0	1	1	0	0	0	1	1	3	1	1	1	1	1	1	0	1	0	2	1	1	0	2	0	0
14516	4 Feb 22	19:32:00	1	0	6	0	Ct	0	1	1	0	0	1	0	2	2	2	0	0	0	1	0	0	1	4	1	2	1	0	1	2	2	0	0	2	2	1	1	1	0	1
14517	4 Feb 22	19:33:00	1	0	6	0	Ct	0	1	1	1	1	0	2	2	0	2	0	0	0	0	2	0	1	1	0	0	0	1	1	0	1	2	0	0	0	1	0	1	0	1
14518	4 Feb 22	19:34:00	1	0	6	0	Ct	0	1	2	1	1	0	2	1	1	1	1	0	1	1	1	1	2	1	1	1	0	0	1	3	0	1	0	0	0	1	2	1	0	0
14519	4 Feb 22	19:35:00	1	0	6	0	Ct	0	1	1	0	1	1	0	1	1	1	1	0	1	0	0	0	2	2	0	1	2	1	0	0	2	1	0	0	2	2	3	0	0	0
14520	4 Feb 22	19:36:00	1	0	6	0	Ct	0	1	1	0	0	2	2	1	2	0	0	1	0	0	2	0	1	2	1	2	1	0	0	0	0	0	0	0	1	1	1	2	1	1
14521	4 Feb 22	19:37:00	1	0	6	0	Ct	0	1	1	1	0	2	0	2	0	0	0	0	1	0	0	2	0	2	1	2	1	1	0	0	1	0	0	1	3	1	0	0	0	1
14522	4 Feb 22	19:38:00	1	0	6	0	Ct	0	1	1	1	0	1	1	1	0	0	0	1	1	0	0	0	0	2	0	1	0	2	0	0	1	0	0	2	1	2	2	2	1	0
14523	4 Feb 22	19:39:00	1	0	6	0	Ct	0	1	1	0	0	1	1	2	3	0	2	0	0	0	2	0	0	2	0	2	0	0	3	1	2	0	0	0	3	2	0	1	1	0
14524	4 Feb 22	19:40:00	1	0	6	0	Ct	0	1	1	0	0	0	0	2	1	1	0	0	1	0	0	1	1	2	1	3	0	0	0	1	2	0	0	0	0	2	2	1	1	2
14525	4 Feb 22	19:41:00	1	0	6	0	Ct	0	1	3	0	1	0	0	0	1	1	0	1	1	0	2	1	1	3	1	0	0	0	0	0	1	1	0	0	0	2	0	2	0	0
14526	4 Feb 22	19:42:00	1	0	6	0	Ct	0	1	1	0	0	0	2	4	0	2	2	1	1	1	0	1	0	0	0	1	0	0	2	2	2	0	0	0	2	1	2	0	1	1
14527	4 Feb 22	19:43:00	1	0	6	0	Ct	0	1	0	0	1	0	0	0	0	1	0	0	1	2	0	1	2	2	0	2	0	0	0	1	2	1	0	0	0	2	0	2	1	1
14528	4 Feb 22	19:44:00	1	0	6	0	Ct	0	1	2	2	0	2	0	3	1	1	0	1	0	0	2	2	1	2	2	2	0	0	1	1	2	1	0	0	0	1	0	0	0	0
14529	4 Feb 22	19:45:00	1	0	6	0	Ct	0	1	0	0	1	0	0	1	1	1	0	0	0	0	1	0	2	2	1	1	2	1	1	1	2	1	0	0	0	1	0	2	0	2
14530	4 Feb 22	19:46:00	1	0	6	0	Ct	0	1	1	1	1	0	0	1	0	2	3	0	0	0	2	1	2	2	1	2	0	1	1	0	2	0	0	0	0	2	0	0	0	2
14531	4 Feb 22	19:47:00	1	0	6	0	Ct	0	1	1	1	0	1	0	1	0	2	0	1	2	1	0	0	1	0	0	2	0	1	1	0	1	0	0	0	1	2	1	0	1	2
14532	4 Feb 22	19:48:00	1	0	6	0	Ct	0	1	0	0	0	1	2	2	0	0	0	0	0	0	2	0	2	1	1	1	0	2	0	0	1	0	0	2	1	2	0	0	1	0
14533	4 Feb 22	19:49:00	1	0	6	0	Ct	0	1	2	0	2	0	0	2	2	1	1	0	2	0	0	2	1	1	1	1	1	0	0	1	0	0	0	0	0	2	0	0	0	0
14534	4 Feb 22	19:50:00	1	0	6	0	Ct	0	1	1	1	0	1	2	0	0	0	0	1	0	0	1	1	2	2	0	2	1	1	1	1	1	1	0	0	1	1	1	0	2	1
14535	4 Feb 22	19:51:00	1	0	6	0	Ct	0	1	1	2	0	1	0	2	0	0	2	1	2	1	0	2	0	0	1	2	0	1	1	3	2	1	0	1	1	2	1	1	1	1
14536	4 Feb 22	19:52:00	1	0	6	0	Ct	0	1	2	1	0	0	2	2	1	2	0	1	0	4	1	0	2	2	1	2	0	0	0	0	2	2	1	1	1	0	1	2	1	0
14537	4 Feb 22	19:53:00	1	0	6	0	Ct	0	1	1	1	1	0	1	2	1	0	0	1	0	0	2	0	1	0	0	1	0	0	0	0	2	0	0	0	1	0	2	2	0	0
14538	4 Feb 22	19:54:00	1	0	6	0	Ct	0	1	1	1	1	2	1	1	0	0	0	0	2	0	0	0	1	2	2	1	0	0	0	0	2	1	0	0	1	2	0	2	0	0
14539	4 Feb 22	19:55:00	1	0	6	0	Ct	0	1	1	1	1	0	0	2	1	0	0	2	0	4	2	0	1	1	0	2	0	0	0	0	0	0	1	0	1	2	0	0	2	1
14540	4 Feb 22	19:56:00	1	0	6	0	Ct	0	1	3	1	0	0	2	1	1	0	0	1	2	0	1	1	1	1	1	1	0	1	2	0	1	0	0	1	0	3	0	2	0	1
14541	4 Feb 22	19:57:00	1	0	6	0	Ct	0	1	1	0	1	2	0	2	1	1	0	1	0	0	1	1	3	4	1	2	1	1	2	1	1	1	0	1	2	1	1	0	0	1
14542	4 Feb 22	19:58:00	1	0	6	0	Ct	0	1	2	2	0	0	2	4	1	0	0	0	1	0	5	1	0	2	1	2	2	1	0	1	0	1	0	0	1	2	1	1	0	1
14543	4 Feb 22	19:59:00	1	0	6	0	Ct	0	1	1	0	0	0	1	1	0	2	0	1	1	1	1	1	2	0	1	1	0	1	1	0	1	1	0	0	1	3	1	0	0	2
14544	4 Feb 22	20:00:00	1	0	6	0	Ct	0	1	1	0	0	1	1	3	0	1	0	1	0	1	1	1	1	1	0	2	0	1	3	0	0	1	0	0	0	1	1	0	2	1
14545	4 Feb 22	20:01:00	1	0	6	0	Ct	0	1	0	1	0	1	2	2	1	1	0	0	0	0	1	0	1	1	3	3	0	0	2	0	0	1	0	0	1	2	2	1	2	1
14546	4 Feb 22	20:02:00	1	0	6	0	Ct	0	0	3	1	2	3	2	3	3	2	1	2	4	1	2	0	5	2	1	2	0	1	0	2	2	2	1	2	2	5	1	0	2	3
14547	4 Feb 22	20:03:00	1	0	6	0	Ct	0	0	4	2	3	6	8	4	3	2	5	3	4	1	2	3	2	2	1	2	2	2	2	4	0	2	2	2	3	2	1	6	2	3
14548	4 Feb 22	20:04:00	1	0	6	0	Ct	0	0	2	1	5	2	2	4	2	3	0	1	3	1	2	2	3	5	3	3	2	0	2	3	3	0	0	0	3	4	0	3	0	1
14549	4 Feb 22	20:05:00	1	0	6	0	Ct	0	0	2	1	4	0	3	4	0	2	4	4	0	7	2	4	2	1	1	3	3	1	3	4	4	2	2	0	1	4	3	2	4	0
14550	4 Feb 22	20:06:00	1	0	6	0	Ct	0	0	3	2	0	4	3	2	2	5	3	1	2	3	4	3	3	2	2	2	2	4	3	0	3	3	3	2	3	6	3	2	6	1
14551	4 Feb 22	20:07:00	1	0	6	0	Ct	0	0	2	2	2	0	0	5	4	2	2	3	3	0	2	2	4	2	5	4	3	2	2	2	4	4	0	3	3	6	2	2	3	0
14552	4 Feb 22	20:08:00	1	0	6	0	Ct	0	0	2	3	3	4	3	5	4	2	1	1	4	3	2	0	2	5	1	4	3	0	1	3	2	1	3	1	2	4	2	0	4	2
14553	4 Feb 22	20:09:00	1	0	6	0	Ct	0	0	5	2	0	5	2	6	3	2	4	4	3	0	0	1	2	2	2	4	4	0	4	5	3	1	2	0	3	4	0	2	1	2
14554	4 Feb 22	20:10:00	1	0	6	0	Ct	0	0	3	2	0	3	1	2	0	3	1	3	2	0	3	3	4	3	3	4	3	2	3	2	2	1	3	0	4	4	0	4	2	2
14555	4 Feb 22	20:11:00	1	0	6	0	Ct	0	0	2	2	2	2	2	4	2	2	2	2	2	3	3	2	4	3	2	3	2	2	2	3	2	2	3	2	3	6	2	2	3	1
14556	4 Feb 22	20:12:00	1	0	6	0	Ct	0	0	1	0	2	3	3	3	1	3	1	4	4	3	5	4	3	2	1	4	3	2	3	1	3	3	1	0	3	4	0	3	4	0
14557	4 Feb 22	20:13:00	1	0	6	0	Ct	0	0	2	2	2	1	2	2	3	1	3	1	5	1	3	2	4	1	3	3	2	4	1	2	3	0	3	4	4	4	1	3	3	3
14558	4 Feb 22	20:14:00	1	0	6	0	Ct	0	0	0	2	5	1	2	4	1	2	0	3	2	3	2	2	2	2	2	3	2	1	1	4	2	0	1	0	2	5	1	3	2	2
14559	4 Feb 22	20:15:00	1	0	6	0	Ct	0	0	3	1	0	1	3	4	5	2	4	1	2	0	2	2	3	3	2	3	3	1	2	2	7	2	2	2	2	5	2	4	3	0
14560	4 Feb 22	20:16:00	1	0	6	0	Ct	0	0	2	0	2	2	2	3	2	3	2	3	4	3	4	3	5	1	1	4	3	4	2	2	2	3	2	0	4	4	2	3	2	2
14561	4 Feb 22	20:17:00	1	0	6	0	Ct	0	0	3	0	3	5	1	3	0	2	0	3	5	3	3	1	7	4	3	2	3	1	3	5	6	2	4	2	3	4	1	2	3	2
14562	4 Feb 22	20:18:00	1	0	6	0	Ct	0	0	2	5	2	2	2	6	2	1	3	3	5	4	4	2	4	4	2	4	1	3	3	1	3	2	2	0	5	4	0	2	1	0
14563	4 Feb 22	20:19:00	1	0	6	0	Ct	0	0	4	1	1	2	1	3	4	2	0	3	4	3	0	3	2	4	1	4	2	2	3	3	3	1	2	0	2	5	0	3	3	5
14564	4 Feb 22	20:20:00	1	0	6	0	Ct	0	0	2	1	2	0	2	4	3	1	2	5	5	3	2	1	2	4	2	3	3	3	3	2	5	2	2	2	3	5	2	3	3	2
14565	4 Feb 22	20:21:00	1	0	6	0	Ct	0	0	1	2	0	1	1	5	3	0	1	4	4	1	3	1	4	6	4	5	2	1	2	2	2	1	3	0	3	4	2	2	3	2
14566	4 Feb 22	20:22:00	1	0	6	0	Ct	0	0	4	1	0	2	3	3	1	2	3	2	3	2	3	2	3	2	2	4	3	4	2	2	2	3	2	2	3	5	1	3	1	3
14567	4 Feb 22	20:23:00	1	0	6	0	Ct	0	0	0	2	3	1	1	4	0	2	2	1	3	2	2	2	3	2	2	3	2	3	5	2	2	2	2	2	2	4	3	1	2	2
14568	4 Feb 22	20:24:00	1	0	6	0	Ct	0	0	2	0	2	2	2	3	2	0	1	3	4	3	2	1	4	5	3	4	2	3	1	2	2	2	3	0	4	2	2	2	2	2
14569	4 Feb 22	20:25:00	1	0	6	0	Ct	0	0	3	2	0	1	2	2	0	1	0	2	4	3	4	5	4	2	1	2	2	3	1	4	5	1	1	0	4	3	1	4	1	0
14570	4 Feb 22	20:26:00	1	0	6	0	Ct	0	0	2	1	2	0	2	2	3	4	3	3	3	0	2	2	2	4	2	5	3	3	2	2	2	2	3	3	2	6	1	2	1	1
14571	4 Feb 22	20:27:00	1	0	6	0	Ct	0	0	2	2	2	0	2	1	1	1	0	4	2	1	4	2	1	4	0	3	4	2	3	1	2	2	3	4	8	3	2	6	0	1
14572	4 Feb 22	20:28:00	1	0	6	0	Ct	0	0	2	0	0	7	2	2	7	1	2	3	2	2	2	1	5	3	4	4	2	2	3	1	3	2	1	2	4	4	2	10	4	2
14573	4 Feb 22	20:29:00	1	0	6	0	Ct	0	0	2	2	0	0	4	2	1	1	2	1	3	2	2	5	3	5	2	4	1	1	1	2	3	1	3	2	2	1	2	2	3	2
14574	4 Feb 22	20:30:00	1	0	6	0	Ct	0	0	2	0	4	5	1	6	3	1	4	2	5	2	3	3	3	3	2	2	2	3	2	7	2	1	3	2	2	4	4	3	1	0
14575	4 Feb 22	20:31:00	1	0	6	0	Ct	0	0	1	3	1	1	1	2	2	0	1	1	5	0	2	2	3	2	2	5	4	2	1	1	3	1	2	2	3	3	0	2	2	2
14576	4 Feb 22	20:32:00	1	0	6	0	Ct	0	0	3	0	2	2	2	2	2	2	2	2	4	0	4	1	6	3	1	4	2	0	2	4	3	0	1	2	1	5	2	4	0	2
14577	4 Feb 22	20:33:00	1	0	6	0	Ct	0	0	2	6	2	1	2	4	3	2	2	2	3	4	1	0	2	2	2	3	1	4	2	2	7	2	3	0	4	4	3	4	2	3
14578	4 Feb 22	20:34:00	1	0	6	0	Ct	0	0	2	0	0	0	1	2	2	1	5	2	2	1	2	2	2	1	2	2	2	3	2	0	2	2	3	2	2	2	2	6	0	1
14579	4 Feb 22	20:35:00	1	0	6	0	Ct	0	0	2	3	6	4	2	2	2	0	2	2	4	1	4	2	2	2	3	4	2	3	2	0	2	1	1	3	4	2	1	2	2	1
14580	4 Feb 22	20:36:00	1	0	6	0	Ct	0	0	2	1	1	4	4	2	1	2	0	2	4	1	0	1	3	3	1	2	3	1	2	3	3	1	2	3	2	4	1	3	0	2
14581	4 Feb 22	20:37:00	1	0	6	0	Ct	0	0	3	1	2	4	3	0	2	2	0	3	2	1	3	1	3	3	2	2	2	2	2	1	3	2	2	3	1	5	1	1	3	1
14582	4 Feb 22	20:38:00	1	0	6	0	Ct	0	0	5	1	1	3	4	2	1	0	3	2	4	2	3	0	2	2	2	4	0	2	2	2	2	2	3	0	2	5	2	3	0	2
14583	4 Feb 22	20:39:00	1	0	6	0	Ct	0	0	1	3	1	0	2	3	4	0	2	0	3	2	3	3	2	2	2	5	0	2	0	1	4	2	0	2	3	4	3	2	1	0
14584	4 Feb 22	20:40:00	1	0	6	0	Ct	0	0	3	1	1	2	2	2	5	0	2	2	4	3	1	2	2	2	2	3	2	3	1	1	2	1	3	1	2	4	4	2	1	0
14585	4 Feb 22	20:41:00	1	0	6	0	Ct	0	0	1	0	0	0	3	2	2	3	2	4	2	2	2	1	3	3	1	2	0	3	1	2	3	1	1	3	2	4	0	3	0	1
14586	4 Feb 22	20:42:00	1	0	6	0	Ct	0	0	2	0	2	1	2	3	1	0	2	3	5	0	3	8	2	2	2	3	1	4	2	4	3	0	2	2	1	2	2	2	0	1
14587	4 Feb 22	20:43:00	1	0	6	0	Ct	0	0	1	2	1	2	2	3	1	4	2	2	3	2	2	2	2	3	2	3	1	0	1	1	3	2	3	0	3	3	2	2	0	2
14588	4 Feb 22	20:44:00	1	0	6	0	Ct	0	0	1	1	1	1	2	4	2	1	0	0	0	3	2	2	3	0	2	6	2	2	1	0	0	0	0	2	3	2	1	4	2	4
14589	4 Feb 22	20:45:00	1	0	6	0	Ct	0	0	2	2	2	3	2	2	6	0	2	2	2	5	1	3	1	1	2	3	3	1	0	1	2	0	2	0	3	2	1	3	0	2
14590	4 Feb 22	20:46:00	1	0	6	0	Ct	0	0	4	1	1	5	2	4	1	0	2	2	1	1	3	3	3	4	2	4	2	3	1	1	2	2	2	2	2	2	1	3	3	1
14591	4 Feb 22	20:47:00	1	0	6	0	Ct	0	0	2	3	1	0	3	3	2	0	1	0	2	0	1	2	1	3	2	3	2	3	3	3	2	1	2	0	3	5	1	3	1	1
14592	4 Feb 22	20:48:00	1	0	6	0	Ct	0	0	2	3	1	2	2	6	0	0	5	2	3	1	2	3	4	1	1	2	0	1	2	3	2	2	2	2	1	2	2	2	3	1
14593	4 Feb 22	20:49:00	1	0	6	0	Ct	0	0	3	6	2	3	1	3	2	0	2	2	4	0	1	3	2	2	2	3	2	2	2	3	0	2	3	1	2	3	0	3	1	1
14594	4 Feb 22	20:50:00	1	0	6	0	Ct	0	0	1	4	0	4	1	1	2	0	1	1	3	2	4	2	1	3	2	2	1	0	3	1	1	2	3	1	2	2	0	2	0	3
14595	4 Feb 22	20:51:00	1	0	6	0	Ct	0	0	2	3	2	0	2	2	0	0	2	1	2	0	2	2	2	3	1	4	2	0	2	4	1	4	0	0	4	3	2	3	3	2
14596	4 Feb 22	20:52:00	1	0	6	0	Ct	0	0	1	3	5	0	1	2	2	0	1	2	3	3	2	3	2	1	1	2	3	0	2	6	4	4	2	0	3	0	1	2	0	0
14597	4 Feb 22	20:53:00	1	0	6	0	Ct	0	0	1	4	0	4	3	1	1	0	4	2	0	5	0	0	2	3	1	3	0	2	0	1	3	2	2	2	2	6	2	2	2	1
14598	4 Feb 22	20:54:00	1	0	6	0	Ct	0	0	6	0	3	4	3	1	2	0	0	2	3	0	1	5	3	2	2	2	0	1	3	3	0	3	3	1	3	2	1	2	1	1
14599	4 Feb 22	20:55:00	1	0	6	0	Ct	0	0	1	3	6	1	1	2	2	0	2	3	5	0	2	1	3	3	1	3	0	3	3	1	2	2	1	2	2	2	0	1	2	1
14600	4 Feb 22	20:56:00	1	0	6	0	Ct	0	0	2	0	1	5	3	1	2	0	1	3	2	2	2	1	0	4	1	2	6	2	2	5	2	3	3	0	3	3	0	3	1	1
14601	4 Feb 22	20:57:00	1	0	6	0	Ct	0	0	1	0	0	0	2	2	2	0	1	2	3	2	4	1	1	1	1	3	3	1	1	0	2	1	3	1	3	1	3	1	0	3
14602	4 Feb 22	20:58:00	1	0	6	0	Ct	0	0	2	0	0	3	1	1	3	0	3	4	1	0	3	0	3	3	1	3	2	2	2	4	2	0	0	1	1	2	0	3	0	2
14603	4 Feb 22	20:59:00	1	0	6	0	Ct	0	0	0	0	0	0	1	1	1	0	1	2	0	3	2	3	4	3	2	2	0	1	1	2	1	1	2	0	1	1	2	2	0	2
14604	4 Feb 22	21:00:00	1	0	6	0	Ct	0	0	3	0	0	0	1	1	1	0	3	1	3	3	0	0	2	2	3	3	2	0	2	0	2	2	2	2	3	3	2	2	0	1
14605	4 Feb 22	21:01:00	1	0	6	0	Ct	0	0	1	0	0	2	3	1	3	0	2	1	1	0	0	2	2	1	0	3	2	1	2	5	2	2	0	0	2	2	0	2	2	2
14606	4 Feb 22	21:02:00	1	0	6	0	Ct	0	0	2	0	1	0	1	0	1	0	1	0	6	2	3	4	1	5	2	1	1	3	3	1	3	1	1	0	2	2	1	1	0	0
14607	4 Feb 22	21:03:00	1	0	6	0	Ct	0	0	1	2	6	0	3	1	0	0	1	2	1	1	2	1	2	1	2	2	0	7	0	2	0	2	3	1	2	2	0	2	0	1
14608	4 Feb 22	21:04:00	1	0	6	0	Ct	0	0	1	0	3	3	1	4	0	0	2	0	3	4	1	3	2	2	2	3	2	1	0	3	2	2	3	1	2	2	3	2	0	0
14609	4 Feb 22	21:05:00	1	0	6	0	Ct	0	0	1	0	1	0	2	1	1	0	4	2	3	3	0	1	2	1	2	2	5	0	1	3	1	3	4	3	2	2	1	1	3	0
14610	4 Feb 22	21:06:00	1	0	6	0	Ct	0	0	1	0	1	0	1	4	5	0	0	1	3	0	2	0	3	1	9	3	1	5	3	1	0	2	1	1	0	3	1	2	1	4
14611	4 Feb 22	21:07:00	1	0	6	0	Ct	0	0	1	0	0	4	2	1	1	0	2	1	3	2	2	3	3	1	1	0	1	0	1	0	0	2	2	3	1	2	1	4	1	0
14612	4 Feb 22	21:08:00	1	0	6	0	Ct	0	0	2	0	0	2	0	1	1	0	0	1	3	2	1	0	3	4	2	2	0	0	3	1	0	1	2	0	3	1	3	2	2	1
14613	4 Feb 22	21:09:00	1	0	6	0	Ct	0	0	1	0	0	0	4	2	2	0	0	3	1	3	4	2	2	3	1	2	4	2	0	1	0	3	1	0	0	1	1	2	1	3
14614	4 Feb 22	21:10:00	1	0	6	0	Ct	0	0	1	0	2	0	1	6	1	0	0	2	1	3	0	1	2	3	2	3	2	2	6	2	0	2	0	0	2	1	3	3	3	1
14615	4 Feb 22	21:11:00	1	0	6	0	Ct	0	0	1	0	0	0	2	1	1	0	0	1	2	0	4	2	3	2	1	1	0	1	2	1	1	1	1	3	0	6	2	2	1	0
14616	4 Feb 22	21:12:00	1	0	6	0	Ct	0	0	1	0	0	3	2	4	0	0	4	2	0	0	4	3	1	1	3	1	0	1	2	0	0	1	2	0	3	2	0	2	0	3
14617	4 Feb 22	21:13:00	1	0	6	0	Ct	0	0	2	0	0	1	2	1	1	0	0	1	1	0	1	1	3	3	1	3	1	2	2	1	1	2	2	1	2	2	2	2	1	0
14618	4 Feb 22	21:14:00	1	0	6	0	Ct	0	0	2	0	0	3	2	2	2	0	0	2	1	1	3	1	1	2	2	1	4	0	0	3	0	2	2	0	2	9	1	2	3	1
14619	4 Feb 22	21:15:00	1	0	6	0	Ct	0	0	0	0	0	3	2	2	2	0	2	2	3	1	0	1	3	3	2	4	0	0	0	1	0	2	1	0	3	2	1	2	1	0
14620	4 Feb 22	21:16:00	1	0	6	0	Ct	0	0	1	0	0	1	2	3	3	0	2	0	2	1	0	0	1	1	2	2	0	1	1	3	1	3	4	0	2	2	0	1	3	1
14621	4 Feb 22	21:17:00	1	0	6	0	Ct	0	0	2	0	0	1	2	1	3	0	0	0	3	1	3	3	2	1	0	2	0	1	1	2	6	2	2	2	2	1	3	3	8	0
14622	4 Feb 22	21:18:00	1	0	6	0	Ct	0	0	0	0	0	1	1	3	0	0	0	1	0	1	0	0	0	3	2	2	0	0	0	1	0	1	1	1	0	1	1	4	2	1
14623	4 Feb 22	21:19:00	1	0	6	0	Ct	0	0	1	0	0	1	1	2	2	0	0	2	0	1	2	2	2	2	2	2	0	0	2	1	2	3	1	2	1	1	2	3	0	0
14624	4 Feb 22	21:20:00	1	0	6	0	Ct	0	0	1	0	0	3	3	1	4	0	2	0	6	0	0	0	0	0	2	3	3	2	6	1	1	2	2	0	3	2	0	2	0	1
14625	4 Feb 22	21:21:00	1	0	6	0	Ct	0	0	1	0	0	1	2	3	0	0	3	2	6	2	2	2	4	6	1	1	2	0	1	1	2	2	2	2	4	1	1	2	1	1
14626	4 Feb 22	21:22:00	1	0	6	0	Ct	0	0	0	0	0	2	0	3	2	0	1	6	1	1	0	2	2	4	2	1	6	1	2	2	0	2	1	1	2	2	9	0	1	3
14627	4 Feb 22	21:23:00	1	0	6	0	Ct	0	0	3	0	0	1	0	2	1	0	0	2	2	0	7	1	0	2	2	2	0	1	1	3	1	3	3	2	2	9	9	2	2	0
14628	4 Feb 22	21:24:00	1	0	6	0	Ct	0	0	2	0	0	0	0	3	3	0	0	1	1	0	1	3	1	2	1	3	0	0	2	5	3	1	2	0	2	2	3	1	2	0
14629	4 Feb 22	21:25:00	1	0	6	0	Ct	0	0	0	0	0	1	0	1	3	0	1	2	1	1	2	4	2	1	1	2	0	0	0	1	2	2	2	4	1	0	2	1	3	0
14630	4 Feb 22	21:26:00	1	0	6	0	Ct	0	0	0	0	0	1	2	0	0	0	1	4	0	3	3	1	0	1	3	2	0	2	2	1	1	1	1	0	3	1	0	1	0	0
14631	4 Feb 22	21:27:00	1	0	6	0	Ct	0	0	1	0	0	4	0	2	2	0	3	5	0	1	1	2	0	2	1	2	1	0	1	3	1	2	2	1	1	2	0	1	0	0
14632	4 Feb 22	21:28:00	1	0	6	0	Ct	0	0	3	0	0	3	1	0	2	0	0	2	0	1	0	1	2	2	1	2	2	2	3	0	2	2	3	1	2	3	3	2	3	0
14633	4 Feb 22	21:29:00	1	0	6	0	Ct	0	0	1	0	0	1	1	2	0	0	4	1	0	2	2	0	2	2	3	3	4	0	1	1	0	1	2	2	0	3	1	1	1	0
14634	4 Feb 22	21:30:00	1	0	6	0	Ct	0	0	2	0	0	1	0	1	0	0	1	1	2	0	1	0	2	2	2	5	0	1	0	1	2	2	0	0	2	2	2	1	0	0
14635	4 Feb 22	21:31:00	1	0	6	0	Ct	0	0	1	0	0	0	6	1	1	0	0	2	0	2	3	2	1	1	2	2	0	1	2	0	0	1	2	2	1	2	0	2	1	0
14636	4 Feb 22	21:32:00	1	0	6	0	Ct	0	0	1	0	0	0	0	2	0	0	0	2	1	1	1	3	1	3	2	2	0	4	2	0	2	1	1	4	2	3	0	2	0	0
14637	4 Feb 22	21:33:00	1	0	6	0	Ct	0	0	2	0	0	3	1	4	1	0	0	0	2	0	1	1	3	4	0	3	0	1	1	0	0	2	3	2	0	1	1	2	0	1
14638	4 Feb 22	21:34:00	1	0	6	0	Ct	0	0	1	0	0	0	1	1	0	0	1	1	2	0	2	0	2	2	2	3	0	1	1	0	3	1	0	1	2	3	0	1	0	0
14639	4 Feb 22	21:35:00	1	0	6	0	Ct	0	0	1	0	0	6	1	2	0	0	0	1	0	0	2	0	0	1	2	1	1	0	2	0	2	2	1	0	1	3	0	2	1	0
14640	4 Feb 22	21:36:00	1	0	6	0	Ct	0	0	1	0	0	0	1	2	0	0	1	1	0	1	1	1	2	2	2	2	1	2	0	0	1	2	1	2	0	1	5	1	0	0
14641	4 Feb 22	21:37:00	1	0	6	0	Ct	0	0	1	0	0	0	1	0	0	0	0	1	0	0	3	1	3	2	1	2	0	0	1	0	0	2	1	0	1	0	0	1	0	0
14642	4 Feb 22	21:38:00	1	0	6	0	Ct	0	0	1	0	0	0	1	1	1	0	1	0	2	0	2	1	2	2	1	3	0	0	0	0	3	1	2	0	3	1	2	1	0	0
14643	4 Feb 22	21:39:00	1	0	6	0	Ct	0	0	0	0	0	2	5	1	3	0	0	0	2	0	0	0	3	2	1	2	2	1	0	0	0	1	0	1	1	2	0	1	3	0
14644	4 Feb 22	21:40:00	1	0	6	0	Ct	0	0	3	0	0	1	1	0	3	0	0	0	3	0	2	1	2	3	1	1	2	1	2	0	2	1	0	0	1	0	0	1	0	0
14645	4 Feb 22	21:41:00	1	0	6	0	Ct	0	0	1	0	0	2	2	1	0	0	0	0	0	0	0	1	2	3	1	3	5	2	1	0	0	2	0	0	2	3	0	3	0	0
14646	4 Feb 22	21:42:00	1	0	6	0	Ct	0	0	2	0	0	2	1	3	0	0	2	1	0	4	2	1	1	2	1	2	0	1	1	0	0	0	0	0	2	0	0	1	0	0
14647	4 Feb 22	21:43:00	1	0	6	0	Ct	0	0	1	0	0	3	1	2	3	0	0	1	0	1	1	0	1	1	2	2	0	2	0	0	1	1	1	0	1	0	0	2	0	0
14648	4 Feb 22	21:44:00	1	0	6	0	Ct	0	0	1	0	0	6	0	1	1	0	1	0	3	1	0	0	2	0	2	3	1	2	1	0	1	1	0	0	1	0	0	2	1	0
14649	4 Feb 22	21:45:00	1	0	6	0	Ct	0	0	1	0	0	0	3	1	5	0	1	0	1	2	2	1	3	4	5	1	1	0	2	0	2	0	0	0	1	0	0	0	1	0
14650	4 Feb 22	21:46:00	1	0	6	0	Ct	0	0	0	0	0	2	0	3	1	0	0	1	2	1	1	1	0	1	2	2	0	0	3	0	1	2	4	0	3	0	0	1	0	0
14651	4 Feb 22	21:47:00	1	0	6	0	Ct	0	0	2	0	0	1	0	0	6	1	3	1	0	2	2	0	1	1	5	1	0	0	0	0	0	3	0	0	1	0	0	0	0	0
14652	4 Feb 22	21:48:00	1	0	6	0	Ct	0	0	0	0	0	4	0	0	0	1	0	1	2	0	1	0	2	4	1	2	0	0	1	0	3	0	0	0	1	0	0	0	0	0
14653	4 Feb 22	21:49:00	1	0	6	0	Ct	0	0	0	0	0	1	0	0	2	0	0	1	1	0	2	4	1	5	1	3	0	0	1	0	1	0	2	0	0	0	0	0	0	0
14654	4 Feb 22	21:50:00	1	0	6	0	Ct	0	0	1	0	0	5	1	0	0	0	1	0	3	1	0	2	2	1	1	2	1	0	3	0	2	0	0	0	1	0	0	1	0	0
14655	4 Feb 22	21:51:00	1	0	6	0	Ct	0	0	0	0	0	0	2	0	0	0	0	0	2	0	2	0	3	2	2	1	1	0	1	0	2	0	6	0	3	0	0	1	0	0
14656	4 Feb 22	21:52:00	1	0	6	0	Ct	0	0	1	0	0	2	1	3	0	0	0	0	2	0	1	1	2	0	2	2	1	0	1	0	2	3	1	0	2	2	0	2	0	0
14657	4 Feb 22	21:53:00	1	0	6	0	Ct	0	0	0	0	0	3	1	0	0	0	2	0	0	0	2	3	0	3	1	2	0	0	1	0	0	1	0	0	0	1	0	2	0	0
14658	4 Feb 22	21:54:00	1	0	6	0	Ct	0	0	0	0	0	4	1	1	0	0	0	0	0	3	0	1	3	3	1	1	0	0	2	0	0	1	1	0	0	2	0	0	0	0
14659	4 Feb 22	21:55:00	1	0	6	0	Ct	0	0	0	0	0	0	0	1	0	4	0	0	1	0	2	0	2	3	2	2	0	0	2	0	0	0	2	0	1	1	0	1	0	0
14660	4 Feb 22	21:56:00	1	0	6	0	Ct	0	0	0	0	0	0	1	2	0	5	0	0	0	0	1	0	0	0	1	1	0	0	3	0	0	1	1	0	1	0	0	1	0	0
14661	4 Feb 22	21:57:00	1	0	6	0	Ct	0	0	0	0	0	0	1	1	0	0	0	0	0	0	2	0	0	1	1	2	1	5	1	0	0	1	1	0	3	3	0	1	0	0
14662	4 Feb 22	21:58:00	1	0	6	0	Ct	0	0	0	0	0	0	1	1	0	2	1	0	2	0	4	2	2	0	1	2	1	0	0	0	0	1	0	0	0	0	0	1	0	0
14663	4 Feb 22	21:59:00	1	0	6	0	Ct	0	0	0	0	0	2	0	0	0	3	0	2	1	0	0	0	0	0	0	3	0	0	4	0	0	2	3	0	2	1	0	0	0	0
14664	4 Feb 22	22:00:00	1	0	6	0	Ct	0	0	1	0	0	1	1	0	0	0	0	0	2	0	2	0	1	0	1	4	0	0	1	0	0	2	0	0	0	0	0	1	0	0
14665	4 Feb 22	22:01:00	1	0	6	0	Ct	0	0	1	0	0	3	0	1	0	2	0	0	0	1	2	0	2	1	1	0	0	0	1	0	0	1	0	0	0	3	0	1	0	0
14666	4 Feb 22	22:02:00	1	0	6	0	Ct	0	0	1	0	0	1	0	1	0	0	0	0	0	3	2	0	2	1	1	2	0	0	1	0	0	1	0	0	0	2	0	0	0	0
14667	4 Feb 22	22:03:00	1	0	6	0	Ct	0	0	1	0	0	0	2	0	0	0	0	0	2	0	2	0	0	0	2	2	0	0	1	0	0	1	0	0	0	2	0	6	0	0
14668	4 Feb 22	22:04:00	1	0	6	0	Ct	0	0	2	0	0	2	0	1	0	1	0	1	0	1	1	0	0	1	1	2	1	0	1	0	0	0	0	0	0	1	0	1	0	0
14669	4 Feb 22	22:05:00	1	0	6	0	Ct	0	0	3	0	0	1	0	0	2	2	0	1	3	1	3	0	3	3	1	1	0	0	4	0	0	1	1	0	0	0	0	1	0	0
14670	4 Feb 22	22:06:00	1	0	6	0	Ct	0	0	1	0	0	2	2	1	1	0	0	0	0	0	0	8	3	0	1	2	0	1	0	0	0	0	1	0	0	0	0	1	0	0
14671	4 Feb 22	22:07:00	1	0	6	0	Ct	0	0	0	0	0	1	0	0	0	0	0	0	1	0	0	0	0	2	1	1	0	1	3	0	0	1	0	0	0	0	0	0	0	0
14672	4 Feb 22	22:08:00	1	0	6	0	Ct	0	0	2	0	0	2	0	0	0	0	0	1	1	0	1	0	2	1	0	1	0	1	1	0	0	3	0	0	0	0	0	1	0	0
14673	4 Feb 22	22:09:00	1	0	6	0	Ct	0	0	0	0	0	1	1	0	1	0	0	8	1	0	1	0	0	0	0	1	4	2	1	0	0	11	0	0	0	0	0	2	0	0
14674	4 Feb 22	22:10:00	1	0	6	0	Ct	0	0	3	0	0	1	1	0	0	0	0	0	0	0	0	0	0	3	0	1	0	1	1	0	0	1	0	0	0	0	0	1	0	0
14675	4 Feb 22	22:11:00	1	0	6	0	Ct	0	0	1	0	0	2	3	0	0	0	0	0	0	0	1	0	0	1	0	1	0	1	0	0	0	0	0	0	0	0	0	1	0	0
14676	4 Feb 22	22:12:00	1	0	6	0	Ct	0	0	3	0	0	2	0	0	2	0	0	0	2	1	1	0	0	1	0	1	0	1	0	0	0	0	0	0	0	0	0	2	0	0
14677	4 Feb 22	22:13:00	1	0	6	0	Ct	0	0	2	0	0	1	0	0	2	0	0	0	0	3	3	0	2	3	0	3	0	0	0	0	0	1	0	0	0	0	0	0	0	0
14678	4 Feb 22	22:14:00	1	0	6	0	Ct	0	0	2	0	0	3	0	0	1	0	0	0	0	0	2	0	0	0	0	1	1	0	0	0	0	1	3	0	0	0	0	1	0	0
14679	4 Feb 22	22:15:00	1	0	6	0	Ct	0	0	1	0	0	0	0	0	4	0	0	0	0	3	0	0	3	0	0	1	0	0	0	0	0	2	1	0	0	0	0	1	0	0
14680	4 Feb 22	22:16:00	1	0	6	0	Ct	0	0	4	0	0	1	0	0	2	0	0	0	1	2	1	0	0	1	0	0	0	0	0	0	0	1	0	0	0	0	0	0	0	0
14681	4 Feb 22	22:17:00	1	0	6	0	Ct	0	0	2	0	0	4	0	0	0	0	0	0	2	0	2	0	0	1	1	2	0	0	0	0	0	2	0	0	0	0	0	5	0	0
14682	4 Feb 22	22:18:00	1	0	6	0	Ct	0	0	1	0	0	3	0	0	0	0	0	0	3	0	2	0	1	0	3	1	0	0	0	0	0	2	0	0	0	0	0	1	0	0
14683	4 Feb 22	22:19:00	1	0	6	0	Ct	0	0	1	0	0	4	0	0	0	0	0	0	0	0	1	0	0	0	3	0	0	0	0	0	0	1	0	0	0	0	0	0	0	0
14684	4 Feb 22	22:20:00	1	0	6	0	Ct	0	0	1	0	0	4	0	0	0	0	0	0	2	0	1	0	0	0	1	1	0	0	0	0	0	1	0	0	0	0	0	2	0	0
14685	4 Feb 22	22:21:00	1	0	6	0	Ct	0	0	1	0	0	4	0	0	0	0	0	0	1	0	1	0	0	0	1	1	1	0	0	1	0	2	0	0	0	0	0	1	0	0
14686	4 Feb 22	22:22:00	1	0	6	0	Ct	0	0	2	0	0	0	0	0	0	0	0	0	0	0	0	0	0	0	1	1	0	0	0	3	0	0	0	0	0	0	0	2	0	0
14687	4 Feb 22	22:23:00	1	0	6	0	Ct	0	0	3	0	0	5	0	0	0	0	0	0	0	0	4	0	1	0	0	1	1	0	0	2	0	2	0	0	0	0	0	0	0	0
14688	4 Feb 22	22:24:00	1	0	6	0	Ct	0	0	1	0	0	1	0	0	0	0	0	0	0	0	0	0	0	0	1	1	0	0	0	0	0	0	0	0	0	0	0	1	0	1
14689	4 Feb 22	22:25:00	1	0	6	0	Ct	0	0	2	0	0	4	0	0	0	0	0	0	2	0	1	0	0	0	5	1	0	0	0	1	0	0	0	1	0	0	0	1	0	0
14690	4 Feb 22	22:26:00	1	0	6	0	Ct	0	0	0	0	0	0	0	0	0	0	0	0	1	0	2	0	1	0	0	1	4	0	0	2	0	0	0	0	0	0	0	0	0	0
14691	4 Feb 22	22:27:00	1	0	6	0	Ct	0	0	3	0	0	2	0	0	0	0	0	0	2	0	1	0	1	0	1	1	1	0	0	0	0	0	0	0	0	0	0	0	0	2
14692	4 Feb 22	22:28:00	1	0	6	0	Ct	0	0	1	0	0	0	0	0	0	0	0	0	0	0	4	0	6	1	1	0	0	0	0	1	0	0	0	0	0	0	0	0	0	0
14693	4 Feb 22	22:29:00	1	0	6	0	Ct	0	0	2	0	0	1	0	0	0	0	0	0	2	0	0	0	1	1	0	4	0	0	0	2	0	0	0	0	0	0	0	1	0	0
14694	4 Feb 22	22:30:00	1	0	6	0	Ct	0	0	1	0	0	1	0	0	0	0	0	0	0	0	0	0	0	0	1	3	0	0	0	0	0	0	0	0	0	0	0	0	0	0
14695	4 Feb 22	22:31:00	1	0	6	0	Ct	0	0	2	0	0	1	0	0	0	0	0	0	1	0	1	0	2	0	1	2	0	0	0	0	0	0	0	0	0	0	0	0	0	0
14696	4 Feb 22	22:32:00	1	0	6	0	Ct	0	0	2	0	0	2	0	0	0	0	0	0	1	0	0	0	1	0	1	0	0	0	0	0	0	0	0	0	0	0	0	1	0	0
14697	4 Feb 22	22:33:00	1	0	6	0	Ct	0	0	0	0	0	2	0	0	0	0	0	0	1	0	0	0	2	0	1	3	1	0	0	0	0	0	0	0	0	0	0	1	0	0
14698	4 Feb 22	22:34:00	1	0	6	0	Ct	0	0	1	0	0	0	0	0	0	0	0	0	6	0	0	0	1	0	0	0	3	0	0	0	0	0	0	0	0	0	0	6	0	0
14699	4 Feb 22	22:35:00	1	0	6	0	Ct	0	0	0	0	0	0	0	0	0	0	0	0	1	0	0	0	3	0	0	1	2	0	0	0	0	0	0	0	0	0	0	2	0	0
14700	4 Feb 22	22:36:00	1	0	6	0	Ct	0	0	3	0	0	3	0	0	0	0	0	0	3	0	5	0	0	0	0	0	0	0	0	0	0	0	0	0	0	0	0	0	0	0
14701	4 Feb 22	22:37:00	1	0	6	0	Ct	0	0	0	0	0	3	0	0	0	0	0	0	0	0	0	0	2	0	0	1	2	0	0	0	0	0	0	0	0	0	0	0	0	0
14702	4 Feb 22	22:38:00	1	0	6	0	Ct	0	0	1	0	0	0	0	0	0	0	0	0	2	0	0	0	0	0	0	1	0	0	0	0	0	0	0	0	0	0	0	2	0	0
14703	4 Feb 22	22:39:00	1	0	6	0	Ct	0	0	2	0	0	2	0	0	0	0	0	0	1	0	0	0	3	0	0	2	2	0	0	0	0	0	0	0	0	0	0	0	0	0
14704	4 Feb 22	22:40:00	1	0	6	0	Ct	0	0	0	0	0	2	0	0	0	0	0	0	1	0	0	0	2	0	0	0	5	0	0	1	0	0	0	0	0	0	0	0	0	0
14705	4 Feb 22	22:41:00	1	0	6	0	Ct	0	0	1	0	0	0	0	0	0	0	0	0	0	0	0	0	1	0	0	1	0	0	0	0	0	0	0	0	0	0	0	0	0	0
14706	4 Feb 22	22:42:00	1	0	6	0	Ct	0	0	2	0	0	2	0	0	0	0	0	0	0	0	0	0	2	0	0	0	0	0	0	1	0	0	0	0	0	0	0	1	0	0
14707	4 Feb 22	22:43:00	1	0	6	0	Ct	0	0	0	0	0	1	0	0	0	0	0	0	0	0	0	0	3	0	0	0	0	0	0	0	0	0	0	0	0	0	0	0	0	0
14708	4 Feb 22	22:44:00	1	0	6	0	Ct	0	0	1	0	0	2	0	0	0	0	0	0	2	0	0	0	4	0	0	0	4	0	0	0	0	0	0	0	0	0	0	2	0	0
14709	4 Feb 22	22:45:00	1	0	6	0	Ct	0	0	2	0	0	0	0	0	0	0	0	0	1	0	0	0	1	4	0	0	0	0	0	1	0	0	0	0	0	0	0	0	0	0
14710	4 Feb 22	22:46:00	1	0	6	0	Ct	0	0	1	0	0	2	0	0	0	0	0	0	0	0	0	0	2	3	0	0	0	0	0	2	0	0	0	0	0	0	0	2	0	1
14711	4 Feb 22	22:47:00	1	0	6	0	Ct	0	0	0	0	0	0	0	0	0	3	0	0	0	0	0	0	4	2	0	0	0	0	0	1	0	0	0	0	0	0	0	0	0	0
14712	4 Feb 22	22:48:00	1	0	6	0	Ct	0	0	0	0	0	3	0	0	0	0	0	0	0	0	0	0	2	4	0	0	0	0	0	0	0	0	0	0	0	0	0	1	0	0
14713	4 Feb 22	22:49:00	1	0	6	0	Ct	0	0	1	0	0	1	0	0	0	0	0	0	1	0	0	0	2	0	0	0	0	0	0	0	0	0	0	0	0	0	0	2	0	0
14714	4 Feb 22	22:50:00	1	0	6	0	Ct	0	0	2	0	0	1	0	0	0	0	0	0	0	0	0	0	1	2	0	0	0	0	0	0	0	0	0	0	0	0	0	1	0	0
14715	4 Feb 22	22:51:00	1	0	6	0	Ct	0	0	1	0	0	2	0	0	0	0	0	0	2	0	0	0	1	2	0	0	4	0	0	0	0	0	0	0	0	0	0	4	0	0
14716	4 Feb 22	22:52:00	1	0	6	0	Ct	0	0	1	0	0	2	0	0	0	1	0	0	0	0	0	0	1	1	0	0	0	0	0	0	0	0	0	0	0	0	0	3	1	0
14717	4 Feb 22	22:53:00	1	0	6	0	Ct	0	0	1	0	0	6	0	0	0	5	0	0	0	0	0	0	2	0	0	0	0	0	0	0	0	0	0	0	0	0	0	4	4	0
14718	4 Feb 22	22:54:00	1	0	6	0	Ct	0	0	2	0	0	2	0	4	0	3	0	0	0	0	0	0	0	0	0	0	0	0	0	0	0	0	0	0	0	0	0	2	1	0
14719	4 Feb 22	22:55:00	1	0	6	0	Ct	0	0	0	0	0	1	0	0	0	0	0	0	0	0	0	0	2	0	0	0	0	0	0	0	0	0	0	0	0	0	0	3	0	0
14720	4 Feb 22	22:56:00	1	0	6	0	Ct	0	0	1	0	0	1	0	0	0	1	0	0	0	0	0	0	3	0	0	0	0	1	0	0	0	0	0	0	0	0	0	1	0	0
14721	4 Feb 22	22:57:00	1	0	6	0	Ct	0	0	1	0	0	4	0	0	0	0	0	0	0	0	0	0	1	0	0	0	0	2	0	0	0	0	0	0	0	0	0	0	0	0
14722	4 Feb 22	22:58:00	1	0	6	0	Ct	0	0	0	0	0	3	0	0	0	0	0	0	0	0	0	0	0	0	0	0	0	1	0	0	0	0	0	0	0	0	0	3	0	0
14723	4 Feb 22	22:59:00	1	0	6	0	Ct	0	0	1	0	0	1	0	0	0	0	0	0	0	0	0	0	3	0	0	0	0	0	0	0	0	0	0	0	0	0	0	0	0	0
14724	4 Feb 22	23:00:00	1	0	6	0	Ct	0	0	2	0	0	0	0	0	0	0	0	0	0	0	0	0	1	0	0	0	0	0	0	0	0	0	0	0	0	0	0	2	0	0
14725	4 Feb 22	23:01:00	1	0	6	0	Ct	0	0	0	0	0	0	0	0	0	0	0	0	0	0	0	0	2	0	0	0	0	2	0	0	0	0	0	0	0	0	0	3	1	0
14726	4 Feb 22	23:02:00	1	0	6	0	Ct	0	0	0	0	0	1	0	0	0	0	0	0	0	0	0	0	0	0	0	0	0	1	0	0	0	0	0	0	0	0	0	1	0	0
14727	4 Feb 22	23:03:00	1	0	6	0	Ct	0	0	0	0	0	1	0	0	0	0	0	0	0	0	0	0	2	0	0	0	0	0	0	0	0	0	0	0	0	0	0	1	0	0
14728	4 Feb 22	23:04:00	1	0	6	0	Ct	0	0	3	0	0	0	0	0	0	0	0	0	0	0	0	0	2	0	0	3	0	0	0	0	0	0	0	0	0	0	0	1	0	1
14729	4 Feb 22	23:05:00	1	0	6	0	Ct	0	0	2	0	0	2	0	0	0	0	0	0	0	0	0	0	0	0	0	1	0	0	0	0	0	0	0	0	0	0	0	2	1	0
14730	4 Feb 22	23:06:00	1	0	6	0	Ct	0	0	4	0	0	1	0	0	0	0	0	0	0	0	0	0	1	0	0	0	0	0	0	0	0	0	0	0	0	0	0	0	0	0
14731	4 Feb 22	23:07:00	1	0	6	0	Ct	0	0	1	0	0	0	0	0	0	0	0	0	0	0	0	0	2	0	0	0	0	0	0	0	0	0	0	0	0	0	0	1	0	0
14732	4 Feb 22	23:08:00	1	0	6	0	Ct	0	0	0	0	0	0	0	0	0	0	0	0	0	0	0	0	2	0	0	0	0	0	0	0	0	0	0	0	0	0	0	2	10	0
14733	4 Feb 22	23:09:00	1	0	6	0	Ct	0	0	1	0	0	0	0	0	0	0	0	0	0	0	0	0	2	0	0	0	0	0	0	1	0	0	0	0	0	0	0	1	2	0
14734	4 Feb 22	23:10:00	1	0	6	0	Ct	0	0	0	0	0	3	0	0	0	0	0	2	0	0	0	0	1	0	0	0	0	0	0	3	0	0	0	0	0	0	0	1	0	0
14735	4 Feb 22	23:11:00	1	0	6	0	Ct	0	0	2	0	0	1	0	0	0	0	0	0	0	0	0	0	2	0	0	0	0	0	0	0	0	0	0	0	0	0	0	2	0	0
14736	4 Feb 22	23:12:00	1	0	6	0	Ct	0	0	2	0	0	0	0	0	0	0	0	3	0	0	0	0	3	0	0	0	0	0	0	3	0	0	0	0	0	0	0	0	0	0
14737	4 Feb 22	23:13:00	1	0	6	0	Ct	0	0	1	0	0	0	0	0	0	0	0	2	0	0	0	0	1	0	0	0	0	0	0	1	0	0	0	0	0	0	0	2	0	0
14738	4 Feb 22	23:14:00	1	0	6	0	Ct	0	0	0	0	0	0	0	0	0	0	0	1	0	3	0	0	2	0	0	0	0	0	0	0	0	0	0	0	0	0	0	1	0	0
14739	4 Feb 22	23:15:00	1	0	6	0	Ct	0	0	2	0	0	0	0	0	0	0	0	0	0	1	0	0	3	0	0	0	0	0	0	1	0	0	0	0	0	0	0	2	0	0
14740	4 Feb 22	23:16:00	1	0	6	0	Ct	0	0	0	0	0	0	0	0	0	0	0	1	0	0	0	0	2	0	0	0	0	0	0	2	0	0	0	0	0	0	0	1	0	0
14741	4 Feb 22	23:17:00	1	0	6	0	Ct	0	0	0	0	0	0	0	0	0	0	0	2	0	0	0	0	1	0	0	0	0	0	0	0	0	0	0	0	0	0	0	2	0	0
14742	4 Feb 22	23:18:00	1	0	6	0	Ct	0	0	0	0	0	0	0	0	0	0	0	1	0	0	0	0	1	0	0	0	0	0	0	0	0	0	0	0	0	0	0	1	0	0
14743	4 Feb 22	23:19:00	1	0	6	0	Ct	0	0	0	0	0	0	0	0	0	0	0	1	0	0	0	0	2	0	0	0	0	0	0	0	0	0	0	0	0	0	0	2	0	0
14744	4 Feb 22	23:20:00	1	0	6	0	Ct	0	0	0	0	0	0	0	0	0	0	0	0	0	0	0	0	1	0	0	0	0	0	0	0	0	0	0	0	0	0	0	0	1	0
14745	4 Feb 22	23:21:00	1	0	6	0	Ct	0	0	0	0	0	0	0	0	0	0	0	2	0	0	0	0	3	0	0	0	0	0	0	0	0	0	0	0	0	0	0	2	0	0
14746	4 Feb 22	23:22:00	1	0	6	0	Ct	0	0	0	0	0	0	0	0	0	0	0	2	0	0	0	0	1	0	0	0	0	0	0	0	0	0	0	0	0	0	0	0	0	0
14747	4 Feb 22	23:23:00	1	0	6	0	Ct	0	0	0	0	0	0	0	0	0	0	0	1	0	0	0	0	2	0	0	0	0	0	0	0	0	0	0	0	0	0	0	1	0	0
14748	4 Feb 22	23:24:00	1	0	6	0	Ct	0	0	0	0	0	0	0	0	0	0	0	2	0	0	0	0	1	0	0	0	0	0	0	0	0	0	0	0	0	0	0	1	0	0
14749	4 Feb 22	23:25:00	1	0	6	0	Ct	0	0	0	0	0	0	0	0	0	0	0	4	0	0	0	0	0	0	0	0	0	0	0	0	0	0	0	0	0	0	0	1	0	0
14750	4 Feb 22	23:26:00	1	0	6	0	Ct	0	0	0	0	0	0	0	0	0	0	0	1	0	0	0	0	1	0	0	0	0	0	0	0	0	0	0	0	0	0	0	1	0	0
14751	4 Feb 22	23:27:00	1	0	6	0	Ct	0	0	0	0	0	0	0	0	0	0	0	0	0	0	0	0	0	0	0	0	0	0	0	0	0	0	0	0	0	0	0	3	0	0
14752	4 Feb 22	23:28:00	1	0	6	0	Ct	0	0	0	0	0	0	0	0	0	0	0	0	0	0	0	0	0	0	0	0	0	3	0	0	0	0	0	0	0	0	0	1	0	0
14753	4 Feb 22	23:29:00	1	0	6	0	Ct	0	0	0	0	0	0	0	0	0	0	0	3	0	0	0	0	2	0	0	0	0	0	0	0	0	0	0	0	0	0	0	2	0	0
14754	4 Feb 22	23:30:00	1	0	6	0	Ct	0	0	0	0	0	0	0	0	0	0	0	0	0	0	0	0	1	0	0	0	0	0	0	0	0	0	0	0	0	0	0	5	0	0
14755	4 Feb 22	23:31:00	1	0	6	0	Ct	0	0	0	0	0	0	0	0	0	2	0	0	0	0	0	0	1	0	0	0	0	0	0	0	0	0	0	0	0	0	0	0	0	0
14756	4 Feb 22	23:32:00	1	0	6	0	Ct	0	0	0	0	0	0	0	0	0	1	0	0	0	0	0	0	2	0	0	0	0	0	0	0	0	0	0	0	0	0	0	2	0	0
14757	4 Feb 22	23:33:00	1	0	6	0	Ct	0	0	0	0	0	0	0	0	0	0	0	0	0	0	0	0	0	0	0	0	0	3	0	0	0	0	0	0	0	0	2	0	0	0
14758	4 Feb 22	23:34:00	1	0	6	0	Ct	0	0	0	0	0	0	0	0	0	0	0	0	0	0	0	0	0	0	0	0	0	0	0	0	0	0	0	0	0	0	2	0	0	0
14759	4 Feb 22	23:35:00	1	0	6	0	Ct	0	0	0	0	0	0	0	0	0	3	0	0	0	0	0	0	1	0	0	0	0	1	0	0	0	0	0	0	0	0	2	1	0	0
14760	4 Feb 22	23:36:00	1	0	6	0	Ct	0	0	0	0	0	0	0	0	0	0	0	0	0	0	0	0	2	0	0	0	0	1	0	0	0	0	0	0	0	0	0	0	0	0
14761	4 Feb 22	23:37:00	1	0	6	0	Ct	0	0	0	0	0	0	0	0	0	0	0	0	0	0	0	0	4	0	0	0	0	3	0	0	0	0	0	0	0	0	0	2	0	0
14762	4 Feb 22	23:38:00	1	0	6	0	Ct	0	0	0	0	0	0	0	0	0	3	0	0	0	0	0	0	4	0	0	0	0	3	0	0	0	0	0	0	0	0	0	1	0	0
14763	4 Feb 22	23:39:00	1	0	6	0	Ct	0	0	0	0	0	0	0	0	0	0	0	0	0	0	0	0	0	0	0	0	0	0	0	0	0	0	0	0	0	0	0	1	0	0
14764	4 Feb 22	23:40:00	1	0	6	0	Ct	0	0	0	0	0	0	0	0	0	0	0	0	0	1	0	0	0	0	0	0	0	5	0	0	0	0	0	0	0	0	1	1	0	0
14765	4 Feb 22	23:41:00	1	0	6	0	Ct	0	0	0	0	0	0	0	0	0	0	0	0	0	0	0	0	2	0	0	0	0	0	0	0	0	0	0	0	0	0	2	1	0	0
14766	4 Feb 22	23:42:00	1	0	6	0	Ct	0	0	0	0	0	0	0	0	0	0	0	0	0	0	0	0	0	0	0	0	0	2	0	0	0	0	0	0	0	0	0	0	0	0
14767	4 Feb 22	23:43:00	1	0	6	0	Ct	0	0	0	0	0	0	0	0	0	0	0	0	0	5	0	0	2	0	0	0	0	2	0	0	0	0	0	0	0	0	0	1	0	0
14768	4 Feb 22	23:44:00	1	0	6	0	Ct	0	0	0	0	0	0	0	0	0	0	0	0	0	1	0	0	2	0	0	0	0	1	0	0	0	0	0	0	0	0	4	0	0	0
14769	4 Feb 22	23:45:00	1	0	6	0	Ct	0	0	0	0	0	0	0	0	0	0	0	0	0	0	0	0	3	0	0	0	0	0	0	0	0	0	0	0	0	0	0	0	0	0
14770	4 Feb 22	23:46:00	1	0	6	0	Ct	0	0	0	0	0	0	0	0	0	0	0	0	0	0	0	0	2	0	0	0	0	3	0	0	0	0	0	0	0	0	0	0	0	0
14771	4 Feb 22	23:47:00	1	0	6	0	Ct	0	0	0	0	0	0	0	0	0	0	0	0	0	0	0	0	1	0	1	0	0	1	0	0	0	0	0	0	0	0	0	0	0	1
14772	4 Feb 22	23:48:00	1	0	6	0	Ct	0	0	0	0	0	0	0	0	0	0	0	0	0	0	0	0	1	0	2	0	0	2	0	0	0	0	0	0	0	0	1	0	0	0
14773	4 Feb 22	23:49:00	1	0	6	0	Ct	0	0	0	0	0	0	0	0	0	0	0	0	0	0	0	0	2	0	1	0	0	1	0	0	0	0	0	0	0	0	1	0	0	5
14774	4 Feb 22	23:50:00	1	0	6	0	Ct	0	0	0	0	0	0	0	0	0	0	0	0	0	0	0	0	0	0	0	0	0	1	0	0	0	0	0	0	0	0	0	0	0	4
14775	4 Feb 22	23:51:00	1	0	6	0	Ct	0	0	0	0	0	0	0	0	0	0	0	2	0	0	0	0	2	0	1	0	0	2	0	0	0	0	0	0	0	0	4	0	0	0
14776	4 Feb 22	23:52:00	1	0	6	0	Ct	0	0	0	0	0	0	0	0	0	0	0	0	0	0	0	0	2	0	0	0	0	1	0	0	0	0	0	0	0	0	3	0	0	0
14777	4 Feb 22	23:53:00	1	0	6	0	Ct	0	0	0	0	0	0	0	0	0	0	0	0	0	0	0	0	4	0	3	0	0	0	0	0	0	0	0	0	0	0	0	0	0	0
14778	4 Feb 22	23:54:00	1	0	6	0	Ct	0	0	0	0	0	0	0	0	0	0	0	0	0	0	0	0	0	0	0	0	0	0	0	0	0	0	0	0	0	0	0	0	0	0
14779	4 Feb 22	23:55:00	1	0	6	0	Ct	0	0	0	0	0	0	0	0	0	0	0	1	0	0	0	0	0	0	0	0	0	3	0	0	0	0	0	0	0	0	0	0	0	0
14780	4 Feb 22	23:56:00	1	0	6	0	Ct	0	0	0	0	0	0	0	0	0	0	0	1	0	0	0	0	2	0	0	0	0	3	0	0	0	0	0	0	0	0	0	0	0	0
14781	4 Feb 22	23:57:00	1	0	6	0	Ct	0	0	0	0	0	0	0	0	0	0	0	0	0	0	0	0	2	0	0	0	0	1	0	0	0	0	0	0	0	0	0	0	0	0
14782	4 Feb 22	23:58:00	1	0	6	0	Ct	0	0	0	0	0	0	0	0	0	0	0	0	0	0	0	0	2	0	0	0	0	3	0	0	0	0	0	0	0	0	0	0	0	0
14783	4 Feb 22	23:59:00	1	0	6	0	Ct	0	0	0	0	0	0	0	0	0	0	0	0	0	0	0	0	0	0	0	0	0	1	0	0	0	0	0	0	0	0	0	0	0	0
14784	5 Feb 22	00:00:00	1	0	6	0	Ct	0	0	0	0	0	0	0	0	0	0	0	0	0	0	0	0	2	0	0	0	0	6	0	0	0	0	1	0	0	0	0	0	0	0
14785	5 Feb 22	00:01:00	1	0	6	0	Ct	0	0	0	0	0	0	0	0	0	0	0	0	0	0	0	0	0	0	0	0	0	1	0	0	0	0	0	0	0	0	0	0	0	0
14786	5 Feb 22	00:02:00	1	0	6	0	Ct	0	0	0	0	0	0	0	0	0	3	0	0	0	0	0	0	3	0	0	0	0	3	0	0	0	0	0	0	0	0	0	0	0	0
14787	5 Feb 22	00:03:00	1	0	6	0	Ct	0	0	0	0	0	0	0	0	0	4	0	0	0	0	0	0	2	0	0	0	0	0	0	0	0	0	0	0	0	0	0	0	0	0
14788	5 Feb 22	00:04:00	1	0	6	0	Ct	0	0	0	0	0	0	0	0	0	1	0	0	0	0	0	0	0	1	0	0	0	2	0	0	0	0	0	0	0	0	0	0	0	0
14789	5 Feb 22	00:05:00	1	0	6	0	Ct	0	0	0	0	0	0	0	0	0	1	0	0	0	0	0	0	1	0	0	0	0	1	0	0	0	0	2	0	0	0	0	0	0	0
14790	5 Feb 22	00:06:00	1	0	6	0	Ct	0	0	0	0	0	0	0	0	0	0	0	0	0	0	0	0	2	0	0	0	0	1	0	0	0	0	0	0	0	0	0	0	0	0
14791	5 Feb 22	00:07:00	1	0	6	0	Ct	0	0	0	0	0	0	0	0	0	1	0	0	0	0	0	0	4	1	0	0	0	2	0	0	0	0	0	0	0	0	0	0	0	0
14792	5 Feb 22	00:08:00	1	0	6	0	Ct	0	0	0	0	0	0	0	0	0	1	0	0	0	0	0	0	2	1	0	0	0	0	0	0	0	0	0	0	0	0	0	0	0	0
14793	5 Feb 22	00:09:00	1	0	6	0	Ct	0	0	0	0	0	0	0	0	0	0	0	0	0	0	0	0	2	0	0	0	0	3	0	0	0	0	1	0	0	0	0	0	0	0
14794	5 Feb 22	00:10:00	1	0	6	0	Ct	0	0	0	0	0	0	0	0	0	4	0	0	0	0	0	0	2	0	0	0	0	2	0	0	0	0	1	0	0	0	0	0	0	0
14795	5 Feb 22	00:11:00	1	0	6	0	Ct	0	0	0	0	0	0	0	0	0	0	0	0	0	0	0	0	1	0	0	0	0	2	0	0	0	0	0	0	0	0	0	0	0	0
14796	5 Feb 22	00:12:00	1	0	6	0	Ct	0	0	0	0	0	0	0	0	0	1	0	0	0	0	0	0	0	1	0	0	0	2	0	0	0	0	0	0	0	0	0	0	0	0
14797	5 Feb 22	00:13:00	1	0	6	0	Ct	0	0	0	0	0	0	0	0	0	0	0	0	0	0	0	0	2	0	0	0	0	3	0	0	0	0	0	0	0	0	0	0	0	0
14798	5 Feb 22	00:14:00	1	0	6	0	Ct	0	0	0	0	0	0	0	0	0	0	0	0	0	0	0	0	1	0	0	0	0	1	0	0	0	0	0	0	0	0	0	0	0	0
14799	5 Feb 22	00:15:00	1	0	6	0	Ct	0	0	0	0	0	0	0	0	0	0	0	0	0	0	0	0	1	0	0	0	0	2	0	0	0	0	2	0	0	0	0	0	0	0
14800	5 Feb 22	00:16:00	1	0	6	0	Ct	0	0	0	0	0	0	0	0	0	0	0	0	0	0	0	0	0	0	0	0	0	0	0	0	0	0	0	0	0	0	0	0	0	0
14801	5 Feb 22	00:17:00	1	0	6	0	Ct	0	0	0	0	0	0	0	0	0	2	0	0	0	0	0	0	2	0	0	0	0	1	0	0	0	0	1	0	0	0	0	0	0	0
14802	5 Feb 22	00:18:00	1	0	6	0	Ct	0	0	0	0	0	0	0	0	0	3	0	0	0	0	0	0	0	0	0	0	0	1	0	0	0	0	1	0	0	0	0	0	0	0
14803	5 Feb 22	00:19:00	1	0	6	0	Ct	0	0	0	0	0	0	0	0	0	0	0	0	0	0	0	0	2	0	0	0	0	3	0	0	0	0	1	0	0	0	0	0	0	0
14804	5 Feb 22	00:20:00	1	0	6	0	Ct	0	0	0	0	0	0	0	0	0	0	0	0	0	0	0	0	0	0	0	0	0	0	0	0	0	0	1	0	0	0	0	0	0	0
14805	5 Feb 22	00:21:00	1	0	6	0	Ct	0	0	0	0	0	0	0	0	0	0	0	0	0	0	0	0	0	0	0	0	0	1	0	0	0	0	2	0	0	0	0	0	0	0
14806	5 Feb 22	00:22:00	1	0	6	0	Ct	0	0	0	0	0	0	0	0	0	0	0	0	0	0	0	0	0	0	0	0	0	2	0	0	0	0	2	0	1	0	0	0	0	0
14807	5 Feb 22	00:23:00	1	0	6	0	Ct	0	0	0	0	0	0	0	0	0	0	0	0	0	0	0	0	0	0	0	0	0	1	0	0	0	0	4	0	0	0	0	0	0	0
14808	5 Feb 22	00:24:00	1	0	6	0	Ct	0	0	0	0	0	0	0	0	0	1	0	0	0	0	0	0	0	0	0	0	0	0	0	0	0	0	0	0	0	0	0	0	0	0
14809	5 Feb 22	00:25:00	1	0	6	0	Ct	0	0	0	0	0	0	0	0	0	0	0	0	0	0	0	0	0	0	0	0	0	1	0	0	0	0	1	0	0	0	0	0	0	0
14810	5 Feb 22	00:26:00	1	0	6	0	Ct	0	0	0	0	0	0	0	0	0	6	0	0	0	0	0	0	3	0	0	0	0	0	0	0	0	0	1	0	0	0	0	0	0	0
14811	5 Feb 22	00:27:00	1	0	6	0	Ct	0	0	0	0	0	0	0	0	0	0	0	0	0	0	0	0	6	2	0	0	0	3	0	0	0	0	1	0	0	0	0	0	0	0
14812	5 Feb 22	00:28:00	1	0	6	0	Ct	0	0	0	0	0	0	0	0	0	0	0	0	0	0	0	0	0	0	0	0	0	1	0	0	0	0	1	0	0	0	0	0	0	0
14813	5 Feb 22	00:29:00	1	0	6	0	Ct	0	0	0	0	0	0	0	0	0	0	0	0	0	0	0	0	0	0	0	0	0	1	0	0	0	0	0	0	0	0	0	0	0	0
14814	5 Feb 22	00:30:00	1	0	6	0	Ct	0	0	0	0	0	0	0	0	0	1	0	0	0	0	0	0	1	0	0	0	0	1	0	0	0	0	0	0	0	0	0	0	0	0
14815	5 Feb 22	00:31:00	1	0	6	0	Ct	0	0	0	0	0	0	0	0	0	0	0	0	0	0	0	0	2	0	0	0	0	3	0	0	0	0	1	0	0	0	0	1	0	0
14816	5 Feb 22	00:32:00	1	0	6	0	Ct	0	0	0	0	0	0	0	0	0	0	0	0	0	0	0	0	2	0	0	0	0	2	0	0	0	0	1	0	0	0	0	0	0	0
14817	5 Feb 22	00:33:00	1	0	6	0	Ct	0	0	0	0	0	0	0	0	0	0	0	0	0	0	0	0	0	0	0	0	0	0	0	0	0	0	0	0	0	0	0	1	0	0
14818	5 Feb 22	00:34:00	1	0	6	0	Ct	0	0	0	0	0	0	0	0	0	0	0	0	0	0	0	0	3	0	0	0	0	2	0	0	0	0	0	0	0	0	0	3	0	0
14819	5 Feb 22	00:35:00	1	0	6	0	Ct	0	0	0	0	0	0	0	0	0	1	0	0	0	0	0	0	2	0	0	0	0	6	0	0	0	0	0	0	0	0	0	4	0	0
14820	5 Feb 22	00:36:00	1	0	6	0	Ct	0	0	0	0	0	0	0	0	0	3	0	0	0	0	0	0	1	0	0	0	0	0	0	0	0	0	0	0	0	0	0	1	0	0
14821	5 Feb 22	00:37:00	1	0	6	0	Ct	0	0	0	0	0	0	0	0	0	1	0	0	0	0	0	0	1	0	0	0	0	0	0	0	0	0	0	0	0	0	0	4	0	0
14822	5 Feb 22	00:38:00	1	0	6	0	Ct	0	0	0	0	0	0	0	0	0	0	0	0	0	0	0	0	2	0	0	0	0	0	0	0	0	0	0	0	0	0	0	1	0	0
14823	5 Feb 22	00:39:00	1	0	6	0	Ct	0	0	0	0	0	0	0	0	0	0	0	0	0	0	0	0	1	0	0	0	0	0	0	0	0	0	0	0	0	0	0	1	0	0
14824	5 Feb 22	00:40:00	1	0	6	0	Ct	0	0	0	0	0	0	0	0	0	0	0	0	0	0	0	0	2	0	0	0	0	0	0	0	0	0	0	0	0	0	0	2	0	0
14825	5 Feb 22	00:41:00	1	0	6	0	Ct	0	0	0	0	0	0	0	0	0	0	0	0	0	0	0	0	0	0	0	0	0	1	0	0	0	0	0	0	0	0	0	2	0	0
14826	5 Feb 22	00:42:00	1	0	6	0	Ct	0	0	0	0	0	0	0	0	0	1	0	0	0	0	0	0	2	0	0	0	0	1	0	0	0	0	0	0	0	0	0	1	0	0
14827	5 Feb 22	00:43:00	1	0	6	0	Ct	0	0	0	0	0	0	0	0	0	1	0	0	0	0	0	0	0	0	0	0	0	1	0	0	0	0	0	0	0	0	0	1	0	0
14828	5 Feb 22	00:44:00	1	0	6	0	Ct	0	0	0	0	0	0	0	0	0	0	0	0	0	0	0	0	0	0	0	0	0	1	0	0	0	0	0	0	0	0	0	1	0	0
14829	5 Feb 22	00:45:00	1	0	6	0	Ct	0	0	0	0	0	0	0	0	0	0	0	0	0	0	0	0	2	0	0	0	0	0	0	0	0	0	0	0	0	0	0	2	0	0
14830	5 Feb 22	00:46:00	1	0	6	0	Ct	0	0	0	0	0	0	0	0	0	0	0	0	0	0	0	0	3	0	0	0	0	0	0	0	0	0	0	0	0	0	0	1	0	0
14831	5 Feb 22	00:47:00	1	0	6	0	Ct	0	0	0	0	0	0	0	0	0	2	0	0	0	0	0	0	1	0	0	0	0	0	0	0	0	0	0	0	0	0	0	4	0	0
14832	5 Feb 22	00:48:00	1	0	6	0	Ct	0	0	0	0	0	0	0	0	0	2	0	0	0	0	0	0	1	0	0	0	0	0	0	0	0	0	0	0	0	0	0	3	0	0
14833	5 Feb 22	00:49:00	1	0	6	0	Ct	0	0	0	0	0	0	0	0	0	0	0	0	0	0	0	0	3	0	0	0	0	0	0	0	0	0	0	0	0	0	0	2	0	0
14834	5 Feb 22	00:50:00	1	0	6	0	Ct	0	0	0	0	0	0	0	0	0	2	0	0	0	0	0	0	1	0	0	0	0	0	0	0	0	0	0	0	0	0	0	1	0	0
14835	5 Feb 22	00:51:00	1	0	6	0	Ct	0	0	0	0	0	0	0	0	0	0	0	0	0	0	0	0	2	0	0	0	0	0	0	0	0	0	0	0	0	0	0	2	0	0
14836	5 Feb 22	00:52:00	1	0	6	0	Ct	0	0	0	0	0	0	0	0	0	2	0	0	0	0	0	0	3	0	0	0	0	0	0	0	0	0	0	0	0	0	0	3	0	0
14837	5 Feb 22	00:53:00	1	0	6	0	Ct	0	0	0	0	0	0	0	0	0	0	0	0	0	0	0	0	1	0	0	0	0	0	0	0	0	0	0	0	0	0	0	2	0	0
14838	5 Feb 22	00:54:00	1	0	6	0	Ct	0	0	0	0	0	0	0	0	0	0	0	0	0	0	1	0	0	1	0	0	0	0	0	0	0	0	0	0	0	0	0	3	0	0
14839	5 Feb 22	00:55:00	1	0	6	0	Ct	0	0	0	0	0	0	0	0	0	0	0	0	0	0	0	0	2	0	0	0	0	0	0	0	0	0	0	0	0	0	0	3	0	0
14840	5 Feb 22	00:56:00	1	0	6	0	Ct	0	0	0	0	0	0	0	0	0	0	0	0	0	0	2	0	1	0	0	0	0	0	0	0	0	0	0	0	0	0	0	2	0	0
14841	5 Feb 22	00:57:00	1	0	6	0	Ct	0	0	0	0	0	0	0	0	0	0	0	0	0	0	1	0	2	0	0	0	0	0	0	0	0	0	0	0	0	0	0	4	0	0
14842	5 Feb 22	00:58:00	1	0	6	0	Ct	0	0	0	0	0	0	0	0	0	0	0	0	0	0	4	0	0	0	0	0	0	0	0	0	0	0	0	0	0	0	0	2	0	0
14843	5 Feb 22	00:59:00	1	0	6	0	Ct	0	0	0	0	0	0	0	0	0	0	0	0	0	0	0	0	4	1	0	0	0	1	0	0	0	0	0	0	0	0	0	0	0	0
14844	5 Feb 22	01:00:00	1	0	6	0	Ct	0	0	0	0	0	0	0	0	0	0	0	0	0	0	0	0	3	0	0	0	0	0	0	0	0	0	0	0	0	0	0	2	0	0
14845	5 Feb 22	01:01:00	1	0	6	0	Ct	0	0	0	0	0	0	0	0	0	0	0	0	0	0	0	0	0	0	0	0	0	0	0	0	0	0	0	0	0	0	0	2	0	0
14846	5 Feb 22	01:02:00	1	0	6	0	Ct	0	0	0	0	0	0	0	0	0	0	0	0	0	0	0	0	0	0	0	0	0	0	0	0	0	0	0	0	0	0	0	2	0	0
14847	5 Feb 22	01:03:00	1	0	6	0	Ct	0	0	0	0	0	0	0	0	0	0	0	0	0	0	0	0	2	0	0	0	0	0	0	0	0	0	0	0	0	0	0	4	0	0
14848	5 Feb 22	01:04:00	1	0	6	0	Ct	0	0	0	0	0	0	0	0	0	0	0	0	0	0	0	0	0	0	0	0	0	0	0	0	0	0	0	0	0	0	0	2	0	0
14849	5 Feb 22	01:05:00	1	0	6	0	Ct	0	0	0	0	0	0	0	0	0	0	0	0	0	0	0	0	0	0	0	0	0	0	0	0	0	0	0	0	0	0	0	1	0	0
14850	5 Feb 22	01:06:00	1	0	6	0	Ct	0	0	0	0	0	0	0	0	0	0	0	0	0	0	0	0	0	0	0	0	0	0	0	0	0	0	0	0	0	0	0	3	0	0
14851	5 Feb 22	01:07:00	1	0	6	0	Ct	0	0	0	0	0	0	0	0	0	2	0	0	0	0	0	0	3	0	0	0	0	0	0	0	0	0	0	0	0	0	0	2	0	0
14852	5 Feb 22	01:08:00	1	0	6	0	Ct	0	0	0	0	0	0	0	0	0	1	0	0	0	0	0	0	0	1	0	0	0	1	0	0	0	0	0	0	0	0	0	2	0	0
14853	5 Feb 22	01:09:00	1	0	6	0	Ct	0	0	0	0	0	0	0	0	0	7	0	0	0	0	0	0	0	0	0	0	0	0	0	0	0	0	0	0	0	0	0	1	0	0
14854	5 Feb 22	01:10:00	1	0	6	0	Ct	0	0	0	0	0	0	0	0	0	2	0	0	0	0	0	0	2	0	0	0	0	0	0	0	0	0	0	0	0	0	0	2	0	0
14855	5 Feb 22	01:11:00	1	0	6	0	Ct	0	0	0	0	0	0	0	0	0	0	0	0	0	0	0	0	2	0	0	0	0	0	0	0	0	0	0	0	0	0	0	0	0	0
14856	5 Feb 22	01:12:00	1	0	6	0	Ct	0	0	0	0	0	0	0	0	0	0	0	0	0	0	0	0	3	0	0	0	0	0	0	0	0	0	0	0	0	0	0	2	0	0
14857	5 Feb 22	01:13:00	1	0	6	0	Ct	0	0	0	0	0	0	0	0	0	0	0	0	0	0	0	0	1	1	0	0	0	0	0	0	0	0	0	0	0	0	0	4	0	0
14858	5 Feb 22	01:14:00	1	0	6	0	Ct	0	0	0	0	0	0	0	0	0	0	0	0	0	0	0	0	0	0	0	0	0	0	0	0	0	0	0	0	0	0	0	2	0	0
14859	5 Feb 22	01:15:00	1	0	6	0	Ct	0	0	0	0	0	0	0	0	0	0	0	0	0	0	0	0	0	1	0	0	0	0	0	0	0	0	0	0	0	0	0	1	0	0
14860	5 Feb 22	01:16:00	1	0	6	0	Ct	0	0	0	0	0	0	0	0	0	0	0	0	0	0	0	0	0	0	0	0	0	0	0	0	0	0	0	0	0	0	0	1	0	0
14861	5 Feb 22	01:17:00	1	0	6	0	Ct	0	0	0	0	0	0	0	0	0	3	0	0	0	0	0	0	2	0	0	0	0	1	0	0	0	0	0	0	0	0	0	1	0	0
14862	5 Feb 22	01:18:00	1	0	6	0	Ct	0	0	0	0	0	0	0	0	0	0	2	0	0	0	0	0	0	0	0	0	0	0	0	0	0	0	0	0	0	0	0	2	0	0
14863	5 Feb 22	01:19:00	1	0	6	0	Ct	0	0	0	0	0	0	0	0	0	0	0	0	0	0	0	0	1	0	0	1	0	5	0	0	0	0	0	0	0	0	0	2	0	0
14864	5 Feb 22	01:20:00	1	0	6	0	Ct	0	0	0	0	0	0	0	0	0	0	0	0	0	0	0	0	1	0	0	2	0	0	0	0	0	0	0	0	0	0	0	2	0	0
14865	5 Feb 22	01:21:00	1	0	6	0	Ct	0	0	0	0	0	0	0	0	0	0	0	0	0	0	0	0	0	0	0	0	0	0	0	0	0	0	0	0	0	0	0	1	0	0
14866	5 Feb 22	01:22:00	1	0	6	0	Ct	0	0	0	0	0	0	0	0	0	0	1	0	0	0	0	0	0	0	0	0	0	0	0	0	0	0	0	0	0	0	0	1	0	0
14867	5 Feb 22	01:23:00	1	0	6	0	Ct	0	0	0	0	0	0	0	0	0	0	0	0	0	0	0	0	0	0	0	0	0	1	0	0	0	0	0	0	0	0	0	1	0	0
14868	5 Feb 22	01:24:00	1	0	6	0	Ct	0	0	0	0	0	0	0	0	0	1	0	0	0	0	0	0	0	0	0	0	0	0	0	0	0	0	0	0	0	0	0	1	0	0
14869	5 Feb 22	01:25:00	1	0	6	0	Ct	0	0	0	0	0	0	0	0	0	0	0	0	0	0	0	0	0	0	0	0	0	0	0	0	0	0	0	0	0	0	0	1	0	0
14870	5 Feb 22	01:26:00	1	0	6	0	Ct	0	0	0	0	0	0	0	0	0	0	0	0	0	0	0	0	0	0	0	4	0	0	0	0	0	0	0	0	0	0	0	1	0	0
14871	5 Feb 22	01:27:00	1	0	6	0	Ct	0	0	0	0	0	0	0	0	0	0	0	0	0	0	0	0	0	0	0	0	0	0	0	0	0	0	0	0	0	0	0	0	0	0
14872	5 Feb 22	01:28:00	1	0	6	0	Ct	0	0	0	0	0	0	0	0	0	0	0	0	0	0	0	0	0	0	0	0	0	0	0	0	0	0	0	0	0	0	0	6	0	0
14873	5 Feb 22	01:29:00	1	0	6	0	Ct	0	0	0	0	0	0	0	0	0	0	0	0	0	0	0	0	0	0	0	3	0	0	0	0	0	0	0	0	0	0	0	8	0	0
14874	5 Feb 22	01:30:00	1	0	6	0	Ct	0	0	0	0	0	0	0	0	0	1	1	0	0	0	0	0	0	0	0	0	0	0	0	0	0	0	0	0	0	0	0	3	0	0
14875	5 Feb 22	01:31:00	1	0	6	0	Ct	0	0	0	0	0	0	0	0	0	0	0	0	0	0	0	0	0	0	0	1	0	0	0	0	0	0	0	0	0	0	0	1	0	0
14876	5 Feb 22	01:32:00	1	0	6	0	Ct	0	0	0	0	0	0	0	0	0	0	0	0	0	0	0	0	0	1	0	0	0	0	0	0	0	0	0	0	0	0	0	1	0	0
14877	5 Feb 22	01:33:00	1	0	6	0	Ct	0	0	0	0	0	0	0	0	0	0	0	0	0	0	0	0	0	0	0	0	0	0	0	0	0	0	0	0	0	0	2	3	0	0
14878	5 Feb 22	01:34:00	1	0	6	0	Ct	0	0	0	0	0	0	0	0	0	0	0	0	0	0	0	0	0	0	0	0	0	0	0	0	0	0	0	0	0	0	0	0	0	0
14879	5 Feb 22	01:35:00	1	0	6	0	Ct	0	0	0	0	0	0	0	0	0	0	0	0	0	0	0	0	0	0	0	0	0	3	0	0	0	0	0	0	0	0	0	1	0	0
14880	5 Feb 22	01:36:00	1	0	6	0	Ct	0	0	0	0	0	0	0	0	0	0	0	2	0	0	0	0	0	0	0	0	0	1	0	0	0	0	0	0	0	0	0	2	0	0
14881	5 Feb 22	01:37:00	1	0	6	0	Ct	0	0	0	0	0	0	0	0	0	0	0	0	0	0	0	0	0	0	0	0	0	3	0	0	0	0	0	0	0	0	0	1	0	0
14882	5 Feb 22	01:38:00	1	0	6	0	Ct	0	0	0	0	0	0	0	0	0	2	0	0	0	0	0	0	0	0	0	0	0	0	0	0	0	0	0	0	0	0	0	0	0	0
14883	5 Feb 22	01:39:00	1	0	6	0	Ct	0	0	0	0	0	0	0	0	0	2	0	2	0	0	0	0	0	1	0	0	0	2	0	0	0	0	0	0	0	0	0	2	0	0
14884	5 Feb 22	01:40:00	1	0	6	0	Ct	0	0	0	0	0	0	0	0	0	1	0	0	0	0	0	0	0	0	0	0	0	2	0	0	0	0	0	0	0	0	0	0	0	0
14885	5 Feb 22	01:41:00	1	0	6	0	Ct	0	0	0	0	0	0	0	0	0	0	0	0	0	0	0	0	0	0	0	0	0	2	0	0	0	0	0	0	0	0	0	3	0	0
14886	5 Feb 22	01:42:00	1	0	6	0	Ct	0	0	0	0	0	0	0	0	0	0	0	0	0	0	0	0	0	0	0	0	0	3	0	0	0	0	0	0	0	0	0	2	0	0
14887	5 Feb 22	01:43:00	1	0	6	0	Ct	0	0	0	0	0	0	0	0	0	2	0	0	0	0	0	0	0	0	0	0	0	0	0	0	0	0	0	3	0	0	0	0	0	0
14888	5 Feb 22	01:44:00	1	0	6	0	Ct	0	0	0	0	0	0	0	0	0	0	0	0	0	0	0	0	0	0	0	1	0	0	0	0	0	0	0	0	0	0	0	0	0	0
14889	5 Feb 22	01:45:00	1	0	6	0	Ct	0	0	0	0	0	0	0	0	0	1	0	0	0	0	0	0	0	0	0	0	0	0	0	0	0	0	0	0	0	0	0	0	0	0
14890	5 Feb 22	01:46:00	1	0	6	0	Ct	0	0	0	0	0	0	0	0	0	1	0	0	0	0	0	0	0	0	0	1	0	0	0	0	0	0	0	0	0	0	0	0	0	0
14891	5 Feb 22	01:47:00	1	0	6	0	Ct	0	0	0	0	0	0	0	0	0	0	0	0	0	0	0	0	0	0	0	2	0	1	0	0	0	0	0	0	0	0	0	0	0	0
14892	5 Feb 22	01:48:00	1	0	6	0	Ct	0	0	0	0	0	0	0	0	0	1	0	0	0	0	0	0	0	0	0	1	0	0	0	0	0	0	0	0	0	0	0	0	0	0
14893	5 Feb 22	01:49:00	1	0	6	0	Ct	0	0	0	0	0	0	0	0	0	1	0	0	0	0	0	0	0	0	0	0	0	0	0	0	0	0	0	0	0	0	0	0	0	0
14894	5 Feb 22	01:50:00	1	0	6	0	Ct	0	0	0	0	0	0	0	0	0	0	0	0	0	0	0	0	0	0	0	0	0	0	0	0	0	0	0	0	0	0	0	0	0	0
14895	5 Feb 22	01:51:00	1	0	6	0	Ct	0	0	0	0	0	0	0	0	0	1	0	0	0	0	0	0	0	0	0	2	0	0	0	0	0	0	0	0	0	0	0	0	0	0
14896	5 Feb 22	01:52:00	1	0	6	0	Ct	0	0	2	0	0	0	0	0	0	1	0	0	0	0	0	0	0	0	0	0	0	0	0	0	0	0	0	0	0	0	0	0	0	0
14897	5 Feb 22	01:53:00	1	0	6	0	Ct	0	0	1	0	0	0	0	0	0	0	0	0	0	0	0	0	0	0	0	0	0	0	0	0	0	0	0	0	0	0	0	0	0	0
14898	5 Feb 22	01:54:00	1	0	6	0	Ct	0	0	2	0	0	0	0	0	0	0	0	0	0	0	0	0	0	0	1	0	0	0	0	0	0	0	0	0	0	0	0	0	0	0
14899	5 Feb 22	01:55:00	1	0	6	0	Ct	0	0	1	0	0	0	0	0	0	0	0	0	0	0	0	0	0	0	1	0	0	0	0	0	0	0	0	0	0	0	0	0	0	0
14900	5 Feb 22	01:56:00	1	0	6	0	Ct	0	0	2	0	0	0	0	0	0	0	0	0	0	0	0	0	0	0	2	0	0	0	0	0	0	0	0	0	0	0	0	0	0	0
14901	5 Feb 22	01:57:00	1	0	6	0	Ct	0	0	2	0	0	0	0	0	0	0	0	0	0	0	0	0	0	0	2	0	0	0	0	0	0	0	0	0	0	0	0	0	0	0
14902	5 Feb 22	01:58:00	1	0	6	0	Ct	0	0	1	0	0	0	0	0	0	0	0	0	0	0	0	0	0	0	2	0	0	0	0	0	0	0	0	0	0	0	0	0	0	0
14903	5 Feb 22	01:59:00	1	0	6	0	Ct	0	0	1	0	0	0	0	0	0	0	0	0	0	0	0	0	0	1	4	0	0	0	2	0	0	0	0	0	0	0	0	0	0	0
14904	5 Feb 22	02:00:00	1	0	6	0	Ct	0	0	3	0	0	0	0	0	0	0	0	0	0	0	0	0	0	0	1	0	0	0	0	0	0	0	0	0	0	0	0	0	0	0
14905	5 Feb 22	02:01:00	1	0	6	0	Ct	0	0	1	0	0	0	0	0	0	0	0	0	0	0	0	0	0	0	1	0	0	0	0	0	0	0	0	0	1	0	0	0	0	0
14906	5 Feb 22	02:02:00	1	0	6	0	Ct	0	0	1	0	0	0	0	0	0	0	0	0	0	0	0	0	0	0	1	0	0	0	1	0	0	0	0	0	2	0	0	0	0	0
14907	5 Feb 22	02:03:00	1	0	6	0	Ct	0	0	1	0	0	0	0	0	0	0	0	0	0	0	0	0	0	0	0	0	0	0	0	0	0	0	0	0	0	0	0	0	0	0
14908	5 Feb 22	02:04:00	1	0	6	0	Ct	0	0	0	0	0	0	0	0	0	0	0	0	0	0	0	0	0	0	1	0	0	0	0	0	0	0	0	0	1	0	0	0	0	0
14909	5 Feb 22	02:05:00	1	0	6	0	Ct	0	0	1	0	0	0	0	0	0	0	0	0	0	0	0	0	0	1	0	0	0	0	3	0	0	0	0	0	1	0	0	0	0	0
14910	5 Feb 22	02:06:00	1	0	6	0	Ct	0	0	2	0	0	0	0	0	0	0	1	0	0	0	0	0	0	0	0	0	0	0	0	0	0	1	0	0	1	0	0	0	0	0
14911	5 Feb 22	02:07:00	1	0	6	0	Ct	0	0	1	0	0	0	0	0	0	1	3	0	0	0	0	0	0	0	1	0	0	0	0	0	0	3	0	0	0	0	0	0	0	0
14912	5 Feb 22	02:08:00	1	0	6	0	Ct	0	0	2	0	0	0	0	0	0	0	0	0	1	0	0	0	0	0	0	0	0	0	1	0	0	2	0	0	0	0	0	0	0	0
14913	5 Feb 22	02:09:00	1	0	6	0	Ct	0	0	3	0	0	0	0	0	0	0	0	0	1	0	0	0	0	0	1	0	0	0	0	0	0	1	0	0	1	0	0	0	0	0
14914	5 Feb 22	02:10:00	1	0	6	0	Ct	0	0	1	0	0	0	0	0	0	0	0	0	0	0	0	0	0	0	2	0	0	0	0	0	0	2	0	0	0	0	0	0	0	0
14915	5 Feb 22	02:11:00	1	0	6	0	Ct	0	0	1	0	0	0	0	0	0	0	0	0	2	0	0	0	0	0	1	0	0	0	1	0	0	1	0	0	0	0	0	0	0	0
14916	5 Feb 22	02:12:00	1	0	6	0	Ct	0	0	1	0	0	0	0	0	0	2	0	0	0	0	0	0	0	1	1	1	0	0	0	0	0	3	0	0	0	0	0	0	0	0
14917	5 Feb 22	02:13:00	1	0	6	0	Ct	0	0	0	0	0	0	0	0	0	1	0	0	4	0	0	0	0	0	0	0	0	0	0	0	0	1	0	0	0	0	0	0	0	0
14918	5 Feb 22	02:14:00	1	0	6	0	Ct	0	0	3	0	0	0	0	0	0	2	0	0	1	0	0	0	0	0	1	0	0	0	0	0	0	1	0	0	0	0	0	0	0	0
14919	5 Feb 22	02:15:00	1	0	6	0	Ct	0	0	2	0	0	0	0	0	0	0	0	0	2	0	0	0	0	0	2	0	0	0	1	0	0	3	0	0	0	0	0	0	0	0
14920	5 Feb 22	02:16:00	1	0	6	0	Ct	0	0	1	0	0	0	0	0	0	1	0	0	0	0	0	0	0	0	1	0	0	0	0	0	0	1	0	0	0	0	0	0	0	0
14921	5 Feb 22	02:17:00	1	0	6	0	Ct	0	0	1	0	0	0	0	0	0	0	0	0	1	0	0	0	0	0	0	0	0	0	1	0	0	1	0	0	0	0	0	0	0	0
14922	5 Feb 22	02:18:00	1	0	6	0	Ct	0	0	4	0	0	0	0	0	0	0	0	0	0	0	0	0	0	0	0	0	0	0	2	0	0	2	0	0	0	0	0	0	0	0
14923	5 Feb 22	02:19:00	1	0	6	0	Ct	0	0	1	0	0	0	0	0	0	0	0	0	2	0	0	0	0	0	1	0	0	0	1	0	0	1	0	0	0	0	0	0	0	0
14924	5 Feb 22	02:20:00	1	0	6	0	Ct	0	0	0	0	0	0	0	0	0	0	0	0	3	0	0	0	0	0	1	0	0	0	0	0	0	4	0	0	0	0	0	0	0	0
14925	5 Feb 22	02:21:00	1	0	6	0	Ct	0	0	0	0	0	0	0	0	0	0	0	0	2	0	0	0	0	0	2	0	0	0	3	0	0	1	0	0	0	0	0	0	0	0
14926	5 Feb 22	02:22:00	1	0	6	0	Ct	0	0	1	0	0	0	0	0	0	0	0	0	0	0	0	0	0	0	1	0	0	0	0	0	0	2	0	0	0	0	0	0	0	0
14927	5 Feb 22	02:23:00	1	0	6	0	Ct	0	0	1	0	0	0	0	0	0	0	0	0	2	0	0	0	0	0	0	0	0	0	0	0	0	2	0	0	0	0	0	0	0	0
14928	5 Feb 22	02:24:00	1	0	6	0	Ct	0	0	3	0	0	0	0	0	0	4	0	0	1	0	0	0	0	0	2	0	0	0	0	0	0	2	0	0	0	0	0	0	0	0
14929	5 Feb 22	02:25:00	1	0	6	0	Ct	0	0	1	0	0	0	0	0	0	0	0	0	1	0	0	0	0	0	2	0	0	0	2	0	0	2	0	0	0	0	0	0	0	0
14930	5 Feb 22	02:26:00	1	0	6	0	Ct	0	0	1	0	0	0	0	0	0	0	0	0	1	0	0	0	0	0	3	0	0	0	1	0	0	1	0	0	0	0	0	0	0	0
14931	5 Feb 22	02:27:00	1	0	6	0	Ct	0	0	0	0	0	0	0	0	0	0	0	0	1	0	0	0	0	0	3	0	0	0	4	0	0	2	0	0	0	0	0	0	0	0
14932	5 Feb 22	02:28:00	1	0	6	0	Ct	0	0	1	0	0	0	0	0	0	0	0	0	2	0	0	0	0	0	1	0	0	0	0	0	0	2	0	0	0	0	0	0	0	0
14933	5 Feb 22	02:29:00	1	0	6	0	Ct	0	0	1	0	0	0	0	0	0	0	0	0	2	0	0	0	0	0	2	0	0	0	0	0	0	1	0	0	0	0	0	0	0	0
14934	5 Feb 22	02:30:00	1	0	6	0	Ct	0	0	1	0	0	0	0	0	0	0	0	0	2	0	0	0	0	0	1	0	0	0	1	0	0	2	0	0	0	0	0	0	0	0
14935	5 Feb 22	02:31:00	1	0	6	0	Ct	0	0	2	0	0	0	0	0	0	0	0	0	2	0	0	0	0	0	2	0	0	0	2	0	0	2	0	0	0	0	0	0	0	0
14936	5 Feb 22	02:32:00	1	0	6	0	Ct	0	0	2	0	0	0	0	0	0	0	0	0	3	0	0	0	0	0	1	0	0	0	2	0	0	0	0	0	0	0	0	0	0	0
14937	5 Feb 22	02:33:00	1	0	6	0	Ct	0	0	0	0	0	0	0	0	0	0	0	0	3	0	0	0	0	0	1	0	0	0	7	0	0	1	0	0	0	0	0	0	0	0
14938	5 Feb 22	02:34:00	1	0	6	0	Ct	0	0	0	0	0	0	0	0	0	0	0	0	0	0	0	0	0	0	1	0	0	0	1	0	0	1	0	0	0	0	0	0	0	0
14939	5 Feb 22	02:35:00	1	0	6	0	Ct	0	0	2	0	0	0	0	0	0	0	0	0	2	0	0	0	0	0	1	0	0	0	1	0	0	2	0	0	0	0	0	0	0	0
14940	5 Feb 22	02:36:00	1	0	6	0	Ct	0	0	3	0	0	0	0	0	0	0	0	0	4	0	0	0	0	0	5	0	0	0	1	0	0	1	0	0	0	0	0	0	0	0
14941	5 Feb 22	02:37:00	1	0	6	0	Ct	0	0	3	0	0	0	0	0	0	0	0	0	2	0	0	0	0	0	1	0	0	0	2	0	0	3	0	0	0	0	0	0	0	0
14942	5 Feb 22	02:38:00	1	0	6	0	Ct	0	0	1	0	0	0	0	0	0	2	0	0	2	0	0	0	0	0	2	0	0	0	7	0	0	2	0	0	0	0	0	0	0	0
14943	5 Feb 22	02:39:00	1	0	6	0	Ct	0	0	1	0	0	0	0	0	0	2	0	0	2	0	0	0	0	0	0	0	0	0	2	0	0	1	0	0	0	0	0	0	0	0
14944	5 Feb 22	02:40:00	1	0	6	0	Ct	0	0	0	0	0	0	0	0	0	0	0	0	0	0	0	0	0	0	1	0	0	0	1	0	0	0	0	0	0	0	0	0	0	0
14945	5 Feb 22	02:41:00	1	0	6	0	Ct	0	0	0	0	0	0	0	0	0	4	0	0	1	0	0	0	0	0	2	0	0	0	1	0	0	2	0	0	0	0	0	0	0	0
14946	5 Feb 22	02:42:00	1	0	6	0	Ct	0	0	1	0	0	0	0	0	0	2	0	0	1	0	0	0	0	0	2	0	0	0	1	0	0	1	0	0	0	0	0	0	0	0
14947	5 Feb 22	02:43:00	1	0	6	0	Ct	0	0	0	0	0	0	0	0	0	1	0	0	2	0	0	0	0	0	2	0	0	0	1	0	0	1	0	0	0	0	0	0	0	0
14948	5 Feb 22	02:44:00	1	0	6	0	Ct	0	0	2	0	0	0	0	0	0	0	0	0	1	0	0	0	0	0	1	0	0	0	3	0	0	1	0	0	0	0	0	0	0	0
14949	5 Feb 22	02:45:00	1	0	6	0	Ct	0	0	0	0	0	0	0	0	0	1	0	0	3	0	0	0	0	0	2	0	0	0	2	0	0	1	0	0	0	0	0	0	0	0
14950	5 Feb 22	02:46:00	1	0	6	0	Ct	0	0	2	0	0	0	0	0	0	0	0	0	2	0	0	0	0	0	1	0	0	0	1	0	0	1	0	0	0	0	0	0	0	0
14951	5 Feb 22	02:47:00	1	0	6	0	Ct	0	0	0	0	0	0	0	0	0	2	0	0	2	1	0	0	0	0	1	0	0	0	0	0	0	1	0	0	0	0	0	0	0	0
14952	5 Feb 22	02:48:00	1	0	6	0	Ct	0	0	1	0	0	0	0	0	0	0	0	0	1	4	0	0	0	0	1	0	0	0	4	0	0	4	0	0	0	0	0	0	0	0
14953	5 Feb 22	02:49:00	1	0	6	0	Ct	0	0	0	0	0	0	0	0	0	0	0	0	1	0	0	0	0	0	1	0	0	0	1	0	0	1	0	0	0	0	0	0	0	0
14954	5 Feb 22	02:50:00	1	0	6	0	Ct	0	0	1	0	0	0	0	0	0	0	0	0	0	1	0	0	0	0	1	0	0	0	2	0	0	1	0	0	0	0	0	0	0	0
14955	5 Feb 22	02:51:00	1	0	6	0	Ct	0	0	1	0	0	0	0	0	0	0	0	0	3	1	0	0	0	0	0	0	0	0	0	0	0	1	0	0	0	0	0	0	0	0
14956	5 Feb 22	02:52:00	1	0	6	0	Ct	0	0	1	0	0	0	0	0	0	0	0	0	0	2	0	0	0	0	3	0	0	0	1	0	0	0	0	0	0	0	0	0	0	0
14957	5 Feb 22	02:53:00	1	0	6	0	Ct	0	0	1	0	0	0	0	0	0	0	0	0	1	3	0	0	0	0	1	0	0	0	2	0	0	1	0	0	0	0	0	0	0	0
14958	5 Feb 22	02:54:00	1	0	6	0	Ct	0	0	0	0	0	0	0	0	0	0	0	0	1	0	0	0	0	0	1	0	0	0	1	0	0	3	0	0	0	0	0	0	0	0
14959	5 Feb 22	02:55:00	1	0	6	0	Ct	0	0	2	0	0	0	0	0	0	0	0	0	2	1	0	0	0	0	1	0	0	0	2	0	0	3	0	0	0	0	0	0	0	0
14960	5 Feb 22	02:56:00	1	0	6	0	Ct	0	0	1	0	0	0	0	0	0	0	0	0	1	1	0	0	0	0	0	0	5	0	2	0	0	1	0	0	0	0	0	0	0	0
14961	5 Feb 22	02:57:00	1	0	6	0	Ct	0	0	0	0	0	0	0	0	0	0	0	0	0	2	0	0	0	0	3	0	4	0	1	0	0	1	0	0	0	0	0	0	0	0
14962	5 Feb 22	02:58:00	1	0	6	0	Ct	0	0	1	0	0	0	0	0	0	0	0	0	2	0	0	0	0	0	0	0	2	0	1	0	0	2	0	0	0	0	0	0	0	0
14963	5 Feb 22	02:59:00	1	0	6	0	Ct	0	0	1	0	0	0	0	0	0	0	0	0	2	0	0	0	0	0	3	0	0	0	3	0	0	1	0	0	0	0	0	0	0	0
14964	5 Feb 22	03:00:00	1	0	6	0	Ct	0	0	1	0	0	0	0	0	0	0	0	0	0	1	0	0	0	0	0	0	0	0	1	0	0	1	0	0	0	0	0	0	0	0
14965	5 Feb 22	03:01:00	1	0	6	0	Ct	0	0	2	0	0	0	0	0	0	0	0	0	4	1	0	0	0	0	0	0	0	0	0	0	0	2	0	0	0	0	0	0	0	0
14966	5 Feb 22	03:02:00	1	0	6	0	Ct	0	0	1	0	0	0	0	0	0	0	0	0	0	0	0	0	0	0	2	0	0	0	0	0	0	3	0	0	0	0	0	0	0	0
14967	5 Feb 22	03:03:00	1	0	6	0	Ct	0	0	0	0	0	0	0	0	0	0	0	0	0	0	0	0	0	0	0	0	0	0	0	0	0	2	0	0	0	0	0	0	0	0
14968	5 Feb 22	03:04:00	1	0	6	0	Ct	0	0	0	0	0	0	0	0	0	0	0	0	0	0	0	0	0	0	0	0	0	0	0	0	0	2	0	0	0	0	0	0	0	0
14969	5 Feb 22	03:05:00	1	0	6	0	Ct	0	0	0	0	0	0	0	0	0	0	0	0	0	0	0	0	0	0	0	0	0	0	4	0	0	1	0	0	0	0	0	0	0	0
14970	5 Feb 22	03:06:00	1	0	6	0	Ct	0	0	1	0	0	0	0	0	0	0	0	0	0	2	0	0	0	0	1	0	0	0	0	2	0	1	0	0	0	0	0	0	0	0
14971	5 Feb 22	03:07:00	1	0	6	0	Ct	0	0	4	0	0	0	0	0	0	0	0	0	0	0	0	0	0	0	0	7	0	0	0	0	0	1	0	0	0	0	0	0	0	0
14972	5 Feb 22	03:08:00	1	0	6	0	Ct	0	0	2	0	0	0	0	0	0	1	0	0	0	3	0	0	0	0	0	0	0	0	0	3	0	1	0	0	0	0	0	0	0	0
14973	5 Feb 22	03:09:00	1	0	6	0	Ct	0	0	3	0	0	0	0	0	0	0	0	0	0	0	0	0	0	0	0	0	0	0	0	2	0	2	0	0	0	0	0	0	0	0
14974	5 Feb 22	03:10:00	1	0	6	0	Ct	0	0	1	0	0	0	0	0	0	0	0	0	0	1	0	0	0	0	0	0	1	0	0	0	0	0	0	0	0	0	0	0	0	0
14975	5 Feb 22	03:11:00	1	0	6	0	Ct	0	0	1	0	0	0	0	0	0	0	0	0	0	0	0	0	0	0	0	0	0	0	0	2	0	2	0	0	0	0	0	0	0	0
14976	5 Feb 22	03:12:00	1	0	6	0	Ct	0	0	2	0	0	0	0	0	0	0	0	0	0	0	0	0	0	0	2	0	0	0	0	0	0	0	0	0	0	0	0	0	0	0
14977	5 Feb 22	03:13:00	1	0	6	0	Ct	0	0	0	0	0	0	0	0	0	0	0	0	0	0	0	0	0	0	2	0	0	0	0	0	0	1	0	0	0	0	0	0	0	0
14978	5 Feb 22	03:14:00	1	0	6	0	Ct	0	0	2	0	0	0	0	0	0	0	0	0	0	2	0	0	0	0	1	0	1	0	1	0	0	1	0	0	0	0	0	0	0	0
14979	5 Feb 22	03:15:00	1	0	6	0	Ct	0	0	1	0	0	0	0	0	0	0	0	0	0	0	0	0	0	0	0	0	0	0	0	0	0	0	0	0	0	0	0	0	0	0
14980	5 Feb 22	03:16:00	1	0	6	0	Ct	0	0	2	0	0	0	0	0	0	0	0	0	0	0	0	0	0	0	2	0	2	0	0	0	0	1	0	0	0	0	0	0	0	0
14981	5 Feb 22	03:17:00	1	0	6	0	Ct	0	0	1	0	0	0	0	0	0	0	0	0	1	0	0	0	0	0	0	0	0	0	0	0	0	0	0	0	0	0	0	0	0	0
14982	5 Feb 22	03:18:00	1	0	6	0	Ct	0	0	2	0	0	0	0	0	0	0	0	0	1	0	0	2	0	0	5	0	0	0	0	0	0	0	0	0	0	0	0	0	0	0
14983	5 Feb 22	03:19:00	1	0	6	0	Ct	0	0	1	0	0	0	0	0	0	0	0	0	1	0	0	3	0	0	0	0	0	0	0	0	0	3	0	0	0	0	0	0	0	0
14984	5 Feb 22	03:20:00	1	0	6	0	Ct	0	0	0	0	0	0	0	0	0	0	0	0	2	0	0	2	0	0	0	0	0	0	0	0	0	2	0	0	0	0	0	0	0	0
14985	5 Feb 22	03:21:00	1	0	6	0	Ct	0	0	0	0	0	0	0	0	0	0	0	0	1	0	0	1	0	0	1	0	0	0	0	0	0	1	0	0	0	0	0	0	0	0
14986	5 Feb 22	03:22:00	1	0	6	0	Ct	0	0	0	0	0	0	0	0	0	0	0	0	2	0	0	1	0	0	4	0	1	0	0	0	0	0	0	0	0	0	0	0	0	0
14987	5 Feb 22	03:23:00	1	0	6	0	Ct	0	0	0	0	0	0	0	0	0	0	0	0	1	0	0	0	0	0	0	0	3	0	0	0	0	3	0	0	0	0	0	0	0	0
14988	5 Feb 22	03:24:00	1	0	6	0	Ct	0	0	0	0	0	0	0	0	0	0	0	0	0	0	0	0	0	0	0	0	0	0	0	0	0	0	0	0	0	0	0	0	0	0
14989	5 Feb 22	03:25:00	1	0	6	0	Ct	0	0	2	0	0	0	0	0	0	2	0	0	2	0	0	0	0	0	0	0	1	0	0	0	0	0	0	0	0	0	0	0	0	0
14990	5 Feb 22	03:26:00	1	0	6	0	Ct	0	0	3	0	0	0	0	0	0	1	0	0	0	0	0	0	0	0	0	0	1	0	0	0	0	0	0	0	0	0	0	0	0	0
14991	5 Feb 22	03:27:00	1	0	6	0	Ct	0	0	1	0	0	0	0	0	0	0	0	0	0	0	0	0	0	0	0	0	2	0	0	0	0	0	0	0	0	0	0	0	0	0
14992	5 Feb 22	03:28:00	1	0	6	0	Ct	0	0	1	0	0	0	0	0	0	1	0	0	0	0	0	0	0	0	0	0	2	0	0	0	0	0	0	0	0	0	0	0	0	0
14993	5 Feb 22	03:29:00	1	0	6	0	Ct	0	0	1	0	0	0	0	0	0	0	0	0	0	0	0	0	0	0	0	0	0	0	0	0	0	0	0	0	0	0	0	0	0	0
14994	5 Feb 22	03:30:00	1	0	6	0	Ct	0	0	1	0	0	0	0	0	0	0	0	0	0	0	0	0	0	0	0	0	2	0	0	0	0	0	0	0	0	0	0	0	0	0
14995	5 Feb 22	03:31:00	1	0	6	0	Ct	0	0	2	0	0	0	0	0	0	0	0	0	0	0	0	0	0	0	0	0	0	0	0	0	0	0	0	0	0	0	0	0	0	0
14996	5 Feb 22	03:32:00	1	0	6	0	Ct	0	0	1	0	0	0	0	0	0	1	0	0	0	0	0	0	0	0	0	0	2	0	0	0	0	0	0	0	0	0	0	0	0	0
14997	5 Feb 22	03:33:00	1	0	6	0	Ct	0	0	1	0	0	0	0	0	0	0	0	0	0	0	0	0	0	0	0	0	2	0	0	0	0	0	0	0	0	0	0	0	0	0
14998	5 Feb 22	03:34:00	1	0	6	0	Ct	0	0	2	0	0	0	0	0	0	1	0	0	0	0	0	0	0	0	0	0	0	0	0	0	0	0	0	0	0	0	0	0	0	0
14999	5 Feb 22	03:35:00	1	0	6	0	Ct	0	0	2	0	0	0	0	0	0	3	0	0	0	0	0	0	0	0	0	0	0	0	0	0	0	0	0	0	0	0	0	0	0	0
15000	5 Feb 22	03:36:00	1	0	6	0	Ct	0	0	0	0	0	0	0	0	0	1	0	0	0	0	0	0	0	0	0	0	1	0	0	0	0	0	0	0	0	0	0	0	0	0
15001	5 Feb 22	03:37:00	1	0	6	0	Ct	0	0	2	0	0	0	0	0	0	1	0	0	0	0	0	0	0	0	0	0	0	0	0	0	0	0	0	0	0	0	0	0	0	0
15002	5 Feb 22	03:38:00	1	0	6	0	Ct	0	0	0	0	0	0	0	0	0	0	0	0	0	0	0	0	0	0	0	0	1	0	0	0	0	0	0	0	0	0	0	0	0	0
15003	5 Feb 22	03:39:00	1	0	6	0	Ct	0	0	1	0	0	0	0	0	0	2	0	0	0	0	0	0	0	0	0	0	1	0	0	0	0	0	0	0	0	0	0	0	0	0
15004	5 Feb 22	03:40:00	1	0	6	0	Ct	0	0	1	0	0	0	0	0	0	1	0	0	0	0	0	0	0	0	0	0	3	0	0	0	0	0	0	0	0	0	0	0	0	0
15005	5 Feb 22	03:41:00	1	0	6	0	Ct	0	0	1	0	0	0	0	0	0	1	0	0	0	0	0	0	0	0	0	0	1	0	0	0	0	0	0	0	0	0	0	0	0	0
15006	5 Feb 22	03:42:00	1	0	6	0	Ct	0	0	0	0	0	0	0	0	0	2	0	0	0	0	0	0	0	0	0	0	3	0	0	0	0	0	0	0	0	0	0	0	0	0
15007	5 Feb 22	03:43:00	1	0	6	0	Ct	0	0	2	0	0	0	0	0	0	2	0	0	0	0	0	0	0	0	0	0	3	0	0	0	0	0	0	0	0	0	0	0	0	0
15008	5 Feb 22	03:44:00	1	0	6	0	Ct	0	0	0	0	0	0	0	0	0	0	0	0	0	0	0	0	0	0	0	0	0	0	0	0	0	0	0	0	0	0	0	0	0	0
15009	5 Feb 22	03:45:00	1	0	6	0	Ct	0	0	0	0	0	0	0	0	0	2	0	0	0	0	0	0	0	0	0	0	1	0	0	0	0	0	0	0	0	0	0	0	0	0
15010	5 Feb 22	03:46:00	1	0	6	0	Ct	0	0	0	0	0	0	0	0	0	4	0	0	0	0	0	0	0	0	0	0	0	0	0	0	0	0	0	0	0	0	0	0	0	0
15011	5 Feb 22	03:47:00	1	0	6	0	Ct	0	0	0	0	0	0	0	0	0	0	0	0	0	0	0	0	0	0	0	0	0	0	0	0	0	0	0	0	0	0	0	0	0	0
15012	5 Feb 22	03:48:00	1	0	6	0	Ct	0	0	0	0	0	0	0	0	0	0	0	0	0	0	0	0	0	0	0	0	1	0	0	0	0	0	0	0	0	0	0	0	0	0
15013	5 Feb 22	03:49:00	1	0	6	0	Ct	0	0	0	0	0	0	0	0	0	0	0	0	0	0	0	0	0	0	0	0	2	0	0	0	0	0	0	0	0	0	0	0	0	0
15014	5 Feb 22	03:50:00	1	0	6	0	Ct	0	0	0	0	0	0	0	0	0	5	0	0	0	0	0	0	0	0	0	0	0	0	0	0	0	0	0	0	0	0	0	0	0	0
15015	5 Feb 22	03:51:00	1	0	6	0	Ct	0	0	0	0	0	0	0	0	0	0	0	0	0	0	0	0	0	0	0	0	1	0	0	0	0	0	0	0	0	0	0	0	0	0
15016	5 Feb 22	03:52:00	1	0	6	0	Ct	0	0	0	0	0	0	0	0	0	0	0	0	0	0	0	0	0	0	0	0	3	0	0	0	0	0	0	0	0	0	0	0	0	0
15017	5 Feb 22	03:53:00	1	0	6	0	Ct	0	0	0	0	0	0	0	0	0	0	0	0	0	0	0	0	0	0	0	0	0	0	0	0	0	0	0	0	0	0	0	0	0	0
15018	5 Feb 22	03:54:00	1	0	6	0	Ct	0	0	0	0	0	0	0	0	0	0	0	0	0	0	0	0	0	0	0	0	2	0	0	0	0	0	0	0	0	0	0	0	0	0
15019	5 Feb 22	03:55:00	1	0	6	0	Ct	0	0	0	0	0	0	0	0	0	0	0	0	0	0	0	0	0	0	0	0	3	0	0	0	0	0	0	0	0	0	0	0	0	0
15020	5 Feb 22	03:56:00	1	0	6	0	Ct	0	0	0	0	0	0	0	0	0	0	0	0	0	0	0	0	0	0	0	0	2	0	0	0	0	0	0	0	0	0	0	0	0	0
15021	5 Feb 22	03:57:00	1	0	6	0	Ct	0	0	0	0	0	0	0	0	0	0	0	0	0	0	0	0	0	0	0	0	0	0	0	0	0	0	0	0	0	0	0	0	0	0
15022	5 Feb 22	03:58:00	1	0	6	0	Ct	0	0	0	0	0	0	0	0	0	0	0	0	0	0	0	0	0	0	0	0	0	0	0	0	0	0	0	0	0	0	0	0	0	0
15023	5 Feb 22	03:59:00	1	0	6	0	Ct	0	0	0	0	0	0	0	0	0	0	0	0	0	0	0	0	0	0	0	0	3	0	0	0	0	0	0	0	0	0	0	1	0	0
15024	5 Feb 22	04:00:00	1	0	6	0	Ct	0	0	0	0	0	0	0	0	0	0	0	0	0	0	0	0	0	0	0	0	3	0	0	0	0	0	0	0	0	0	0	0	0	0
15025	5 Feb 22	04:01:00	1	0	6	0	Ct	0	0	0	0	0	0	0	0	0	0	0	0	0	0	0	0	0	0	0	0	0	0	0	0	0	0	0	0	0	0	0	0	0	0
15026	5 Feb 22	04:02:00	1	0	6	0	Ct	0	0	0	0	0	0	0	0	0	0	0	0	0	0	0	0	0	0	0	0	3	0	0	0	0	0	0	0	0	0	0	0	0	0
15027	5 Feb 22	04:03:00	1	0	6	0	Ct	0	0	0	0	0	0	0	0	0	0	0	0	0	0	0	0	0	0	0	0	0	0	0	0	0	0	0	0	0	0	0	0	0	0
15028	5 Feb 22	04:04:00	1	0	6	0	Ct	0	0	0	0	0	0	0	0	0	0	0	0	0	0	0	0	0	0	0	0	0	0	0	0	0	0	0	0	0	0	0	0	0	0
15029	5 Feb 22	04:05:00	1	0	6	0	Ct	0	0	0	0	2	0	0	0	0	0	0	0	0	0	0	0	0	0	0	0	3	0	0	0	0	0	0	0	0	0	0	0	0	0
15030	5 Feb 22	04:06:00	1	0	6	0	Ct	0	0	0	0	0	0	0	0	0	0	0	0	0	0	0	0	0	0	0	0	0	0	0	0	0	0	0	0	0	0	0	0	0	0
15031	5 Feb 22	04:07:00	1	0	6	0	Ct	0	0	0	0	0	0	0	0	0	0	0	0	0	0	0	0	0	0	0	0	0	0	0	0	0	0	0	0	0	0	0	0	0	0
15032	5 Feb 22	04:08:00	1	0	6	0	Ct	0	0	0	0	0	0	0	0	0	0	0	0	0	0	0	0	0	0	0	0	0	0	0	0	0	0	0	0	0	0	0	0	0	0
15033	5 Feb 22	04:09:00	1	0	6	0	Ct	0	0	0	0	0	0	0	0	0	0	0	0	0	0	0	0	0	0	0	0	0	0	0	0	0	0	0	0	0	0	0	0	0	0
15034	5 Feb 22	04:10:00	1	0	6	0	Ct	0	0	0	0	1	0	0	0	0	0	0	0	0	0	0	0	0	0	0	0	0	0	0	0	0	0	0	0	0	0	0	0	0	0
15035	5 Feb 22	04:11:00	1	0	6	0	Ct	0	0	0	0	0	0	0	0	0	0	0	0	0	0	0	0	0	0	0	0	0	0	0	0	0	0	0	0	0	0	0	0	0	0
15036	5 Feb 22	04:12:00	1	0	6	0	Ct	0	0	0	0	1	0	0	0	0	0	0	0	0	0	0	0	0	0	0	0	0	0	0	0	0	0	0	0	0	0	0	0	0	0
15037	5 Feb 22	04:13:00	1	0	6	0	Ct	0	0	0	0	8	0	0	0	0	0	0	0	0	0	0	0	0	0	0	0	0	0	0	0	0	0	0	0	0	0	0	0	0	0
15038	5 Feb 22	04:14:00	1	0	6	0	Ct	0	0	0	0	0	0	0	0	0	0	0	0	0	0	0	0	0	0	0	0	0	0	0	0	0	0	0	0	0	0	0	0	0	0
15039	5 Feb 22	04:15:00	1	0	6	0	Ct	0	0	0	0	0	0	0	0	0	1	0	0	0	0	0	0	0	0	0	0	0	0	0	0	0	0	0	0	0	0	0	0	0	0
15040	5 Feb 22	04:16:00	1	0	6	0	Ct	0	0	0	0	0	0	0	0	0	0	0	0	0	0	0	0	0	0	0	0	0	0	0	0	0	0	0	0	0	0	0	0	0	0
15041	5 Feb 22	04:17:00	1	0	6	0	Ct	0	0	0	0	0	0	0	0	0	0	0	0	0	0	0	0	0	0	0	0	0	0	0	0	0	0	0	0	0	0	0	0	0	0
15042	5 Feb 22	04:18:00	1	0	6	0	Ct	0	0	0	0	1	0	0	0	0	0	0	0	0	0	0	0	0	0	0	0	0	0	0	0	0	0	0	0	0	0	0	0	0	0
15043	5 Feb 22	04:19:00	1	0	6	0	Ct	0	0	0	0	0	0	0	0	0	0	0	0	0	0	0	0	0	0	0	0	0	0	0	0	0	0	0	0	0	0	0	0	0	0
15044	5 Feb 22	04:20:00	1	0	6	0	Ct	0	0	0	0	1	0	0	0	0	0	0	0	0	0	0	0	0	0	0	0	0	0	0	0	0	0	0	0	0	0	0	0	0	0
15045	5 Feb 22	04:21:00	1	0	6	0	Ct	0	0	0	0	0	0	0	0	0	0	0	0	0	0	0	0	0	0	0	0	0	0	0	0	0	0	0	0	0	0	0	0	0	0
15046	5 Feb 22	04:22:00	1	0	6	0	Ct	0	0	0	0	1	0	0	0	0	0	0	0	0	0	0	0	0	0	0	0	0	0	0	0	0	0	0	0	0	0	0	0	0	0
15047	5 Feb 22	04:23:00	1	0	6	0	Ct	0	0	0	0	0	0	0	0	0	0	0	0	0	0	0	0	0	0	0	0	0	0	0	0	0	0	0	0	0	0	0	0	0	0
15048	5 Feb 22	04:24:00	1	0	6	0	Ct	0	0	0	0	0	0	0	0	0	0	0	0	0	0	0	0	0	0	0	0	0	0	0	0	0	0	0	0	0	0	0	0	0	0
15049	5 Feb 22	04:25:00	1	0	6	0	Ct	0	0	0	0	0	0	0	0	0	0	0	0	0	0	0	0	0	0	0	0	0	0	0	0	0	0	0	0	0	0	0	0	0	0
15050	5 Feb 22	04:26:00	1	0	6	0	Ct	0	0	0	0	0	0	0	0	0	0	0	0	0	0	0	0	0	0	0	0	0	0	0	0	0	0	0	0	0	0	0	0	0	0
15051	5 Feb 22	04:27:00	1	0	6	0	Ct	0	0	0	0	0	0	0	0	0	0	0	0	0	0	0	0	0	0	0	0	0	0	0	0	0	0	0	0	0	0	0	0	0	0
15052	5 Feb 22	04:28:00	1	0	6	0	Ct	0	0	0	0	0	0	0	0	0	0	0	0	0	0	0	0	0	0	0	0	0	0	0	0	0	0	0	0	0	0	0	0	0	0
15053	5 Feb 22	04:29:00	1	0	6	0	Ct	0	0	0	0	0	0	0	0	0	0	0	0	0	0	0	0	0	0	0	0	0	0	0	0	0	0	0	0	0	0	0	0	0	0
15054	5 Feb 22	04:30:00	1	0	6	0	Ct	0	0	0	0	0	0	0	0	0	0	0	0	0	0	0	0	0	0	0	0	0	0	0	0	0	0	0	0	0	0	0	0	0	0
15055	5 Feb 22	04:31:00	1	0	6	0	Ct	0	0	0	0	0	0	0	0	0	0	0	0	0	0	0	0	0	0	0	0	0	0	0	0	0	0	0	0	0	0	0	0	0	0
15056	5 Feb 22	04:32:00	1	0	6	0	Ct	0	0	0	0	0	0	0	0	0	0	0	0	0	0	0	0	0	0	0	0	0	0	0	0	0	0	0	0	0	0	0	0	0	0
15057	5 Feb 22	04:33:00	1	0	6	0	Ct	0	0	0	0	0	0	0	0	0	0	0	0	0	0	0	0	0	0	0	0	0	0	0	0	0	0	0	0	0	0	0	0	0	0
15058	5 Feb 22	04:34:00	1	0	6	0	Ct	0	0	0	0	0	0	0	0	0	0	0	0	0	0	0	0	0	0	0	0	0	0	0	0	0	0	0	0	0	0	0	0	0	0
15059	5 Feb 22	04:35:00	1	0	6	0	Ct	0	0	0	0	0	0	0	0	0	0	0	0	0	0	0	0	0	0	0	0	0	0	0	0	0	0	0	0	0	0	0	0	0	0
15060	5 Feb 22	04:36:00	1	0	6	0	Ct	0	0	0	0	0	0	0	0	0	1	0	0	0	0	0	0	0	0	0	0	0	0	0	0	0	0	0	0	0	0	0	0	0	0
15061	5 Feb 22	04:37:00	1	0	6	0	Ct	0	0	0	0	0	0	0	0	0	0	0	0	0	0	0	0	0	0	0	0	0	0	0	0	0	0	0	0	0	0	0	0	0	0
15062	5 Feb 22	04:38:00	1	0	6	0	Ct	0	0	0	0	0	0	0	0	0	0	0	0	0	0	0	0	0	0	0	0	0	0	0	0	0	0	0	0	0	0	0	0	0	0
15063	5 Feb 22	04:39:00	1	0	6	0	Ct	0	0	0	0	0	0	0	0	0	0	0	0	0	0	0	0	0	0	0	0	0	0	0	0	0	0	0	0	0	0	0	0	0	0
15064	5 Feb 22	04:40:00	1	0	6	0	Ct	0	0	0	0	0	0	0	0	0	0	0	0	0	0	0	0	0	0	0	0	0	0	0	0	0	0	0	0	0	0	0	0	0	0
15065	5 Feb 22	04:41:00	1	0	6	0	Ct	0	0	0	0	0	0	0	0	0	0	0	0	0	0	0	0	0	0	0	0	0	0	0	0	0	0	0	0	0	0	0	0	0	0
15066	5 Feb 22	04:42:00	1	0	6	0	Ct	0	0	0	0	0	0	0	0	0	0	0	0	0	0	0	0	0	0	0	0	0	0	0	0	0	0	0	0	0	0	0	0	0	0
15067	5 Feb 22	04:43:00	1	0	6	0	Ct	0	0	0	0	1	0	0	0	0	0	0	0	0	0	0	0	0	0	0	0	0	0	0	0	0	0	0	0	0	0	0	0	0	0
15068	5 Feb 22	04:44:00	1	0	6	0	Ct	0	0	0	0	0	0	0	0	0	0	0	0	0	0	0	0	0	0	0	0	0	0	0	0	0	0	0	0	0	0	0	0	0	0
15069	5 Feb 22	04:45:00	1	0	6	0	Ct	0	0	0	0	0	0	0	0	0	0	0	0	0	0	0	0	0	0	0	0	0	0	0	0	0	0	0	0	0	0	0	0	0	0
15070	5 Feb 22	04:46:00	1	0	6	0	Ct	0	0	0	0	0	0	0	0	0	0	0	0	0	0	0	0	0	0	0	0	0	0	0	0	0	0	0	0	0	0	0	0	0	0
15071	5 Feb 22	04:47:00	1	0	6	0	Ct	0	0	0	0	0	0	0	0	0	0	0	0	0	0	0	0	0	0	0	0	0	0	0	0	0	0	0	0	0	0	0	0	0	0
15072	5 Feb 22	04:48:00	1	0	6	0	Ct	0	0	0	0	0	0	0	0	0	0	0	0	0	0	0	0	0	0	0	0	0	0	0	0	0	0	0	0	0	0	0	0	0	0
15073	5 Feb 22	04:49:00	1	0	6	0	Ct	0	0	0	0	0	0	0	0	0	0	0	0	0	0	0	0	0	0	0	0	0	0	0	0	0	0	0	0	0	0	0	0	0	0
15074	5 Feb 22	04:50:00	1	0	6	0	Ct	0	0	0	0	0	0	0	0	0	0	0	0	0	0	0	0	0	0	0	0	0	0	0	0	0	0	0	0	0	0	0	0	0	0
15075	5 Feb 22	04:51:00	1	0	6	0	Ct	0	0	0	0	0	0	0	0	0	0	0	0	0	0	0	0	0	0	0	0	0	0	0	0	0	0	0	0	0	0	0	0	0	0
15076	5 Feb 22	04:52:00	1	0	6	0	Ct	0	0	0	0	1	0	0	0	0	0	0	0	0	0	0	0	0	0	0	0	0	0	0	0	0	0	0	0	0	0	0	0	0	0
15077	5 Feb 22	04:53:00	1	0	6	0	Ct	0	0	0	0	4	0	0	0	0	0	0	0	0	0	0	0	0	0	0	0	0	0	0	0	0	0	0	0	0	0	0	0	0	0
15078	5 Feb 22	04:54:00	1	0	6	0	Ct	0	0	0	0	0	0	0	0	0	0	0	0	0	0	0	0	0	0	0	0	0	0	0	0	0	0	0	0	0	0	0	0	0	0
15079	5 Feb 22	04:55:00	1	0	6	0	Ct	0	0	0	0	0	0	0	0	0	0	0	0	0	0	0	0	0	0	0	0	0	0	0	0	0	0	0	0	0	0	0	0	0	0
15080	5 Feb 22	04:56:00	1	0	6	0	Ct	0	0	0	0	1	0	0	0	0	0	0	0	0	0	0	0	0	0	0	0	0	0	0	0	0	0	0	0	0	0	0	0	0	0
15081	5 Feb 22	04:57:00	1	0	6	0	Ct	0	0	0	0	0	0	0	0	0	0	0	0	0	0	0	0	0	0	0	0	0	0	0	0	0	0	0	0	0	0	0	0	0	0
15082	5 Feb 22	04:58:00	1	0	6	0	Ct	0	0	0	0	0	0	0	0	0	0	0	0	0	0	0	0	0	0	0	0	0	0	0	0	0	0	0	0	0	0	0	0	0	0
15083	5 Feb 22	04:59:00	1	0	6	0	Ct	0	0	0	0	0	0	0	0	0	0	0	0	0	0	0	0	0	0	0	0	0	0	0	0	0	0	0	0	0	0	0	0	0	0
15084	5 Feb 22	05:00:00	1	0	6	0	Ct	0	0	0	0	0	0	0	0	0	0	0	0	0	0	0	0	0	0	0	0	0	0	0	0	0	0	0	0	0	0	0	0	0	0
15085	5 Feb 22	05:01:00	1	0	6	0	Ct	0	0	0	0	0	0	0	0	0	0	0	0	0	0	0	0	0	0	0	0	0	0	0	0	0	0	0	0	0	0	0	0	0	0
15086	5 Feb 22	05:02:00	1	0	6	0	Ct	0	0	0	0	0	0	0	0	0	0	0	0	0	0	0	0	0	0	0	0	0	0	0	0	0	0	0	0	0	0	0	0	0	0
15087	5 Feb 22	05:03:00	1	0	6	0	Ct	0	0	0	0	0	0	0	0	0	0	0	0	0	0	0	0	0	0	0	0	0	0	0	0	0	0	0	0	0	0	0	0	0	0
15088	5 Feb 22	05:04:00	1	0	6	0	Ct	0	0	0	0	0	0	0	0	0	0	0	0	0	0	0	0	0	0	0	0	0	0	0	0	0	0	0	0	0	0	0	0	0	0
15089	5 Feb 22	05:05:00	1	0	6	0	Ct	0	0	0	0	0	0	0	0	0	0	0	0	0	0	0	0	0	0	0	0	0	0	0	0	0	0	0	0	0	0	0	0	0	0
15090	5 Feb 22	05:06:00	1	0	6	0	Ct	0	0	0	0	1	0	0	0	0	0	0	0	0	0	0	0	0	0	0	0	0	0	0	0	0	0	0	0	0	0	0	0	0	0
15091	5 Feb 22	05:07:00	1	0	6	0	Ct	0	0	0	0	0	0	0	0	0	0	0	0	0	0	0	0	0	0	0	0	0	0	0	0	0	0	0	0	0	0	0	0	0	0
15092	5 Feb 22	05:08:00	1	0	6	0	Ct	0	0	0	0	0	0	0	0	0	0	0	0	0	0	0	0	0	0	0	0	0	0	0	0	0	0	0	0	0	0	0	0	0	0
15093	5 Feb 22	05:09:00	1	0	6	0	Ct	0	0	0	0	0	0	0	0	0	0	0	0	0	0	0	0	0	0	0	0	0	0	0	0	0	0	0	0	0	0	0	0	0	0
15094	5 Feb 22	05:10:00	1	0	6	0	Ct	0	0	0	0	0	0	0	0	0	0	0	0	0	0	0	0	0	0	0	0	0	0	0	0	0	0	0	0	0	0	0	0	0	0
15095	5 Feb 22	05:11:00	1	0	6	0	Ct	0	0	0	0	0	0	0	0	0	0	2	0	0	0	0	0	0	0	0	0	0	0	0	0	0	0	0	0	0	0	0	0	0	0
15096	5 Feb 22	05:12:00	1	0	6	0	Ct	0	0	0	0	0	0	0	0	0	0	0	0	0	0	0	0	0	0	0	0	0	0	0	0	0	0	0	0	0	0	0	0	0	0
15097	5 Feb 22	05:13:00	1	0	6	0	Ct	0	0	0	0	0	0	0	0	0	0	0	0	0	0	0	0	0	0	0	0	0	0	0	0	0	0	0	0	0	0	0	0	0	0
15098	5 Feb 22	05:14:00	1	0	6	0	Ct	0	0	0	0	0	0	0	0	0	0	0	0	0	0	0	0	0	0	0	0	0	0	0	0	0	0	0	0	0	0	0	0	0	0
15099	5 Feb 22	05:15:00	1	0	6	0	Ct	0	0	0	0	0	0	0	0	0	0	0	0	0	0	0	0	0	0	0	0	0	0	0	0	0	0	0	0	0	0	0	0	0	0
15100	5 Feb 22	05:16:00	1	0	6	0	Ct	0	0	0	0	0	0	0	0	0	0	0	0	0	0	0	0	0	0	0	0	0	0	0	0	0	0	0	0	0	0	0	0	0	0
15101	5 Feb 22	05:17:00	1	0	6	0	Ct	0	0	0	0	0	0	0	0	0	0	0	0	0	0	0	0	0	0	0	0	0	0	0	0	0	0	0	0	0	0	0	0	0	0
15102	5 Feb 22	05:18:00	1	0	6	0	Ct	0	0	0	0	1	0	0	0	0	0	0	0	0	0	0	0	0	0	0	0	0	0	0	0	0	0	0	0	0	0	0	0	0	0
15103	5 Feb 22	05:19:00	1	0	6	0	Ct	0	0	0	0	0	0	0	0	0	0	0	0	0	0	0	0	0	0	0	0	0	0	0	0	0	0	0	0	0	0	0	0	0	0
15104	5 Feb 22	05:20:00	1	0	6	0	Ct	0	0	0	0	0	0	0	0	0	0	0	0	0	0	0	0	0	0	0	0	0	0	0	0	0	0	0	0	0	0	0	0	0	0
15105	5 Feb 22	05:21:00	1	0	6	0	Ct	0	0	0	0	0	0	0	0	0	0	0	0	0	0	0	0	0	0	0	0	0	0	0	0	0	0	0	0	0	0	0	0	0	0
15106	5 Feb 22	05:22:00	1	0	6	0	Ct	0	0	0	0	0	0	0	0	0	0	0	0	0	0	0	0	0	0	0	0	0	0	0	0	0	0	0	0	0	0	0	0	0	0
15107	5 Feb 22	05:23:00	1	0	6	0	Ct	0	0	0	0	0	0	0	0	0	0	0	0	0	0	0	0	0	0	0	0	0	0	0	0	0	0	0	0	0	0	0	0	0	0
15108	5 Feb 22	05:24:00	1	0	6	0	Ct	0	0	0	0	1	0	0	0	0	0	0	0	0	0	0	0	0	0	0	0	0	0	0	0	0	0	0	0	0	0	0	0	0	0
15109	5 Feb 22	05:25:00	1	0	6	0	Ct	0	0	0	0	0	0	0	0	0	0	0	0	0	0	0	0	0	0	0	0	0	0	0	0	0	0	0	0	0	0	0	0	0	0
15110	5 Feb 22	05:26:00	1	0	6	0	Ct	0	0	0	0	0	0	0	0	0	0	0	0	0	0	0	0	0	0	0	0	0	0	0	0	0	0	0	0	0	0	0	0	0	0
15111	5 Feb 22	05:27:00	1	0	6	0	Ct	0	0	0	0	0	0	0	0	0	0	0	0	0	0	0	0	0	0	0	0	0	0	0	0	0	0	0	0	0	0	0	0	0	0
15112	5 Feb 22	05:28:00	1	0	6	0	Ct	0	0	0	0	0	0	1	0	0	0	0	0	0	0	0	0	0	0	0	0	0	0	0	0	0	0	0	0	0	0	0	0	0	0
15113	5 Feb 22	05:29:00	1	0	6	0	Ct	0	0	0	0	2	0	1	0	0	0	0	0	0	0	0	0	0	0	0	0	0	0	0	0	0	0	0	0	0	0	0	0	0	0
15114	5 Feb 22	05:30:00	1	0	6	0	Ct	0	0	0	0	0	0	4	0	0	0	0	0	0	0	0	0	0	0	0	0	0	0	0	0	0	0	0	0	0	0	0	0	0	0
15115	5 Feb 22	05:31:00	1	0	6	0	Ct	0	0	0	0	0	0	1	0	0	0	0	0	0	0	0	0	0	0	0	0	0	0	0	0	0	0	0	0	0	0	0	0	0	0
15116	5 Feb 22	05:32:00	1	0	6	0	Ct	0	0	0	0	0	0	1	0	0	0	0	0	0	0	0	0	0	0	0	0	0	0	0	0	0	0	0	0	0	0	0	0	0	0
15117	5 Feb 22	05:33:00	1	0	6	0	Ct	0	0	0	0	0	0	0	0	0	0	0	0	0	0	0	0	0	0	0	0	0	0	0	0	0	0	0	0	0	0	0	0	0	0
15118	5 Feb 22	05:34:00	1	0	6	0	Ct	0	0	0	0	0	0	0	0	0	0	0	0	0	0	0	0	0	0	0	0	0	0	0	0	0	0	0	0	0	0	0	0	0	0
15119	5 Feb 22	05:35:00	1	0	6	0	Ct	0	0	0	0	0	0	0	0	0	0	0	0	0	0	0	0	0	0	0	0	0	0	0	0	0	0	0	0	0	0	0	0	0	0
15120	5 Feb 22	05:36:00	1	0	6	0	Ct	0	0	0	0	0	0	1	0	0	0	0	0	0	0	0	0	0	0	0	0	0	0	0	0	0	0	0	0	0	0	0	0	0	0
15121	5 Feb 22	05:37:00	1	0	6	0	Ct	0	0	0	0	0	0	1	0	0	0	0	0	0	0	0	0	0	0	0	0	0	0	0	0	0	0	0	0	0	0	0	0	0	0
15122	5 Feb 22	05:38:00	1	0	6	0	Ct	0	0	0	0	0	0	0	0	0	0	0	0	0	0	0	0	0	0	0	0	0	0	0	0	0	0	0	0	0	0	0	0	0	0
15123	5 Feb 22	05:39:00	1	0	6	0	Ct	0	0	0	0	0	0	0	0	0	0	0	0	0	0	0	0	0	0	0	0	0	0	0	0	0	0	0	0	0	0	0	0	0	0
15124	5 Feb 22	05:40:00	1	0	6	0	Ct	0	0	0	0	0	0	2	0	0	0	0	0	0	0	0	0	0	0	0	0	0	0	0	0	0	0	0	0	0	0	0	0	0	0
15125	5 Feb 22	05:41:00	1	0	6	0	Ct	0	0	0	0	0	0	0	0	0	0	0	0	0	0	0	0	0	0	0	0	0	0	0	0	0	0	0	0	0	0	0	0	0	0
15126	5 Feb 22	05:42:00	1	0	6	0	Ct	0	0	0	0	0	0	0	0	0	0	0	0	0	0	0	0	0	0	0	0	0	0	0	0	0	0	0	0	0	0	0	0	0	0
15127	5 Feb 22	05:43:00	1	0	6	0	Ct	0	0	0	0	0	0	0	0	0	0	0	0	0	0	0	0	0	0	0	0	0	0	0	0	0	0	0	0	0	0	0	0	0	0
15128	5 Feb 22	05:44:00	1	0	6	0	Ct	0	0	0	0	0	0	0	0	0	0	0	0	0	0	0	0	0	0	0	0	0	0	0	0	0	0	0	0	0	0	0	0	0	0
15129	5 Feb 22	05:45:00	1	0	6	0	Ct	0	0	0	0	0	0	0	0	0	0	0	0	0	0	0	0	0	0	0	0	0	0	0	0	0	0	0	0	0	0	0	0	0	0
15130	5 Feb 22	05:46:00	1	0	6	0	Ct	0	0	0	0	0	0	0	0	0	0	0	0	0	0	0	0	0	0	0	0	0	0	0	0	0	0	0	0	0	0	0	0	0	0
15131	5 Feb 22	05:47:00	1	0	6	0	Ct	0	0	0	0	0	0	0	0	0	0	0	0	0	0	0	0	0	0	0	0	0	0	0	0	0	0	0	0	0	0	0	0	0	0
15132	5 Feb 22	05:48:00	1	0	6	0	Ct	0	0	0	0	0	0	0	0	0	0	0	0	0	0	0	0	0	0	0	0	0	0	0	0	0	0	0	0	0	0	0	0	0	0
15133	5 Feb 22	05:49:00	1	0	6	0	Ct	0	0	0	0	0	0	0	0	0	0	0	0	0	0	0	0	0	0	0	0	0	0	0	0	0	0	0	0	0	0	0	0	0	0
15134	5 Feb 22	05:50:00	1	0	6	0	Ct	0	0	0	0	0	0	0	0	0	0	0	0	0	0	0	0	0	0	0	0	0	0	0	0	0	0	0	0	0	0	0	0	0	0
15135	5 Feb 22	05:51:00	1	0	6	0	Ct	0	0	0	0	0	0	0	0	0	0	0	0	0	0	0	0	0	0	0	0	0	0	0	0	0	0	0	0	0	0	0	0	0	0
15136	5 Feb 22	05:52:00	1	0	6	0	Ct	0	0	0	0	0	0	0	0	0	0	0	0	0	0	0	0	0	0	0	0	0	0	0	0	0	0	0	0	0	0	0	0	0	0
15137	5 Feb 22	05:53:00	1	0	6	0	Ct	0	0	0	0	0	0	0	0	0	0	0	0	0	0	0	0	0	0	0	0	0	0	0	0	0	0	0	0	0	0	0	0	0	0
15138	5 Feb 22	05:54:00	1	0	6	0	Ct	0	0	0	0	0	0	0	0	0	0	0	0	0	0	0	0	0	0	0	0	0	0	0	0	0	0	0	0	0	0	0	0	0	0
15139	5 Feb 22	05:55:00	1	0	6	0	Ct	0	0	0	0	0	0	0	0	0	0	0	0	0	0	0	0	0	0	0	0	0	0	0	0	0	0	0	0	0	0	0	0	0	0
15140	5 Feb 22	05:56:00	1	0	6	0	Ct	0	0	0	0	0	0	0	0	0	0	0	0	0	0	0	0	0	0	0	0	0	0	0	0	0	0	0	0	0	0	0	0	0	0
15141	5 Feb 22	05:57:00	1	0	6	0	Ct	0	0	0	0	0	0	0	0	0	0	0	0	0	0	0	0	0	0	0	0	0	0	0	0	0	0	0	0	0	0	0	0	0	0
15142	5 Feb 22	05:58:00	1	0	6	0	Ct	0	0	0	0	0	0	0	0	0	0	0	0	0	0	0	0	0	0	0	0	0	0	0	0	0	0	0	0	0	0	0	0	0	0
15143	5 Feb 22	05:59:00	1	0	6	0	Ct	0	0	0	0	0	0	0	0	0	0	0	0	0	0	0	0	0	0	0	0	0	0	0	0	0	0	0	0	0	0	0	0	0	0
15144	5 Feb 22	06:00:00	1	0	6	0	Ct	0	0	0	0	0	0	0	0	0	0	0	0	0	0	0	0	0	0	0	0	0	0	0	0	0	0	0	0	0	0	0	0	0	0
15145	5 Feb 22	06:01:00	1	0	6	0	Ct	0	0	0	0	0	0	0	0	0	0	0	0	0	0	0	0	0	0	0	0	0	0	0	0	0	0	0	0	0	0	0	0	0	0
15146	5 Feb 22	06:02:00	1	0	6	0	Ct	0	0	0	0	0	0	0	0	0	0	0	0	0	0	0	0	0	0	0	0	0	0	0	0	0	0	0	0	0	0	0	0	0	0
15147	5 Feb 22	06:03:00	1	0	6	0	Ct	0	0	0	0	0	0	0	0	0	0	0	0	0	0	0	0	0	0	0	0	0	0	0	0	0	0	0	0	0	0	0	0	0	0
15148	5 Feb 22	06:04:00	1	0	6	0	Ct	0	0	0	0	0	0	0	0	0	0	0	0	0	0	0	0	0	0	0	0	0	0	0	0	0	0	0	0	0	0	0	0	0	0
15149	5 Feb 22	06:05:00	1	0	6	0	Ct	0	0	0	0	0	0	0	0	0	0	0	0	0	0	0	0	0	0	0	0	0	0	0	0	0	0	0	0	0	0	0	0	0	0
15150	5 Feb 22	06:06:00	1	0	6	0	Ct	0	0	0	0	0	0	0	0	0	0	0	0	0	0	0	0	0	0	0	0	0	0	0	0	0	0	0	0	0	0	0	0	0	0
15151	5 Feb 22	06:07:00	1	0	6	0	Ct	0	0	0	0	0	0	0	0	0	0	0	0	0	0	0	0	0	0	0	0	0	0	0	0	0	0	0	0	0	0	0	0	0	0
15152	5 Feb 22	06:08:00	1	0	6	0	Ct	0	0	0	0	0	0	0	0	0	0	0	0	0	0	0	0	0	0	0	0	0	0	0	0	0	0	0	0	0	0	0	0	0	0
15153	5 Feb 22	06:09:00	1	0	6	0	Ct	0	0	0	0	0	0	0	0	0	0	0	0	0	0	0	0	0	0	0	0	0	0	0	0	0	0	0	0	0	0	0	0	0	0
15154	5 Feb 22	06:10:00	1	0	6	0	Ct	0	0	0	0	0	0	0	0	0	0	0	0	0	0	0	0	0	0	0	0	0	0	0	0	0	0	0	0	0	0	0	0	0	0
15155	5 Feb 22	06:11:00	1	0	6	0	Ct	0	0	0	0	0	0	0	0	0	0	0	0	0	0	0	0	0	0	0	0	0	0	0	0	0	0	0	0	0	0	0	0	0	0
15156	5 Feb 22	06:12:00	1	0	6	0	Ct	0	0	0	0	0	0	0	0	0	0	0	0	0	0	0	0	0	0	0	0	0	0	0	0	0	0	1	0	0	0	0	0	0	0
15157	5 Feb 22	06:13:00	1	0	6	0	Ct	0	0	0	0	0	0	0	0	0	0	0	0	0	0	0	0	0	0	0	0	0	0	0	0	0	0	0	0	0	0	0	0	0	0
15158	5 Feb 22	06:14:00	1	0	6	0	Ct	0	0	0	0	0	0	0	0	0	2	0	0	0	0	0	0	0	0	0	0	0	0	0	0	0	0	0	0	0	0	0	0	0	0
15159	5 Feb 22	06:15:00	1	0	6	0	Ct	0	0	0	0	0	0	0	0	0	0	0	0	0	0	0	0	0	0	0	0	0	0	0	0	0	0	0	0	0	0	0	0	0	0
15160	5 Feb 22	06:16:00	1	0	6	0	Ct	0	0	0	0	0	0	0	0	0	2	0	0	0	0	0	0	0	0	0	0	0	0	0	0	0	0	0	0	0	0	0	0	0	0
15161	5 Feb 22	06:17:00	1	0	6	0	Ct	0	0	0	0	0	0	0	0	0	1	0	0	0	0	0	0	0	0	0	0	0	0	0	0	0	0	0	0	0	0	0	0	0	0
15162	5 Feb 22	06:18:00	1	0	6	0	Ct	0	0	0	0	0	0	0	0	0	3	0	0	0	0	0	0	0	0	0	0	0	0	0	0	0	0	0	0	0	0	0	0	0	0
15163	5 Feb 22	06:19:00	1	0	6	0	Ct	0	0	0	0	0	0	0	0	0	1	0	0	0	0	0	0	0	0	0	0	0	0	0	0	0	0	0	0	0	0	0	0	0	0
15164	5 Feb 22	06:20:00	1	0	6	0	Ct	0	0	0	0	0	0	0	0	0	0	0	0	0	0	0	0	0	0	0	0	0	0	0	0	0	0	1	0	0	0	0	0	0	0
15165	5 Feb 22	06:21:00	1	0	6	0	Ct	0	0	0	0	0	0	0	0	0	0	0	0	0	0	0	0	0	0	0	0	0	0	0	0	0	0	0	0	0	0	0	0	0	0
15166	5 Feb 22	06:22:00	1	0	6	0	Ct	0	0	0	0	0	0	0	0	0	0	0	0	0	0	0	0	0	0	0	0	0	0	0	0	0	0	0	0	0	0	0	0	0	0
15167	5 Feb 22	06:23:00	1	0	6	0	Ct	0	0	0	0	0	0	0	0	0	0	0	0	0	0	0	0	0	0	0	0	0	0	0	0	0	0	0	0	0	0	0	0	0	0
15168	5 Feb 22	06:24:00	1	0	6	0	Ct	0	0	0	0	0	0	0	0	0	0	0	0	0	0	0	0	0	0	0	0	0	0	0	0	0	0	0	0	0	0	0	0	0	0
15169	5 Feb 22	06:25:00	1	0	6	0	Ct	0	0	0	0	0	0	0	0	0	0	0	0	0	0	0	0	0	0	0	0	0	0	0	0	0	0	1	0	0	0	0	0	0	0
15170	5 Feb 22	06:26:00	1	0	6	0	Ct	0	0	0	0	0	0	0	0	0	0	0	0	0	0	0	0	0	0	0	0	0	0	0	0	0	0	1	0	0	0	0	0	0	0
15171	5 Feb 22	06:27:00	1	0	6	0	Ct	0	0	0	0	0	0	0	0	0	0	0	0	0	0	0	0	0	0	0	0	0	0	0	0	0	0	1	0	0	0	0	0	0	0
15172	5 Feb 22	06:28:00	1	0	6	0	Ct	0	0	0	0	0	0	0	0	0	0	0	0	0	0	0	0	0	0	0	0	0	0	0	0	0	0	0	0	0	0	0	0	0	0
15173	5 Feb 22	06:29:00	1	0	6	0	Ct	0	0	0	0	0	0	0	0	0	0	0	0	0	0	0	0	0	0	0	0	0	0	0	0	0	0	0	0	0	0	0	0	0	0
15174	5 Feb 22	06:30:00	1	0	6	0	Ct	0	0	0	1	0	0	0	0	0	0	0	0	0	0	0	0	0	0	0	0	0	0	0	0	0	0	0	0	0	0	0	0	0	0
15175	5 Feb 22	06:31:00	1	0	6	0	Ct	0	0	0	0	0	0	0	0	0	0	0	0	0	0	0	0	0	0	0	0	0	0	0	0	0	0	0	0	0	0	0	0	0	0
15176	5 Feb 22	06:32:00	1	0	6	0	Ct	0	0	0	0	0	0	0	0	0	0	0	0	0	0	0	0	0	0	0	0	0	0	0	0	0	0	0	0	0	0	0	0	0	0
15177	5 Feb 22	06:33:00	1	0	6	0	Ct	0	0	0	0	0	0	0	6	0	0	0	0	0	0	0	0	0	0	0	0	0	0	0	0	0	0	0	0	0	0	0	0	0	0
15178	5 Feb 22	06:34:00	1	0	6	0	Ct	0	0	0	0	0	0	0	1	0	0	0	0	0	0	0	0	0	0	0	0	0	0	0	0	0	0	3	0	0	0	0	0	0	0
15179	5 Feb 22	06:35:00	1	0	6	0	Ct	0	0	0	0	0	0	0	0	0	0	0	0	0	0	0	0	0	0	0	0	0	0	0	0	0	0	0	0	0	0	0	0	0	0
15180	5 Feb 22	06:36:00	1	0	6	0	Ct	0	0	0	0	0	0	0	0	0	0	0	0	0	0	0	0	0	0	0	0	0	0	0	0	0	0	0	0	0	0	0	0	3	0
15181	5 Feb 22	06:37:00	1	0	6	0	Ct	0	0	0	8	0	0	0	0	0	0	0	0	0	0	0	0	0	0	0	0	0	0	0	0	0	0	0	0	0	0	0	0	0	0
15182	5 Feb 22	06:38:00	1	0	6	0	Ct	0	0	0	0	0	0	0	5	0	0	0	0	0	0	0	0	0	0	0	0	0	0	0	0	0	0	0	0	0	0	0	0	0	0
15183	5 Feb 22	06:39:00	1	0	6	0	Ct	0	0	0	0	0	0	0	1	0	0	0	0	0	0	0	0	0	0	0	0	0	0	0	0	0	0	0	0	0	0	0	0	2	0
15184	5 Feb 22	06:40:00	1	0	6	0	Ct	0	0	0	0	0	0	0	0	0	0	0	0	0	0	0	0	0	0	0	0	0	0	0	0	0	0	0	0	0	0	0	0	2	0
15185	5 Feb 22	06:41:00	1	0	6	0	Ct	0	0	0	0	0	0	0	0	0	0	0	0	0	0	0	0	0	0	0	0	0	0	0	0	0	0	0	0	0	0	0	0	0	0
15186	5 Feb 22	06:42:00	1	0	6	0	Ct	0	0	0	0	0	0	0	0	0	0	0	0	0	0	0	0	0	0	0	0	0	0	0	0	0	0	0	0	0	0	0	0	0	0
15187	5 Feb 22	06:43:00	1	0	6	0	Ct	0	0	0	0	0	0	0	0	0	1	0	0	0	0	0	0	0	0	0	0	0	0	0	0	0	0	0	0	0	0	0	0	0	0
15188	5 Feb 22	06:44:00	1	0	6	0	Ct	0	0	0	2	0	0	0	0	0	1	0	0	0	0	0	0	0	0	0	0	0	0	0	0	0	0	0	0	0	0	0	0	0	0
15189	5 Feb 22	06:45:00	1	0	6	0	Ct	0	0	0	1	0	0	0	0	0	0	0	0	0	0	0	0	0	0	0	0	0	0	0	0	0	0	0	0	0	0	0	0	0	0
15190	5 Feb 22	06:46:00	1	0	6	0	Ct	0	0	0	0	0	0	0	0	0	0	0	0	0	0	0	0	0	0	0	0	0	0	0	0	0	0	0	0	0	0	0	0	0	0
15191	5 Feb 22	06:47:00	1	0	6	0	Ct	0	0	0	1	0	0	0	0	0	0	0	0	0	0	0	0	0	0	0	0	0	0	0	0	0	0	0	0	0	0	0	0	0	0
15192	5 Feb 22	06:48:00	1	0	6	0	Ct	0	0	0	1	0	0	0	0	0	0	0	0	0	0	0	0	0	0	0	0	0	0	0	0	0	0	0	0	0	0	0	0	0	0
15193	5 Feb 22	06:49:00	1	0	6	0	Ct	0	0	0	0	0	0	0	0	0	0	0	0	0	0	0	0	1	0	0	0	0	0	0	0	0	0	0	0	0	0	0	0	0	0
15194	5 Feb 22	06:50:00	1	0	6	0	Ct	0	0	0	0	0	0	0	0	0	0	0	0	0	0	0	0	0	0	0	0	0	0	0	0	0	0	0	0	0	0	0	0	0	0
15195	5 Feb 22	06:51:00	1	0	6	0	Ct	0	0	0	0	0	0	0	0	0	0	0	0	0	0	0	0	0	0	0	0	0	0	0	0	0	0	0	0	0	0	0	0	0	0
15196	5 Feb 22	06:52:00	1	0	6	0	Ct	0	0	0	0	0	0	0	0	0	0	0	0	0	0	0	0	0	0	0	0	0	0	0	0	0	0	0	0	0	0	0	0	0	0
15197	5 Feb 22	06:53:00	1	0	6	0	Ct	0	0	0	0	0	0	0	0	0	0	0	0	0	0	0	0	0	0	0	0	0	0	0	0	0	0	0	0	0	0	0	0	0	0
15198	5 Feb 22	06:54:00	1	0	6	0	Ct	0	0	0	2	0	0	0	0	0	0	0	0	0	0	0	0	0	0	0	0	0	0	0	0	0	0	0	0	0	0	0	0	0	0
15199	5 Feb 22	06:55:00	1	0	6	0	Ct	0	0	0	0	0	0	0	0	0	0	0	0	0	0	0	0	0	0	0	0	0	0	0	0	0	0	0	0	0	0	0	0	0	0
15200	5 Feb 22	06:56:00	1	0	6	0	Ct	0	0	0	1	0	0	0	0	0	0	0	0	0	0	0	0	0	0	0	0	0	0	0	0	0	0	0	0	0	0	0	0	0	0
15201	5 Feb 22	06:57:00	1	0	6	0	Ct	0	0	0	0	0	0	0	0	0	0	0	0	0	0	0	0	0	0	0	0	0	0	0	0	0	0	0	0	0	0	0	0	0	0
15202	5 Feb 22	06:58:00	1	0	6	0	Ct	0	0	0	0	0	0	0	0	0	1	0	0	0	0	0	0	0	0	0	0	0	0	0	0	0	0	0	0	0	0	0	0	0	0
15203	5 Feb 22	06:59:00	1	0	6	0	Ct	0	0	0	0	0	0	0	0	0	0	0	0	0	0	0	0	0	0	0	0	0	0	0	0	0	0	0	0	1	0	0	0	0	0
15204	5 Feb 22	07:00:00	1	0	6	0	Ct	0	0	0	0	0	0	0	0	0	0	0	0	0	0	0	0	0	0	0	0	0	0	0	0	0	0	0	0	0	0	0	0	0	0
15205	5 Feb 22	07:01:00	1	0	6	0	Ct	0	0	0	0	0	0	0	0	0	0	0	0	0	0	0	0	0	0	0	0	0	0	0	0	0	0	0	0	0	0	0	0	0	0
15206	5 Feb 22	07:02:00	1	0	6	0	Ct	0	0	0	0	0	0	0	0	0	0	0	0	0	0	0	0	0	0	0	0	0	0	0	0	0	0	0	0	4	0	0	0	0	0
15207	5 Feb 22	07:03:00	1	0	6	0	Ct	0	0	0	0	0	0	0	0	0	0	0	0	0	0	0	0	0	0	0	0	0	0	0	0	0	0	0	0	0	0	0	0	0	0
15208	5 Feb 22	07:04:00	1	0	6	0	Ct	0	0	0	0	0	0	0	0	0	0	0	0	0	0	0	0	0	0	0	0	0	0	0	0	0	0	0	0	0	0	0	0	0	0
15209	5 Feb 22	07:05:00	1	0	6	0	Ct	0	0	0	0	0	0	0	0	0	0	0	0	0	0	0	0	0	0	0	0	0	0	0	0	0	0	0	0	0	0	0	0	0	0
15210	5 Feb 22	07:06:00	1	0	6	0	Ct	0	0	0	0	0	0	0	0	0	0	0	0	0	0	0	0	0	3	0	0	0	0	0	0	0	0	0	0	0	0	0	0	0	0
15211	5 Feb 22	07:07:00	1	0	6	0	Ct	0	0	0	0	0	0	0	0	0	0	0	0	0	0	0	0	0	0	0	0	0	0	0	0	0	0	1	0	0	0	0	0	0	0
15212	5 Feb 22	07:08:00	1	0	6	0	Ct	0	0	0	0	0	0	0	0	0	0	0	0	0	0	0	0	0	2	0	0	0	0	0	0	0	0	1	0	0	0	0	0	0	0
15213	5 Feb 22	07:09:00	1	0	6	0	Ct	0	0	0	0	0	0	0	0	0	0	0	0	0	0	0	0	0	0	0	0	0	0	0	0	0	0	0	0	0	0	0	0	0	0
15214	5 Feb 22	07:10:00	1	0	6	0	Ct	0	0	0	0	0	0	0	0	0	0	0	0	0	0	0	0	0	2	0	0	0	0	0	0	0	0	0	0	0	0	0	0	0	0
15215	5 Feb 22	07:11:00	1	0	6	0	Ct	0	0	0	0	0	0	0	0	0	0	0	0	0	0	0	0	0	0	0	0	0	0	0	0	0	0	0	0	0	0	0	0	0	0
15216	5 Feb 22	07:12:00	1	0	6	0	Ct	0	0	0	0	0	0	0	0	0	0	0	0	0	0	0	0	3	0	0	0	0	0	0	0	0	0	0	0	1	0	0	0	0	0
15217	5 Feb 22	07:13:00	1	0	6	0	Ct	0	0	0	0	0	0	0	0	0	0	0	0	0	0	0	1	0	0	0	0	0	0	0	0	0	0	0	0	1	0	0	0	0	0
15218	5 Feb 22	07:14:00	1	0	6	0	Ct	0	0	0	0	0	0	0	0	0	0	0	0	0	0	0	0	0	0	0	0	0	0	0	0	0	0	0	0	0	0	0	0	0	0
15219	5 Feb 22	07:15:00	1	0	6	0	Ct	0	0	0	0	0	0	0	0	0	0	0	0	0	0	0	1	0	0	0	0	0	0	0	0	0	0	0	0	0	0	0	0	0	0
15220	5 Feb 22	07:16:00	1	0	6	0	Ct	0	0	0	0	0	0	0	0	0	0	0	0	0	0	0	0	0	0	0	0	0	0	0	0	0	0	0	0	0	0	0	0	0	0
15221	5 Feb 22	07:17:00	1	0	6	0	Ct	0	0	0	0	0	0	0	0	0	0	0	0	0	0	0	0	0	0	0	0	0	0	0	0	0	0	0	0	0	0	0	0	0	0
15222	5 Feb 22	07:18:00	1	0	6	0	Ct	0	0	0	0	0	0	0	0	0	0	0	0	0	0	0	0	0	0	0	0	0	0	0	0	0	0	0	0	0	0	0	0	0	0
15223	5 Feb 22	07:19:00	1	0	6	0	Ct	0	0	0	0	0	0	0	0	0	0	0	0	0	0	0	0	0	0	0	0	0	0	0	0	0	0	0	0	0	0	0	0	0	0
15224	5 Feb 22	07:20:00	1	0	6	0	Ct	0	0	0	0	0	0	0	0	0	0	0	0	0	0	0	0	0	0	0	0	0	0	0	0	0	0	0	0	0	0	0	0	0	0
15225	5 Feb 22	07:21:00	1	0	6	0	Ct	0	0	0	0	0	0	0	0	0	0	0	0	0	0	0	0	0	0	0	0	0	0	0	0	0	0	0	0	0	0	0	0	0	0
15226	5 Feb 22	07:22:00	1	0	6	0	Ct	0	0	0	0	0	0	0	0	0	0	0	0	0	0	0	2	0	0	0	0	0	0	0	0	0	0	0	0	0	0	0	0	0	0
15227	5 Feb 22	07:23:00	1	0	6	0	Ct	0	0	0	0	0	0	0	0	0	0	0	0	0	0	0	4	0	0	0	0	0	0	0	0	0	0	0	0	0	0	0	0	0	0
15228	5 Feb 22	07:24:00	1	0	6	0	Ct	0	0	0	0	0	0	0	5	0	0	0	0	0	0	0	1	0	0	0	0	0	0	0	0	0	0	0	0	0	0	0	0	0	0
15229	5 Feb 22	07:25:00	1	0	6	0	Ct	0	0	0	0	0	0	0	3	0	0	0	0	0	0	0	3	0	0	0	0	0	0	0	0	0	0	0	0	0	0	0	0	0	0
15230	5 Feb 22	07:26:00	1	0	6	0	Ct	0	0	0	0	0	0	0	0	0	0	0	0	0	0	0	3	0	0	0	0	0	0	0	0	0	0	0	0	0	0	0	0	0	0
15231	5 Feb 22	07:27:00	1	0	6	0	Ct	0	0	0	0	0	0	0	0	0	0	0	0	0	0	0	2	0	0	0	0	0	0	0	0	0	0	0	0	0	0	0	0	0	0
15232	5 Feb 22	07:28:00	1	0	6	0	Ct	0	0	0	0	0	0	0	0	0	0	0	0	0	0	0	0	0	0	0	0	0	0	0	0	0	0	0	0	0	0	0	0	0	0
15233	5 Feb 22	07:29:00	1	0	6	0	Ct	0	0	0	0	0	0	0	0	0	0	0	0	0	0	0	0	0	0	0	0	0	0	0	0	0	0	0	0	0	0	0	0	0	0
15234	5 Feb 22	07:30:00	1	0	6	0	Ct	0	0	0	0	0	0	0	0	0	0	0	0	0	0	0	0	0	2	0	0	0	0	0	0	0	0	0	0	0	0	0	0	0	0
15235	5 Feb 22	07:31:00	1	0	6	0	Ct	0	0	0	0	0	0	0	0	0	0	0	0	0	0	0	0	0	2	0	0	0	0	0	0	0	0	0	0	0	0	0	0	0	0
15236	5 Feb 22	07:32:00	1	0	6	0	Ct	0	0	0	0	0	0	0	0	0	0	0	0	0	0	0	0	0	0	0	0	0	0	0	0	0	0	0	0	0	0	0	0	0	0
15237	5 Feb 22	07:33:00	1	0	6	0	Ct	0	0	0	0	0	0	0	0	0	0	0	0	0	0	0	0	0	0	0	0	0	0	0	0	0	0	0	0	0	0	0	0	0	0
15238	5 Feb 22	07:34:00	1	0	6	0	Ct	0	0	0	0	0	0	0	0	0	0	0	0	0	0	0	0	0	0	0	0	0	0	0	0	0	0	0	0	0	0	0	0	0	0
15239	5 Feb 22	07:35:00	1	0	6	0	Ct	0	0	0	0	0	0	0	0	0	0	0	0	0	0	0	0	0	0	0	0	0	0	0	0	0	0	0	0	0	0	0	0	0	0
15240	5 Feb 22	07:36:00	1	0	6	0	Ct	0	0	0	0	0	0	0	0	0	0	0	0	0	0	0	0	0	1	0	0	0	0	0	0	0	0	0	0	0	0	0	0	0	0
15241	5 Feb 22	07:37:00	1	0	6	0	Ct	0	0	0	0	0	0	0	0	0	0	0	0	0	0	0	0	0	2	0	0	0	0	0	0	0	0	0	0	0	0	0	0	0	0
15242	5 Feb 22	07:38:00	1	0	6	0	Ct	0	0	0	0	0	0	0	0	0	0	0	0	0	0	0	0	0	0	0	0	0	0	0	0	0	0	0	0	0	0	0	0	0	0
15243	5 Feb 22	07:39:00	1	0	6	0	Ct	0	0	0	0	0	0	0	0	0	0	0	0	0	0	0	0	0	0	0	0	0	0	0	0	0	0	0	0	0	0	0	0	0	0
15244	5 Feb 22	07:40:00	1	0	6	0	Ct	0	0	0	0	0	0	0	0	0	0	0	0	0	0	0	0	0	0	0	0	0	0	0	0	0	0	0	0	0	0	0	0	0	0
15245	5 Feb 22	07:41:00	1	0	6	0	Ct	0	0	0	0	0	0	0	0	0	0	0	0	0	0	0	0	0	0	0	0	0	0	0	0	0	0	0	0	0	0	0	0	0	0
15246	5 Feb 22	07:42:00	1	0	6	0	Ct	0	0	0	0	0	0	0	0	0	0	0	0	0	0	0	0	0	0	0	0	0	0	0	0	0	0	0	0	0	0	0	0	0	0
15247	5 Feb 22	07:43:00	1	0	6	0	Ct	0	0	0	0	0	0	0	0	0	0	0	0	0	0	0	0	0	0	0	0	0	0	0	0	0	0	0	0	0	0	0	0	0	0
15248	5 Feb 22	07:44:00	1	0	6	0	Ct	0	0	0	0	0	0	0	0	0	0	0	0	0	0	0	0	0	0	0	0	0	0	0	0	0	0	0	0	0	0	0	0	0	0
15249	5 Feb 22	07:45:00	1	0	6	0	Ct	0	0	0	0	0	0	0	0	0	0	0	0	0	0	0	0	0	0	0	0	0	0	0	0	0	0	0	0	0	0	0	0	0	0
15250	5 Feb 22	07:46:00	1	0	6	0	Ct	0	0	0	0	0	0	0	0	0	0	0	0	0	0	0	0	0	0	0	0	0	0	0	0	0	0	0	0	0	0	0	0	0	0
15251	5 Feb 22	07:47:00	1	0	6	0	Ct	0	0	0	0	0	0	0	0	0	0	0	0	0	0	0	0	0	0	0	0	0	0	0	0	0	0	0	0	0	0	0	0	0	0
15252	5 Feb 22	07:48:00	1	0	6	0	Ct	0	0	0	0	0	0	0	0	0	0	0	0	0	0	0	0	0	0	0	0	0	0	0	0	0	0	0	0	0	0	0	0	0	0
15253	5 Feb 22	07:49:00	1	0	6	0	Ct	0	0	0	0	0	0	0	0	0	0	0	0	0	0	0	0	0	0	0	0	0	0	0	0	0	0	0	0	0	0	0	0	0	0
15254	5 Feb 22	07:50:00	1	0	6	0	Ct	0	0	0	0	0	0	0	0	0	0	0	0	0	0	0	0	0	0	0	0	0	0	0	0	0	0	0	0	0	0	0	0	0	0
15255	5 Feb 22	07:51:00	1	0	6	0	Ct	0	0	0	0	0	0	0	0	0	0	0	0	0	0	0	0	0	0	0	0	0	0	0	0	0	0	0	0	0	0	0	0	0	0
15256	5 Feb 22	07:52:00	1	0	6	0	Ct	0	0	0	0	0	0	0	0	0	0	0	0	0	0	0	0	0	0	0	0	0	0	0	0	0	0	0	0	0	0	0	0	0	0
15257	5 Feb 22	07:53:00	1	0	6	0	Ct	0	0	0	0	0	0	0	0	0	0	0	0	0	0	0	0	0	0	0	0	0	0	0	0	0	0	0	0	0	0	0	0	0	0
15258	5 Feb 22	07:54:00	1	0	6	0	Ct	0	0	0	0	0	0	0	0	0	0	0	0	0	0	1	0	0	0	0	0	0	0	0	0	0	0	0	0	0	0	0	0	0	0
15259	5 Feb 22	07:55:00	1	0	6	0	Ct	0	0	0	0	0	0	0	0	0	0	0	0	0	0	0	0	0	0	0	0	0	0	0	0	0	0	0	0	0	0	0	0	0	0
15260	5 Feb 22	07:56:00	1	0	6	0	Ct	0	0	0	0	0	0	0	0	0	0	0	0	0	0	0	0	0	0	0	0	0	0	0	0	0	0	0	0	0	0	0	0	0	0
15261	5 Feb 22	07:57:00	1	0	6	0	Ct	0	0	0	0	0	0	0	0	0	0	0	0	0	0	0	0	0	0	0	0	0	0	0	0	0	0	0	0	0	0	0	0	0	0
15262	5 Feb 22	07:58:00	1	0	6	0	Ct	0	0	0	0	0	0	0	0	0	0	0	0	0	0	0	0	0	0	0	0	0	0	0	0	0	0	0	0	0	0	0	0	0	0
15263	5 Feb 22	07:59:00	1	0	6	0	Ct	0	0	0	0	0	0	0	0	0	0	0	0	0	0	0	0	0	0	0	0	0	0	0	0	0	0	0	0	0	0	0	0	0	0
15264	5 Feb 22	08:00:00	1	0	6	0	Ct	0	0	0	0	0	0	0	0	0	0	0	0	0	0	0	0	0	0	0	0	0	0	0	0	0	0	0	0	0	0	0	0	0	0
15265	5 Feb 22	08:01:00	1	0	6	0	Ct	0	0	0	0	0	0	0	0	0	0	0	2	0	0	0	0	0	0	0	0	0	0	0	0	0	0	0	0	0	0	0	0	0	0
15266	5 Feb 22	08:02:00	1	0	6	0	Ct	0	1	0	0	0	0	0	0	0	1	0	0	0	0	0	0	0	0	0	0	0	0	0	0	3	0	0	0	0	0	0	0	0	0
15267	5 Feb 22	08:03:00	1	0	6	0	Ct	0	1	1	1	0	0	1	0	0	0	0	1	0	0	0	0	1	0	0	0	0	0	0	0	0	1	0	0	1	0	1	0	0	0
15268	5 Feb 22	08:04:00	1	0	6	0	Ct	0	1	0	0	0	0	0	0	0	0	0	2	1	0	0	0	0	2	1	0	1	0	1	0	0	0	0	0	1	0	0	0	0	1
15269	5 Feb 22	08:05:00	1	0	6	0	Ct	0	1	0	1	0	1	1	0	1	2	0	0	1	0	0	1	1	1	0	1	0	0	0	1	0	0	0	0	0	1	0	0	0	0
15270	5 Feb 22	08:06:00	1	0	6	0	Ct	0	1	0	0	0	0	1	0	0	1	0	2	1	1	0	1	2	2	0	0	0	0	1	0	0	0	1	0	1	0	0	0	0	0
15271	5 Feb 22	08:07:00	1	0	6	0	Ct	0	1	0	0	0	0	0	1	0	1	0	0	1	0	0	0	0	3	0	0	0	0	0	0	0	0	1	0	0	0	0	1	0	0
15272	5 Feb 22	08:08:00	1	0	6	0	Ct	0	1	0	1	0	0	0	1	0	1	0	2	1	1	0	0	1	1	0	0	0	0	1	0	0	0	1	0	1	0	0	1	0	0
15273	5 Feb 22	08:09:00	1	0	6	0	Ct	0	1	0	0	0	0	0	1	0	1	0	0	0	0	0	1	2	3	0	0	0	0	1	0	0	2	1	0	0	0	0	0	0	0
15274	5 Feb 22	08:10:00	1	0	6	0	Ct	0	1	0	0	0	0	0	1	0	4	0	0	1	0	0	1	1	3	0	1	1	0	0	0	0	0	1	0	0	0	0	0	0	0
15275	5 Feb 22	08:11:00	1	0	6	0	Ct	0	1	0	0	0	0	1	0	0	1	0	2	3	0	0	1	0	2	0	2	0	0	2	0	0	0	2	0	0	1	0	0	0	3
15276	5 Feb 22	08:12:00	1	0	6	0	Ct	0	1	0	1	0	0	1	2	0	3	0	0	1	0	0	0	1	1	0	0	0	1	1	0	0	0	0	0	0	0	0	0	0	0
15277	5 Feb 22	08:13:00	1	0	6	0	Ct	0	1	0	0	0	0	0	0	0	2	0	2	0	2	0	1	0	2	1	0	0	0	0	0	0	1	0	0	0	0	0	0	0	0
15278	5 Feb 22	08:14:00	1	0	6	0	Ct	0	1	0	0	1	0	0	3	0	1	0	0	1	0	0	1	1	3	0	0	0	0	0	0	0	0	0	0	0	0	0	0	0	0
15279	5 Feb 22	08:15:00	1	0	6	0	Ct	0	1	0	2	0	0	0	1	0	2	0	1	0	2	0	2	1	2	1	0	0	0	1	0	0	0	0	0	1	0	0	0	1	1
15280	5 Feb 22	08:16:00	1	0	6	0	Ct	0	1	0	2	0	0	2	0	0	2	0	1	0	0	0	1	1	1	0	0	2	0	0	0	0	0	0	0	0	0	0	0	0	0
15281	5 Feb 22	08:17:00	1	0	6	0	Ct	0	1	0	0	0	0	0	1	0	1	0	2	1	1	0	0	1	1	0	0	0	0	0	0	0	1	1	0	1	0	0	0	0	1
15282	5 Feb 22	08:18:00	1	0	6	0	Ct	0	1	0	0	0	0	0	1	0	1	0	1	1	1	0	1	0	1	0	5	0	0	0	0	0	0	1	0	0	0	0	0	0	0
15283	5 Feb 22	08:19:00	1	0	6	0	Ct	0	1	0	2	0	0	1	2	0	0	0	1	2	0	0	0	2	1	0	1	0	0	1	0	0	1	2	0	0	1	0	0	0	0
15284	5 Feb 22	08:20:00	1	0	6	0	Ct	0	1	0	1	0	0	1	2	2	1	0	2	1	0	0	0	1	1	0	0	0	0	0	0	0	1	0	0	0	0	0	0	0	1
15285	5 Feb 22	08:21:00	1	0	6	0	Ct	0	1	0	0	0	0	0	0	0	1	0	1	4	0	0	0	1	2	1	0	0	0	0	0	0	1	2	0	1	0	0	0	0	1
15286	5 Feb 22	08:22:00	1	0	6	0	Ct	0	1	0	0	0	0	0	2	0	1	0	1	1	1	0	0	1	3	0	0	0	0	1	0	0	0	1	1	0	0	0	0	0	1
15287	5 Feb 22	08:23:00	1	0	6	0	Ct	0	1	0	0	0	0	0	1	0	2	1	1	1	2	1	2	1	1	1	0	1	0	1	0	0	2	1	0	0	0	0	0	0	0
15288	5 Feb 22	08:24:00	1	0	6	0	Ct	0	1	0	1	0	0	0	1	1	1	0	1	3	1	2	1	0	2	0	0	0	0	1	1	0	0	1	0	1	0	0	0	0	0
15289	5 Feb 22	08:25:00	1	0	6	0	Ct	0	1	0	0	0	0	0	1	2	2	0	2	0	0	2	0	0	2	0	0	0	0	0	1	0	2	1	0	1	0	0	0	0	0
15290	5 Feb 22	08:26:00	1	0	6	0	Ct	0	1	0	0	0	0	0	2	1	2	0	1	0	0	0	2	0	1	0	0	0	0	1	0	0	1	0	0	0	0	0	0	0	3
15291	5 Feb 22	08:27:00	1	0	6	0	Ct	0	1	0	0	0	0	0	1	1	1	0	2	0	1	0	0	1	1	0	0	0	0	1	0	0	0	1	0	0	0	0	0	0	0
15292	5 Feb 22	08:28:00	1	0	6	0	Ct	0	1	0	0	0	0	0	2	5	1	0	1	0	1	1	0	1	1	0	0	0	0	0	0	0	1	0	0	0	0	0	0	0	1
15293	5 Feb 22	08:29:00	1	0	6	0	Ct	0	1	0	0	0	0	0	2	0	1	0	0	0	0	0	0	0	1	0	0	0	0	1	0	0	1	1	0	1	0	0	0	0	2
15294	5 Feb 22	08:30:00	1	0	6	0	Ct	0	1	0	0	0	0	0	1	0	2	0	2	0	1	1	1	1	1	0	0	0	0	0	0	0	3	0	0	1	0	0	0	0	1
15295	5 Feb 22	08:31:00	1	0	6	0	Ct	0	1	0	0	0	0	0	0	1	1	0	1	2	0	1	1	1	1	0	0	1	0	1	0	0	1	0	0	1	0	0	0	0	1
15296	5 Feb 22	08:32:00	1	0	6	0	Ct	0	1	1	0	0	0	0	2	1	2	0	0	3	1	1	0	0	3	0	0	0	0	2	0	0	0	0	0	1	0	0	0	0	1
15297	5 Feb 22	08:33:00	1	0	6	0	Ct	0	1	1	0	0	0	0	0	2	2	0	1	0	0	1	0	1	1	0	0	0	0	0	0	0	1	1	0	0	0	0	0	0	2
15298	5 Feb 22	08:34:00	1	0	6	0	Ct	0	1	0	0	0	0	0	2	1	1	0	1	1	1	1	0	0	1	0	0	0	0	0	0	0	4	2	0	1	0	0	0	0	1
15299	5 Feb 22	08:35:00	1	0	6	0	Ct	0	1	0	0	0	0	1	1	1	1	0	2	1	1	0	1	2	2	0	0	0	0	0	0	0	1	0	0	0	0	0	0	0	0
15300	5 Feb 22	08:36:00	1	0	6	0	Ct	0	1	1	0	0	0	0	1	0	1	0	0	0	0	0	1	1	1	0	0	1	0	2	0	0	1	0	0	0	0	0	0	0	1
15301	5 Feb 22	08:37:00	1	0	6	0	Ct	0	1	1	0	0	0	0	2	0	2	0	1	0	2	2	0	2	1	0	1	0	0	0	0	0	0	1	0	1	0	0	1	0	0
15302	5 Feb 22	08:38:00	1	0	6	0	Ct	0	1	0	0	0	0	0	2	1	0	0	1	1	0	0	1	0	0	0	0	0	4	1	0	0	1	1	0	0	0	0	0	0	1
15303	5 Feb 22	08:39:00	1	0	6	0	Ct	0	1	0	0	0	0	0	1	0	1	0	0	1	1	0	0	0	0	0	0	0	0	1	0	0	0	0	0	1	0	0	0	0	0
15304	5 Feb 22	08:40:00	1	0	6	0	Ct	0	1	0	0	0	0	1	1	1	2	0	2	0	1	0	1	0	1	0	0	0	1	0	0	0	0	2	0	0	0	0	0	0	1
15305	5 Feb 22	08:41:00	1	0	6	0	Ct	0	1	0	0	0	0	0	1	0	1	0	0	1	0	1	0	2	4	0	0	0	0	4	0	0	1	0	0	0	0	0	0	0	1
15306	5 Feb 22	08:42:00	1	0	6	0	Ct	0	1	0	0	0	0	0	2	2	2	0	1	0	1	1	0	0	1	0	0	0	0	2	0	0	1	1	0	2	0	0	0	0	0
15307	5 Feb 22	08:43:00	1	0	6	0	Ct	0	1	0	0	0	0	0	1	0	2	0	2	0	1	1	0	1	0	0	0	1	0	0	0	0	0	0	0	0	0	0	0	0	1
15308	5 Feb 22	08:44:00	1	0	6	0	Ct	0	1	0	0	0	0	0	2	0	2	0	0	2	1	1	0	0	1	0	0	0	0	1	0	0	0	1	0	0	0	0	1	0	0
15309	5 Feb 22	08:45:00	1	0	6	0	Ct	0	1	1	0	0	0	0	1	2	2	0	0	0	0	1	0	1	2	1	0	1	0	2	0	0	0	0	0	1	1	0	0	0	1
15310	5 Feb 22	08:46:00	1	0	6	0	Ct	0	1	1	0	0	0	0	0	3	2	0	1	0	0	1	0	0	1	0	0	0	0	1	0	0	1	1	0	2	0	0	1	0	1
15311	5 Feb 22	08:47:00	1	0	6	0	Ct	0	1	0	0	0	0	0	1	3	0	0	1	0	1	0	0	0	1	0	1	1	0	0	0	0	2	0	0	0	0	0	0	0	0
15312	5 Feb 22	08:48:00	1	0	6	0	Ct	0	1	0	0	0	0	0	2	0	3	0	4	0	0	0	0	2	1	0	0	0	1	0	0	0	0	0	0	1	0	0	1	0	2
15313	5 Feb 22	08:49:00	1	0	6	0	Ct	0	1	0	0	0	0	0	0	1	2	0	0	1	0	0	0	1	2	0	0	0	1	0	0	0	1	0	0	0	0	0	0	0	1
15314	5 Feb 22	08:50:00	1	0	6	0	Ct	0	1	0	0	0	0	0	1	0	0	0	2	0	0	2	0	1	1	0	0	0	2	2	0	0	1	0	0	0	0	0	0	0	0
15315	5 Feb 22	08:51:00	1	0	6	0	Ct	0	1	0	0	0	0	0	2	0	2	0	0	0	0	1	0	0	1	0	0	0	0	0	0	0	1	0	0	0	0	0	0	0	1
15316	5 Feb 22	08:52:00	1	0	6	0	Ct	0	1	0	0	0	0	0	1	0	2	0	0	1	0	0	0	1	1	0	0	0	0	3	0	0	1	0	0	1	1	0	0	0	1
15317	5 Feb 22	08:53:00	1	0	6	0	Ct	0	1	0	0	0	0	0	2	0	1	0	0	1	1	1	0	2	2	0	0	0	1	0	0	0	1	0	0	0	0	0	0	0	2
15318	5 Feb 22	08:54:00	1	0	6	0	Ct	0	1	0	2	0	0	0	1	1	1	0	1	0	1	0	0	1	1	0	0	2	0	1	0	0	0	0	0	0	0	0	0	0	1
15319	5 Feb 22	08:55:00	1	0	6	0	Ct	0	1	0	1	0	0	1	0	1	1	0	2	0	0	1	0	0	1	0	0	1	1	1	0	0	1	0	0	0	2	0	0	0	1
15320	5 Feb 22	08:56:00	1	0	6	0	Ct	0	1	0	1	0	0	0	2	1	1	0	0	1	1	2	0	1	1	1	0	0	0	1	0	0	0	0	0	1	0	0	0	0	0
15321	5 Feb 22	08:57:00	1	0	6	0	Ct	0	1	0	1	0	0	0	2	1	0	0	1	1	0	0	0	1	1	0	0	0	0	0	0	0	0	0	0	0	0	0	0	0	0
15322	5 Feb 22	08:58:00	1	0	6	0	Ct	0	1	0	0	0	0	0	0	0	1	0	0	0	1	1	0	1	0	0	0	0	3	0	1	0	0	0	0	0	0	0	0	0	3
15323	5 Feb 22	08:59:00	1	0	6	0	Ct	0	1	0	0	0	0	1	0	2	1	0	1	0	1	0	0	0	1	0	0	0	0	2	0	0	0	0	0	0	0	0	0	0	1
15324	5 Feb 22	09:00:00	1	0	6	0	Ct	0	1	0	0	0	0	0	1	0	1	0	2	0	0	0	0	0	1	0	0	1	0	2	1	0	0	0	0	0	0	0	0	0	1
15325	5 Feb 22	09:01:00	1	0	6	0	Ct	0	1	0	0	0	0	0	1	1	0	0	0	0	0	0	1	2	1	0	0	0	1	1	0	0	1	0	0	1	0	0	0	0	0
15326	5 Feb 22	09:02:00	1	0	6	0	Ct	0	1	0	0	0	0	0	2	0	1	0	1	0	0	0	1	0	2	0	0	1	0	0	0	0	0	0	0	0	0	0	0	0	2
15327	5 Feb 22	09:03:00	1	0	6	0	Ct	0	1	0	0	0	0	0	2	0	1	0	0	0	0	0	0	1	1	0	0	0	1	1	0	0	0	0	0	1	0	0	0	0	1
15328	5 Feb 22	09:04:00	1	0	6	0	Ct	0	1	0	1	0	0	0	2	1	1	0	1	0	2	0	0	0	2	0	0	1	0	0	0	0	0	0	0	0	0	0	0	0	0
15329	5 Feb 22	09:05:00	1	0	6	0	Ct	0	1	0	0	0	0	0	2	1	2	0	1	0	0	0	1	1	3	0	0	0	0	1	0	0	0	0	0	0	1	0	0	0	0
15330	5 Feb 22	09:06:00	1	0	6	0	Ct	0	1	0	0	0	0	0	1	1	1	0	0	0	0	1	1	2	0	0	0	0	1	1	1	0	2	0	0	2	0	0	0	0	0
15331	5 Feb 22	09:07:00	1	0	6	0	Ct	0	1	0	1	0	0	0	2	1	1	0	1	0	1	1	0	0	2	0	0	0	0	0	0	0	1	2	0	0	1	0	0	0	2
15332	5 Feb 22	09:08:00	1	0	6	0	Ct	0	1	0	0	0	0	0	1	0	2	0	0	0	1	1	0	2	2	0	0	1	0	0	0	0	0	0	0	0	0	0	0	0	0
15333	5 Feb 22	09:09:00	1	0	6	0	Ct	0	1	0	1	0	0	0	0	0	1	0	0	0	1	1	0	0	1	0	0	0	0	1	0	0	1	0	0	0	0	0	0	0	1
15334	5 Feb 22	09:10:00	1	0	6	0	Ct	0	1	0	0	0	0	0	1	0	1	0	1	0	0	0	0	1	0	0	0	1	0	0	0	0	1	0	0	0	0	0	0	0	0
15335	5 Feb 22	09:11:00	1	0	6	0	Ct	0	1	0	0	0	0	0	1	1	0	0	0	0	0	0	0	0	2	0	1	0	0	1	0	1	0	0	0	0	3	0	0	0	0
15336	5 Feb 22	09:12:00	1	0	6	0	Ct	0	1	0	1	0	0	0	1	1	1	0	2	0	0	0	0	1	0	0	0	0	0	0	0	0	1	0	0	1	4	0	0	0	0
15337	5 Feb 22	09:13:00	1	0	6	0	Ct	0	1	0	0	0	0	0	1	0	0	0	0	0	1	0	0	2	1	0	0	0	1	0	0	0	0	0	0	2	1	0	0	0	0
15338	5 Feb 22	09:14:00	1	0	6	0	Ct	0	1	0	0	0	0	0	3	1	1	0	1	0	0	1	0	0	1	0	0	0	4	1	0	0	1	0	0	0	0	0	0	0	0
15339	5 Feb 22	09:15:00	1	0	6	0	Ct	0	1	1	0	0	0	0	0	0	1	0	2	0	0	1	0	0	2	0	0	0	0	0	1	0	0	1	0	1	0	0	0	0	0
15340	5 Feb 22	09:16:00	1	0	6	0	Ct	0	1	1	0	0	0	0	2	3	1	0	1	0	0	0	0	0	2	0	0	0	0	0	0	0	1	0	0	0	1	0	1	0	0
15341	5 Feb 22	09:17:00	1	0	6	0	Ct	0	1	0	0	1	0	1	0	0	1	0	0	0	0	1	0	0	1	0	0	0	1	1	0	0	0	0	0	0	1	0	0	0	1
15342	5 Feb 22	09:18:00	1	0	6	0	Ct	0	1	1	0	0	0	1	2	1	1	0	0	0	0	0	0	0	1	0	0	0	0	2	0	0	0	0	0	1	0	0	0	0	0
15343	5 Feb 22	09:19:00	1	0	6	0	Ct	0	1	1	0	0	0	0	1	0	1	0	2	0	0	1	0	0	1	0	0	0	0	1	0	0	0	0	0	0	0	0	0	0	0
[truncated: 3,759 more rows]
