# Supplementary material for: Odor-regulated oviposition behavior in an ecological specialist
Source: Nat Commun. 2023 May 26;14:3041. doi: 10.1038/s41467-023-38722-z (PMC10219952; doi:10.1038/s41467-023-38722-z)
Supplement: Supplementary file 10 — Source Data [file 41467_2023_38722_MOESM10_ESM.zip › FigureS3_data/Monitor1-3.txt]

19104	8 Feb 22	00:00:00	1	0	1	0	Ct	0	0	0	0	0	0	2	0	1	0	2	0	0	0	0	0	0	1	0	0	0	0	0	0	0	0	0	0	0	0	0	0	0	0
19105	8 Feb 22	00:01:00	1	0	1	0	Ct	0	0	0	0	0	0	4	1	3	0	0	2	0	0	0	0	0	1	0	0	0	0	0	0	0	0	0	0	0	0	0	0	0	0
19106	8 Feb 22	00:02:00	1	0	1	0	Ct	0	0	0	0	0	0	1	1	1	0	0	2	0	0	1	0	0	1	0	0	0	0	0	0	0	0	0	0	0	0	0	0	0	0
19107	8 Feb 22	00:03:00	1	0	1	0	Ct	0	0	0	0	0	0	0	0	0	0	0	0	0	0	1	0	0	0	0	0	0	0	0	0	0	0	0	0	0	0	0	0	0	0
19108	8 Feb 22	00:04:00	1	0	1	0	Ct	0	0	1	0	0	0	0	0	2	0	0	0	0	0	0	0	0	0	0	0	0	0	0	0	0	0	0	0	0	0	0	0	0	0
19109	8 Feb 22	00:05:00	1	0	1	0	Ct	0	0	0	0	2	0	0	1	0	0	0	2	0	0	0	0	0	1	0	0	0	0	0	0	0	0	0	0	0	0	0	0	0	0
19110	8 Feb 22	00:06:00	1	0	1	0	Ct	0	0	0	0	0	0	0	0	0	0	0	0	0	0	0	0	0	1	0	0	0	0	0	0	0	0	0	0	0	0	0	0	0	0
19111	8 Feb 22	00:07:00	1	0	1	0	Ct	0	0	0	0	1	0	0	2	0	0	0	0	0	0	0	0	0	2	0	0	0	0	0	0	0	0	0	0	0	0	0	0	0	0
19112	8 Feb 22	00:08:00	1	0	1	0	Ct	0	0	0	0	0	0	0	0	0	0	0	1	0	0	2	0	0	1	0	0	0	0	0	0	0	0	0	0	0	0	0	0	0	0
19113	8 Feb 22	00:09:00	1	0	1	0	Ct	0	0	0	0	2	0	0	0	0	0	0	1	0	0	2	0	0	1	0	0	0	0	0	0	0	0	0	0	0	0	0	0	0	0
19114	8 Feb 22	00:10:00	1	0	1	0	Ct	0	0	0	0	0	4	0	1	0	0	0	0	0	0	0	0	0	0	0	0	0	0	0	0	0	0	0	0	0	0	0	0	0	0
19115	8 Feb 22	00:11:00	1	0	1	0	Ct	0	0	0	0	0	0	0	1	0	0	0	0	0	0	0	0	0	0	0	0	0	0	0	0	0	0	0	0	0	0	0	0	0	0
19116	8 Feb 22	00:12:00	1	0	1	0	Ct	0	0	0	0	1	0	0	0	0	0	0	1	0	0	0	0	5	7	0	0	0	0	0	0	0	0	0	0	0	0	0	0	0	0
19117	8 Feb 22	00:13:00	1	0	1	0	Ct	0	0	0	0	0	0	0	1	3	0	0	1	0	0	1	2	0	0	0	0	0	0	0	0	0	0	0	0	0	0	0	0	0	0
19118	8 Feb 22	00:14:00	1	0	1	0	Ct	0	0	0	0	0	1	0	1	0	0	0	0	0	0	1	2	0	1	0	0	0	0	0	0	0	0	0	0	0	0	0	0	0	0
19119	8 Feb 22	00:15:00	1	0	1	0	Ct	0	0	0	0	3	2	0	0	1	0	0	4	0	0	4	0	0	1	0	0	0	0	0	0	0	0	0	0	0	0	0	0	0	0
19120	8 Feb 22	00:16:00	1	0	1	0	Ct	0	0	0	0	2	0	0	1	0	0	0	0	0	0	0	0	6	1	0	0	0	0	0	0	0	0	0	0	0	0	0	0	0	0
19121	8 Feb 22	00:17:00	1	0	1	0	Ct	0	0	0	0	3	4	0	1	0	0	0	0	0	0	3	0	0	1	0	0	0	0	0	0	0	0	0	0	0	0	0	0	0	0
19122	8 Feb 22	00:18:00	1	0	1	0	Ct	0	0	0	1	0	1	1	0	0	0	1	2	0	0	1	0	0	3	0	0	0	0	0	0	0	0	0	0	0	0	0	0	0	0
19123	8 Feb 22	00:19:00	1	0	1	0	Ct	0	0	0	1	0	0	0	1	0	0	2	0	0	0	0	0	0	1	0	0	0	0	0	0	0	0	0	0	0	0	0	0	0	0
19124	8 Feb 22	00:20:00	1	0	1	0	Ct	0	0	0	0	0	1	1	0	4	0	0	2	0	0	0	0	0	3	0	0	0	0	0	0	0	0	0	0	0	0	0	0	0	0
19125	8 Feb 22	00:21:00	1	0	1	0	Ct	0	0	0	0	2	1	0	1	0	0	0	2	0	0	0	1	0	2	0	0	0	0	0	0	0	0	0	0	0	0	0	0	0	0
19126	8 Feb 22	00:22:00	1	0	1	0	Ct	0	0	0	0	1	0	2	2	0	0	0	2	0	0	0	1	0	0	0	0	0	0	0	0	0	0	0	0	0	0	0	0	0	0
19127	8 Feb 22	00:23:00	1	0	1	0	Ct	0	0	0	0	1	1	0	0	0	0	0	0	0	0	0	0	0	2	0	0	0	0	0	0	0	0	0	0	0	0	0	0	0	0
19128	8 Feb 22	00:24:00	1	0	1	0	Ct	0	0	0	3	1	0	0	0	2	0	0	0	0	0	0	0	0	0	0	0	0	0	0	0	0	0	0	0	0	0	0	0	0	0
19129	8 Feb 22	00:25:00	1	0	1	0	Ct	0	0	0	1	3	2	0	0	1	0	0	2	0	0	0	1	0	2	0	0	0	0	0	0	0	0	0	0	0	0	0	0	0	0
19130	8 Feb 22	00:26:00	1	0	1	0	Ct	0	0	0	0	1	0	0	0	0	0	0	0	0	0	0	2	0	2	0	0	0	0	0	0	0	0	0	0	0	0	0	0	0	0
19131	8 Feb 22	00:27:00	1	0	1	0	Ct	0	0	0	0	0	1	0	0	2	0	0	0	0	0	0	1	0	1	0	0	0	0	0	0	0	0	0	0	0	0	0	0	0	0
19132	8 Feb 22	00:28:00	1	0	1	0	Ct	0	0	0	1	0	0	0	0	3	0	0	0	0	0	2	2	0	2	0	0	0	0	0	0	0	0	0	0	0	0	0	0	0	0
19133	8 Feb 22	00:29:00	1	0	1	0	Ct	0	0	0	0	1	1	0	0	1	0	0	3	0	0	0	1	0	1	0	0	0	0	0	0	0	0	0	0	0	0	0	0	0	0
19134	8 Feb 22	00:30:00	1	0	1	0	Ct	0	0	0	1	0	0	0	0	4	0	0	0	0	0	0	2	0	1	0	0	0	0	0	0	0	0	0	0	0	0	0	0	0	0
19135	8 Feb 22	00:31:00	1	0	1	0	Ct	0	0	0	0	0	1	0	0	3	0	2	6	0	0	0	1	0	0	0	0	0	0	0	0	0	0	0	0	0	0	0	0	0	0
19136	8 Feb 22	00:32:00	1	0	1	0	Ct	0	0	0	0	1	0	0	0	3	0	1	1	0	0	2	1	0	1	0	0	0	0	0	0	0	0	0	0	0	0	0	0	0	0
19137	8 Feb 22	00:33:00	1	0	1	0	Ct	0	0	0	0	1	0	0	0	2	0	1	1	1	0	0	0	0	1	0	0	0	0	0	0	0	0	0	0	0	0	0	0	0	0
19138	8 Feb 22	00:34:00	1	0	1	0	Ct	0	0	0	0	2	0	0	0	0	0	1	1	0	0	0	0	0	2	0	0	0	0	0	0	0	0	0	0	0	0	0	0	0	0
19139	8 Feb 22	00:35:00	1	0	1	0	Ct	0	0	0	0	3	0	0	0	1	0	1	1	0	0	2	0	0	0	0	0	0	0	0	0	0	0	0	0	0	0	0	0	0	0
19140	8 Feb 22	00:36:00	1	0	1	0	Ct	0	0	0	0	1	0	0	0	0	0	1	0	0	0	0	0	0	2	0	0	0	0	0	0	0	0	0	0	0	0	0	0	0	0
19141	8 Feb 22	00:37:00	1	0	1	0	Ct	0	0	0	0	0	0	0	0	3	0	0	2	0	0	0	0	0	1	0	0	0	0	0	0	0	0	0	0	0	0	0	0	0	0
19142	8 Feb 22	00:38:00	1	0	1	0	Ct	0	0	0	0	0	0	0	0	2	0	2	0	0	0	2	0	0	1	0	0	0	0	0	0	0	0	0	0	0	0	0	0	0	0
19143	8 Feb 22	00:39:00	1	0	1	0	Ct	0	0	0	0	0	0	0	0	1	0	0	0	0	0	1	0	0	1	0	0	0	0	0	0	0	0	0	0	0	0	0	0	0	0
19144	8 Feb 22	00:40:00	1	0	1	0	Ct	0	0	0	0	3	0	0	0	2	2	2	3	0	0	1	0	0	0	0	0	0	0	0	0	0	0	0	0	0	0	0	0	0	0
19145	8 Feb 22	00:41:00	1	0	1	0	Ct	0	0	0	0	0	0	0	0	0	3	0	0	0	0	1	0	0	0	0	0	0	0	0	0	0	0	0	0	0	0	0	0	0	0
19146	8 Feb 22	00:42:00	1	0	1	0	Ct	0	0	0	0	0	0	0	0	0	0	2	0	0	0	0	0	0	0	0	0	0	0	0	0	0	0	0	0	0	0	0	0	0	0
19147	8 Feb 22	00:43:00	1	0	1	0	Ct	0	0	0	0	0	0	0	1	2	0	0	0	0	0	2	0	0	1	0	0	0	0	0	0	0	0	0	0	0	0	0	0	0	0
19148	8 Feb 22	00:44:00	1	0	1	0	Ct	0	0	0	0	3	0	0	2	1	0	0	0	0	0	0	0	0	0	0	0	0	0	0	0	0	0	0	0	0	0	0	0	0	0
19149	8 Feb 22	00:45:00	1	0	1	0	Ct	0	0	0	0	3	0	0	0	0	0	1	3	0	0	0	0	0	1	0	0	0	0	0	0	0	0	0	0	0	0	0	0	0	0
19150	8 Feb 22	00:46:00	1	0	1	0	Ct	0	0	0	0	0	0	0	0	0	0	0	0	0	0	0	0	0	0	0	0	0	0	0	0	0	0	0	0	0	0	0	0	0	0
19151	8 Feb 22	00:47:00	1	0	1	0	Ct	0	0	0	0	1	0	0	0	1	0	0	0	0	0	0	0	0	0	0	0	0	0	0	0	0	0	0	0	0	0	0	0	0	0
19152	8 Feb 22	00:48:00	1	0	1	0	Ct	0	0	0	0	0	0	0	0	1	0	1	0	0	0	0	0	0	0	0	0	0	0	0	0	0	0	0	0	0	0	0	0	0	0
19153	8 Feb 22	00:49:00	1	0	1	0	Ct	0	0	0	0	1	0	0	0	0	0	2	2	0	0	0	0	0	0	0	0	0	0	0	0	0	0	0	0	0	0	0	0	0	0
19154	8 Feb 22	00:50:00	1	0	1	0	Ct	0	0	0	0	1	0	0	0	2	0	2	0	0	0	0	0	0	0	0	0	0	0	0	0	0	0	0	0	0	0	0	0	0	0
19155	8 Feb 22	00:51:00	1	0	1	0	Ct	0	0	0	0	1	0	0	1	3	0	0	0	0	0	0	0	0	0	0	0	0	0	0	0	0	0	0	0	0	0	0	0	0	0
19156	8 Feb 22	00:52:00	1	0	1	0	Ct	0	0	0	0	1	0	0	2	0	0	3	0	0	0	0	0	0	1	0	0	0	0	0	0	0	0	0	0	0	0	0	0	0	0
19157	8 Feb 22	00:53:00	1	0	1	0	Ct	0	0	0	0	0	0	0	0	3	0	1	0	0	0	0	0	0	0	0	0	0	0	0	0	0	0	0	0	0	0	0	0	0	0
19158	8 Feb 22	00:54:00	1	0	1	0	Ct	0	0	0	0	1	0	0	0	2	1	3	0	0	0	0	0	0	0	0	0	0	0	0	0	0	0	0	0	0	0	0	0	0	0
19159	8 Feb 22	00:55:00	1	0	1	0	Ct	0	0	0	0	0	0	0	0	0	0	0	0	0	0	0	0	0	3	0	0	0	0	0	0	0	0	0	0	0	0	0	0	0	0
19160	8 Feb 22	00:56:00	1	0	1	0	Ct	0	0	0	1	1	0	0	0	0	0	1	0	0	0	0	0	0	1	0	0	0	0	0	0	0	0	0	0	0	0	0	0	0	0
19161	8 Feb 22	00:57:00	1	0	1	0	Ct	0	0	0	0	0	0	0	0	1	0	1	0	0	0	0	0	0	0	0	0	0	0	0	0	0	0	0	0	0	0	0	0	0	0
19162	8 Feb 22	00:58:00	1	0	1	0	Ct	0	0	0	0	2	0	0	0	0	0	1	0	0	0	0	0	0	0	0	0	0	0	0	0	0	0	0	0	0	0	0	0	0	0
19163	8 Feb 22	00:59:00	1	0	1	0	Ct	0	0	0	1	0	0	0	0	0	0	1	0	0	0	0	0	0	0	0	0	0	0	0	0	0	0	0	0	0	0	0	0	0	0
19164	8 Feb 22	01:00:00	1	0	1	0	Ct	0	0	0	0	0	0	0	0	3	0	1	0	0	0	2	0	0	4	0	0	0	0	0	0	0	0	0	0	0	0	0	0	0	0
19165	8 Feb 22	01:01:00	1	0	1	0	Ct	0	0	0	0	2	0	0	0	1	0	1	0	0	0	0	0	0	1	0	0	0	0	0	0	0	0	0	0	0	0	0	0	0	0
19166	8 Feb 22	01:02:00	1	0	1	0	Ct	0	0	0	1	2	0	0	0	0	0	1	2	0	0	0	0	0	0	0	0	0	0	0	0	0	0	0	0	0	0	0	0	0	0
19167	8 Feb 22	01:03:00	1	0	1	0	Ct	0	0	0	1	1	0	0	0	4	0	0	0	0	0	0	0	0	0	0	0	0	0	0	0	0	0	0	0	0	0	0	0	0	0
19168	8 Feb 22	01:04:00	1	0	1	0	Ct	0	0	0	0	0	0	0	1	0	0	1	1	1	0	0	0	0	0	0	0	0	0	0	0	0	0	0	0	0	0	0	0	0	0
19169	8 Feb 22	01:05:00	1	0	1	0	Ct	0	0	0	0	0	0	0	1	2	0	1	0	0	0	0	0	0	2	0	0	0	0	0	0	0	0	0	0	0	0	0	0	0	0
19170	8 Feb 22	01:06:00	1	0	1	0	Ct	0	0	0	0	0	0	0	0	0	1	1	0	0	0	1	0	0	0	0	0	0	0	0	0	0	0	0	0	0	0	0	0	0	0
19171	8 Feb 22	01:07:00	1	0	1	0	Ct	0	0	0	1	1	0	0	0	4	0	3	0	0	0	1	0	0	0	0	0	0	0	0	0	0	0	0	0	0	0	0	0	0	0
19172	8 Feb 22	01:08:00	1	0	1	0	Ct	0	0	0	1	1	0	0	0	0	1	0	0	0	0	0	0	0	3	0	0	0	0	0	0	0	0	0	0	0	0	0	0	0	0
19173	8 Feb 22	01:09:00	1	0	1	0	Ct	0	0	0	0	1	0	0	0	3	0	1	0	3	0	0	0	0	1	0	0	0	0	0	0	0	0	0	0	0	0	0	0	0	0
19174	8 Feb 22	01:10:00	1	0	1	0	Ct	0	0	0	0	3	0	0	0	0	0	1	0	3	0	0	0	0	1	0	0	0	0	0	0	0	0	0	0	0	0	0	0	0	0
19175	8 Feb 22	01:11:00	1	0	1	0	Ct	0	0	0	2	1	0	0	0	1	0	0	0	0	0	0	0	0	0	0	0	0	0	0	0	0	0	0	0	0	0	0	0	0	0
19176	8 Feb 22	01:12:00	1	0	1	0	Ct	0	0	0	0	0	0	0	0	1	0	3	0	0	0	0	0	0	0	0	0	0	0	0	0	0	0	0	0	0	0	0	0	0	0
19177	8 Feb 22	01:13:00	1	0	1	0	Ct	0	0	0	2	2	0	0	0	1	0	0	0	0	0	2	0	0	3	0	0	0	0	0	0	0	0	0	0	0	0	0	0	0	0
19178	8 Feb 22	01:14:00	1	0	1	0	Ct	0	0	0	0	0	0	0	0	1	0	1	0	0	0	4	0	0	0	0	0	0	0	0	0	0	0	0	0	0	0	0	0	0	0
19179	8 Feb 22	01:15:00	1	0	1	0	Ct	0	0	0	0	0	0	1	2	0	0	1	0	1	0	1	0	0	1	0	0	0	0	0	0	0	0	0	0	0	0	0	0	0	0
19180	8 Feb 22	01:16:00	1	0	1	0	Ct	0	0	0	1	0	0	0	0	0	0	0	1	2	0	0	0	0	1	0	0	0	0	0	0	0	0	0	0	0	0	0	0	0	0
19181	8 Feb 22	01:17:00	1	0	1	0	Ct	0	0	0	0	1	0	0	0	0	0	1	2	1	0	2	0	0	2	0	0	0	0	0	0	0	0	0	0	0	0	0	0	0	0
19182	8 Feb 22	01:18:00	1	0	1	0	Ct	0	0	0	0	0	0	1	0	0	0	0	1	2	0	0	0	0	2	0	0	0	0	0	0	0	0	0	0	0	0	0	0	0	0
19183	8 Feb 22	01:19:00	1	0	1	0	Ct	0	0	0	1	0	0	0	0	0	0	0	0	2	0	0	0	0	1	0	0	0	0	0	0	0	0	0	0	0	0	0	0	0	0
19184	8 Feb 22	01:20:00	1	0	1	0	Ct	0	0	0	0	0	0	0	0	0	0	0	0	3	0	0	0	0	0	0	0	0	0	0	0	0	0	0	0	0	0	0	0	0	0
19185	8 Feb 22	01:21:00	1	0	1	0	Ct	0	0	0	0	0	0	1	0	0	0	0	0	3	0	2	0	0	2	0	0	0	0	0	0	0	0	0	0	0	0	0	0	0	0
19186	8 Feb 22	01:22:00	1	0	1	0	Ct	0	0	0	0	0	0	1	0	0	0	0	0	1	0	0	0	0	0	0	0	0	0	0	0	0	0	0	0	0	0	0	0	0	0
19187	8 Feb 22	01:23:00	1	0	1	0	Ct	0	0	0	0	0	0	0	0	3	0	0	0	2	0	0	0	0	2	0	0	0	0	0	0	0	0	0	0	0	0	0	0	0	0
19188	8 Feb 22	01:24:00	1	0	1	0	Ct	0	0	0	0	0	0	0	0	0	0	0	0	4	0	0	0	0	0	0	0	0	0	0	0	0	0	0	0	0	0	0	0	0	0
19189	8 Feb 22	01:25:00	1	0	1	0	Ct	0	0	0	0	0	0	0	0	0	0	0	0	1	0	0	0	0	0	0	0	0	0	0	0	0	0	0	0	0	0	0	0	0	0
19190	8 Feb 22	01:26:00	1	0	1	0	Ct	0	0	0	0	0	0	1	0	0	0	0	2	3	0	0	0	0	0	0	0	0	0	0	0	0	0	0	0	0	0	0	0	0	0
19191	8 Feb 22	01:27:00	1	0	1	0	Ct	0	0	0	0	0	0	2	0	5	0	0	2	2	0	0	0	0	0	0	0	0	0	0	0	0	0	0	0	0	0	0	0	0	0
19192	8 Feb 22	01:28:00	1	0	1	0	Ct	0	0	0	0	0	0	0	0	0	0	0	1	2	0	1	0	0	1	0	0	0	0	0	0	0	0	0	0	0	0	0	0	0	0
19193	8 Feb 22	01:29:00	1	0	1	0	Ct	0	0	0	0	0	0	0	0	0	0	0	1	2	0	1	0	0	1	0	0	0	0	0	0	0	0	0	0	0	0	0	0	0	0
19194	8 Feb 22	01:30:00	1	0	1	0	Ct	0	0	0	0	0	0	0	0	2	0	0	1	3	0	0	0	0	0	0	0	0	0	0	0	0	0	0	0	0	0	0	0	0	0
19195	8 Feb 22	01:31:00	1	0	1	0	Ct	0	0	0	0	0	0	0	0	0	0	0	1	3	0	0	0	0	0	0	0	0	0	0	0	0	0	0	0	0	0	0	0	0	0
19196	8 Feb 22	01:32:00	1	0	1	0	Ct	0	0	0	0	0	0	0	0	0	0	0	1	3	0	0	0	0	1	0	0	0	0	0	0	0	0	0	0	0	0	0	0	0	0
19197	8 Feb 22	01:33:00	1	0	1	0	Ct	0	0	0	0	0	0	0	0	0	0	0	1	3	0	1	0	0	1	0	0	0	0	0	0	0	0	0	0	0	0	0	0	0	0
19198	8 Feb 22	01:34:00	1	0	1	0	Ct	0	0	0	0	0	0	0	0	0	0	0	2	3	0	1	2	0	1	0	0	0	0	0	0	0	0	0	0	0	0	0	0	0	0
19199	8 Feb 22	01:35:00	1	0	1	0	Ct	0	0	0	0	0	0	0	0	1	0	0	0	0	0	2	1	0	2	0	0	0	0	0	0	0	0	0	0	0	0	0	0	0	0
19200	8 Feb 22	01:36:00	1	0	1	0	Ct	0	0	0	0	0	0	0	0	1	0	0	2	2	0	0	1	0	0	0	0	0	0	0	0	0	0	0	0	0	0	0	0	0	0
19201	8 Feb 22	01:37:00	1	0	1	0	Ct	0	0	0	0	0	0	0	0	0	0	0	1	2	0	0	11	0	0	0	0	0	0	0	0	0	0	0	0	0	0	0	0	0	0
19202	8 Feb 22	01:38:00	1	0	1	0	Ct	0	0	0	0	0	1	0	0	0	0	0	2	4	0	2	0	0	1	0	0	0	0	0	0	0	0	0	0	0	0	0	0	0	0
19203	8 Feb 22	01:39:00	1	0	1	0	Ct	0	0	0	0	0	0	0	0	0	0	0	1	4	0	2	0	0	0	0	0	0	0	0	0	0	0	0	0	0	0	0	0	0	0
19204	8 Feb 22	01:40:00	1	0	1	0	Ct	0	0	0	0	0	0	0	0	0	0	0	0	1	0	1	0	0	0	0	0	0	0	0	0	0	0	0	0	0	0	0	0	0	0
19205	8 Feb 22	01:41:00	1	0	1	0	Ct	0	0	0	0	0	0	0	0	0	0	0	4	4	0	1	1	0	0	0	0	0	0	0	0	0	0	0	0	0	0	0	0	0	0
19206	8 Feb 22	01:42:00	1	0	1	0	Ct	0	0	0	0	0	0	0	0	0	0	0	1	1	0	2	1	0	0	0	0	0	0	0	0	0	0	0	0	0	0	0	0	0	0
19207	8 Feb 22	01:43:00	1	0	1	0	Ct	0	0	0	0	0	0	0	2	0	0	0	0	2	0	2	1	0	0	0	0	0	0	0	0	0	0	0	0	0	0	0	0	0	0
19208	8 Feb 22	01:44:00	1	0	1	0	Ct	0	0	0	0	0	0	0	0	0	0	0	0	3	0	1	0	0	0	0	0	0	0	0	0	0	0	0	0	0	0	0	0	0	0
19209	8 Feb 22	01:45:00	1	0	1	0	Ct	0	0	0	0	0	0	0	0	0	0	0	1	3	0	2	0	0	0	0	0	0	0	0	0	0	0	0	0	0	0	0	0	0	0
19210	8 Feb 22	01:46:00	1	0	1	0	Ct	0	0	0	0	0	0	0	0	0	0	0	1	3	0	1	2	0	0	0	0	0	0	0	0	0	0	0	0	0	0	0	0	0	0
19211	8 Feb 22	01:47:00	1	0	1	0	Ct	0	0	0	3	0	0	0	0	0	0	0	0	3	0	1	3	0	0	0	0	0	0	0	0	0	0	0	0	0	0	0	0	0	0
19212	8 Feb 22	01:48:00	1	0	1	0	Ct	0	0	0	0	0	0	0	0	0	0	0	0	4	0	1	1	0	0	0	0	0	0	0	0	0	0	0	0	0	0	0	0	0	0
19213	8 Feb 22	01:49:00	1	0	1	0	Ct	0	0	0	0	0	0	0	0	2	0	0	0	2	0	2	3	0	0	0	0	0	0	0	0	0	0	0	0	0	0	0	0	0	0
19214	8 Feb 22	01:50:00	1	0	1	0	Ct	0	0	0	1	0	0	0	0	0	0	0	0	3	0	0	5	0	0	0	0	0	0	0	0	0	0	0	0	0	0	0	0	0	0
19215	8 Feb 22	01:51:00	1	0	1	0	Ct	0	0	0	0	0	0	0	0	0	0	0	0	3	0	0	1	0	0	0	0	0	0	0	0	0	0	0	0	0	0	0	0	0	0
19216	8 Feb 22	01:52:00	1	0	1	0	Ct	0	0	0	0	0	0	0	0	0	0	0	1	2	0	2	0	0	0	0	0	0	0	0	0	0	0	0	0	0	0	0	0	0	0
19217	8 Feb 22	01:53:00	1	0	1	0	Ct	0	0	0	0	0	0	0	0	3	0	0	1	3	0	0	0	0	0	0	0	0	0	0	0	0	0	0	0	0	0	0	0	0	0
19218	8 Feb 22	01:54:00	1	0	1	0	Ct	0	0	0	0	0	0	0	0	2	0	0	1	4	0	0	0	0	0	0	0	0	0	0	0	0	0	0	0	0	0	0	0	0	0
19219	8 Feb 22	01:55:00	1	0	1	0	Ct	0	0	0	0	0	0	0	0	1	0	0	1	2	0	0	0	0	0	0	0	0	0	0	0	0	0	0	0	0	0	0	0	0	0
19220	8 Feb 22	01:56:00	1	0	1	0	Ct	0	0	0	0	0	0	0	0	3	0	0	0	3	0	0	1	0	0	0	0	0	0	0	0	0	0	0	0	0	0	0	0	0	0
19221	8 Feb 22	01:57:00	1	0	1	0	Ct	0	0	0	0	0	0	0	0	2	0	0	1	2	0	0	1	0	0	0	0	0	0	0	0	0	0	0	0	0	0	0	0	0	0
19222	8 Feb 22	01:58:00	1	0	1	0	Ct	0	0	0	0	0	0	0	0	0	0	0	1	3	0	2	0	0	0	0	0	0	0	0	0	0	0	0	0	0	0	0	0	0	0
19223	8 Feb 22	01:59:00	1	0	1	0	Ct	0	0	0	0	0	0	0	0	0	0	0	1	2	0	1	0	0	0	0	0	0	0	0	0	0	0	0	0	0	0	0	0	0	0
19224	8 Feb 22	02:00:00	1	0	1	0	Ct	0	0	0	0	0	0	0	0	0	0	0	2	0	0	1	0	0	0	0	0	0	0	0	0	0	0	0	0	0	0	0	0	0	0
19225	8 Feb 22	02:01:00	1	0	1	0	Ct	0	0	0	0	0	0	0	0	0	0	0	0	2	0	2	2	0	0	0	0	0	0	0	0	0	0	0	0	0	0	0	0	0	0
19226	8 Feb 22	02:02:00	1	0	1	0	Ct	0	0	0	0	0	0	0	0	0	0	0	1	3	0	0	2	0	0	0	0	0	0	0	0	0	0	0	0	0	0	0	0	0	0
19227	8 Feb 22	02:03:00	1	0	1	0	Ct	0	0	0	1	0	0	0	0	0	0	0	2	4	0	0	0	0	0	0	0	0	0	0	0	0	0	0	0	0	0	0	0	0	0
19228	8 Feb 22	02:04:00	1	0	1	0	Ct	0	0	0	1	0	0	0	0	0	0	0	0	4	0	0	0	0	0	0	0	0	0	0	0	0	0	0	0	0	0	0	0	0	0
19229	8 Feb 22	02:05:00	1	0	1	0	Ct	0	0	0	0	0	0	0	0	0	0	0	1	1	0	2	0	0	0	0	0	0	0	0	0	0	0	0	0	0	0	0	0	0	0
19230	8 Feb 22	02:06:00	1	0	1	0	Ct	0	0	0	0	0	0	0	0	0	0	0	2	1	0	2	3	0	1	0	0	0	0	0	0	0	0	0	0	0	0	0	0	0	0
19231	8 Feb 22	02:07:00	1	0	1	0	Ct	0	0	0	0	0	0	0	0	0	0	0	2	2	0	3	9	0	0	0	0	0	0	0	0	0	0	0	0	0	0	0	0	0	0
19232	8 Feb 22	02:08:00	1	0	1	0	Ct	0	0	0	0	0	0	0	0	0	0	0	1	4	0	8	0	0	1	0	0	0	0	0	0	0	0	0	0	0	0	0	0	0	0
19233	8 Feb 22	02:09:00	1	0	1	0	Ct	0	0	0	0	0	0	0	0	0	0	0	1	1	0	2	1	0	3	0	0	0	0	0	0	0	0	0	0	0	0	0	0	0	0
19234	8 Feb 22	02:10:00	1	0	1	0	Ct	0	0	0	0	0	0	0	0	0	0	0	0	1	0	2	1	0	1	0	0	0	0	0	0	0	0	0	0	0	0	0	0	0	0
19235	8 Feb 22	02:11:00	1	0	1	0	Ct	0	0	0	0	0	0	0	0	0	0	0	0	2	0	0	1	0	2	0	0	0	0	0	0	0	0	0	0	0	0	0	0	0	0
19236	8 Feb 22	02:12:00	1	0	1	0	Ct	0	0	0	0	0	0	0	0	0	0	0	0	4	0	0	2	0	1	0	0	0	0	0	0	0	0	0	0	0	0	0	0	0	0
19237	8 Feb 22	02:13:00	1	0	1	0	Ct	0	0	0	0	0	0	0	0	0	0	0	2	2	0	0	1	0	0	0	0	0	0	0	0	0	0	0	0	0	0	0	0	0	0
19238	8 Feb 22	02:14:00	1	0	1	0	Ct	0	0	0	0	0	0	0	0	0	0	0	1	0	0	1	0	0	2	0	0	0	0	0	0	0	0	0	0	0	0	0	0	0	0
19239	8 Feb 22	02:15:00	1	0	1	0	Ct	0	0	0	0	0	0	0	0	0	0	0	0	3	0	1	0	0	1	0	0	0	0	0	0	0	0	0	0	0	0	0	0	0	0
19240	8 Feb 22	02:16:00	1	0	1	0	Ct	0	0	0	0	0	0	0	0	0	0	0	0	1	0	0	1	0	0	0	0	0	0	0	0	0	0	0	0	0	0	0	0	0	0
19241	8 Feb 22	02:17:00	1	0	1	0	Ct	0	0	0	1	0	0	0	0	0	0	0	0	0	0	0	0	0	1	0	0	0	0	0	0	0	0	0	0	0	0	0	0	0	0
19242	8 Feb 22	02:18:00	1	0	1	0	Ct	0	0	0	1	0	0	0	0	0	0	0	0	2	0	0	0	0	1	0	0	0	0	0	0	0	0	0	0	0	0	0	0	0	0
19243	8 Feb 22	02:19:00	1	0	1	0	Ct	0	0	0	0	0	0	0	0	0	0	0	1	2	0	0	0	0	2	0	0	0	0	0	0	0	0	0	0	0	0	0	0	0	0
19244	8 Feb 22	02:20:00	1	0	1	0	Ct	0	0	0	0	0	0	0	0	0	0	0	0	1	0	0	0	0	1	0	0	0	0	0	0	0	0	0	0	0	0	0	0	0	0
19245	8 Feb 22	02:21:00	1	0	1	0	Ct	0	0	0	0	0	0	0	0	0	0	0	0	2	0	0	0	0	1	0	0	0	0	0	0	0	0	0	0	0	0	0	0	0	0
19246	8 Feb 22	02:22:00	1	0	1	0	Ct	0	0	0	0	0	0	0	0	0	0	0	3	1	0	0	0	0	2	0	0	0	0	0	0	0	0	0	0	0	0	0	0	0	0
19247	8 Feb 22	02:23:00	1	0	1	0	Ct	0	0	0	0	0	0	0	0	0	0	0	1	1	0	1	0	0	0	0	0	0	0	0	0	0	0	0	0	0	0	0	0	0	0
19248	8 Feb 22	02:24:00	1	0	1	0	Ct	0	0	0	0	0	0	0	0	0	0	0	1	1	0	2	0	0	1	0	0	0	0	0	0	0	0	0	0	0	0	0	0	0	0
19249	8 Feb 22	02:25:00	1	0	1	0	Ct	0	0	0	0	0	0	0	0	0	0	0	0	1	0	2	0	0	1	0	0	0	0	0	0	0	0	0	0	0	0	0	0	0	0
19250	8 Feb 22	02:26:00	1	0	1	0	Ct	0	0	0	0	0	0	0	0	0	0	0	1	1	0	1	0	0	0	0	0	0	0	0	0	0	0	0	0	0	0	0	0	0	0
19251	8 Feb 22	02:27:00	1	0	1	0	Ct	0	0	0	0	0	0	0	0	0	0	0	1	6	0	1	0	0	0	0	0	0	0	0	0	0	0	0	0	0	0	0	0	0	0
19252	8 Feb 22	02:28:00	1	0	1	0	Ct	0	0	0	3	2	0	0	0	0	0	0	0	0	0	1	0	0	0	0	0	0	0	0	0	0	0	0	0	0	0	0	0	0	0
19253	8 Feb 22	02:29:00	1	0	1	0	Ct	0	0	0	2	1	0	0	0	0	0	0	1	2	0	2	0	0	0	0	0	0	0	0	0	0	0	0	0	0	0	0	0	0	0
19254	8 Feb 22	02:30:00	1	0	1	0	Ct	0	0	0	0	2	0	0	0	0	0	0	1	3	0	0	0	0	0	0	0	0	0	0	0	0	0	0	0	0	0	0	0	0	0
19255	8 Feb 22	02:31:00	1	0	1	0	Ct	0	0	0	0	0	0	0	0	0	0	0	1	2	0	1	0	0	0	0	0	0	0	0	0	0	0	0	0	0	0	0	0	0	0
19256	8 Feb 22	02:32:00	1	0	1	0	Ct	0	0	0	0	0	0	0	0	2	0	0	0	0	0	1	0	0	0	0	0	0	0	0	0	0	0	0	0	0	0	0	0	0	0
19257	8 Feb 22	02:33:00	1	0	1	0	Ct	0	0	0	0	0	0	0	0	0	0	0	1	1	0	2	0	0	0	0	0	0	0	0	0	0	0	0	0	0	0	0	0	0	0
19258	8 Feb 22	02:34:00	1	0	1	0	Ct	0	0	0	0	3	0	0	0	1	0	0	0	2	0	0	0	0	0	0	0	0	0	0	0	0	0	0	0	0	0	0	0	0	0
19259	8 Feb 22	02:35:00	1	0	1	0	Ct	0	0	0	0	0	0	0	0	2	0	0	1	1	0	0	0	0	0	0	0	0	0	0	0	0	0	0	0	0	0	0	0	0	0
19260	8 Feb 22	02:36:00	1	0	1	0	Ct	0	0	0	0	0	0	0	0	0	0	0	1	0	0	3	0	0	0	0	0	0	0	0	0	0	0	0	0	0	0	0	0	0	0
19261	8 Feb 22	02:37:00	1	0	1	0	Ct	0	0	0	0	0	0	0	0	0	0	0	0	2	0	0	0	0	0	0	0	0	0	0	0	0	0	0	0	0	0	0	0	0	0
19262	8 Feb 22	02:38:00	1	0	1	0	Ct	0	0	0	2	1	0	0	0	0	0	0	1	3	0	0	0	0	0	0	0	0	0	0	0	0	0	0	0	0	0	0	0	0	0
19263	8 Feb 22	02:39:00	1	0	1	0	Ct	0	0	0	2	1	0	0	0	0	0	0	1	0	0	2	0	0	0	0	0	0	0	0	0	0	0	0	0	0	0	0	0	0	0
19264	8 Feb 22	02:40:00	1	0	1	0	Ct	0	0	0	0	0	0	0	0	0	0	0	0	2	0	1	0	0	0	0	0	0	0	0	0	0	0	0	0	0	0	0	0	0	0
19265	8 Feb 22	02:41:00	1	0	1	0	Ct	0	0	0	1	2	0	0	0	0	0	0	2	0	0	1	0	0	0	0	0	0	0	0	0	0	0	0	0	0	0	0	0	0	0
19266	8 Feb 22	02:42:00	1	0	1	0	Ct	0	0	0	0	0	0	0	0	5	0	0	1	2	0	0	0	0	0	0	0	0	0	0	0	0	0	0	0	0	0	0	0	0	0
19267	8 Feb 22	02:43:00	1	0	1	0	Ct	0	0	0	0	1	0	0	0	0	0	0	0	2	0	0	0	0	0	0	0	0	0	0	0	0	0	0	0	0	0	0	0	0	0
19268	8 Feb 22	02:44:00	1	0	1	0	Ct	0	0	0	0	0	0	0	0	0	0	0	2	3	0	0	0	0	0	0	0	0	0	0	0	0	0	0	0	0	0	0	0	0	0
19269	8 Feb 22	02:45:00	1	0	1	0	Ct	0	0	0	0	0	0	0	0	0	0	0	1	3	0	1	0	0	0	0	0	0	0	0	0	0	0	0	0	0	0	0	0	0	0
19270	8 Feb 22	02:46:00	1	0	1	0	Ct	0	0	0	0	0	0	0	0	0	0	0	0	2	0	2	0	0	0	0	0	0	0	0	0	0	0	0	0	0	0	0	0	0	0
19271	8 Feb 22	02:47:00	1	0	1	0	Ct	0	0	0	0	0	0	0	0	0	0	0	0	2	0	1	0	0	0	0	0	0	0	0	0	0	0	0	0	0	0	0	0	0	0
19272	8 Feb 22	02:48:00	1	0	1	0	Ct	0	0	0	0	0	0	0	0	1	0	0	0	0	0	0	0	0	0	0	0	0	0	0	0	0	0	0	0	0	0	0	0	0	0
19273	8 Feb 22	02:49:00	1	0	1	0	Ct	0	0	0	0	2	0	0	0	0	0	0	0	0	0	2	0	0	0	0	0	0	0	0	0	0	0	0	0	0	0	0	0	0	0
19274	8 Feb 22	02:50:00	1	0	1	0	Ct	0	0	0	1	1	0	0	0	4	0	0	0	2	0	1	0	0	0	0	0	0	0	0	0	0	0	0	0	0	0	0	0	0	0
19275	8 Feb 22	02:51:00	1	0	1	0	Ct	0	0	0	1	1	0	0	0	0	0	0	0	1	0	1	0	0	0	0	0	0	0	0	0	0	0	0	0	0	0	0	0	0	0
19276	8 Feb 22	02:52:00	1	0	1	0	Ct	0	0	0	0	2	0	0	0	0	0	0	0	4	0	0	0	0	0	0	0	0	0	0	0	0	0	0	0	0	0	0	0	0	0
19277	8 Feb 22	02:53:00	1	0	1	0	Ct	0	0	0	0	0	0	0	0	2	0	0	0	3	0	0	0	0	0	0	0	0	0	0	0	0	0	0	0	0	0	0	0	0	0
19278	8 Feb 22	02:54:00	1	0	1	0	Ct	0	0	0	0	0	0	0	0	0	0	0	0	2	0	0	0	0	0	0	0	0	0	0	0	0	0	0	0	0	0	0	0	0	0
19279	8 Feb 22	02:55:00	1	0	1	0	Ct	0	0	0	0	0	7	0	0	0	0	0	1	2	0	0	0	0	0	0	0	0	0	0	0	0	0	0	0	0	0	0	0	0	0
19280	8 Feb 22	02:56:00	1	0	1	0	Ct	0	0	0	0	0	0	0	0	0	0	0	1	2	0	0	0	0	0	0	0	0	0	0	0	0	0	0	0	0	0	0	0	0	0
19281	8 Feb 22	02:57:00	1	0	1	0	Ct	0	0	0	0	2	0	0	0	1	0	0	0	2	0	0	0	0	0	0	0	0	0	0	0	0	0	0	0	0	0	0	0	0	0
19282	8 Feb 22	02:58:00	1	0	1	0	Ct	0	0	0	0	0	0	0	0	1	0	0	0	2	0	2	0	0	0	0	0	0	0	0	0	0	0	0	0	0	0	0	0	0	0
19283	8 Feb 22	02:59:00	1	0	1	0	Ct	0	0	0	2	0	0	0	0	0	0	0	0	4	0	1	0	0	0	0	0	0	0	0	0	0	0	0	0	0	0	0	0	0	0
19284	8 Feb 22	03:00:00	1	0	1	0	Ct	0	0	0	0	0	0	0	0	0	0	0	0	2	0	1	0	0	0	0	0	0	0	0	0	0	0	0	0	0	0	0	0	0	0
19285	8 Feb 22	03:01:00	1	0	1	0	Ct	0	0	0	0	1	0	0	0	5	0	0	0	4	0	0	0	0	0	0	0	0	0	0	0	0	0	0	0	0	0	0	0	0	0
19286	8 Feb 22	03:02:00	1	0	1	0	Ct	0	0	0	1	0	0	0	0	2	0	0	0	1	0	0	0	0	0	0	0	0	0	0	0	0	0	0	0	0	0	0	0	0	0
19287	8 Feb 22	03:03:00	1	0	1	0	Ct	0	0	0	1	0	0	0	0	4	0	0	0	0	0	0	0	0	0	0	0	0	0	0	0	0	0	0	0	0	0	0	0	0	0
19288	8 Feb 22	03:04:00	1	0	1	0	Ct	0	0	0	2	0	0	0	0	3	0	0	0	2	0	0	0	0	0	0	0	0	0	0	0	0	0	0	0	0	0	0	0	0	0
19289	8 Feb 22	03:05:00	1	0	1	0	Ct	0	0	0	0	0	0	0	0	1	0	0	1	3	0	0	0	0	0	0	0	0	0	0	0	0	0	0	0	0	0	0	0	0	0
19290	8 Feb 22	03:06:00	1	0	1	0	Ct	0	0	0	0	0	0	0	0	0	0	0	0	3	0	2	0	0	0	0	0	0	0	0	0	0	0	0	0	0	0	0	0	0	0
19291	8 Feb 22	03:07:00	1	0	1	0	Ct	0	0	0	2	0	0	0	0	2	0	0	2	3	0	1	0	0	0	0	0	0	0	0	0	0	0	0	0	0	0	0	0	0	0
19292	8 Feb 22	03:08:00	1	0	1	0	Ct	0	0	0	0	0	0	0	0	0	0	0	0	2	0	1	0	0	0	0	0	0	0	0	0	0	0	0	0	0	0	0	0	0	0
19293	8 Feb 22	03:09:00	1	0	1	0	Ct	0	0	0	0	0	0	0	0	1	0	0	0	2	0	0	0	0	0	0	0	0	0	0	0	0	0	0	0	0	0	0	0	0	0
19294	8 Feb 22	03:10:00	1	0	1	0	Ct	0	0	0	0	0	0	0	0	1	0	0	2	2	0	0	0	0	0	0	0	0	0	0	0	0	0	0	0	0	0	0	0	0	0
19295	8 Feb 22	03:11:00	1	0	1	0	Ct	0	0	0	0	0	0	0	0	2	0	0	0	5	0	0	0	0	0	0	0	0	0	0	0	0	0	0	0	0	0	0	0	0	0
19296	8 Feb 22	03:12:00	1	0	1	0	Ct	0	0	0	0	0	0	0	0	1	0	0	1	5	0	0	0	0	0	0	0	0	0	0	0	0	0	0	0	0	0	0	0	0	0
19297	8 Feb 22	03:13:00	1	0	1	0	Ct	0	0	0	0	0	1	0	0	0	0	0	1	3	0	2	0	0	0	0	0	0	0	0	0	0	0	0	0	0	0	0	0	0	0
19298	8 Feb 22	03:14:00	1	0	1	0	Ct	0	0	0	0	0	2	0	0	2	0	0	1	4	0	0	5	0	0	0	0	0	0	0	0	0	0	0	0	0	0	0	0	0	0
19299	8 Feb 22	03:15:00	1	0	1	0	Ct	0	0	0	0	0	4	0	0	0	0	0	1	1	0	0	2	0	0	0	0	0	0	0	0	0	0	0	0	0	0	0	0	0	0
19300	8 Feb 22	03:16:00	1	0	1	0	Ct	0	0	0	0	0	0	0	0	4	0	0	0	3	0	0	0	0	0	0	0	0	0	0	0	0	0	0	0	0	0	0	0	0	0
19301	8 Feb 22	03:17:00	1	0	1	0	Ct	0	0	0	0	0	1	0	0	0	0	0	2	1	0	0	0	0	0	0	0	0	0	0	0	0	0	0	0	0	0	0	0	0	0
19302	8 Feb 22	03:18:00	1	0	1	0	Ct	0	0	0	0	0	1	0	0	2	0	0	0	2	0	0	0	0	0	0	0	0	0	0	0	0	0	0	0	0	0	0	0	0	0
19303	8 Feb 22	03:19:00	1	0	1	0	Ct	0	0	0	0	0	1	0	0	0	0	0	0	1	0	0	0	0	0	0	0	0	0	0	0	0	0	0	0	0	0	0	0	0	0
19304	8 Feb 22	03:20:00	1	0	1	0	Ct	0	0	0	0	0	1	0	0	2	0	0	0	0	0	0	0	0	0	0	0	0	0	0	0	0	0	0	0	0	0	0	0	0	0
19305	8 Feb 22	03:21:00	1	0	1	0	Ct	0	0	0	0	0	0	0	0	0	0	0	0	1	0	0	0	0	0	0	0	0	0	0	0	0	0	0	0	0	0	0	0	0	0
19306	8 Feb 22	03:22:00	1	0	1	0	Ct	0	0	0	1	0	2	0	0	0	0	0	2	1	0	0	0	0	0	0	0	0	0	0	0	0	0	0	0	0	0	0	0	0	0
19307	8 Feb 22	03:23:00	1	0	1	0	Ct	0	0	0	0	1	2	0	0	0	0	0	0	1	0	0	0	0	0	0	0	0	0	0	0	0	0	0	0	0	0	0	0	0	0
19308	8 Feb 22	03:24:00	1	0	1	0	Ct	0	0	0	0	0	0	0	0	0	0	0	2	0	0	0	0	0	0	0	0	0	0	0	0	0	0	0	0	0	0	0	0	0	0
19309	8 Feb 22	03:25:00	1	0	1	0	Ct	0	0	0	1	0	0	0	0	2	0	0	1	6	0	0	0	0	0	0	0	0	0	0	0	0	0	0	0	0	0	0	0	0	0
19310	8 Feb 22	03:26:00	1	0	1	0	Ct	0	0	0	0	0	0	0	0	3	0	0	0	2	0	0	0	0	0	0	0	0	0	0	0	0	0	0	0	0	0	0	0	0	0
19311	8 Feb 22	03:27:00	1	0	1	0	Ct	0	0	0	0	0	2	0	0	0	0	0	0	2	0	0	0	0	0	0	0	0	0	0	0	0	0	0	0	0	0	0	0	0	0
19312	8 Feb 22	03:28:00	1	0	1	0	Ct	0	0	0	0	0	0	0	0	0	0	0	0	3	0	0	0	0	0	0	0	0	0	0	0	0	0	0	0	0	0	0	0	0	0
19313	8 Feb 22	03:29:00	1	0	1	0	Ct	0	0	1	0	0	0	0	0	0	0	0	0	1	0	0	0	0	0	0	0	0	0	0	0	0	0	0	0	0	0	0	0	0	0
19314	8 Feb 22	03:30:00	1	0	1	0	Ct	0	0	0	0	0	0	0	0	0	0	0	2	3	0	0	0	0	0	0	0	0	0	0	0	0	0	0	0	0	0	0	0	0	0
19315	8 Feb 22	03:31:00	1	0	1	0	Ct	0	0	0	1	0	0	0	0	0	0	0	0	3	0	0	0	0	0	0	0	0	0	0	0	0	0	0	0	0	0	0	0	0	0
19316	8 Feb 22	03:32:00	1	0	1	0	Ct	0	0	0	0	0	0	0	0	0	0	0	3	1	0	0	0	0	0	0	0	0	0	0	0	0	0	0	0	0	0	0	0	0	0
19317	8 Feb 22	03:33:00	1	0	1	0	Ct	0	0	0	1	0	0	0	0	0	0	0	0	1	0	0	0	0	0	0	0	0	0	0	0	0	0	0	0	0	0	0	0	0	0
19318	8 Feb 22	03:34:00	1	0	1	0	Ct	0	0	0	0	0	0	0	0	5	0	0	0	3	0	0	0	0	0	0	0	0	0	0	0	0	0	0	0	0	0	0	0	0	0
19319	8 Feb 22	03:35:00	1	0	1	0	Ct	0	0	0	0	0	0	0	0	0	0	0	2	0	0	0	0	0	0	0	0	0	0	0	0	0	0	0	0	0	0	0	0	0	0
19320	8 Feb 22	03:36:00	1	0	1	0	Ct	0	0	0	0	0	0	0	0	0	0	0	2	4	0	0	0	0	0	0	0	0	0	0	0	0	0	0	0	0	0	0	0	0	0
19321	8 Feb 22	03:37:00	1	0	1	0	Ct	0	0	0	0	0	0	0	0	2	0	0	1	4	0	0	0	0	0	0	0	0	0	0	0	0	0	0	0	0	0	0	0	0	0
19322	8 Feb 22	03:38:00	1	0	1	0	Ct	0	0	0	0	0	0	0	0	1	0	0	1	3	0	0	0	0	0	0	0	0	0	0	0	0	0	0	0	0	0	0	0	0	0
19323	8 Feb 22	03:39:00	1	0	1	0	Ct	0	0	0	0	0	0	0	0	0	0	0	0	2	0	0	0	0	0	0	0	0	0	0	0	0	0	0	0	0	0	0	0	0	0
19324	8 Feb 22	03:40:00	1	0	1	0	Ct	0	0	0	0	0	0	0	0	0	0	0	1	2	0	0	0	0	0	0	0	0	0	0	0	0	0	0	0	0	0	0	0	0	0
19325	8 Feb 22	03:41:00	1	0	1	0	Ct	0	0	0	0	0	0	0	0	0	0	0	1	4	0	0	0	0	0	0	0	0	0	0	0	0	0	0	0	0	0	0	0	0	0
19326	8 Feb 22	03:42:00	1	0	1	0	Ct	0	0	0	0	0	0	0	0	0	0	0	2	3	0	0	0	0	0	0	0	0	0	0	0	0	0	0	0	0	0	0	0	0	0
19327	8 Feb 22	03:43:00	1	0	1	0	Ct	0	0	0	0	0	0	0	0	0	0	0	1	1	0	0	0	0	0	0	0	0	0	0	0	0	0	0	0	0	0	0	0	0	0
19328	8 Feb 22	03:44:00	1	0	1	0	Ct	0	0	0	0	0	0	0	0	0	0	0	0	1	0	0	0	0	0	0	0	0	0	0	0	0	0	0	0	0	0	0	0	0	0
19329	8 Feb 22	03:45:00	1	0	1	0	Ct	0	0	0	0	0	0	0	0	0	0	0	0	1	0	0	0	0	0	0	0	0	0	0	0	0	0	0	0	0	0	0	0	0	0
19330	8 Feb 22	03:46:00	1	0	1	0	Ct	0	0	0	1	0	0	0	0	0	0	0	2	4	0	0	0	0	0	0	0	0	0	0	0	0	0	0	0	0	0	0	0	0	0
19331	8 Feb 22	03:47:00	1	0	1	0	Ct	0	0	0	0	0	0	0	0	0	0	0	1	2	0	0	0	0	0	0	0	0	0	0	0	0	0	0	0	0	0	0	0	0	0
19332	8 Feb 22	03:48:00	1	0	1	0	Ct	0	0	0	0	0	0	0	0	0	0	0	1	2	0	0	0	0	0	0	0	0	0	0	0	0	0	0	0	0	0	0	0	0	0
19333	8 Feb 22	03:49:00	1	0	1	0	Ct	0	0	0	0	0	0	0	0	0	0	0	1	2	0	0	0	0	0	0	0	0	0	0	0	0	0	0	0	0	0	0	0	0	0
19334	8 Feb 22	03:50:00	1	0	1	0	Ct	0	0	0	0	0	0	0	0	0	0	0	1	0	0	0	0	0	0	0	0	0	0	0	0	0	0	0	0	0	0	0	0	0	0
19335	8 Feb 22	03:51:00	1	0	1	0	Ct	0	0	0	0	0	0	0	0	0	0	0	2	3	0	0	0	0	0	0	0	0	0	0	0	0	0	0	0	0	0	0	0	0	0
19336	8 Feb 22	03:52:00	1	0	1	0	Ct	0	0	0	0	0	0	0	0	0	0	0	1	1	0	0	0	0	0	0	0	0	0	0	0	0	0	0	0	0	0	0	0	0	0
19337	8 Feb 22	03:53:00	1	0	1	0	Ct	0	0	0	0	0	0	0	0	0	0	0	0	1	0	0	0	0	0	0	0	0	0	0	0	0	0	0	0	0	0	0	0	0	0
19338	8 Feb 22	03:54:00	1	0	1	0	Ct	0	0	0	0	0	0	0	0	0	0	0	1	2	0	0	0	0	0	0	0	0	0	0	0	0	0	0	0	0	0	0	0	0	0
19339	8 Feb 22	03:55:00	1	0	1	0	Ct	0	0	0	0	0	0	0	0	0	0	0	1	2	0	0	0	0	0	0	0	0	0	0	0	0	0	0	0	0	0	0	0	0	0
19340	8 Feb 22	03:56:00	1	0	1	0	Ct	0	0	0	0	0	0	0	0	0	0	0	1	1	0	0	1	0	0	0	0	0	0	0	0	0	0	0	0	0	0	0	0	0	0
19341	8 Feb 22	03:57:00	1	0	1	0	Ct	0	0	0	0	0	0	0	0	0	0	0	1	0	0	0	0	0	0	0	0	0	0	0	0	0	0	0	0	0	0	0	0	0	0
19342	8 Feb 22	03:58:00	1	0	1	0	Ct	0	0	0	0	0	0	0	0	0	0	0	0	1	0	0	0	0	0	0	0	0	0	0	0	0	0	0	0	0	0	0	0	0	0
19343	8 Feb 22	03:59:00	1	0	1	0	Ct	0	0	0	0	0	0	0	0	0	0	0	2	1	0	0	0	0	0	0	0	0	0	0	0	0	0	0	0	0	0	0	0	0	0
19344	8 Feb 22	04:00:00	1	0	1	0	Ct	0	0	0	0	0	0	0	0	0	0	0	2	1	0	0	0	0	0	0	0	0	0	0	0	0	0	0	0	0	0	0	0	0	0
19345	8 Feb 22	04:01:00	1	0	1	0	Ct	0	0	0	0	0	0	0	0	0	0	0	1	3	0	0	0	0	0	0	0	0	0	0	0	0	0	0	0	0	0	0	0	0	0
19346	8 Feb 22	04:02:00	1	0	1	0	Ct	0	0	0	0	0	0	0	0	0	0	0	1	1	0	0	0	0	0	0	0	0	0	0	0	0	0	0	0	0	0	0	0	0	0
19347	8 Feb 22	04:03:00	1	0	1	0	Ct	0	0	0	0	0	0	0	1	0	0	0	2	0	0	0	0	0	0	0	0	0	0	0	0	0	0	0	0	0	0	0	0	0	0
19348	8 Feb 22	04:04:00	1	0	1	0	Ct	0	0	0	0	0	0	0	0	0	0	0	1	2	0	0	0	0	0	0	0	0	0	0	0	0	0	0	0	0	0	0	0	0	0
19349	8 Feb 22	04:05:00	1	0	1	0	Ct	0	0	0	2	0	0	0	0	0	0	0	1	1	0	0	0	0	0	0	0	0	0	0	0	0	0	0	0	0	0	0	0	0	0
19350	8 Feb 22	04:06:00	1	0	1	0	Ct	0	0	0	0	0	0	0	0	0	0	0	0	1	0	0	0	0	0	0	0	0	0	0	0	0	0	0	0	0	0	0	0	0	0
19351	8 Feb 22	04:07:00	1	0	1	0	Ct	0	0	0	0	0	0	0	0	0	0	0	2	0	0	0	0	0	0	0	0	0	0	0	0	0	0	0	0	0	0	0	0	0	0
19352	8 Feb 22	04:08:00	1	0	1	0	Ct	0	0	0	1	0	0	0	0	0	0	0	2	2	0	0	0	0	0	0	0	0	0	0	0	0	0	0	0	0	0	0	0	0	0
19353	8 Feb 22	04:09:00	1	0	1	0	Ct	0	0	0	1	0	0	0	0	0	0	0	0	0	0	0	0	0	0	0	0	0	0	0	0	0	0	0	0	0	0	0	0	0	0
19354	8 Feb 22	04:10:00	1	0	1	0	Ct	0	0	0	0	0	0	0	0	0	0	0	3	0	0	0	0	0	0	0	0	0	0	0	0	0	0	0	0	0	0	0	0	0	0
19355	8 Feb 22	04:11:00	1	0	1	0	Ct	0	0	0	0	0	0	0	2	0	0	0	1	4	0	0	0	0	0	0	0	0	0	0	0	0	0	0	0	0	0	0	0	0	0
19356	8 Feb 22	04:12:00	1	0	1	0	Ct	0	0	0	0	0	0	0	2	0	0	0	0	5	0	0	0	0	0	0	0	0	0	0	0	0	0	0	0	0	0	0	0	0	0
19357	8 Feb 22	04:13:00	1	0	1	0	Ct	0	0	0	0	0	0	0	2	0	0	0	2	1	0	0	0	0	0	0	0	0	0	0	0	0	0	0	0	0	0	0	0	0	0
19358	8 Feb 22	04:14:00	1	0	1	0	Ct	0	0	0	0	0	0	0	0	0	0	0	0	1	0	0	0	0	0	0	0	0	0	0	0	0	0	0	0	0	0	0	0	0	0
19359	8 Feb 22	04:15:00	1	0	1	0	Ct	0	0	0	0	0	0	0	1	0	0	0	0	0	0	0	0	0	0	0	0	0	0	0	0	0	0	0	0	0	0	0	0	0	0
19360	8 Feb 22	04:16:00	1	0	1	0	Ct	0	0	0	0	0	0	0	1	0	0	0	0	1	0	0	0	0	0	0	0	0	0	0	0	0	0	0	0	0	0	0	0	0	0
19361	8 Feb 22	04:17:00	1	0	1	0	Ct	0	0	0	0	0	0	0	0	0	0	0	0	2	0	0	0	0	0	0	0	0	0	0	0	0	0	0	0	0	0	0	0	0	0
19362	8 Feb 22	04:18:00	1	0	1	0	Ct	0	0	0	0	0	0	0	2	0	0	0	0	2	0	0	0	0	0	0	0	0	0	0	0	0	0	0	0	0	0	0	0	0	0
19363	8 Feb 22	04:19:00	1	0	1	0	Ct	0	0	0	0	0	0	0	0	0	0	0	0	5	0	0	0	0	0	0	0	0	0	0	0	0	0	0	0	0	0	0	0	0	0
19364	8 Feb 22	04:20:00	1	0	1	0	Ct	0	0	0	0	0	0	0	0	0	0	0	0	2	0	0	0	0	0	0	0	0	0	0	0	0	0	0	0	0	0	0	0	0	0
19365	8 Feb 22	04:21:00	1	0	1	0	Ct	0	0	0	0	0	0	0	0	0	0	0	0	2	0	0	0	0	0	0	0	0	0	0	0	0	0	0	0	0	0	0	0	0	0
19366	8 Feb 22	04:22:00	1	0	1	0	Ct	0	0	0	0	0	0	0	1	0	0	0	0	2	0	0	0	0	0	0	0	0	0	0	0	0	0	0	0	0	0	0	0	0	0
19367	8 Feb 22	04:23:00	1	0	1	0	Ct	0	0	0	0	0	0	0	4	0	0	0	0	4	0	0	0	0	0	0	0	0	0	0	0	0	0	0	0	0	0	0	0	0	0
19368	8 Feb 22	04:24:00	1	0	1	0	Ct	0	0	0	0	0	0	0	0	0	0	0	0	7	0	0	0	0	0	0	0	0	0	0	0	0	0	0	0	0	0	0	0	0	0
19369	8 Feb 22	04:25:00	1	0	1	0	Ct	0	0	0	0	0	0	0	0	0	0	0	0	5	0	0	0	0	0	0	0	0	0	0	0	0	0	0	0	0	0	0	0	0	0
19370	8 Feb 22	04:26:00	1	0	1	0	Ct	0	0	0	0	0	0	0	0	0	0	0	0	2	0	0	0	0	0	0	0	0	0	0	0	0	0	0	0	0	0	0	0	0	0
19371	8 Feb 22	04:27:00	1	0	1	0	Ct	0	0	0	0	0	0	0	0	0	0	0	0	3	0	0	0	0	0	0	0	0	0	0	0	0	0	0	0	0	0	0	0	0	0
19372	8 Feb 22	04:28:00	1	0	1	0	Ct	0	0	0	2	0	0	0	0	0	0	0	0	4	0	0	0	0	0	0	0	0	0	0	0	0	0	0	0	0	0	0	0	0	0
19373	8 Feb 22	04:29:00	1	0	1	0	Ct	0	0	0	0	0	0	0	0	0	0	0	0	2	0	0	0	0	0	0	0	0	0	0	0	0	0	0	0	0	0	0	0	0	0
19374	8 Feb 22	04:30:00	1	0	1	0	Ct	0	0	0	0	0	0	0	0	0	0	0	0	4	0	0	0	0	0	0	0	0	0	0	0	0	0	0	0	0	0	0	0	0	0
19375	8 Feb 22	04:31:00	1	0	1	0	Ct	0	0	0	0	0	0	0	0	0	0	0	0	2	0	0	0	0	0	0	0	0	0	0	0	0	0	0	0	0	0	0	0	0	0
19376	8 Feb 22	04:32:00	1	0	1	0	Ct	0	0	0	0	0	0	0	0	0	0	0	0	1	0	0	0	0	0	0	0	0	0	0	0	0	0	0	0	0	0	0	0	0	0
19377	8 Feb 22	04:33:00	1	0	1	0	Ct	0	0	0	0	2	0	0	0	0	0	0	0	3	0	0	0	0	0	0	0	0	0	0	0	0	0	0	0	0	0	0	0	0	0
19378	8 Feb 22	04:34:00	1	0	1	0	Ct	0	0	0	0	1	0	0	0	0	0	0	0	1	0	0	0	0	0	0	0	0	0	0	0	0	0	0	0	0	0	0	0	0	0
19379	8 Feb 22	04:35:00	1	0	1	0	Ct	0	0	0	0	0	0	0	0	0	0	0	0	1	0	0	0	0	0	0	0	0	0	0	0	0	0	0	0	0	0	0	0	0	0
19380	8 Feb 22	04:36:00	1	0	1	0	Ct	0	0	0	0	0	0	0	0	0	0	0	0	1	0	0	0	0	0	0	0	0	0	0	0	0	0	0	0	0	0	0	0	0	0
19381	8 Feb 22	04:37:00	1	0	1	0	Ct	0	0	0	0	0	0	0	0	0	0	0	0	2	0	0	0	0	0	0	0	0	0	0	0	0	0	0	0	0	0	0	0	0	0
19382	8 Feb 22	04:38:00	1	0	1	0	Ct	0	0	0	0	0	0	0	0	0	0	0	0	3	0	0	0	0	0	0	0	0	0	0	0	0	0	0	0	0	0	0	0	0	0
19383	8 Feb 22	04:39:00	1	0	1	0	Ct	0	0	0	0	0	0	0	0	0	0	0	0	1	0	0	0	0	0	0	0	0	0	0	0	0	0	0	0	0	0	0	0	0	0
19384	8 Feb 22	04:40:00	1	0	1	0	Ct	0	0	0	0	0	0	0	0	0	0	0	0	1	0	0	0	0	0	0	0	0	0	0	0	0	0	0	0	0	0	0	0	0	0
19385	8 Feb 22	04:41:00	1	0	1	0	Ct	0	0	0	0	2	0	0	0	0	0	0	0	0	0	0	0	0	0	0	0	0	0	0	0	0	0	0	0	0	0	0	0	0	0
19386	8 Feb 22	04:42:00	1	0	1	0	Ct	0	0	0	0	0	0	0	0	0	0	0	0	1	0	0	0	0	0	0	0	0	0	0	0	0	0	0	0	0	0	0	0	0	0
19387	8 Feb 22	04:43:00	1	0	1	0	Ct	0	0	0	0	0	0	0	0	0	0	0	0	3	0	0	0	2	0	0	0	0	0	0	0	0	0	0	0	0	0	0	0	0	0
19388	8 Feb 22	04:44:00	1	0	1	0	Ct	0	0	0	0	2	0	0	0	0	0	0	0	3	0	0	0	1	0	0	0	0	0	0	0	0	0	0	0	0	0	0	0	0	0
19389	8 Feb 22	04:45:00	1	0	1	0	Ct	0	0	0	0	0	0	0	0	0	0	0	0	2	0	0	0	0	0	0	0	0	0	0	0	0	0	0	0	0	0	0	0	0	0
19390	8 Feb 22	04:46:00	1	0	1	0	Ct	0	0	0	0	0	0	0	1	0	0	0	0	0	0	0	0	0	0	0	0	0	0	0	0	0	0	0	0	0	0	0	0	0	0
19391	8 Feb 22	04:47:00	1	0	1	0	Ct	0	0	0	0	0	0	0	0	0	0	0	0	1	0	0	0	0	0	0	0	0	0	0	0	0	0	0	0	0	0	0	0	0	0
19392	8 Feb 22	04:48:00	1	0	1	0	Ct	0	0	0	0	0	0	0	0	0	0	0	0	4	0	0	0	0	0	0	0	0	0	0	0	0	0	0	0	0	0	0	0	0	0
19393	8 Feb 22	04:49:00	1	0	1	0	Ct	0	0	0	0	0	0	0	0	0	0	0	0	1	0	0	0	0	0	0	0	0	0	0	0	0	0	0	0	0	0	0	0	0	0
19394	8 Feb 22	04:50:00	1	0	1	0	Ct	0	0	0	0	1	0	0	0	0	0	0	1	2	0	0	0	0	0	0	0	0	0	0	0	0	0	0	0	0	0	0	0	0	0
19395	8 Feb 22	04:51:00	1	0	1	0	Ct	0	0	0	0	4	0	0	0	0	0	0	0	2	0	0	0	0	0	0	0	0	0	0	0	0	0	0	0	0	0	0	0	0	0
19396	8 Feb 22	04:52:00	1	0	1	0	Ct	0	0	0	0	0	0	0	0	0	0	0	0	0	0	0	0	1	0	0	0	0	0	0	0	0	0	0	0	0	0	0	0	0	0
19397	8 Feb 22	04:53:00	1	0	1	0	Ct	0	0	0	0	0	0	0	0	0	0	0	0	3	0	0	0	2	0	0	0	0	0	0	0	0	0	0	0	0	0	0	0	0	0
19398	8 Feb 22	04:54:00	1	0	1	0	Ct	0	0	0	0	0	0	0	0	0	0	0	1	2	0	0	0	1	0	0	0	0	0	0	0	0	0	0	0	0	0	0	0	0	0
19399	8 Feb 22	04:55:00	1	0	1	0	Ct	0	0	0	0	0	0	0	0	0	0	0	1	0	0	0	0	0	0	0	0	0	0	0	0	0	0	0	0	0	0	0	0	0	0
19400	8 Feb 22	04:56:00	1	0	1	0	Ct	0	0	0	0	0	0	0	0	0	0	0	0	2	0	0	0	2	0	0	0	0	0	0	0	0	0	0	0	0	0	0	0	0	0
19401	8 Feb 22	04:57:00	1	0	1	0	Ct	0	0	0	0	0	0	0	1	0	0	0	0	0	0	0	0	0	0	0	0	0	0	0	0	0	0	0	0	0	0	0	0	0	0
19402	8 Feb 22	04:58:00	1	0	1	0	Ct	0	0	0	0	0	0	0	0	0	0	0	0	2	0	0	0	0	0	0	0	0	0	0	0	0	0	0	0	0	0	0	0	0	0
19403	8 Feb 22	04:59:00	1	0	1	0	Ct	0	0	0	0	0	0	0	0	0	0	0	1	0	0	0	0	0	0	0	0	0	0	0	0	0	0	0	0	0	0	0	0	0	0
19404	8 Feb 22	05:00:00	1	0	1	0	Ct	0	0	0	0	0	0	0	0	0	0	0	2	1	0	0	0	0	0	0	0	0	0	0	0	0	0	0	0	0	0	0	0	0	0
19405	8 Feb 22	05:01:00	1	0	1	0	Ct	0	0	0	0	0	0	0	0	0	0	0	0	0	0	0	0	0	0	0	0	0	0	0	0	0	0	0	0	0	0	0	0	0	0
19406	8 Feb 22	05:02:00	1	0	1	0	Ct	0	0	0	0	0	0	0	0	0	0	0	0	2	0	0	0	0	0	0	0	0	0	0	0	0	0	0	0	0	0	0	0	0	0
19407	8 Feb 22	05:03:00	1	0	1	0	Ct	0	0	0	0	0	0	0	0	0	0	0	0	2	0	0	0	0	0	0	0	0	0	0	0	0	0	0	0	0	0	0	0	0	0
19408	8 Feb 22	05:04:00	1	0	1	0	Ct	0	0	0	0	0	0	0	0	0	0	0	0	0	0	0	0	0	0	0	0	0	0	0	0	0	0	0	0	0	0	0	0	0	0
19409	8 Feb 22	05:05:00	1	0	1	0	Ct	0	0	0	0	0	0	0	0	0	0	0	0	1	0	0	0	0	0	0	0	0	0	0	0	0	0	0	0	0	0	0	0	0	0
19410	8 Feb 22	05:06:00	1	0	1	0	Ct	0	0	0	0	0	0	0	0	0	0	0	0	0	0	0	0	0	0	0	0	0	0	0	0	0	0	0	0	0	0	0	0	0	0
19411	8 Feb 22	05:07:00	1	0	1	0	Ct	0	0	0	0	0	0	0	0	0	0	0	0	0	0	0	0	0	0	0	0	0	0	0	0	0	0	0	0	0	0	0	0	0	0
19412	8 Feb 22	05:08:00	1	0	1	0	Ct	0	0	0	0	0	0	0	0	0	0	0	0	0	0	0	0	0	0	0	0	0	0	0	0	0	0	0	0	0	0	0	0	0	0
19413	8 Feb 22	05:09:00	1	0	1	0	Ct	0	0	0	0	0	0	0	0	0	0	0	0	0	0	0	0	0	0	0	0	0	0	0	0	0	0	0	0	0	0	0	0	0	0
19414	8 Feb 22	05:10:00	1	0	1	0	Ct	0	0	0	0	0	0	0	0	0	0	0	0	0	0	0	0	0	0	0	0	0	0	0	0	0	0	0	0	0	0	0	0	0	0
19415	8 Feb 22	05:11:00	1	0	1	0	Ct	0	0	0	0	0	0	0	0	0	0	0	0	0	0	0	0	0	0	0	0	0	0	0	0	0	0	0	0	0	0	0	0	0	0
19416	8 Feb 22	05:12:00	1	0	1	0	Ct	0	0	0	0	0	0	0	0	0	0	0	0	0	0	0	0	0	0	0	0	0	0	0	0	0	0	0	0	0	0	0	0	0	0
19417	8 Feb 22	05:13:00	1	0	1	0	Ct	0	0	0	0	0	0	0	0	0	0	0	0	0	0	0	0	0	0	0	0	0	0	0	0	0	0	0	0	0	0	0	0	0	0
19418	8 Feb 22	05:14:00	1	0	1	0	Ct	0	0	0	0	0	0	0	0	0	0	0	0	0	0	0	0	0	0	0	0	0	0	0	0	0	0	0	0	0	0	0	0	0	0
19419	8 Feb 22	05:15:00	1	0	1	0	Ct	0	0	0	0	0	0	0	0	0	0	0	0	0	0	0	0	0	0	0	0	0	0	0	0	0	0	0	0	0	0	0	0	0	0
19420	8 Feb 22	05:16:00	1	0	1	0	Ct	0	0	0	0	0	0	0	0	0	0	0	0	0	0	0	0	0	0	0	0	0	0	0	0	0	0	0	0	0	0	0	0	0	0
19421	8 Feb 22	05:17:00	1	0	1	0	Ct	0	0	0	0	0	0	0	0	0	0	0	0	0	0	0	0	0	0	0	0	0	0	0	0	0	0	0	0	0	0	0	0	0	0
19422	8 Feb 22	05:18:00	1	0	1	0	Ct	0	0	0	0	0	0	0	0	0	0	0	0	0	0	0	0	0	0	0	0	0	0	0	0	0	0	0	0	0	0	0	0	0	0
19423	8 Feb 22	05:19:00	1	0	1	0	Ct	0	0	0	0	0	0	0	0	0	0	0	0	0	0	0	0	0	0	0	0	0	0	0	0	0	0	0	0	0	0	0	0	0	0
19424	8 Feb 22	05:20:00	1	0	1	0	Ct	0	0	0	0	0	0	0	0	0	0	0	0	0	0	0	0	0	0	0	0	0	0	0	0	0	0	0	0	0	0	0	0	0	0
19425	8 Feb 22	05:21:00	1	0	1	0	Ct	0	0	0	0	0	0	0	0	0	0	0	0	0	0	0	0	0	0	0	0	0	0	0	0	0	0	0	0	0	0	0	0	0	0
19426	8 Feb 22	05:22:00	1	0	1	0	Ct	0	0	0	0	0	0	0	0	0	0	0	0	0	0	0	0	0	0	0	0	0	0	0	0	0	0	0	0	0	0	0	0	0	0
19427	8 Feb 22	05:23:00	1	0	1	0	Ct	0	0	0	0	0	0	0	0	0	0	0	0	0	0	0	0	0	0	0	0	0	0	0	0	0	0	0	0	0	0	0	0	0	0
19428	8 Feb 22	05:24:00	1	0	1	0	Ct	0	0	0	0	0	0	0	0	0	0	0	0	0	0	0	0	0	0	0	0	0	0	0	0	0	0	0	0	0	0	0	0	0	0
19429	8 Feb 22	05:25:00	1	0	1	0	Ct	0	0	0	0	0	0	0	0	0	0	0	0	0	0	0	0	0	0	0	0	0	0	0	0	0	0	0	0	0	0	0	0	0	0
19430	8 Feb 22	05:26:00	1	0	1	0	Ct	0	0	0	0	0	0	0	0	0	0	0	0	0	0	0	0	0	0	0	0	0	0	0	0	0	0	0	0	0	0	0	0	0	0
19431	8 Feb 22	05:27:00	1	0	1	0	Ct	0	0	0	0	0	0	0	0	0	0	0	0	0	0	0	0	0	0	0	0	0	0	0	0	0	0	0	0	0	0	0	0	0	0
19432	8 Feb 22	05:28:00	1	0	1	0	Ct	0	0	0	0	0	0	0	0	0	0	0	0	0	0	0	0	0	0	0	0	0	0	0	0	0	0	0	0	0	0	0	0	0	0
19433	8 Feb 22	05:29:00	1	0	1	0	Ct	0	0	0	0	0	0	0	0	0	0	0	0	0	0	0	0	0	0	0	0	0	0	0	0	0	0	0	0	0	0	0	0	0	0
19434	8 Feb 22	05:30:00	1	0	1	0	Ct	0	0	0	0	0	0	0	0	0	0	0	0	0	0	0	0	0	0	0	0	0	0	0	0	0	0	0	0	0	0	0	0	0	0
19435	8 Feb 22	05:31:00	1	0	1	0	Ct	0	0	0	0	0	0	0	1	0	0	0	0	0	0	0	0	0	0	0	0	0	0	0	0	0	0	0	0	0	0	0	0	0	0
19436	8 Feb 22	05:32:00	1	0	1	0	Ct	0	0	0	0	0	0	0	0	0	0	0	0	0	0	0	0	0	0	0	0	0	0	0	0	0	0	0	0	0	0	0	0	0	0
19437	8 Feb 22	05:33:00	1	0	1	0	Ct	0	0	0	0	0	0	0	0	0	0	0	0	0	0	0	0	0	0	0	0	0	0	0	0	0	0	0	0	0	0	0	0	0	0
19438	8 Feb 22	05:34:00	1	0	1	0	Ct	0	0	0	0	0	0	0	0	0	0	0	0	0	0	0	0	0	0	0	0	0	0	0	0	0	0	0	0	0	0	0	0	0	0
19439	8 Feb 22	05:35:00	1	0	1	0	Ct	0	0	0	0	0	0	0	0	0	0	0	0	0	0	0	0	0	0	0	0	0	0	0	0	0	0	0	0	0	0	0	0	0	0
19440	8 Feb 22	05:36:00	1	0	1	0	Ct	0	0	0	0	0	0	0	1	0	0	0	0	0	0	0	0	0	0	0	0	0	0	0	0	0	0	0	0	0	0	0	0	0	0
19441	8 Feb 22	05:37:00	1	0	1	0	Ct	0	0	0	0	0	0	0	0	0	0	0	0	0	0	0	0	0	0	0	0	0	0	0	0	0	0	0	0	0	0	0	0	0	0
19442	8 Feb 22	05:38:00	1	0	1	0	Ct	0	0	0	0	0	0	0	1	0	0	0	0	0	0	0	0	0	0	0	0	0	0	0	0	0	0	0	0	0	0	0	0	0	0
19443	8 Feb 22	05:39:00	1	0	1	0	Ct	0	0	0	0	0	0	0	0	0	0	0	0	0	0	0	0	0	0	0	0	0	0	0	0	0	0	0	0	0	0	0	0	0	0
19444	8 Feb 22	05:40:00	1	0	1	0	Ct	0	0	0	0	0	0	0	2	0	0	0	0	0	0	0	0	0	0	0	0	0	0	0	0	0	0	0	0	0	0	0	0	0	0
19445	8 Feb 22	05:41:00	1	0	1	0	Ct	0	0	0	0	0	0	0	0	0	0	0	0	0	0	0	0	0	0	0	0	0	0	0	0	0	0	0	0	0	0	0	0	0	0
19446	8 Feb 22	05:42:00	1	0	1	0	Ct	0	0	0	0	0	0	0	2	0	0	0	0	0	0	0	0	0	0	0	0	0	0	0	0	0	0	0	0	0	0	0	0	0	0
19447	8 Feb 22	05:43:00	1	0	1	0	Ct	0	0	0	0	0	0	0	0	0	0	0	0	0	0	0	0	0	0	0	0	0	0	0	0	0	0	0	0	0	0	0	0	0	0
19448	8 Feb 22	05:44:00	1	0	1	0	Ct	0	0	0	0	0	0	0	0	0	0	0	0	0	0	0	0	0	0	0	0	0	0	0	0	0	0	0	0	0	0	0	0	0	0
19449	8 Feb 22	05:45:00	1	0	1	0	Ct	0	0	0	0	0	0	0	0	0	0	0	0	0	0	0	0	0	0	0	0	0	0	0	0	0	0	0	0	0	0	0	0	0	0
19450	8 Feb 22	05:46:00	1	0	1	0	Ct	0	0	0	0	0	0	0	0	0	0	0	0	0	0	0	0	0	0	0	0	0	0	0	0	0	0	0	0	0	0	0	0	0	0
19451	8 Feb 22	05:47:00	1	0	1	0	Ct	0	0	0	0	0	0	0	0	0	0	0	0	0	0	0	0	0	0	0	0	0	0	0	0	0	0	0	0	0	0	0	0	0	0
19452	8 Feb 22	05:48:00	1	0	1	0	Ct	0	0	0	0	0	0	0	0	0	0	0	0	0	0	0	0	0	0	0	0	0	0	0	0	0	0	0	0	0	0	0	0	0	0
19453	8 Feb 22	05:49:00	1	0	1	0	Ct	0	0	0	0	0	0	0	0	0	0	0	0	0	0	0	0	0	0	0	0	0	0	0	0	0	0	0	0	0	0	0	0	0	0
19454	8 Feb 22	05:50:00	1	0	1	0	Ct	0	0	0	0	0	0	0	0	0	0	0	0	0	0	0	0	0	0	0	0	0	0	0	0	0	0	0	0	0	0	0	0	0	0
19455	8 Feb 22	05:51:00	1	0	1	0	Ct	0	0	0	0	0	0	0	0	0	2	0	0	0	0	0	0	0	0	0	0	0	0	0	0	0	0	0	0	0	0	0	0	0	0
19456	8 Feb 22	05:52:00	1	0	1	0	Ct	0	0	0	0	0	0	0	0	0	0	0	0	0	0	0	0	0	0	0	0	0	0	0	0	0	0	0	0	0	0	0	0	0	0
19457	8 Feb 22	05:53:00	1	0	1	0	Ct	0	0	0	0	0	0	0	0	0	0	0	0	0	0	0	0	0	0	0	0	0	0	0	0	0	0	0	0	0	0	0	0	0	0
19458	8 Feb 22	05:54:00	1	0	1	0	Ct	0	0	0	0	0	0	0	0	0	0	0	0	0	0	0	0	0	0	0	0	0	0	0	0	0	0	0	0	0	0	0	0	0	0
19459	8 Feb 22	05:55:00	1	0	1	0	Ct	0	0	0	0	0	0	0	0	0	0	0	0	0	0	0	0	0	0	0	0	0	0	0	0	0	0	0	0	0	0	0	0	0	0
19460	8 Feb 22	05:56:00	1	0	1	0	Ct	0	0	0	0	0	0	0	0	0	0	0	0	0	0	0	0	0	0	0	0	0	0	0	0	0	0	0	0	0	0	0	0	0	0
19461	8 Feb 22	05:57:00	1	0	1	0	Ct	0	0	0	0	0	0	0	0	0	0	0	0	0	0	0	0	0	0	0	0	0	0	0	0	0	0	0	0	0	0	0	0	0	0
19462	8 Feb 22	05:58:00	1	0	1	0	Ct	0	0	0	0	0	0	0	0	0	0	0	0	0	0	0	0	0	0	0	0	0	0	0	0	0	0	0	0	0	0	0	0	0	0
19463	8 Feb 22	05:59:00	1	0	1	0	Ct	0	0	0	0	0	0	0	0	0	0	0	0	0	0	0	0	0	0	0	0	0	0	0	0	0	0	0	0	0	0	0	0	0	0
19464	8 Feb 22	06:00:00	1	0	1	0	Ct	0	0	0	0	0	0	0	2	0	0	0	0	0	0	0	0	0	0	0	0	0	0	0	0	0	0	0	0	0	0	0	0	0	0
19465	8 Feb 22	06:01:00	1	0	1	0	Ct	0	0	0	0	0	0	0	0	0	0	0	0	0	0	0	0	0	0	0	0	0	0	0	0	0	0	0	0	0	0	0	0	0	0
19466	8 Feb 22	06:02:00	1	0	1	0	Ct	0	0	0	0	0	0	0	0	0	0	0	0	0	0	0	0	0	0	0	0	0	0	0	0	0	0	0	0	0	0	0	0	0	0
19467	8 Feb 22	06:03:00	1	0	1	0	Ct	0	0	0	0	0	0	0	0	0	0	0	0	0	0	0	0	0	0	0	0	0	0	0	0	0	0	0	0	0	0	0	0	0	0
19468	8 Feb 22	06:04:00	1	0	1	0	Ct	0	0	0	0	0	0	0	0	0	0	0	0	0	0	0	0	0	0	0	0	0	0	0	0	0	0	0	0	0	0	0	0	0	0
19469	8 Feb 22	06:05:00	1	0	1	0	Ct	0	0	0	0	0	0	0	0	0	0	0	0	0	0	0	0	0	0	0	0	0	0	0	0	0	0	0	0	0	0	0	0	0	0
19470	8 Feb 22	06:06:00	1	0	1	0	Ct	0	0	0	0	0	0	0	0	0	0	0	0	0	0	0	0	0	0	0	0	0	0	0	0	0	0	0	0	0	0	0	0	0	0
19471	8 Feb 22	06:07:00	1	0	1	0	Ct	0	0	0	0	0	0	0	0	0	0	0	0	0	0	0	0	0	0	0	0	0	0	0	0	0	0	0	0	0	0	0	0	0	0
19472	8 Feb 22	06:08:00	1	0	1	0	Ct	0	0	0	0	0	0	0	0	0	0	0	0	0	0	0	0	0	0	0	0	0	0	0	0	0	0	0	0	0	0	0	0	0	0
19473	8 Feb 22	06:09:00	1	0	1	0	Ct	0	0	0	0	0	0	0	0	0	0	0	0	0	0	0	0	0	0	0	0	0	0	0	0	0	0	0	0	0	0	0	0	0	0
19474	8 Feb 22	06:10:00	1	0	1	0	Ct	0	0	0	0	0	0	0	0	0	0	0	0	0	0	0	0	0	0	0	0	0	0	0	0	0	0	0	0	0	0	0	0	0	0
19475	8 Feb 22	06:11:00	1	0	1	0	Ct	0	0	0	0	0	0	0	0	0	0	0	0	0	0	0	0	0	0	0	0	0	0	0	0	0	0	0	0	0	0	0	0	0	0
19476	8 Feb 22	06:12:00	1	0	1	0	Ct	0	0	0	0	0	0	0	0	0	0	0	0	0	0	0	0	0	0	0	0	0	0	0	0	0	0	0	0	0	0	0	0	0	0
19477	8 Feb 22	06:13:00	1	0	1	0	Ct	0	0	0	0	0	0	0	0	0	0	0	0	0	0	0	0	0	0	0	0	0	0	0	0	0	0	0	0	0	0	0	0	0	0
19478	8 Feb 22	06:14:00	1	0	1	0	Ct	0	0	0	0	0	0	0	0	0	0	0	0	0	0	0	0	0	0	0	0	0	0	0	0	0	0	0	0	0	0	0	0	0	0
19479	8 Feb 22	06:15:00	1	0	1	0	Ct	0	0	0	0	0	0	0	0	0	0	0	0	0	0	0	0	0	0	0	0	0	0	0	0	0	0	0	0	0	0	0	0	0	0
19480	8 Feb 22	06:16:00	1	0	1	0	Ct	0	0	0	0	0	0	0	0	0	0	0	0	0	0	0	0	0	0	0	0	0	0	0	0	0	0	0	0	0	0	0	0	0	0
19481	8 Feb 22	06:17:00	1	0	1	0	Ct	0	0	0	0	0	0	0	0	0	0	0	0	0	0	0	0	0	0	0	0	0	0	0	0	0	0	0	0	0	0	0	0	0	0
19482	8 Feb 22	06:18:00	1	0	1	0	Ct	0	0	0	0	0	0	0	0	0	0	0	0	0	0	0	0	0	0	0	0	0	0	0	0	0	0	0	0	0	0	0	0	0	0
19483	8 Feb 22	06:19:00	1	0	1	0	Ct	0	0	0	0	0	0	0	0	0	0	0	0	0	0	0	0	0	0	0	0	0	0	0	0	0	0	0	0	0	0	0	0	0	0
19484	8 Feb 22	06:20:00	1	0	1	0	Ct	0	0	0	0	0	0	0	0	0	0	0	0	0	0	0	0	0	0	0	0	0	0	0	0	0	0	0	0	0	0	0	0	0	0
19485	8 Feb 22	06:21:00	1	0	1	0	Ct	0	0	0	0	0	0	0	0	0	0	0	0	0	0	0	0	0	0	0	0	0	0	0	0	0	0	0	0	0	0	0	0	0	0
19486	8 Feb 22	06:22:00	1	0	1	0	Ct	0	0	0	0	0	0	0	0	0	0	0	0	0	0	0	0	0	0	0	0	0	0	0	0	0	0	0	0	0	0	0	0	0	0
19487	8 Feb 22	06:23:00	1	0	1	0	Ct	0	0	0	0	0	0	0	0	0	3	0	0	0	0	0	0	0	0	0	0	0	0	0	0	0	0	0	0	0	0	0	0	0	0
19488	8 Feb 22	06:24:00	1	0	1	0	Ct	0	0	0	0	0	0	0	0	0	1	0	0	0	0	0	0	0	0	0	0	0	0	0	0	0	0	0	0	0	0	0	0	0	0
19489	8 Feb 22	06:25:00	1	0	1	0	Ct	0	0	0	0	0	0	0	0	0	0	0	0	0	0	0	0	0	0	0	0	0	0	0	0	0	0	0	0	0	0	0	0	0	0
19490	8 Feb 22	06:26:00	1	0	1	0	Ct	0	0	0	0	0	0	0	0	0	0	0	0	0	0	0	0	0	0	0	0	0	0	0	0	0	0	0	0	0	0	0	0	0	0
19491	8 Feb 22	06:27:00	1	0	1	0	Ct	0	0	0	0	0	0	0	0	0	0	0	0	0	0	0	0	0	0	0	0	0	0	0	0	0	0	0	0	0	0	0	0	0	0
19492	8 Feb 22	06:28:00	1	0	1	0	Ct	0	0	0	0	0	0	0	0	0	0	0	0	0	0	0	0	0	0	0	0	0	0	0	0	0	0	0	0	0	0	0	0	0	0
19493	8 Feb 22	06:29:00	1	0	1	0	Ct	0	0	0	0	0	0	0	0	0	0	0	0	0	0	0	0	0	0	0	0	0	0	0	0	0	0	0	0	0	0	0	0	0	0
19494	8 Feb 22	06:30:00	1	0	1	0	Ct	0	0	0	0	0	0	0	0	0	0	0	0	0	0	0	0	0	0	0	0	0	0	0	0	0	0	0	0	0	0	0	0	0	0
19495	8 Feb 22	06:31:00	1	0	1	0	Ct	0	0	0	0	0	0	0	0	0	0	0	0	0	0	0	0	0	0	0	0	0	0	0	0	0	0	0	0	0	0	0	0	0	0
19496	8 Feb 22	06:32:00	1	0	1	0	Ct	0	0	0	0	0	0	0	0	0	0	0	0	0	0	0	0	0	0	0	0	0	0	0	0	0	0	0	0	0	0	0	0	0	0
19497	8 Feb 22	06:33:00	1	0	1	0	Ct	0	0	0	0	0	0	0	0	0	0	0	0	0	0	0	0	0	0	0	0	0	0	0	0	0	0	0	0	0	0	0	0	0	0
19498	8 Feb 22	06:34:00	1	0	1	0	Ct	0	0	0	0	0	0	0	0	0	0	0	0	0	0	0	0	0	0	0	0	0	0	0	0	0	0	0	0	0	0	0	0	0	0
19499	8 Feb 22	06:35:00	1	0	1	0	Ct	0	0	0	0	0	0	0	0	0	1	0	0	0	0	0	0	0	0	0	0	0	0	0	0	0	0	0	0	0	0	0	0	0	0
19500	8 Feb 22	06:36:00	1	0	1	0	Ct	0	0	0	0	0	0	0	0	0	0	0	0	0	0	0	0	0	0	0	0	0	0	0	0	0	0	0	0	0	0	0	0	0	0
19501	8 Feb 22	06:37:00	1	0	1	0	Ct	0	0	0	0	0	0	0	0	0	1	0	0	0	0	0	0	0	0	0	0	0	0	0	0	0	0	0	0	0	0	0	0	0	0
19502	8 Feb 22	06:38:00	1	0	1	0	Ct	0	0	0	0	0	0	0	0	0	0	0	0	0	0	0	0	0	0	0	0	0	0	0	0	0	0	0	0	0	0	0	0	0	0
19503	8 Feb 22	06:39:00	1	0	1	0	Ct	0	0	0	0	0	0	0	0	0	0	0	0	0	0	0	0	0	0	0	0	0	0	0	0	0	0	0	0	0	0	0	0	0	0
19504	8 Feb 22	06:40:00	1	0	1	0	Ct	0	0	0	0	0	0	0	0	0	0	0	0	0	0	0	0	0	0	0	0	0	0	0	0	0	0	0	0	0	0	0	0	0	0
19505	8 Feb 22	06:41:00	1	0	1	0	Ct	0	0	0	0	0	0	0	0	0	0	0	0	0	0	0	0	0	0	0	0	0	0	0	0	0	0	0	0	0	0	0	0	0	0
19506	8 Feb 22	06:42:00	1	0	1	0	Ct	0	0	0	0	0	0	0	0	0	0	0	0	0	0	0	0	0	0	0	0	0	0	0	0	0	0	0	0	0	0	0	0	0	0
19507	8 Feb 22	06:43:00	1	0	1	0	Ct	0	0	0	0	0	0	0	0	0	0	0	0	0	0	0	0	0	0	0	0	0	0	0	0	0	0	0	0	0	0	0	0	0	0
19508	8 Feb 22	06:44:00	1	0	1	0	Ct	0	0	0	0	0	0	0	0	0	0	0	0	0	0	0	0	0	0	0	0	0	0	0	0	0	0	0	0	0	0	0	0	0	0
19509	8 Feb 22	06:45:00	1	0	1	0	Ct	0	0	0	0	0	0	0	0	0	0	0	0	0	0	0	0	0	0	0	0	0	0	0	0	0	0	0	0	0	0	0	0	0	0
19510	8 Feb 22	06:46:00	1	0	1	0	Ct	0	0	0	0	0	0	0	0	0	0	0	0	0	0	0	0	0	0	0	0	0	0	0	0	0	0	0	0	0	0	0	0	0	0
19511	8 Feb 22	06:47:00	1	0	1	0	Ct	0	0	0	0	0	0	0	0	0	0	0	0	0	0	0	0	0	0	0	0	0	0	0	0	0	0	0	0	0	0	0	0	0	0
19512	8 Feb 22	06:48:00	1	0	1	0	Ct	0	0	0	0	0	0	0	0	0	0	0	0	0	0	0	0	0	0	0	0	0	0	0	0	0	0	0	0	0	0	0	0	0	0
19513	8 Feb 22	06:49:00	1	0	1	0	Ct	0	0	0	0	0	0	0	0	0	0	0	0	0	0	0	0	0	0	0	0	0	0	0	0	0	0	0	0	0	0	0	0	0	0
19514	8 Feb 22	06:50:00	1	0	1	0	Ct	0	0	0	0	0	0	0	0	0	0	0	0	0	0	0	0	0	0	0	0	0	0	0	0	0	0	0	0	0	0	0	0	0	0
19515	8 Feb 22	06:51:00	1	0	1	0	Ct	0	0	0	0	0	0	0	0	0	0	0	0	0	0	0	0	0	0	0	0	0	0	0	0	0	0	0	0	0	0	0	0	0	0
19516	8 Feb 22	06:52:00	1	0	1	0	Ct	0	0	0	0	0	0	0	0	0	0	0	0	0	0	0	0	0	0	0	0	0	0	0	0	0	0	0	0	0	0	0	0	0	0
19517	8 Feb 22	06:53:00	1	0	1	0	Ct	0	0	0	0	0	0	0	0	0	0	0	0	0	0	0	0	0	0	0	0	0	0	0	0	0	0	0	0	0	0	0	0	0	0
19518	8 Feb 22	06:54:00	1	0	1	0	Ct	0	0	0	0	0	0	0	0	0	0	0	0	0	0	0	0	0	0	0	0	0	0	0	0	0	0	0	0	0	0	0	0	0	0
19519	8 Feb 22	06:55:00	1	0	1	0	Ct	0	0	0	0	0	0	0	0	0	0	0	0	0	0	0	0	0	0	0	0	0	0	0	0	0	0	0	0	0	0	0	0	0	0
19520	8 Feb 22	06:56:00	1	0	1	0	Ct	0	0	0	0	0	0	0	0	0	0	0	0	0	0	0	0	0	0	0	0	0	0	0	0	0	0	0	0	0	0	0	0	0	0
19521	8 Feb 22	06:57:00	1	0	1	0	Ct	0	0	0	0	0	0	0	0	0	0	0	0	0	0	0	0	0	0	0	0	0	0	0	0	0	0	0	0	0	0	0	0	0	0
19522	8 Feb 22	06:58:00	1	0	1	0	Ct	0	0	0	0	0	0	0	0	0	0	0	0	0	0	0	0	0	0	0	0	0	0	0	0	0	0	0	0	0	0	0	0	0	0
19523	8 Feb 22	06:59:00	1	0	1	0	Ct	0	0	0	0	0	0	0	0	0	0	0	0	0	0	0	0	0	0	0	0	0	0	0	0	0	0	0	0	0	0	0	0	0	0
19524	8 Feb 22	07:00:00	1	0	1	0	Ct	0	0	0	0	0	0	0	0	0	0	0	0	0	0	0	0	0	0	0	0	0	0	0	0	0	0	0	0	0	0	0	0	0	0
19525	8 Feb 22	07:01:00	1	0	1	0	Ct	0	0	0	0	0	0	0	0	0	0	0	0	0	0	0	0	0	0	0	0	0	0	0	0	0	0	0	0	0	0	0	0	0	0
19526	8 Feb 22	07:02:00	1	0	1	0	Ct	0	0	0	0	0	0	0	0	0	0	0	0	0	0	0	0	0	0	0	0	0	0	0	0	0	0	0	0	0	0	0	0	0	0
19527	8 Feb 22	07:03:00	1	0	1	0	Ct	0	0	0	0	0	0	0	0	0	0	0	0	0	0	0	0	0	0	0	0	0	0	0	0	0	0	0	0	0	0	0	0	0	0
19528	8 Feb 22	07:04:00	1	0	1	0	Ct	0	0	0	0	0	0	0	0	0	0	0	0	0	0	0	0	0	0	0	0	0	0	0	0	0	0	0	0	0	0	0	0	0	0
19529	8 Feb 22	07:05:00	1	0	1	0	Ct	0	0	0	0	0	0	0	0	0	0	0	0	0	0	0	0	0	0	0	0	0	0	0	0	0	0	0	0	0	0	0	0	0	0
19530	8 Feb 22	07:06:00	1	0	1	0	Ct	0	0	0	0	0	0	0	0	0	0	0	0	0	0	0	0	0	0	0	0	0	0	0	0	0	0	0	0	0	0	0	0	0	0
19531	8 Feb 22	07:07:00	1	0	1	0	Ct	0	0	0	0	0	0	0	0	0	0	0	0	0	0	0	0	0	0	0	0	0	0	0	0	0	0	0	0	0	0	0	0	0	0
19532	8 Feb 22	07:08:00	1	0	1	0	Ct	0	0	0	0	0	0	0	0	0	0	0	0	0	0	0	0	0	0	0	0	0	0	0	0	0	0	0	0	0	0	0	0	0	0
19533	8 Feb 22	07:09:00	1	0	1	0	Ct	0	0	0	0	0	0	0	0	0	0	0	0	0	0	0	0	0	0	0	0	0	0	0	0	0	0	0	0	0	0	0	0	0	0
19534	8 Feb 22	07:10:00	1	0	1	0	Ct	0	0	0	0	0	0	0	0	0	0	0	0	0	0	0	0	0	0	0	0	0	0	0	0	0	0	0	0	0	0	0	0	0	0
19535	8 Feb 22	07:11:00	1	0	1	0	Ct	0	0	0	0	0	0	0	0	0	0	0	0	0	0	0	0	0	0	0	0	0	0	0	0	0	0	0	0	0	0	0	0	0	0
19536	8 Feb 22	07:12:00	1	0	1	0	Ct	0	0	0	0	0	0	0	0	0	0	0	0	0	0	0	0	0	0	0	0	0	0	0	0	0	0	0	0	0	0	0	0	0	0
19537	8 Feb 22	07:13:00	1	0	1	0	Ct	0	0	0	0	0	0	0	0	0	0	0	0	0	0	0	0	0	0	0	0	0	0	0	0	0	0	0	0	0	0	0	0	0	0
19538	8 Feb 22	07:14:00	1	0	1	0	Ct	0	0	0	0	0	0	0	0	0	0	0	0	0	0	0	0	0	0	0	0	0	0	0	0	0	0	0	0	0	0	0	0	0	0
19539	8 Feb 22	07:15:00	1	0	1	0	Ct	0	0	0	0	0	0	0	0	0	0	0	0	0	0	0	0	0	0	0	0	0	0	0	0	0	0	0	0	0	0	0	0	0	0
19540	8 Feb 22	07:16:00	1	0	1	0	Ct	0	0	0	0	0	0	0	0	0	0	0	0	0	0	0	0	0	0	0	0	0	0	0	0	0	0	0	0	0	0	0	0	0	0
19541	8 Feb 22	07:17:00	1	0	1	0	Ct	0	0	0	0	0	0	0	0	0	0	0	0	0	0	0	0	0	0	0	0	0	0	0	0	0	0	0	0	0	0	0	0	0	0
19542	8 Feb 22	07:18:00	1	0	1	0	Ct	0	0	0	0	0	0	0	0	0	0	0	0	0	0	0	0	0	0	0	0	0	0	0	0	0	0	0	0	0	0	0	0	0	0
19543	8 Feb 22	07:19:00	1	0	1	0	Ct	0	0	0	0	0	0	0	0	0	0	0	0	0	0	0	0	0	0	0	0	0	0	0	0	0	0	0	0	0	0	0	0	0	0
19544	8 Feb 22	07:20:00	1	0	1	0	Ct	0	0	0	0	0	0	0	0	0	0	0	0	0	0	0	0	0	0	0	0	0	0	0	0	0	0	0	0	0	0	0	0	0	0
19545	8 Feb 22	07:21:00	1	0	1	0	Ct	0	0	0	0	0	0	0	0	0	0	0	0	0	0	0	0	0	0	0	0	0	0	0	0	0	0	0	0	0	0	0	0	0	0
19546	8 Feb 22	07:22:00	1	0	1	0	Ct	0	0	0	0	0	0	0	0	0	0	0	0	0	0	0	0	0	0	0	0	0	0	0	0	0	0	0	0	0	0	0	0	0	0
19547	8 Feb 22	07:23:00	1	0	1	0	Ct	0	0	0	0	0	0	0	0	0	0	0	0	0	0	0	0	0	0	0	0	0	0	0	0	0	0	0	0	0	0	0	0	0	0
19548	8 Feb 22	07:24:00	1	0	1	0	Ct	0	0	0	0	0	0	0	0	0	0	0	0	0	0	0	0	0	0	0	0	0	0	0	0	0	0	0	0	0	0	0	0	0	0
19549	8 Feb 22	07:25:00	1	0	1	0	Ct	0	0	0	0	0	0	0	0	0	0	0	0	0	0	0	0	0	0	0	0	0	0	0	0	0	0	0	0	0	0	0	0	0	0
19550	8 Feb 22	07:26:00	1	0	1	0	Ct	0	0	0	0	0	0	0	0	0	0	0	0	0	0	0	0	0	0	0	0	0	0	0	0	0	0	0	0	0	0	0	0	0	0
19551	8 Feb 22	07:27:00	1	0	1	0	Ct	0	0	0	0	0	0	0	0	0	0	0	0	0	0	0	0	0	0	0	0	0	0	0	0	0	0	0	0	0	0	0	0	0	0
19552	8 Feb 22	07:28:00	1	0	1	0	Ct	0	0	0	0	0	0	0	0	0	0	0	0	0	0	0	0	0	0	0	0	0	0	0	0	0	0	0	0	0	0	0	0	0	0
19553	8 Feb 22	07:29:00	1	0	1	0	Ct	0	0	0	0	0	0	0	0	0	0	0	0	0	0	0	0	0	0	0	0	0	0	0	0	0	0	0	0	0	0	0	0	0	0
19554	8 Feb 22	07:30:00	1	0	1	0	Ct	0	0	0	0	0	0	0	0	0	0	0	0	0	0	0	0	0	0	0	0	0	0	0	0	0	0	0	0	0	0	0	0	0	0
19555	8 Feb 22	07:31:00	1	0	1	0	Ct	0	0	0	0	0	0	0	0	0	0	0	0	0	0	0	0	0	0	0	0	0	0	0	0	0	0	0	0	0	0	0	0	0	0
19556	8 Feb 22	07:32:00	1	0	1	0	Ct	0	0	0	0	0	0	0	0	0	0	0	0	0	0	0	0	0	0	0	0	0	0	0	0	0	0	0	0	0	0	0	0	0	0
19557	8 Feb 22	07:33:00	1	0	1	0	Ct	0	0	0	0	0	0	0	0	0	0	0	0	0	0	0	0	0	0	0	0	0	0	0	0	0	0	0	0	0	0	0	0	0	0
19558	8 Feb 22	07:34:00	1	0	1	0	Ct	0	0	0	0	0	0	0	0	0	0	0	0	0	0	0	0	0	0	0	0	0	0	0	0	0	0	0	0	0	0	0	0	0	0
19559	8 Feb 22	07:35:00	1	0	1	0	Ct	0	0	0	0	0	0	0	0	0	0	0	0	0	0	0	0	0	0	0	0	0	0	0	0	0	0	0	0	0	0	0	0	0	0
19560	8 Feb 22	07:36:00	1	0	1	0	Ct	0	0	0	0	0	0	0	0	0	0	0	0	0	0	0	0	0	0	0	0	0	0	0	0	0	0	0	0	0	0	0	0	0	0
19561	8 Feb 22	07:37:00	1	0	1	0	Ct	0	0	0	0	0	0	0	0	0	0	0	0	0	0	0	0	0	0	0	0	0	0	0	0	0	0	0	0	0	0	0	0	0	0
19562	8 Feb 22	07:38:00	1	0	1	0	Ct	0	0	0	0	0	0	0	0	0	0	0	0	0	0	0	0	0	0	0	0	0	0	0	0	0	0	0	0	0	0	0	0	0	0
19563	8 Feb 22	07:39:00	1	0	1	0	Ct	0	0	0	0	0	0	0	0	0	0	0	0	0	0	0	0	0	0	0	0	0	0	0	0	0	0	0	0	0	0	0	0	0	0
19564	8 Feb 22	07:40:00	1	0	1	0	Ct	0	0	0	0	0	0	0	0	0	0	0	0	0	0	0	0	0	0	0	0	0	0	0	0	0	0	0	0	0	0	0	0	0	0
19565	8 Feb 22	07:41:00	1	0	1	0	Ct	0	0	0	0	0	0	0	0	0	0	0	0	0	0	0	0	0	0	0	0	0	0	0	0	0	0	0	0	0	0	0	0	0	0
19566	8 Feb 22	07:42:00	1	0	1	0	Ct	0	0	0	0	0	0	0	0	0	0	0	0	0	0	0	0	0	0	0	0	0	0	0	0	0	0	0	0	0	0	0	0	0	0
19567	8 Feb 22	07:43:00	1	0	1	0	Ct	0	0	0	0	0	0	0	0	0	0	0	0	0	0	0	0	0	0	0	0	0	0	0	0	0	0	0	0	0	0	0	0	0	0
19568	8 Feb 22	07:44:00	1	0	1	0	Ct	0	0	0	0	0	0	0	0	0	0	0	0	0	0	0	0	0	0	0	0	0	0	0	0	0	0	0	0	0	0	0	0	0	0
19569	8 Feb 22	07:45:00	1	0	1	0	Ct	0	0	0	0	0	0	0	0	0	0	0	0	0	0	0	0	0	0	0	0	0	0	0	0	0	0	0	0	0	0	0	0	0	0
19570	8 Feb 22	07:46:00	1	0	1	0	Ct	0	0	0	0	0	0	0	0	0	0	0	0	0	0	0	0	0	0	0	0	0	0	0	0	0	0	0	0	0	0	0	0	0	0
19571	8 Feb 22	07:47:00	1	0	1	0	Ct	0	0	0	0	0	0	0	0	0	0	0	0	0	0	0	0	0	0	0	0	0	0	0	0	0	0	0	0	0	0	0	0	0	0
19572	8 Feb 22	07:48:00	1	0	1	0	Ct	0	0	0	0	0	0	0	0	0	0	0	0	0	0	0	0	0	0	0	0	0	0	0	0	0	0	0	0	0	0	0	0	0	0
19573	8 Feb 22	07:49:00	1	0	1	0	Ct	0	0	0	0	0	0	0	0	0	0	0	0	0	0	0	0	0	0	0	0	0	0	0	0	0	0	0	0	0	0	0	0	0	0
19574	8 Feb 22	07:50:00	1	0	1	0	Ct	0	0	0	0	0	0	0	0	0	0	0	0	0	0	0	0	0	0	0	0	0	0	0	0	0	0	0	0	0	0	0	0	0	0
19575	8 Feb 22	07:51:00	1	0	1	0	Ct	0	0	0	0	0	0	0	0	0	0	0	0	0	0	0	0	0	0	0	0	0	0	0	0	0	0	0	0	0	0	0	0	0	0
19576	8 Feb 22	07:52:00	1	0	1	0	Ct	0	0	0	0	0	0	0	0	0	0	0	0	0	0	0	0	0	0	0	0	0	0	0	0	0	0	0	0	0	0	0	0	0	0
19577	8 Feb 22	07:53:00	1	0	1	0	Ct	0	0	0	0	0	0	0	0	0	0	0	0	0	0	0	0	0	0	0	0	0	0	0	0	0	0	0	0	0	0	0	0	0	0
19578	8 Feb 22	07:54:00	1	0	1	0	Ct	0	0	0	0	0	0	0	0	0	0	0	0	0	0	0	0	0	0	0	0	0	0	0	0	0	0	0	0	0	0	0	0	0	0
19579	8 Feb 22	07:55:00	1	0	1	0	Ct	0	0	0	0	0	0	0	0	0	0	0	0	0	0	0	0	0	0	0	0	0	0	0	0	0	0	0	0	0	0	0	0	0	0
19580	8 Feb 22	07:56:00	1	0	1	0	Ct	0	0	0	0	0	0	0	0	0	0	0	0	0	0	0	0	0	0	0	0	0	0	0	0	0	0	0	0	0	0	0	0	0	0
19581	8 Feb 22	07:57:00	1	0	1	0	Ct	0	0	0	0	0	0	0	0	0	0	0	0	0	0	0	0	0	0	0	0	0	0	0	0	0	0	0	0	0	0	0	0	0	0
19582	8 Feb 22	07:58:00	1	0	1	0	Ct	0	0	0	0	0	0	0	0	0	0	0	0	0	0	0	0	0	0	0	0	0	0	0	0	0	0	0	0	0	0	0	0	0	0
19583	8 Feb 22	07:59:00	1	0	1	0	Ct	0	0	0	0	0	0	0	0	0	0	0	0	0	0	0	0	0	0	0	0	0	0	0	0	0	0	0	0	0	0	0	0	0	0
19584	8 Feb 22	08:00:00	1	0	1	0	Ct	0	0	0	0	0	0	0	0	0	0	0	0	0	0	0	0	0	0	0	0	0	0	0	0	0	0	0	0	0	0	0	0	0	0
19585	8 Feb 22	08:01:00	1	0	1	0	Ct	0	0	0	0	0	0	0	0	0	0	0	0	0	0	0	0	0	0	0	0	0	0	0	0	0	0	0	0	0	0	0	0	0	0
19586	8 Feb 22	08:02:00	1	0	1	0	Ct	0	1	1	0	0	0	0	0	0	0	0	1	0	0	0	0	0	0	0	0	0	0	0	0	0	0	0	0	0	0	0	0	0	0
19587	8 Feb 22	08:03:00	1	0	1	0	Ct	0	1	0	0	1	2	0	0	1	0	1	0	1	1	0	2	0	0	0	0	0	0	0	0	0	0	0	0	0	0	0	0	0	0
19588	8 Feb 22	08:04:00	1	0	1	0	Ct	0	1	0	2	1	0	1	0	0	0	1	0	1	2	0	1	1	0	0	0	0	0	0	0	0	0	0	0	0	0	0	0	0	0
19589	8 Feb 22	08:05:00	1	0	1	0	Ct	0	1	1	1	0	1	0	1	0	0	0	1	2	1	0	1	0	2	0	0	0	0	0	0	0	0	0	0	0	0	0	0	0	0
19590	8 Feb 22	08:06:00	1	0	1	0	Ct	0	1	0	1	1	0	0	1	0	0	1	1	3	2	1	2	0	1	0	0	0	0	0	0	0	0	0	0	0	0	0	0	0	0
19591	8 Feb 22	08:07:00	1	0	1	0	Ct	0	1	0	0	2	1	0	2	0	0	1	0	1	2	0	1	0	0	0	0	0	0	0	0	0	0	0	0	0	0	0	0	0	0
19592	8 Feb 22	08:08:00	1	0	1	0	Ct	0	1	0	0	1	2	0	2	1	0	1	1	0	2	1	0	0	0	0	0	0	0	0	0	0	0	0	0	0	0	0	0	0	0
19593	8 Feb 22	08:09:00	1	0	1	0	Ct	0	1	0	0	0	1	0	0	1	1	0	0	3	4	0	1	0	0	0	0	0	0	0	0	0	0	0	0	0	0	0	0	0	0
19594	8 Feb 22	08:10:00	1	0	1	0	Ct	0	1	0	0	2	1	0	2	0	0	1	0	0	3	0	1	0	0	0	0	0	0	0	0	0	0	0	0	0	0	0	0	0	0
19595	8 Feb 22	08:11:00	1	0	1	0	Ct	0	1	0	1	1	1	0	2	0	0	1	0	1	1	0	0	1	0	0	0	0	0	0	0	0	0	0	0	0	0	0	0	0	0
19596	8 Feb 22	08:12:00	1	0	1	0	Ct	0	1	1	0	0	1	0	0	0	0	2	0	1	3	0	0	0	0	0	0	0	0	0	0	0	0	0	0	0	0	0	0	0	0
19597	8 Feb 22	08:13:00	1	0	1	0	Ct	0	1	0	1	1	2	0	2	0	1	1	0	1	2	0	1	1	0	0	0	0	0	0	0	0	0	0	0	0	0	0	0	0	0
19598	8 Feb 22	08:14:00	1	0	1	0	Ct	0	1	2	0	0	2	0	2	0	1	2	3	2	0	1	1	0	0	0	0	0	0	0	0	0	0	0	0	0	0	0	0	0	0
19599	8 Feb 22	08:15:00	1	0	1	0	Ct	0	1	1	1	2	1	0	0	0	0	1	2	1	2	0	1	0	0	0	0	0	0	0	0	0	0	0	0	0	0	0	0	0	0
19600	8 Feb 22	08:16:00	1	0	1	0	Ct	0	1	0	5	0	0	0	2	0	0	2	2	1	2	0	1	0	0	0	0	0	0	0	0	0	0	0	0	0	0	0	0	0	0
19601	8 Feb 22	08:17:00	1	0	1	0	Ct	0	1	1	0	2	2	0	1	0	1	2	0	1	1	0	1	0	0	0	0	0	0	0	0	0	0	0	0	0	0	0	0	0	0
19602	8 Feb 22	08:18:00	1	0	1	0	Ct	0	1	0	1	0	2	0	2	0	0	2	1	2	2	0	1	0	0	0	0	0	0	0	0	0	0	0	0	0	0	0	0	0	0
19603	8 Feb 22	08:19:00	1	0	1	0	Ct	0	1	0	1	2	1	0	1	0	0	2	0	2	3	1	0	0	0	0	0	0	0	0	0	0	0	0	0	0	0	0	0	0	0
19604	8 Feb 22	08:20:00	1	0	1	0	Ct	0	1	0	1	1	2	0	0	0	1	2	0	1	0	0	0	0	0	0	0	0	0	0	0	0	0	0	0	0	0	0	0	0	0
19605	8 Feb 22	08:21:00	1	0	1	0	Ct	0	1	0	2	1	0	0	3	0	0	1	0	1	1	0	0	0	1	0	0	0	0	0	0	0	0	0	0	0	0	0	0	0	0
19606	8 Feb 22	08:22:00	1	0	1	0	Ct	0	1	1	1	2	1	0	2	0	0	2	1	1	2	0	0	0	0	0	0	0	0	0	0	0	0	0	0	0	0	0	0	0	0
19607	8 Feb 22	08:23:00	1	0	1	0	Ct	0	1	1	1	2	2	0	1	0	0	1	1	2	0	0	0	0	0	0	0	0	0	0	0	0	0	0	0	0	0	0	0	0	0
19608	8 Feb 22	08:24:00	1	0	1	0	Ct	0	1	0	2	0	1	0	1	0	0	1	4	1	2	0	1	0	0	0	0	0	0	0	0	0	0	0	0	0	0	0	0	0	0
19609	8 Feb 22	08:25:00	1	0	1	0	Ct	0	1	1	0	1	1	0	0	0	0	1	2	2	4	0	0	0	0	0	0	0	0	0	0	0	0	0	0	0	0	0	0	0	0
19610	8 Feb 22	08:26:00	1	0	1	0	Ct	0	1	0	1	3	0	0	0	1	2	5	0	2	1	0	0	0	0	0	0	0	0	0	0	0	0	0	0	0	0	0	0	0	0
19611	8 Feb 22	08:27:00	1	0	1	0	Ct	0	1	1	1	0	2	0	0	0	0	2	0	1	1	1	0	0	1	0	0	0	0	0	0	0	0	0	0	0	0	0	0	0	0
19612	8 Feb 22	08:28:00	1	0	1	0	Ct	0	1	1	2	3	0	0	2	0	0	2	0	1	1	0	0	0	0	0	0	0	0	0	0	0	0	0	0	0	0	0	0	0	0
19613	8 Feb 22	08:29:00	1	0	1	0	Ct	0	1	1	0	1	2	0	0	0	0	1	1	1	0	0	1	0	0	0	0	0	0	0	0	0	0	0	0	0	0	0	0	0	0
19614	8 Feb 22	08:30:00	1	0	1	0	Ct	0	1	2	0	1	1	0	0	1	0	1	1	2	1	0	1	1	0	0	0	0	0	0	0	0	0	0	0	0	0	0	0	0	0
19615	8 Feb 22	08:31:00	1	0	1	0	Ct	0	1	0	2	1	0	0	0	0	0	1	1	1	0	0	1	0	0	0	0	0	0	0	0	0	0	0	0	0	0	0	0	0	0
19616	8 Feb 22	08:32:00	1	0	1	0	Ct	0	1	2	0	0	2	0	1	0	0	0	2	2	2	1	1	0	0	0	0	0	0	0	0	0	0	0	0	0	0	0	0	0	0
19617	8 Feb 22	08:33:00	1	0	1	0	Ct	0	1	0	0	2	0	0	2	0	0	2	1	0	1	0	0	0	0	0	0	0	0	0	0	0	0	0	0	0	0	0	0	0	0
19618	8 Feb 22	08:34:00	1	0	1	0	Ct	0	1	3	0	1	3	0	0	0	0	2	0	2	0	2	1	0	0	0	0	0	0	0	0	0	0	0	0	0	0	0	0	0	0
19619	8 Feb 22	08:35:00	1	0	1	0	Ct	0	1	0	2	1	1	0	2	0	1	1	2	1	1	0	0	1	1	0	0	0	0	0	0	0	0	0	0	0	0	0	0	0	0
19620	8 Feb 22	08:36:00	1	0	1	0	Ct	0	1	0	0	1	1	0	0	0	0	1	1	0	0	0	0	0	0	0	0	0	0	0	0	0	0	0	0	0	0	0	0	0	0
19621	8 Feb 22	08:37:00	1	0	1	0	Ct	0	1	0	2	1	2	0	1	1	0	1	0	2	1	0	1	0	0	0	0	0	0	0	0	0	0	0	0	0	0	0	0	0	0
19622	8 Feb 22	08:38:00	1	0	1	0	Ct	0	1	0	0	0	2	0	0	1	0	3	1	1	2	1	1	0	0	0	0	0	0	0	0	0	0	0	0	0	0	0	0	0	0
19623	8 Feb 22	08:39:00	1	0	1	0	Ct	0	1	1	2	3	1	0	1	0	1	3	0	2	0	1	2	0	0	0	0	0	0	0	0	0	0	0	0	0	0	0	0	0	0
19624	8 Feb 22	08:40:00	1	0	1	0	Ct	0	1	0	1	1	1	0	0	0	0	2	0	0	0	2	0	0	1	0	0	0	0	0	0	0	0	0	0	0	0	0	0	0	0
19625	8 Feb 22	08:41:00	1	0	1	0	Ct	0	1	1	1	2	1	0	3	0	0	1	0	0	1	1	0	0	0	0	0	0	0	0	0	0	0	0	0	0	0	0	0	0	0
19626	8 Feb 22	08:42:00	1	0	1	0	Ct	0	1	1	1	2	1	0	0	0	0	1	0	1	3	1	0	0	0	0	0	0	0	0	0	0	0	0	0	0	0	0	0	0	0
19627	8 Feb 22	08:43:00	1	0	1	0	Ct	0	1	1	1	0	1	0	2	0	0	1	0	1	2	2	3	1	0	0	0	0	0	0	0	0	0	0	0	0	0	0	0	0	0
19628	8 Feb 22	08:44:00	1	0	1	0	Ct	0	1	0	0	2	4	1	1	0	0	1	1	1	1	0	0	1	1	0	0	0	0	0	0	0	0	0	0	0	0	0	0	0	0
19629	8 Feb 22	08:45:00	1	0	1	0	Ct	0	1	1	1	1	1	0	1	0	0	1	0	0	3	0	0	0	1	0	0	0	0	0	0	0	0	0	0	0	0	0	0	0	0
19630	8 Feb 22	08:46:00	1	0	1	0	Ct	0	1	1	1	1	1	0	0	0	1	1	0	0	1	0	0	1	0	0	0	0	0	0	0	0	0	0	0	0	0	0	0	0	0
19631	8 Feb 22	08:47:00	1	0	1	0	Ct	0	1	2	1	0	0	0	1	0	0	1	0	1	1	0	2	0	0	0	0	0	0	0	0	0	0	0	0	0	0	0	0	0	0
19632	8 Feb 22	08:48:00	1	0	1	0	Ct	0	1	1	1	1	1	0	1	0	0	0	0	3	1	1	1	1	1	0	0	0	0	0	0	0	0	0	0	0	0	0	0	0	0
19633	8 Feb 22	08:49:00	1	0	1	0	Ct	0	1	1	0	2	1	0	1	1	1	0	0	2	2	0	1	1	0	0	0	0	0	0	0	0	0	0	0	0	0	0	0	0	0
19634	8 Feb 22	08:50:00	1	0	1	0	Ct	0	1	2	1	3	1	0	1	0	0	1	0	0	1	0	0	0	0	0	0	0	0	0	0	0	0	0	0	0	0	0	0	0	0
19635	8 Feb 22	08:51:00	1	0	1	0	Ct	0	1	1	1	1	0	0	1	0	0	1	0	0	1	1	1	0	1	0	0	0	0	0	0	0	0	0	0	0	0	0	0	0	0
19636	8 Feb 22	08:52:00	1	0	1	0	Ct	0	1	0	0	1	1	0	1	1	0	1	1	0	1	0	1	0	0	0	0	0	0	0	0	0	0	0	0	0	0	0	0	0	0
19637	8 Feb 22	08:53:00	1	0	1	0	Ct	0	1	0	0	2	1	0	3	0	0	2	0	1	1	0	0	0	1	0	0	0	0	0	0	0	0	0	0	0	0	0	0	0	0
19638	8 Feb 22	08:54:00	1	0	1	0	Ct	0	1	1	2	2	2	0	0	0	0	1	0	1	0	0	1	0	0	0	0	0	0	0	0	0	0	0	0	0	0	0	0	0	0
19639	8 Feb 22	08:55:00	1	0	1	0	Ct	0	1	1	1	1	0	1	1	0	0	1	0	0	2	0	1	0	2	0	0	0	0	0	0	0	0	0	0	0	0	0	0	0	0
19640	8 Feb 22	08:56:00	1	0	1	0	Ct	0	1	0	1	0	3	0	1	2	0	2	1	0	2	0	0	0	0	0	0	0	0	0	0	0	0	0	0	0	0	0	0	0	0
19641	8 Feb 22	08:57:00	1	0	1	0	Ct	0	1	0	1	2	0	0	0	0	0	1	0	0	1	0	0	0	0	0	0	0	0	0	0	0	0	0	0	0	0	0	0	0	0
19642	8 Feb 22	08:58:00	1	0	1	0	Ct	0	1	2	2	1	2	0	2	0	0	1	2	1	2	1	1	0	0	0	0	0	0	0	0	0	0	0	0	0	0	0	0	0	0
19643	8 Feb 22	08:59:00	1	0	1	0	Ct	0	1	1	1	1	1	0	0	0	0	0	0	0	2	1	0	0	0	0	0	0	0	0	0	0	0	0	0	0	0	0	0	0	0
19644	8 Feb 22	09:00:00	1	0	1	0	Ct	0	1	0	1	0	0	0	3	0	0	1	0	1	2	0	1	0	0	0	0	0	0	0	0	0	0	0	0	0	0	0	0	0	0
19645	8 Feb 22	09:01:00	1	0	1	0	Ct	0	1	1	2	2	2	0	0	0	0	0	0	1	1	1	2	0	0	0	0	0	0	0	0	0	0	0	0	0	0	0	0	0	0
19646	8 Feb 22	09:02:00	1	0	1	0	Ct	0	1	1	1	1	1	0	1	0	0	0	0	0	0	1	0	0	0	0	0	0	0	0	0	0	0	0	0	0	0	0	0	0	0
19647	8 Feb 22	09:03:00	1	0	1	0	Ct	0	1	0	0	1	2	0	0	0	0	1	0	0	0	1	0	0	0	0	0	0	0	0	0	0	0	0	0	0	0	0	0	0	0
19648	8 Feb 22	09:04:00	1	0	1	0	Ct	0	1	0	1	0	2	0	1	0	0	2	0	1	0	1	0	0	0	0	0	0	0	0	0	0	0	0	0	0	0	0	0	0	0
19649	8 Feb 22	09:05:00	1	0	1	0	Ct	0	1	3	0	2	1	0	0	0	0	1	0	0	1	1	0	0	0	0	0	0	0	0	0	0	0	0	0	0	0	0	0	0	0
19650	8 Feb 22	09:06:00	1	0	1	0	Ct	0	1	0	2	0	0	1	2	0	0	1	0	0	1	1	0	0	0	0	0	0	0	0	0	0	0	0	0	0	0	0	0	0	0
19651	8 Feb 22	09:07:00	1	0	1	0	Ct	0	1	0	2	1	0	1	0	1	0	2	0	0	2	0	0	0	0	0	0	0	0	0	0	0	0	0	0	0	0	0	0	0	0
19652	8 Feb 22	09:08:00	1	0	1	0	Ct	0	1	0	1	1	1	0	1	0	0	0	0	0	1	0	1	0	0	0	0	0	0	0	0	0	0	0	0	0	0	0	0	0	0
19653	8 Feb 22	09:09:00	1	0	1	0	Ct	0	1	3	0	0	1	0	1	0	0	1	1	1	0	1	0	0	0	0	0	0	0	0	0	0	0	0	0	0	0	0	0	0	0
19654	8 Feb 22	09:10:00	1	0	1	0	Ct	0	1	1	0	0	0	0	1	1	0	1	0	1	2	1	1	0	0	0	0	0	0	0	0	0	0	0	0	0	0	0	0	0	0
19655	8 Feb 22	09:11:00	1	0	1	0	Ct	0	1	1	1	0	1	0	1	0	0	0	0	0	0	0	0	1	0	0	0	0	0	0	0	0	0	0	0	0	0	0	0	0	0
19656	8 Feb 22	09:12:00	1	0	1	0	Ct	0	1	0	0	0	0	0	0	0	0	1	1	0	0	0	0	0	0	0	0	0	0	0	0	0	0	0	0	0	0	0	0	0	0
19657	8 Feb 22	09:13:00	1	0	1	0	Ct	0	1	1	1	1	1	0	0	0	1	1	0	0	0	0	0	0	0	0	0	0	0	0	0	0	0	0	0	0	0	0	0	0	0
19658	8 Feb 22	09:14:00	1	0	1	0	Ct	0	1	1	0	2	1	1	0	1	0	2	0	0	0	2	0	0	0	0	0	0	0	0	0	0	0	0	0	0	0	0	0	0	0
19659	8 Feb 22	09:15:00	1	0	1	0	Ct	0	1	1	1	1	0	1	0	1	0	2	0	0	1	0	0	0	0	0	0	0	0	0	0	0	0	0	0	0	0	0	0	0	0
19660	8 Feb 22	09:16:00	1	0	1	0	Ct	0	1	1	1	3	0	0	2	2	1	1	0	0	2	0	0	0	1	0	0	0	0	0	0	0	0	0	0	0	0	0	0	0	0
19661	8 Feb 22	09:17:00	1	0	1	0	Ct	0	1	0	1	0	0	0	0	0	0	0	0	0	0	0	0	0	1	0	0	0	0	0	0	0	0	0	0	0	0	0	0	0	0
19662	8 Feb 22	09:18:00	1	0	1	0	Ct	0	1	1	1	2	3	0	0	0	0	1	0	1	1	1	0	0	0	0	0	0	0	0	0	0	0	0	0	0	0	0	0	0	0
19663	8 Feb 22	09:19:00	1	0	1	0	Ct	0	1	0	0	2	0	0	0	0	0	1	0	1	1	0	2	0	0	0	0	0	0	0	0	0	0	0	0	0	0	0	0	0	0
19664	8 Feb 22	09:20:00	1	0	1	0	Ct	0	1	1	1	0	1	0	0	1	0	1	0	1	2	0	0	0	0	0	0	0	0	0	0	0	0	0	0	0	0	0	0	0	0
19665	8 Feb 22	09:21:00	1	0	1	0	Ct	0	1	1	1	2	2	0	1	1	0	0	1	1	0	0	1	0	1	0	0	0	0	0	0	0	0	0	0	0	0	0	0	0	0
19666	8 Feb 22	09:22:00	1	0	1	0	Ct	0	1	1	1	1	0	0	1	1	0	1	1	3	1	0	1	0	0	0	0	0	0	0	0	0	0	0	0	0	0	0	0	0	0
19667	8 Feb 22	09:23:00	1	0	1	0	Ct	0	1	1	1	2	1	0	0	1	0	2	0	0	2	0	0	0	0	0	0	0	0	0	0	0	0	0	0	0	0	0	0	0	0
19668	8 Feb 22	09:24:00	1	0	1	0	Ct	0	1	0	0	1	1	6	0	1	0	1	1	1	0	1	0	1	1	0	0	0	0	0	0	0	0	0	0	0	0	0	0	0	0
19669	8 Feb 22	09:25:00	1	0	1	0	Ct	0	1	1	0	2	0	0	0	1	0	1	0	0	0	2	0	0	0	0	0	0	0	0	0	0	0	0	0	0	0	0	0	0	0
19670	8 Feb 22	09:26:00	1	0	1	0	Ct	0	1	1	0	1	0	1	0	2	0	1	1	1	0	1	0	0	0	0	0	0	0	0	0	0	0	0	0	0	0	0	0	0	0
19671	8 Feb 22	09:27:00	1	0	1	0	Ct	0	1	0	1	1	1	0	0	0	0	1	1	1	1	1	2	0	0	0	0	0	0	0	0	0	0	0	0	0	0	0	0	0	0
19672	8 Feb 22	09:28:00	1	0	1	0	Ct	0	1	0	0	2	0	1	0	0	0	1	1	0	1	0	0	0	0	0	0	0	0	0	0	0	0	0	0	0	0	0	0	0	0
19673	8 Feb 22	09:29:00	1	0	1	0	Ct	0	1	0	2	1	1	1	0	0	0	2	0	2	1	0	0	0	0	0	0	0	0	0	0	0	0	0	0	0	0	0	0	0	0
19674	8 Feb 22	09:30:00	1	0	1	0	Ct	0	1	0	1	2	1	2	0	0	0	0	1	1	1	2	0	0	0	0	0	0	0	0	0	0	0	0	0	0	0	0	0	0	0
19675	8 Feb 22	09:31:00	1	0	1	0	Ct	0	1	0	1	0	1	1	0	0	0	0	1	1	0	0	0	0	0	0	0	0	0	0	0	0	0	0	0	0	0	0	0	0	0
19676	8 Feb 22	09:32:00	1	0	1	0	Ct	0	1	0	0	2	0	0	0	0	0	2	0	1	0	0	0	0	0	0	0	0	0	0	0	0	0	0	0	0	0	0	0	0	0
19677	8 Feb 22	09:33:00	1	0	1	0	Ct	0	1	0	0	0	1	0	2	0	0	0	1	0	0	0	0	0	0	0	0	0	0	0	0	0	0	0	0	0	0	0	0	0	0
19678	8 Feb 22	09:34:00	1	0	1	0	Ct	0	1	0	1	0	0	2	0	0	1	1	0	1	0	0	3	0	0	0	0	0	0	0	0	0	0	0	0	0	0	0	0	0	0
19679	8 Feb 22	09:35:00	1	0	1	0	Ct	0	1	0	0	0	1	0	0	0	1	1	0	1	1	0	0	0	0	0	0	0	0	0	0	0	0	0	0	0	0	0	0	0	0
19680	8 Feb 22	09:36:00	1	0	1	0	Ct	0	1	1	0	1	1	2	0	0	0	1	1	1	0	0	0	0	0	0	0	0	0	0	0	0	0	0	0	0	0	0	0	0	0
19681	8 Feb 22	09:37:00	1	0	1	0	Ct	0	1	0	1	1	2	0	0	0	0	2	1	0	1	0	2	0	0	0	0	0	0	0	0	0	0	0	0	0	0	0	0	0	0
19682	8 Feb 22	09:38:00	1	0	1	0	Ct	0	1	0	2	0	0	0	0	0	0	2	0	2	1	1	0	0	0	0	0	0	0	0	0	0	0	0	0	0	0	0	0	0	0
19683	8 Feb 22	09:39:00	1	0	1	0	Ct	0	1	1	0	1	0	0	0	1	0	1	1	0	1	0	0	0	1	0	0	0	0	0	0	0	0	0	0	0	0	0	0	0	0
19684	8 Feb 22	09:40:00	1	0	1	0	Ct	0	1	1	0	1	0	0	0	0	0	1	0	0	1	0	0	0	0	0	0	0	0	0	0	0	0	0	0	0	0	0	0	0	0
19685	8 Feb 22	09:41:00	1	0	1	0	Ct	0	1	0	0	6	1	0	1	0	0	2	1	2	0	0	0	0	0	0	0	0	0	0	0	0	0	0	0	0	0	0	0	0	0
19686	8 Feb 22	09:42:00	1	0	1	0	Ct	0	1	2	1	3	1	0	0	1	0	1	0	1	0	0	0	0	1	0	0	0	0	0	0	0	0	0	0	0	0	0	0	0	0
19687	8 Feb 22	09:43:00	1	0	1	0	Ct	0	1	0	1	0	2	0	0	0	0	1	0	0	0	0	0	0	0	0	0	0	0	0	0	0	0	0	0	0	0	0	0	0	0
19688	8 Feb 22	09:44:00	1	0	1	0	Ct	0	1	0	1	1	0	2	0	0	0	1	1	1	0	0	0	0	0	0	0	0	0	0	0	0	0	0	0	0	0	0	0	0	0
19689	8 Feb 22	09:45:00	1	0	1	0	Ct	0	1	1	0	0	1	0	0	0	0	2	1	0	0	0	0	0	0	0	0	0	0	0	0	0	0	0	0	0	0	0	0	0	0
19690	8 Feb 22	09:46:00	1	0	1	0	Ct	0	1	0	1	0	1	1	0	0	0	2	0	1	0	0	1	0	0	0	0	0	0	0	0	0	0	0	0	0	0	0	0	0	0
19691	8 Feb 22	09:47:00	1	0	1	0	Ct	0	1	0	0	2	1	1	0	0	0	1	1	2	4	0	1	0	0	0	0	0	0	0	0	0	0	0	0	0	0	0	0	0	0
19692	8 Feb 22	09:48:00	1	0	1	0	Ct	0	1	0	0	2	0	0	0	0	0	1	0	3	0	1	0	0	0	0	0	0	0	0	0	0	0	0	0	0	0	0	0	0	0
19693	8 Feb 22	09:49:00	1	0	1	0	Ct	0	1	0	0	0	1	1	0	0	0	2	1	0	0	0	0	0	1	0	0	0	0	0	0	0	0	0	0	0	0	0	0	0	0
19694	8 Feb 22	09:50:00	1	0	1	0	Ct	0	1	1	0	1	2	0	0	0	1	0	0	3	0	0	0	0	1	0	0	0	0	0	0	0	0	0	0	0	0	0	0	0	0
19695	8 Feb 22	09:51:00	1	0	1	0	Ct	0	1	1	0	2	0	2	0	1	0	1	0	1	0	0	0	0	0	0	0	0	0	0	0	0	0	0	0	0	0	0	0	0	0
19696	8 Feb 22	09:52:00	1	0	1	0	Ct	0	1	0	1	0	0	0	0	0	0	1	0	1	2	0	0	0	0	0	0	0	0	0	0	0	0	0	0	0	0	0	0	0	0
19697	8 Feb 22	09:53:00	1	0	1	0	Ct	0	1	1	1	4	1	0	0	0	0	1	1	0	1	1	0	0	0	0	0	0	0	0	0	0	0	0	0	0	0	0	0	0	0
19698	8 Feb 22	09:54:00	1	0	1	0	Ct	0	1	0	1	0	1	0	0	0	0	1	0	0	1	1	0	0	0	0	0	0	0	0	0	0	0	0	0	0	0	0	0	0	0
19699	8 Feb 22	09:55:00	1	0	1	0	Ct	0	1	1	0	0	1	2	0	1	1	1	0	0	0	0	1	0	0	0	0	0	0	0	0	0	0	0	0	0	0	0	0	0	0
19700	8 Feb 22	09:56:00	1	0	1	0	Ct	0	1	0	1	0	1	1	0	0	0	3	1	0	0	1	1	0	0	0	0	0	0	0	0	0	0	0	0	0	0	0	0	0	0
19701	8 Feb 22	09:57:00	1	0	1	0	Ct	0	1	1	0	0	0	1	0	0	0	0	0	0	6	1	0	0	0	0	0	0	0	0	0	0	0	0	0	0	0	0	0	0	0
19702	8 Feb 22	09:58:00	1	0	1	0	Ct	0	1	0	0	0	1	1	0	0	0	2	1	2	0	0	0	0	0	0	0	0	0	0	0	0	0	0	0	0	0	0	0	0	0
19703	8 Feb 22	09:59:00	1	0	1	0	Ct	0	1	0	0	0	2	0	0	0	1	1	0	0	0	1	0	0	0	0	0	0	0	0	0	0	0	0	0	0	0	0	0	0	0
19704	8 Feb 22	10:00:00	1	0	1	0	Ct	0	1	0	0	1	0	0	0	0	1	0	1	0	0	0	0	0	0	0	0	0	0	0	0	0	0	0	0	0	0	0	0	0	0
19705	8 Feb 22	10:01:00	1	0	1	0	Ct	0	1	0	1	1	1	0	0	0	0	0	2	0	0	1	0	0	0	0	0	0	0	0	0	0	0	0	0	0	0	0	0	0	0
19706	8 Feb 22	10:02:00	1	0	1	0	Ct	0	1	1	0	0	1	1	0	0	0	0	0	0	0	0	0	0	0	0	0	0	0	0	0	0	0	0	0	0	0	0	0	0	0
19707	8 Feb 22	10:03:00	1	0	1	0	Ct	0	1	0	1	0	1	1	0	0	0	0	0	1	0	0	0	0	0	0	0	0	0	0	0	0	0	0	0	0	0	0	0	0	0
19708	8 Feb 22	10:04:00	1	0	1	0	Ct	0	1	0	0	3	1	0	0	1	0	0	1	0	0	0	0	0	0	0	0	0	0	0	0	0	0	0	0	0	0	0	0	0	0
19709	8 Feb 22	10:05:00	1	0	1	0	Ct	0	1	0	1	1	0	0	0	0	0	1	0	0	0	0	0	0	0	0	0	0	0	0	0	0	0	0	0	0	0	0	0	0	0
19710	8 Feb 22	10:06:00	1	0	1	0	Ct	0	1	0	0	1	0	0	0	0	0	1	1	1	0	0	0	0	0	0	0	0	0	0	0	0	0	0	0	0	0	0	0	0	0
19711	8 Feb 22	10:07:00	1	0	1	0	Ct	0	1	2	1	0	1	0	0	0	2	1	0	0	0	0	0	0	1	0	0	0	0	0	0	0	0	0	0	0	0	0	0	0	0
19712	8 Feb 22	10:08:00	1	0	1	0	Ct	0	1	1	1	2	0	1	0	0	0	0	1	0	0	1	0	0	0	0	0	0	0	0	0	0	0	0	0	0	0	0	0	0	0
19713	8 Feb 22	10:09:00	1	0	1	0	Ct	0	1	2	1	2	0	0	0	1	1	1	1	0	0	1	0	1	0	0	0	0	0	0	0	0	0	0	0	0	0	0	0	0	0
19714	8 Feb 22	10:10:00	1	0	1	0	Ct	0	1	0	0	1	2	0	0	0	0	1	1	0	0	0	0	0	0	0	0	0	0	0	0	0	0	0	0	0	0	0	0	0	0
19715	8 Feb 22	10:11:00	1	0	1	0	Ct	0	1	0	0	0	1	0	0	0	0	1	1	0	0	0	0	0	0	0	0	0	0	0	0	0	0	0	0	0	0	0	0	0	0
19716	8 Feb 22	10:12:00	1	0	1	0	Ct	0	1	2	1	1	1	0	0	0	0	1	0	2	0	0	1	0	1	0	0	0	0	0	0	0	0	0	0	0	0	0	0	0	0
19717	8 Feb 22	10:13:00	1	0	1	0	Ct	0	1	0	1	1	0	0	0	0	0	0	1	1	0	1	1	0	0	0	0	0	0	0	0	0	0	0	0	0	0	0	0	0	0
19718	8 Feb 22	10:14:00	1	0	1	0	Ct	0	1	1	0	1	0	0	0	0	0	2	0	0	0	0	0	0	0	0	0	0	0	0	0	0	0	0	0	0	0	0	0	0	0
19719	8 Feb 22	10:15:00	1	0	1	0	Ct	0	1	1	0	1	1	0	0	0	0	1	0	1	0	1	0	0	0	0	0	0	0	0	0	0	0	0	0	0	0	0	0	0	0
19720	8 Feb 22	10:16:00	1	0	1	0	Ct	0	1	1	1	1	1	0	0	0	0	2	1	1	0	0	0	0	0	0	0	0	0	0	0	0	0	0	0	0	0	0	0	0	0
19721	8 Feb 22	10:17:00	1	0	1	0	Ct	0	1	0	1	0	0	0	0	0	0	0	1	0	0	0	0	0	0	0	0	0	0	0	0	0	0	0	0	0	0	0	0	0	0
19722	8 Feb 22	10:18:00	1	0	1	0	Ct	0	1	0	0	0	0	2	0	0	0	1	1	1	0	0	0	0	0	0	0	0	0	0	0	0	0	0	0	0	0	0	0	0	0
19723	8 Feb 22	10:19:00	1	0	1	0	Ct	0	1	1	1	2	2	1	0	0	0	1	0	0	0	0	0	0	0	0	0	0	0	0	0	0	0	0	0	0	0	0	0	0	0
19724	8 Feb 22	10:20:00	1	0	1	0	Ct	0	1	0	1	1	1	1	0	0	0	0	0	1	0	1	0	0	0	0	0	0	0	0	0	0	0	0	0	0	0	0	0	0	0
19725	8 Feb 22	10:21:00	1	0	1	0	Ct	0	1	0	0	0	1	0	0	0	0	1	0	1	0	0	0	0	0	0	0	0	0	0	0	0	0	0	0	0	0	0	0	0	0
19726	8 Feb 22	10:22:00	1	0	1	0	Ct	0	1	2	1	0	0	1	0	0	0	1	1	0	0	0	0	0	0	0	0	0	0	0	0	0	0	0	0	0	0	0	0	0	0
19727	8 Feb 22	10:23:00	1	0	1	0	Ct	0	1	0	0	3	2	1	0	0	0	0	0	0	0	1	0	0	0	0	0	0	0	0	0	0	0	0	0	0	0	0	0	0	0
19728	8 Feb 22	10:24:00	1	0	1	0	Ct	0	1	0	1	3	1	0	0	0	0	1	1	2	0	0	0	0	0	0	0	0	0	0	0	0	0	0	0	0	0	0	0	0	0
19729	8 Feb 22	10:25:00	1	0	1	0	Ct	0	1	0	1	0	1	0	0	0	0	1	0	1	0	0	0	0	0	0	0	0	0	0	0	0	0	0	0	0	0	0	0	0	0
19730	8 Feb 22	10:26:00	1	0	1	0	Ct	0	1	2	1	0	0	0	0	0	0	2	0	0	0	0	0	0	0	0	0	0	0	0	0	0	0	0	0	0	0	0	0	0	0
19731	8 Feb 22	10:27:00	1	0	1	0	Ct	0	1	0	0	1	0	0	0	0	0	0	2	1	0	0	0	0	0	0	0	0	0	0	0	0	0	0	0	0	0	0	0	0	0
19732	8 Feb 22	10:28:00	1	0	1	0	Ct	0	1	2	1	2	0	0	0	0	0	1	0	0	0	0	0	0	0	0	0	0	0	0	0	0	0	0	0	0	0	0	0	0	0
19733	8 Feb 22	10:29:00	1	0	1	0	Ct	0	1	0	1	0	0	0	0	0	0	1	1	0	0	0	0	1	0	0	0	0	0	0	0	0	0	0	0	0	0	0	0	0	0
19734	8 Feb 22	10:30:00	1	0	1	0	Ct	0	1	1	1	1	0	0	0	0	0	0	0	1	0	0	0	0	0	0	0	0	0	0	0	0	0	0	0	0	0	0	0	0	0
19735	8 Feb 22	10:31:00	1	0	1	0	Ct	0	1	1	0	1	2	0	0	0	0	2	0	0	0	0	0	0	0	0	0	0	0	0	0	0	0	0	0	0	0	0	0	0	0
19736	8 Feb 22	10:32:00	1	0	1	0	Ct	0	1	1	1	1	0	1	0	0	0	1	0	0	0	0	0	0	0	0	0	0	0	0	0	0	0	0	0	0	0	0	0	0	0
19737	8 Feb 22	10:33:00	1	0	1	0	Ct	0	1	0	0	0	1	1	0	0	0	1	1	1	0	0	0	0	0	0	0	0	0	0	0	0	0	0	0	0	0	0	0	0	0
19738	8 Feb 22	10:34:00	1	0	1	0	Ct	0	1	1	1	0	0	0	0	0	0	0	0	0	0	0	0	0	0	0	0	0	0	0	0	0	0	0	0	0	0	0	0	0	0
19739	8 Feb 22	10:35:00	1	0	1	0	Ct	0	1	0	0	1	1	0	0	1	0	2	1	1	0	0	0	0	0	0	0	0	0	0	0	0	0	0	0	0	0	0	0	0	0
19740	8 Feb 22	10:36:00	1	0	1	0	Ct	0	1	0	1	0	0	0	0	0	0	1	0	1	0	0	0	0	0	0	0	0	0	0	0	0	0	0	0	0	0	0	0	0	0
19741	8 Feb 22	10:37:00	1	0	1	0	Ct	0	1	0	0	1	0	0	0	0	0	2	0	0	0	0	0	0	0	0	0	0	0	0	0	0	0	0	0	0	0	0	0	0	0
19742	8 Feb 22	10:38:00	1	0	1	0	Ct	0	1	1	1	1	1	0	0	0	0	1	0	0	0	0	0	0	0	0	0	0	0	0	0	0	0	0	0	0	0	0	0	0	0
19743	8 Feb 22	10:39:00	1	0	1	0	Ct	0	1	1	1	1	0	1	1	0	0	0	1	1	0	0	0	0	0	0	0	0	0	0	0	0	0	0	0	0	0	0	0	0	0
19744	8 Feb 22	10:40:00	1	0	1	0	Ct	0	1	0	0	1	1	0	0	0	0	1	0	0	0	0	0	0	0	0	0	0	0	0	0	0	0	0	0	0	0	0	0	0	0
19745	8 Feb 22	10:41:00	1	0	1	0	Ct	0	1	0	0	1	0	0	1	0	0	0	0	0	0	0	0	0	0	0	0	0	0	0	0	0	0	0	0	0	0	0	0	0	0
19746	8 Feb 22	10:42:00	1	0	1	0	Ct	0	1	0	1	0	2	0	0	0	0	1	0	0	0	1	0	0	0	0	0	0	0	0	0	0	0	0	0	0	0	0	0	0	0
19747	8 Feb 22	10:43:00	1	0	1	0	Ct	0	1	0	0	0	0	0	0	0	0	1	1	0	0	0	0	0	0	0	0	0	0	0	0	0	0	0	0	0	0	0	0	0	0
19748	8 Feb 22	10:44:00	1	0	1	0	Ct	0	1	0	1	1	1	0	0	0	0	1	0	1	0	0	0	0	0	0	0	0	0	0	0	0	0	0	0	0	0	0	0	0	0
19749	8 Feb 22	10:45:00	1	0	1	0	Ct	0	1	1	0	0	1	0	0	0	0	0	2	0	0	0	0	0	0	0	0	0	0	0	0	0	0	0	0	0	0	0	0	0	0
19750	8 Feb 22	10:46:00	1	0	1	0	Ct	0	1	1	0	1	0	0	0	0	0	1	0	0	0	0	0	0	0	0	0	0	0	0	0	0	0	0	0	0	0	0	0	0	0
19751	8 Feb 22	10:47:00	1	0	1	0	Ct	0	1	1	1	2	0	0	0	0	0	1	0	1	0	1	0	0	0	0	0	0	0	0	0	0	0	0	0	0	0	0	0	0	0
19752	8 Feb 22	10:48:00	1	0	1	0	Ct	0	1	2	1	1	0	0	2	0	0	1	1	0	0	0	1	0	0	0	0	0	0	0	0	0	0	0	0	0	0	0	0	0	0
19753	8 Feb 22	10:49:00	1	0	1	0	Ct	0	1	0	0	2	1	0	0	0	0	1	0	0	0	0	1	0	0	0	0	0	0	0	0	0	0	0	0	0	0	0	0	0	0
19754	8 Feb 22	10:50:00	1	0	1	0	Ct	0	1	1	0	0	1	0	1	0	1	2	0	1	0	0	0	0	0	0	0	0	0	0	0	0	0	0	0	0	0	0	0	0	0
19755	8 Feb 22	10:51:00	1	0	1	0	Ct	0	1	0	1	0	0	0	0	0	1	1	0	0	0	0	0	0	0	0	0	0	0	0	0	0	0	0	0	0	0	0	0	0	0
19756	8 Feb 22	10:52:00	1	0	1	0	Ct	0	1	0	1	2	0	0	0	0	0	0	2	0	0	0	0	0	1	0	0	0	0	0	0	0	0	0	0	0	0	0	0	0	0
19757	8 Feb 22	10:53:00	1	0	1	0	Ct	0	1	0	0	2	0	0	0	1	0	2	0	0	0	0	0	0	1	0	0	0	0	0	0	0	0	0	0	0	0	0	0	0	0
19758	8 Feb 22	10:54:00	1	0	1	0	Ct	0	1	1	1	1	0	0	0	0	0	0	0	0	0	1	0	0	2	0	0	0	0	0	0	0	0	0	0	0	0	0	0	0	0
19759	8 Feb 22	10:55:00	1	0	1	0	Ct	0	1	2	0	1	0	0	0	0	0	0	0	0	0	0	0	0	0	0	0	0	0	0	0	0	0	0	0	0	0	0	0	0	0
19760	8 Feb 22	10:56:00	1	0	1	0	Ct	0	1	1	1	1	0	0	0	0	1	1	1	0	0	0	0	0	0	0	0	0	0	0	0	0	0	0	0	0	0	0	0	0	0
19761	8 Feb 22	10:57:00	1	0	1	0	Ct	0	1	0	0	1	2	0	0	0	1	1	0	0	0	0	0	0	1	0	0	0	0	0	0	0	0	0	0	0	0	0	0	0	0
19762	8 Feb 22	10:58:00	1	0	1	0	Ct	0	1	0	1	0	1	0	0	0	0	1	0	0	0	1	0	0	1	0	0	0	0	0	0	0	0	0	0	0	0	0	0	0	0
19763	8 Feb 22	10:59:00	1	0	1	0	Ct	0	1	0	0	1	0	0	0	0	0	1	0	1	0	0	0	0	0	0	0	0	0	0	0	0	0	0	0	0	0	0	0	0	0
19764	8 Feb 22	11:00:00	1	0	1	0	Ct	0	1	0	1	0	1	0	0	0	0	1	0	1	0	0	0	0	0	0	0	0	0	0	0	0	0	0	0	0	0	0	0	0	0
19765	8 Feb 22	11:01:00	1	0	1	0	Ct	0	1	2	0	0	0	0	0	1	0	0	0	1	0	0	0	0	0	0	0	0	0	0	0	0	0	0	0	0	0	0	0	0	0
19766	8 Feb 22	11:02:00	1	0	1	0	Ct	0	1	0	0	1	0	0	0	0	0	0	1	0	0	2	0	0	0	0	0	0	0	0	0	0	0	0	0	0	0	0	0	0	0
19767	8 Feb 22	11:03:00	1	0	1	0	Ct	0	1	0	1	0	0	0	1	0	0	1	3	0	0	0	0	0	0	0	0	0	0	0	0	0	0	0	0	0	0	0	0	0	0
19768	8 Feb 22	11:04:00	1	0	1	0	Ct	0	1	0	1	2	1	0	1	1	0	1	0	0	0	0	0	0	0	0	0	0	0	0	0	0	0	0	0	0	0	0	0	0	0
19769	8 Feb 22	11:05:00	1	0	1	0	Ct	0	1	1	2	1	1	0	0	0	0	1	0	0	0	2	0	0	0	0	0	0	0	0	0	0	0	0	0	0	0	0	0	0	0
19770	8 Feb 22	11:06:00	1	0	1	0	Ct	0	1	1	1	0	1	0	0	0	0	1	1	0	0	0	0	0	0	0	0	0	0	0	0	0	0	0	0	0	0	0	0	0	0
19771	8 Feb 22	11:07:00	1	0	1	0	Ct	0	1	1	1	2	1	0	1	1	0	0	1	0	0	0	0	0	0	0	0	0	0	0	0	0	0	0	0	0	0	0	0	0	0
19772	8 Feb 22	11:08:00	1	0	1	0	Ct	0	1	1	2	0	0	0	0	0	0	0	0	0	0	0	0	0	0	0	0	0	0	0	0	0	0	0	0	0	0	0	0	0	0
19773	8 Feb 22	11:09:00	1	0	1	0	Ct	0	1	0	0	0	0	0	0	1	0	2	0	1	0	0	0	0	0	0	0	0	0	0	0	0	0	0	0	0	0	0	0	0	0
19774	8 Feb 22	11:10:00	1	0	1	0	Ct	0	1	0	1	0	0	0	0	0	0	2	0	0	0	0	0	0	0	0	0	0	0	0	0	0	0	0	0	0	0	0	0	0	0
19775	8 Feb 22	11:11:00	1	0	1	0	Ct	0	1	0	0	1	1	0	0	0	0	1	1	0	0	0	0	0	0	0	0	0	0	0	0	0	0	0	0	0	0	0	0	0	0
19776	8 Feb 22	11:12:00	1	0	1	0	Ct	0	1	0	1	2	1	0	0	0	0	1	0	0	0	0	0	0	0	0	0	0	0	0	0	0	0	0	0	0	0	0	0	0	0
19777	8 Feb 22	11:13:00	1	0	1	0	Ct	0	1	0	1	0	0	0	0	0	0	1	0	0	0	0	0	0	0	0	0	0	0	0	0	0	0	0	0	0	0	0	0	0	0
19778	8 Feb 22	11:14:00	1	0	1	0	Ct	0	1	0	0	0	1	0	0	0	0	0	0	0	0	0	0	0	0	0	0	0	0	0	0	0	0	0	0	0	0	0	0	0	0
19779	8 Feb 22	11:15:00	1	0	1	0	Ct	0	1	1	1	0	0	0	1	0	0	1	0	1	0	1	0	0	0	0	0	0	0	0	0	0	0	0	0	0	0	0	0	0	0
19780	8 Feb 22	11:16:00	1	0	1	0	Ct	0	1	0	1	1	1	0	1	0	0	0	1	1	0	0	0	0	0	0	0	0	0	0	0	0	0	0	0	0	0	0	0	0	0
19781	8 Feb 22	11:17:00	1	0	1	0	Ct	0	1	1	0	0	0	0	0	0	0	1	0	1	0	0	0	0	0	0	0	0	0	0	0	0	0	0	0	0	0	0	0	0	0
19782	8 Feb 22	11:18:00	1	0	1	0	Ct	0	1	0	1	3	3	0	0	0	0	0	1	0	0	0	0	0	0	0	0	0	0	0	0	0	0	0	0	0	0	0	0	0	0
19783	8 Feb 22	11:19:00	1	0	1	0	Ct	0	1	0	0	2	0	0	0	0	0	0	1	0	0	1	0	0	0	0	0	0	0	0	0	0	0	0	0	0	0	0	0	0	0
19784	8 Feb 22	11:20:00	1	0	1	0	Ct	0	1	0	1	0	0	0	0	0	0	0	1	2	0	0	0	0	0	0	0	0	0	0	0	0	0	0	0	0	0	0	0	0	0
19785	8 Feb 22	11:21:00	1	0	1	0	Ct	0	1	0	0	1	1	0	0	0	0	0	0	0	0	0	0	0	0	0	0	0	0	0	0	0	0	0	0	0	0	0	0	0	0
19786	8 Feb 22	11:22:00	1	0	1	0	Ct	0	1	2	1	1	1	0	0	0	0	0	1	0	1	0	0	0	0	0	0	0	0	0	0	0	0	0	0	0	0	0	0	0	0
19787	8 Feb 22	11:23:00	1	0	1	0	Ct	0	1	1	1	0	0	0	0	0	0	1	0	1	1	0	0	0	0	0	0	0	0	0	0	0	0	0	0	0	0	0	0	0	0
19788	8 Feb 22	11:24:00	1	0	1	0	Ct	0	1	0	0	0	0	0	1	0	0	1	0	1	2	0	0	0	0	0	0	0	0	0	0	0	0	0	0	0	0	0	0	0	0
19789	8 Feb 22	11:25:00	1	0	1	0	Ct	0	1	1	0	0	1	0	1	0	0	0	0	1	3	0	0	0	0	0	0	0	0	0	0	0	0	0	0	0	0	0	0	0	0
19790	8 Feb 22	11:26:00	1	0	1	0	Ct	0	1	0	1	1	0	0	0	0	0	1	1	0	2	0	0	0	0	0	0	0	0	0	0	0	0	0	0	0	0	0	0	0	0
19791	8 Feb 22	11:27:00	1	0	1	0	Ct	0	1	0	0	1	1	0	0	0	0	3	0	0	1	0	0	0	0	0	0	0	0	0	0	0	0	0	0	0	0	0	0	0	0
19792	8 Feb 22	11:28:00	1	0	1	0	Ct	0	1	2	1	1	0	0	0	0	0	1	0	1	3	0	0	0	1	0	0	0	0	0	0	0	0	0	0	0	0	0	0	0	0
19793	8 Feb 22	11:29:00	1	0	1	0	Ct	0	1	0	1	1	0	0	0	0	0	1	1	0	2	0	0	0	0	0	0	0	0	0	0	0	0	0	0	0	0	0	0	0	0
19794	8 Feb 22	11:30:00	1	0	1	0	Ct	0	1	0	1	1	0	0	0	0	0	1	0	1	1	0	0	0	0	0	0	0	0	0	0	0	0	0	0	0	0	0	0	0	0
19795	8 Feb 22	11:31:00	1	0	1	0	Ct	0	1	2	1	1	1	0	1	0	0	1	0	1	1	0	0	0	0	0	0	0	0	0	0	0	0	0	0	0	0	0	0	0	0
19796	8 Feb 22	11:32:00	1	0	1	0	Ct	0	1	0	1	0	0	0	0	0	0	1	0	0	2	0	0	0	0	0	0	0	0	0	0	0	0	0	0	0	0	0	0	0	0
19797	8 Feb 22	11:33:00	1	0	1	0	Ct	0	1	0	1	1	1	0	0	0	0	1	2	0	1	0	0	0	0	0	0	0	0	0	0	0	0	0	0	0	0	0	0	0	0
19798	8 Feb 22	11:34:00	1	0	1	0	Ct	0	1	1	0	0	2	0	0	0	0	3	2	1	0	0	0	0	0	0	0	0	0	0	0	0	0	0	0	0	0	0	0	0	0
19799	8 Feb 22	11:35:00	1	0	1	0	Ct	0	1	0	1	2	0	0	0	0	0	0	0	0	0	0	0	0	0	0	0	0	0	0	0	0	0	0	0	0	0	0	0	0	0
19800	8 Feb 22	11:36:00	1	0	1	0	Ct	0	1	1	1	1	0	0	0	0	0	1	0	1	0	0	0	0	0	0	0	0	0	0	0	0	0	0	0	0	0	0	0	0	0
19801	8 Feb 22	11:37:00	1	0	1	0	Ct	0	1	0	1	3	0	0	0	0	0	1	0	0	1	0	0	0	0	0	0	0	0	0	0	0	0	0	0	0	0	0	0	0	0
19802	8 Feb 22	11:38:00	1	0	1	0	Ct	0	1	0	0	2	0	0	0	0	0	2	1	1	1	0	0	0	0	0	0	0	0	0	0	0	0	0	0	0	0	0	0	0	0
19803	8 Feb 22	11:39:00	1	0	1	0	Ct	0	1	0	0	2	0	0	0	0	0	0	0	0	0	0	0	0	0	0	0	0	0	0	0	0	0	0	0	0	0	0	0	0	0
19804	8 Feb 22	11:40:00	1	0	1	0	Ct	0	1	0	0	1	0	0	0	0	0	0	0	0	1	1	0	0	0	0	0	0	0	0	0	0	0	0	0	0	0	0	0	0	0
19805	8 Feb 22	11:41:00	1	0	1	0	Ct	0	1	0	1	1	1	0	0	0	0	0	0	1	1	0	0	0	0	0	0	0	0	0	0	0	0	0	0	0	0	0	0	0	0
19806	8 Feb 22	11:42:00	1	0	1	0	Ct	0	1	1	0	2	2	0	0	0	0	1	0	0	3	0	0	0	0	0	0	0	0	0	0	0	0	0	0	0	0	0	0	0	0
19807	8 Feb 22	11:43:00	1	0	1	0	Ct	0	1	0	0	0	2	0	0	0	0	1	0	1	0	0	0	0	0	0	0	0	0	0	0	0	0	0	0	0	0	0	0	0	0
19808	8 Feb 22	11:44:00	1	0	1	0	Ct	0	1	1	1	1	1	0	0	0	0	1	0	0	0	0	0	0	0	0	0	0	0	0	0	0	0	0	0	0	0	0	0	0	0
19809	8 Feb 22	11:45:00	1	0	1	0	Ct	0	1	0	2	0	0	0	0	0	0	1	1	0	0	0	0	0	0	0	0	0	0	0	0	0	0	0	0	0	0	0	0	0	0
19810	8 Feb 22	11:46:00	1	0	1	0	Ct	0	1	0	0	0	0	0	0	0	0	3	1	0	0	0	0	0	0	0	0	0	0	0	0	0	0	0	0	0	0	0	0	0	0
19811	8 Feb 22	11:47:00	1	0	1	0	Ct	0	1	0	2	2	1	0	0	0	0	1	0	1	0	0	0	0	0	0	0	0	0	0	0	0	0	0	0	0	0	0	0	0	0
19812	8 Feb 22	11:48:00	1	0	1	0	Ct	0	1	0	1	1	0	0	0	0	0	2	1	1	0	0	0	0	0	0	0	0	0	0	0	0	0	0	0	0	0	0	0	0	0
19813	8 Feb 22	11:49:00	1	0	1	0	Ct	0	1	0	2	1	1	0	0	1	0	1	0	0	0	0	0	0	0	0	0	0	0	0	0	0	0	0	0	0	0	0	0	0	0
19814	8 Feb 22	11:50:00	1	0	1	0	Ct	0	1	0	0	1	0	0	0	1	0	0	1	1	0	0	0	0	0	0	0	0	0	0	0	0	0	0	0	0	0	0	0	0	0
19815	8 Feb 22	11:51:00	1	0	1	0	Ct	0	1	0	1	1	0	0	0	0	0	1	1	1	2	0	0	0	0	0	0	0	0	0	0	0	0	0	0	0	0	0	0	0	0
19816	8 Feb 22	11:52:00	1	0	1	0	Ct	0	1	0	0	0	0	0	0	2	0	0	1	0	0	0	0	0	0	0	0	0	0	0	0	0	0	0	0	0	0	0	0	0	0
19817	8 Feb 22	11:53:00	1	0	1	0	Ct	0	1	1	1	1	0	0	1	0	0	1	0	1	0	0	0	1	0	0	0	0	0	0	0	0	0	0	0	0	0	0	0	0	0
19818	8 Feb 22	11:54:00	1	0	1	0	Ct	0	1	1	1	0	0	0	1	1	0	0	3	0	0	0	0	0	0	0	0	0	0	0	0	0	0	0	0	0	0	0	0	0	0
19819	8 Feb 22	11:55:00	1	0	1	0	Ct	0	1	1	1	1	0	0	0	0	0	1	1	0	0	1	0	0	0	0	0	0	0	0	0	0	0	0	0	0	0	0	0	0	0
19820	8 Feb 22	11:56:00	1	0	1	0	Ct	0	1	1	1	0	2	0	2	1	0	1	0	1	0	0	0	0	0	0	0	0	0	0	0	0	0	0	0	0	0	0	0	0	0
19821	8 Feb 22	11:57:00	1	0	1	0	Ct	0	1	0	1	1	0	0	1	0	0	1	0	0	2	0	0	0	0	0	0	0	0	0	0	0	0	0	0	0	0	0	0	0	0
19822	8 Feb 22	11:58:00	1	0	1	0	Ct	0	1	0	1	0	0	0	0	0	0	0	0	0	2	0	0	0	0	0	0	0	0	0	0	0	0	0	0	0	0	0	0	0	0
19823	8 Feb 22	11:59:00	1	0	1	0	Ct	0	1	1	0	1	1	0	1	2	0	1	1	1	0	0	0	0	0	0	0	0	0	0	0	0	0	0	0	0	0	0	0	0	0
19824	8 Feb 22	12:00:00	1	0	1	0	Ct	0	1	0	1	2	1	0	0	1	0	1	1	0	0	0	0	0	0	0	0	0	0	0	0	0	0	0	0	0	0	0	0	0	0
19825	8 Feb 22	12:01:00	1	0	1	0	Ct	0	1	1	0	1	2	0	0	1	0	0	0	0	0	0	0	0	0	0	0	0	0	0	0	0	0	0	0	0	0	0	0	0	0
19826	8 Feb 22	12:02:00	1	0	1	0	Ct	0	1	0	1	0	0	0	0	1	0	0	0	0	0	1	0	0	0	0	0	0	0	0	0	0	0	0	0	0	0	0	0	0	0
19827	8 Feb 22	12:03:00	1	0	1	0	Ct	0	1	0	0	1	1	0	1	1	0	0	0	0	0	0	0	0	0	0	0	0	0	0	0	0	0	0	0	0	0	0	0	0	0
19828	8 Feb 22	12:04:00	1	0	1	0	Ct	0	1	0	0	0	0	0	0	1	0	1	0	0	0	1	1	0	0	0	0	0	0	0	0	0	0	0	0	0	0	0	0	0	0
19829	8 Feb 22	12:05:00	1	0	1	0	Ct	0	1	0	0	0	1	0	1	1	0	1	0	0	0	0	1	0	0	0	0	0	0	0	0	0	0	0	0	0	0	0	0	0	0
19830	8 Feb 22	12:06:00	1	0	1	0	Ct	0	1	0	0	1	0	0	0	1	0	0	0	0	0	0	0	0	0	0	0	0	0	0	0	0	0	0	0	0	0	0	0	0	0
19831	8 Feb 22	12:07:00	1	0	1	0	Ct	0	1	0	0	0	0	0	1	0	0	2	0	0	0	0	2	0	0	0	0	0	0	0	0	0	0	0	0	0	0	0	0	0	0
19832	8 Feb 22	12:08:00	1	0	1	0	Ct	0	1	1	0	2	0	0	0	0	0	1	0	0	0	0	1	0	0	0	0	0	0	0	0	0	0	0	0	0	0	0	0	0	0
19833	8 Feb 22	12:09:00	1	0	1	0	Ct	0	1	1	0	0	2	0	1	1	0	0	0	0	0	0	0	1	0	0	0	0	0	0	0	0	0	0	0	0	0	0	0	0	0
19834	8 Feb 22	12:10:00	1	0	1	0	Ct	0	1	0	0	1	0	0	0	1	1	2	2	1	0	0	0	0	0	0	0	0	0	0	0	0	0	0	0	0	0	0	0	0	0
19835	8 Feb 22	12:11:00	1	0	1	0	Ct	0	1	1	2	2	1	0	0	0	0	1	0	0	1	0	1	0	0	0	0	0	0	0	0	0	0	0	0	0	0	0	0	0	0
19836	8 Feb 22	12:12:00	1	0	1	0	Ct	0	1	1	0	1	1	0	0	1	0	1	0	0	0	0	0	0	0	0	0	0	0	0	0	0	0	0	0	0	0	0	0	0	0
19837	8 Feb 22	12:13:00	1	0	1	0	Ct	0	1	0	0	1	0	0	0	1	0	1	1	0	2	0	0	1	0	0	0	0	0	0	0	0	0	0	0	0	0	0	0	0	0
19838	8 Feb 22	12:14:00	1	0	1	0	Ct	0	1	2	1	0	0	0	1	0	0	1	1	0	0	0	0	0	0	0	0	0	0	0	0	0	0	0	0	0	0	0	0	0	0
19839	8 Feb 22	12:15:00	1	0	1	0	Ct	0	1	2	1	2	0	0	0	1	1	1	0	0	2	0	0	0	0	0	0	0	0	0	0	0	0	0	0	0	0	0	0	0	0
19840	8 Feb 22	12:16:00	1	0	1	0	Ct	0	1	0	1	0	1	0	1	1	0	0	1	0	2	0	0	0	0	0	0	0	0	0	0	0	0	0	0	0	0	0	0	0	0
19841	8 Feb 22	12:17:00	1	0	1	0	Ct	0	1	0	1	1	1	0	0	0	1	0	0	1	2	0	0	0	0	0	0	0	0	0	0	0	0	0	0	0	0	0	0	0	0
19842	8 Feb 22	12:18:00	1	0	1	0	Ct	0	1	0	0	0	0	0	0	0	0	2	1	0	0	0	0	0	0	0	0	0	0	0	0	0	0	0	0	0	0	0	0	0	0
19843	8 Feb 22	12:19:00	1	0	1	0	Ct	0	1	1	0	2	0	0	1	0	3	0	2	1	1	0	0	0	1	0	0	0	0	0	0	0	0	0	0	0	0	0	0	0	0
19844	8 Feb 22	12:20:00	1	0	1	0	Ct	0	1	0	0	2	0	0	1	1	0	2	0	0	0	0	1	0	0	0	0	0	0	0	0	0	0	0	0	0	0	0	0	0	0
19845	8 Feb 22	12:21:00	1	0	1	0	Ct	0	1	1	0	1	1	0	0	0	0	0	0	0	0	0	1	0	1	0	0	0	0	0	0	0	0	0	0	0	0	0	0	0	0
19846	8 Feb 22	12:22:00	1	0	1	0	Ct	0	1	0	0	0	0	0	4	0	0	0	0	1	0	0	0	0	0	0	0	0	0	0	0	0	0	0	0	0	0	0	0	0	0
19847	8 Feb 22	12:23:00	1	0	1	0	Ct	0	1	1	0	0	1	0	1	0	1	0	0	0	0	0	0	0	0	0	0	0	0	0	0	0	0	0	0	0	0	0	0	0	0
19848	8 Feb 22	12:24:00	1	0	1	0	Ct	0	1	0	0	0	0	0	0	0	0	0	0	0	0	0	0	0	0	0	0	0	0	0	0	0	0	0	0	0	0	0	0	0	0
19849	8 Feb 22	12:25:00	1	0	1	0	Ct	0	1	2	1	0	0	0	0	0	0	0	0	1	0	0	1	0	0	0	0	0	0	0	0	0	0	0	0	0	0	0	0	0	0
19850	8 Feb 22	12:26:00	1	0	1	0	Ct	0	1	0	1	1	1	0	1	0	0	1	1	0	0	0	1	0	0	0	0	0	0	0	0	0	0	0	0	0	0	0	0	0	0
19851	8 Feb 22	12:27:00	1	0	1	0	Ct	0	1	0	1	1	0	0	1	0	0	1	1	0	0	0	0	0	0	0	0	0	0	0	0	0	0	0	0	0	0	0	0	0	0
19852	8 Feb 22	12:28:00	1	0	1	0	Ct	0	1	0	1	1	0	0	0	1	0	1	0	0	0	0	0	0	0	0	0	0	0	0	0	0	0	0	0	0	0	0	0	0	0
19853	8 Feb 22	12:29:00	1	0	1	0	Ct	0	1	2	0	1	1	0	0	0	0	2	0	1	0	0	0	0	0	0	0	0	0	0	0	0	0	0	0	0	0	0	0	0	0
19854	8 Feb 22	12:30:00	1	0	1	0	Ct	0	1	0	1	0	0	0	1	1	0	1	1	0	2	0	0	0	0	0	0	0	0	0	0	0	0	0	0	0	0	0	0	0	0
19855	8 Feb 22	12:31:00	1	0	1	0	Ct	0	1	0	1	1	1	0	0	0	0	0	0	0	0	0	0	0	0	0	0	0	0	0	0	0	0	0	0	0	0	0	0	0	0
19856	8 Feb 22	12:32:00	1	0	1	0	Ct	0	1	1	0	1	1	0	1	1	0	1	1	2	0	0	0	0	0	0	0	0	0	0	0	0	0	0	0	0	0	0	0	0	0
19857	8 Feb 22	12:33:00	1	0	1	0	Ct	0	1	0	0	1	0	0	1	1	0	1	0	0	0	0	0	0	0	0	0	0	0	0	0	0	0	0	0	0	0	0	0	0	0
19858	8 Feb 22	12:34:00	1	0	1	0	Ct	0	1	0	0	1	0	0	0	0	1	0	0	0	0	0	0	0	0	0	0	0	0	0	0	0	0	0	0	0	0	0	0	0	0
19859	8 Feb 22	12:35:00	1	0	1	0	Ct	0	1	1	0	0	0	0	1	1	1	0	0	0	0	0	0	0	0	0	0	0	0	0	0	0	0	0	0	0	0	0	0	0	0
19860	8 Feb 22	12:36:00	1	0	1	0	Ct	0	1	0	1	1	0	0	1	1	1	0	0	1	0	0	0	0	0	0	0	0	0	0	0	0	0	0	0	0	0	0	0	0	0
19861	8 Feb 22	12:37:00	1	0	1	0	Ct	0	1	0	1	1	1	0	0	1	0	2	0	0	0	0	0	0	0	0	0	0	0	0	0	0	0	0	0	0	0	0	0	0	0
19862	8 Feb 22	12:38:00	1	0	1	0	Ct	0	1	2	0	0	0	0	0	0	0	1	1	1	0	0	2	0	0	0	0	0	0	0	0	0	0	0	0	0	0	0	0	0	0
19863	8 Feb 22	12:39:00	1	0	1	0	Ct	0	1	0	1	0	1	0	1	1	0	0	0	0	0	0	0	0	0	0	0	0	0	0	0	0	0	0	0	0	0	0	0	0	0
19864	8 Feb 22	12:40:00	1	0	1	0	Ct	0	1	0	1	2	2	0	1	0	0	1	1	1	2	0	1	0	1	0	0	0	0	0	0	0	0	0	0	0	0	0	0	0	0
19865	8 Feb 22	12:41:00	1	0	1	0	Ct	0	1	0	2	0	0	0	0	1	0	1	0	1	1	0	1	0	1	0	0	0	0	0	0	0	0	0	0	0	0	0	0	0	0
19866	8 Feb 22	12:42:00	1	0	1	0	Ct	0	1	0	1	1	0	0	1	1	0	1	1	0	2	1	1	0	0	0	0	0	0	0	0	0	0	0	0	0	0	0	0	0	0
19867	8 Feb 22	12:43:00	1	0	1	0	Ct	0	1	0	0	1	0	0	1	1	0	0	0	1	1	1	0	1	0	0	0	0	0	0	0	0	0	0	0	0	0	0	0	0	0
19868	8 Feb 22	12:44:00	1	0	1	0	Ct	0	1	2	2	0	1	0	0	0	0	0	0	0	0	0	1	0	0	0	0	0	0	0	0	0	0	0	0	0	0	0	0	0	0
19869	8 Feb 22	12:45:00	1	0	1	0	Ct	0	1	1	0	3	0	0	0	1	0	1	1	0	1	0	1	0	0	0	0	0	0	0	0	0	0	0	0	0	0	0	0	0	0
19870	8 Feb 22	12:46:00	1	0	1	0	Ct	0	1	0	0	1	0	0	1	1	1	1	1	1	1	0	0	0	0	0	0	0	0	0	0	0	0	0	0	0	0	0	0	0	0
19871	8 Feb 22	12:47:00	1	0	1	0	Ct	0	1	0	0	1	1	0	1	0	0	1	1	0	0	0	1	0	0	0	0	0	0	0	0	0	0	0	0	0	0	0	0	0	0
19872	8 Feb 22	12:48:00	1	0	1	0	Ct	0	1	0	1	1	1	0	2	0	1	1	2	0	0	0	0	0	0	0	0	0	0	0	0	0	0	0	0	0	0	0	0	0	0
19873	8 Feb 22	12:49:00	1	0	1	0	Ct	0	1	1	1	0	0	0	0	1	0	1	0	1	0	0	1	0	0	0	0	0	0	0	0	0	0	0	0	0	0	0	0	0	0
19874	8 Feb 22	12:50:00	1	0	1	0	Ct	0	1	1	0	1	0	0	1	1	0	2	0	0	0	0	1	0	0	0	0	0	0	0	0	0	0	0	0	0	0	0	0	0	0
19875	8 Feb 22	12:51:00	1	0	1	0	Ct	0	1	0	0	1	2	0	0	1	0	1	0	0	0	0	0	0	0	0	0	0	0	0	0	0	0	0	0	0	0	0	0	0	0
19876	8 Feb 22	12:52:00	1	0	1	0	Ct	0	1	0	0	0	0	0	1	1	0	0	1	2	0	0	0	0	0	0	0	0	0	0	0	0	0	0	0	0	0	0	0	0	0
19877	8 Feb 22	12:53:00	1	0	1	0	Ct	0	1	0	0	3	1	0	0	0	0	1	0	0	0	0	0	0	0	0	0	0	0	0	0	0	0	0	0	0	0	0	0	0	0
19878	8 Feb 22	12:54:00	1	0	1	0	Ct	0	1	2	1	0	1	0	0	0	0	1	1	0	0	0	0	0	0	0	0	0	0	0	0	0	0	0	0	0	0	0	0	0	0
19879	8 Feb 22	12:55:00	1	0	1	0	Ct	0	1	0	1	1	1	0	2	1	0	0	0	0	0	0	1	0	0	0	0	0	0	0	0	0	0	0	0	0	0	0	0	0	0
19880	8 Feb 22	12:56:00	1	0	1	0	Ct	0	1	1	0	1	1	0	1	1	0	1	0	1	0	0	1	0	0	0	0	0	0	0	0	0	0	0	0	0	0	0	0	0	0
19881	8 Feb 22	12:57:00	1	0	1	0	Ct	0	1	1	0	2	0	0	0	0	0	0	0	0	0	0	0	0	0	0	0	0	0	0	0	0	0	0	0	0	0	0	0	0	0
19882	8 Feb 22	12:58:00	1	0	1	0	Ct	0	1	1	0	1	0	0	0	2	1	1	1	1	0	0	0	0	0	0	0	0	0	0	0	0	0	0	0	0	0	0	0	0	0
19883	8 Feb 22	12:59:00	1	0	1	0	Ct	0	1	0	1	1	2	0	1	0	0	2	0	0	0	0	0	0	3	0	0	0	0	0	0	0	0	0	0	0	0	0	0	0	0
19884	8 Feb 22	13:00:00	1	0	1	0	Ct	0	1	1	2	2	0	0	1	1	0	1	0	1	0	0	0	0	0	0	0	0	0	0	0	0	0	0	0	0	0	0	0	0	0
19885	8 Feb 22	13:01:00	1	0	1	0	Ct	0	1	0	0	0	0	0	0	1	1	0	1	0	0	0	1	0	0	0	0	0	0	0	0	0	0	0	0	0	0	0	0	0	0
19886	8 Feb 22	13:02:00	1	0	1	0	Ct	0	1	0	0	1	1	0	1	0	0	1	0	1	0	0	1	0	0	0	0	0	0	0	0	0	0	0	0	0	0	0	0	0	0
19887	8 Feb 22	13:03:00	1	0	1	0	Ct	0	1	0	1	0	0	0	3	0	0	1	2	1	0	0	0	0	1	0	0	0	0	0	0	0	0	0	0	0	0	0	0	0	0
19888	8 Feb 22	13:04:00	1	0	1	0	Ct	0	1	0	0	1	0	0	0	2	3	0	2	0	0	0	1	0	0	0	0	0	0	0	0	0	0	0	0	0	0	0	0	0	0
19889	8 Feb 22	13:05:00	1	0	1	0	Ct	0	1	0	0	3	0	0	1	0	1	1	0	1	0	0	1	0	0	0	0	0	0	0	0	0	0	0	0	0	0	0	0	0	0
19890	8 Feb 22	13:06:00	1	0	1	0	Ct	0	1	0	0	0	0	0	0	0	0	0	0	0	0	0	0	0	0	0	0	0	0	0	0	0	0	0	0	0	0	0	0	0	0
19891	8 Feb 22	13:07:00	1	0	1	0	Ct	0	1	1	1	1	0	0	1	0	0	0	1	0	0	0	0	0	0	0	0	0	0	0	0	0	0	0	0	0	0	0	0	0	0
19892	8 Feb 22	13:08:00	1	0	1	0	Ct	0	1	1	0	1	2	0	0	1	0	2	1	0	0	0	0	0	0	0	0	0	0	0	0	0	0	0	0	0	0	0	0	0	0
19893	8 Feb 22	13:09:00	1	0	1	0	Ct	0	1	1	0	1	2	0	1	1	1	0	0	1	0	0	0	0	0	0	0	0	0	0	0	0	0	0	0	0	0	0	0	0	0
19894	8 Feb 22	13:10:00	1	0	1	0	Ct	0	1	0	1	0	1	0	0	0	0	0	0	0	0	0	0	0	0	0	0	0	0	0	0	0	0	0	0	0	0	0	0	0	0
19895	8 Feb 22	13:11:00	1	0	1	0	Ct	0	1	0	0	0	1	0	1	0	0	1	0	0	0	0	0	0	0	0	0	0	0	0	0	0	0	0	0	0	0	0	0	0	0
19896	8 Feb 22	13:12:00	1	0	1	0	Ct	0	1	0	2	1	0	0	1	1	0	1	2	1	1	0	1	1	2	0	0	0	0	0	0	0	0	0	0	0	0	0	0	0	0
19897	8 Feb 22	13:13:00	1	0	1	0	Ct	0	1	1	1	2	1	0	0	1	2	1	0	2	2	0	1	0	1	0	0	0	0	0	0	0	0	0	0	0	0	0	0	0	0
19898	8 Feb 22	13:14:00	1	0	1	0	Ct	0	1	1	1	0	0	0	0	0	0	0	0	0	2	0	1	0	1	0	0	0	0	0	0	0	0	0	0	0	0	0	0	0	0
19899	8 Feb 22	13:15:00	1	0	1	0	Ct	0	1	0	2	0	0	0	1	0	0	0	0	0	3	0	1	0	2	0	0	0	0	0	0	0	0	0	0	0	0	0	0	0	0
19900	8 Feb 22	13:16:00	1	0	1	0	Ct	0	1	1	2	1	0	0	0	1	0	0	0	0	1	0	0	0	0	0	0	0	0	0	0	0	0	0	0	0	0	0	0	0	0
19901	8 Feb 22	13:17:00	1	0	1	0	Ct	0	1	1	0	2	0	0	0	1	0	0	0	0	0	0	2	0	0	0	0	0	0	0	0	0	0	0	0	0	0	0	0	0	0
19902	8 Feb 22	13:18:00	1	0	1	0	Ct	0	1	0	2	1	2	0	0	0	0	0	1	0	1	0	2	0	1	0	0	0	0	0	0	0	0	0	0	0	0	0	0	0	0
19903	8 Feb 22	13:19:00	1	0	1	0	Ct	0	1	1	1	0	0	0	0	1	1	1	0	0	0	0	0	0	0	0	0	0	0	0	0	0	0	0	0	0	0	0	0	0	0
19904	8 Feb 22	13:20:00	1	0	1	0	Ct	0	1	0	0	0	0	0	0	1	0	1	1	0	0	0	0	0	1	0	0	0	0	0	0	0	0	0	0	0	0	0	0	0	0
19905	8 Feb 22	13:21:00	1	0	1	0	Ct	0	1	0	1	0	0	0	0	0	0	0	0	1	0	0	1	0	2	0	0	0	0	0	0	0	0	0	0	0	0	0	0	0	0
19906	8 Feb 22	13:22:00	1	0	1	0	Ct	0	1	0	0	3	0	0	0	2	0	1	0	0	0	0	1	0	3	0	0	0	0	0	0	0	0	0	0	0	0	0	0	0	0
19907	8 Feb 22	13:23:00	1	0	1	0	Ct	0	1	1	0	0	0	0	0	0	0	1	0	1	0	0	0	0	1	0	0	0	0	0	0	0	0	0	0	0	0	0	0	0	0
19908	8 Feb 22	13:24:00	1	0	1	0	Ct	0	1	0	0	1	0	0	0	0	0	0	0	0	3	0	2	0	1	0	0	0	0	0	0	0	0	0	0	0	0	0	0	0	0
19909	8 Feb 22	13:25:00	1	0	1	0	Ct	0	1	1	0	1	0	0	0	1	0	0	0	0	2	3	0	0	1	0	0	0	0	0	0	0	0	0	0	0	0	0	0	0	0
19910	8 Feb 22	13:26:00	1	0	1	0	Ct	0	1	0	1	0	0	0	0	2	0	0	0	0	0	0	0	0	1	0	0	0	0	0	0	0	0	0	0	0	0	0	0	0	0
19911	8 Feb 22	13:27:00	1	0	1	0	Ct	0	1	1	0	0	0	0	0	0	0	0	2	0	1	1	2	0	0	0	0	0	0	0	0	0	0	0	0	0	0	0	0	0	0
19912	8 Feb 22	13:28:00	1	0	1	0	Ct	0	1	0	0	1	1	0	0	0	0	0	1	0	2	0	1	0	0	0	0	0	0	0	0	0	0	0	0	0	0	0	0	0	0
19913	8 Feb 22	13:29:00	1	0	1	0	Ct	0	1	1	1	0	2	0	0	0	0	0	2	0	3	0	0	0	1	0	0	0	0	0	0	0	0	0	0	0	0	0	0	0	0
19914	8 Feb 22	13:30:00	1	0	1	0	Ct	0	1	0	2	0	10	0	0	0	1	0	1	0	0	0	0	0	0	0	0	0	0	0	0	0	0	0	0	0	0	0	0	0	0
19915	8 Feb 22	13:31:00	1	0	1	0	Ct	0	1	0	0	0	0	0	0	0	1	0	0	0	0	0	1	0	0	0	0	0	0	0	0	0	0	0	0	0	0	0	0	0	0
19916	8 Feb 22	13:32:00	1	0	1	0	Ct	0	1	1	0	0	1	0	0	0	0	0	0	0	0	0	0	0	1	0	0	0	0	0	0	0	0	0	0	0	0	0	0	0	0
19917	8 Feb 22	13:33:00	1	0	1	0	Ct	0	1	1	0	0	1	0	0	0	3	0	0	0	0	0	0	0	0	0	0	0	0	0	0	0	0	0	0	0	0	0	0	0	0
19918	8 Feb 22	13:34:00	1	0	1	0	Ct	0	1	0	1	2	0	0	0	0	0	1	0	0	0	0	0	0	0	0	0	0	0	0	0	0	0	0	0	0	0	0	0	0	0
19919	8 Feb 22	13:35:00	1	0	1	0	Ct	0	1	0	0	0	2	0	0	0	1	2	0	1	0	0	0	0	1	0	0	0	0	0	0	0	0	0	0	0	0	0	0	0	0
19920	8 Feb 22	13:36:00	1	0	1	0	Ct	0	1	0	1	0	0	0	0	0	0	1	0	0	0	0	0	0	0	0	0	0	0	0	0	0	0	0	0	0	0	0	0	0	0
19921	8 Feb 22	13:37:00	1	0	1	0	Ct	0	1	0	0	1	1	0	0	0	0	1	2	0	0	0	1	0	0	0	0	0	0	0	0	0	0	0	0	0	0	0	0	0	0
19922	8 Feb 22	13:38:00	1	0	1	0	Ct	0	1	1	0	1	0	0	0	0	1	1	0	0	0	0	1	0	0	0	0	0	0	0	0	0	0	0	0	0	0	0	0	0	0
19923	8 Feb 22	13:39:00	1	0	1	0	Ct	0	1	1	0	0	0	0	0	3	0	0	2	0	0	0	0	0	1	0	0	0	0	0	0	0	0	0	0	0	0	0	0	0	0
19924	8 Feb 22	13:40:00	1	0	1	0	Ct	0	1	0	0	3	0	0	0	0	0	2	0	0	0	0	1	0	0	0	0	0	0	0	0	0	0	0	0	0	0	0	0	0	0
19925	8 Feb 22	13:41:00	1	0	1	0	Ct	0	1	0	0	1	0	0	0	1	0	1	0	0	0	0	1	0	0	0	0	0	0	0	0	0	0	0	0	0	0	0	0	0	0
19926	8 Feb 22	13:42:00	1	0	1	0	Ct	0	1	0	2	1	0	0	0	0	0	0	0	0	0	0	1	0	0	0	0	0	0	0	0	0	0	0	0	0	0	0	0	0	0
19927	8 Feb 22	13:43:00	1	0	1	0	Ct	0	1	1	0	1	0	0	0	1	0	0	2	0	0	0	0	0	2	0	0	0	0	0	0	0	0	0	0	0	0	0	0	0	0
19928	8 Feb 22	13:44:00	1	0	1	0	Ct	0	1	0	0	0	0	0	0	0	0	0	0	0	0	0	1	0	0	0	0	0	0	0	0	0	0	0	0	0	0	0	0	0	0
19929	8 Feb 22	13:45:00	1	0	1	0	Ct	0	1	1	0	0	0	0	0	0	0	1	1	0	5	0	0	0	2	0	0	0	0	0	0	0	0	0	0	0	0	0	0	0	0
19930	8 Feb 22	13:46:00	1	0	1	0	Ct	0	1	0	0	0	0	0	0	0	0	1	0	1	0	0	0	0	0	0	0	0	0	0	0	0	0	0	0	0	0	0	0	0	0
19931	8 Feb 22	13:47:00	1	0	1	0	Ct	0	1	0	0	1	0	0	0	0	0	0	0	0	0	0	0	0	2	0	0	0	0	0	0	0	0	0	0	0	0	0	0	0	0
19932	8 Feb 22	13:48:00	1	0	1	0	Ct	0	1	0	1	1	0	0	0	0	0	0	0	0	0	0	0	0	1	0	0	0	0	0	0	0	0	0	0	0	0	0	0	0	0
19933	8 Feb 22	13:49:00	1	0	1	0	Ct	0	1	0	1	1	0	0	0	0	0	0	0	0	0	0	2	0	0	0	0	0	0	0	0	0	0	0	0	0	0	0	0	0	0
19934	8 Feb 22	13:50:00	1	0	1	0	Ct	0	1	0	1	0	0	0	0	1	1	0	0	0	0	0	0	0	0	0	0	0	0	0	0	0	0	0	0	0	0	0	0	0	0
19935	8 Feb 22	13:51:00	1	0	1	0	Ct	0	1	0	0	1	0	0	0	1	0	0	0	0	0	0	0	0	1	0	0	0	0	0	0	0	0	0	0	0	0	0	0	0	0
19936	8 Feb 22	13:52:00	1	0	1	0	Ct	0	1	3	0	1	0	0	0	0	1	0	0	0	0	0	0	0	0	0	0	0	0	0	0	0	0	0	0	0	0	0	0	0	0
19937	8 Feb 22	13:53:00	1	0	1	0	Ct	0	1	0	0	1	0	0	0	0	0	0	0	1	0	0	1	0	1	0	0	0	0	0	0	0	0	0	0	0	0	0	0	0	0
19938	8 Feb 22	13:54:00	1	0	1	0	Ct	0	1	0	1	0	0	0	0	1	0	0	0	0	0	0	1	0	0	0	0	0	0	0	0	0	0	0	0	0	0	0	0	0	0
19939	8 Feb 22	13:55:00	1	0	1	0	Ct	0	1	0	1	1	2	0	0	1	0	0	0	0	0	0	0	0	0	0	0	0	0	0	0	0	0	0	0	0	0	0	0	0	0
19940	8 Feb 22	13:56:00	1	0	1	0	Ct	0	1	1	0	1	0	0	0	0	0	1	0	0	0	0	1	0	0	0	0	0	0	0	0	0	0	0	0	0	0	0	0	0	0
19941	8 Feb 22	13:57:00	1	0	1	0	Ct	0	1	2	0	0	2	0	0	3	0	1	0	0	0	0	0	0	0	0	0	0	0	0	0	0	0	0	0	0	0	0	0	0	0
19942	8 Feb 22	13:58:00	1	0	1	0	Ct	0	1	1	0	0	1	0	0	0	0	0	0	0	0	0	0	0	2	0	0	0	0	0	0	0	0	0	0	0	0	0	0	0	0
19943	8 Feb 22	13:59:00	1	0	1	0	Ct	0	1	0	0	2	0	0	0	0	0	0	0	0	0	0	2	0	0	0	0	0	0	0	0	0	0	0	0	0	0	0	0	0	0
19944	8 Feb 22	14:00:00	1	0	1	0	Ct	0	1	0	0	1	0	0	0	1	0	0	0	0	0	0	0	0	0	0	0	0	0	0	0	0	0	0	0	0	0	0	0	0	0
19945	8 Feb 22	14:01:00	1	0	1	0	Ct	0	1	0	0	1	1	0	0	1	2	0	0	1	0	1	0	0	2	0	0	0	0	0	0	0	0	0	0	0	0	0	0	0	0
19946	8 Feb 22	14:02:00	1	0	1	0	Ct	0	1	0	1	1	0	0	0	1	0	0	0	1	0	0	0	0	0	0	0	0	0	0	0	0	0	0	0	0	0	0	0	0	0
19947	8 Feb 22	14:03:00	1	0	1	0	Ct	0	1	0	0	1	0	0	0	1	0	1	0	0	0	0	1	0	1	0	0	0	0	0	0	0	0	0	0	0	0	0	0	0	0
19948	8 Feb 22	14:04:00	1	0	1	0	Ct	0	1	0	0	1	0	0	0	0	0	0	0	1	0	1	0	0	2	0	0	0	0	0	0	0	0	0	0	0	0	0	0	0	0
19949	8 Feb 22	14:05:00	1	0	1	0	Ct	0	1	0	1	2	0	0	0	1	0	2	1	0	0	0	0	0	0	0	0	0	0	0	0	0	0	0	0	0	0	0	0	0	0
19950	8 Feb 22	14:06:00	1	0	1	0	Ct	0	1	1	0	0	0	0	0	1	0	1	1	0	0	1	1	0	1	0	0	0	0	0	0	0	0	0	0	0	0	0	0	0	0
19951	8 Feb 22	14:07:00	1	0	1	0	Ct	0	1	1	0	1	0	0	0	1	0	0	0	1	0	1	1	0	1	0	0	0	0	0	0	0	0	0	0	0	0	0	0	0	0
19952	8 Feb 22	14:08:00	1	0	1	0	Ct	0	1	0	1	2	0	0	0	1	0	0	1	0	0	0	0	0	1	0	0	0	0	0	0	0	0	0	0	0	0	0	0	0	0
19953	8 Feb 22	14:09:00	1	0	1	0	Ct	0	1	0	1	1	0	0	0	0	0	0	1	1	0	0	1	0	0	0	0	0	0	0	0	0	0	0	0	0	0	0	0	0	0
19954	8 Feb 22	14:10:00	1	0	1	0	Ct	0	1	0	1	0	0	0	0	1	0	0	0	1	0	0	2	0	1	0	0	0	0	0	0	0	0	0	0	0	0	0	0	0	0
19955	8 Feb 22	14:11:00	1	0	1	0	Ct	0	1	1	0	3	1	0	0	1	0	0	0	0	0	0	1	0	1	0	0	0	0	0	0	0	0	0	0	0	0	0	0	0	0
19956	8 Feb 22	14:12:00	1	0	1	0	Ct	0	1	1	0	1	0	0	0	2	0	0	0	0	0	0	0	0	0	0	0	0	0	0	0	0	0	0	0	0	0	0	0	0	0
19957	8 Feb 22	14:13:00	1	0	1	0	Ct	0	1	1	1	0	2	0	0	0	1	0	1	1	0	0	0	0	1	0	0	0	0	0	0	0	0	0	0	0	0	0	0	0	0
19958	8 Feb 22	14:14:00	1	0	1	0	Ct	0	1	1	2	3	1	0	0	1	3	0	1	0	0	0	0	0	0	0	0	0	0	0	0	0	0	0	0	0	0	0	0	0	0
19959	8 Feb 22	14:15:00	1	0	1	0	Ct	0	1	1	0	0	0	0	0	1	1	1	0	0	0	0	1	0	0	0	0	0	0	0	0	0	0	0	0	0	0	0	0	0	0
19960	8 Feb 22	14:16:00	1	0	1	0	Ct	0	1	1	0	2	1	0	0	0	0	1	0	0	0	0	1	0	0	0	0	0	0	0	0	0	0	0	0	0	0	0	0	0	0
19961	8 Feb 22	14:17:00	1	0	1	0	Ct	0	1	0	0	2	2	0	0	1	0	0	0	0	0	0	1	0	0	0	0	0	0	0	0	0	0	0	0	0	0	0	0	0	0
19962	8 Feb 22	14:18:00	1	0	1	0	Ct	0	1	0	2	0	1	0	0	2	0	1	0	0	0	0	2	0	1	0	0	0	0	0	0	0	0	0	0	0	0	0	0	0	0
19963	8 Feb 22	14:19:00	1	0	1	0	Ct	0	1	0	1	1	0	0	1	0	0	1	0	0	0	0	1	0	0	0	0	0	0	0	0	0	0	0	0	0	0	0	0	0	0
19964	8 Feb 22	14:20:00	1	0	1	0	Ct	0	1	2	0	1	1	0	0	1	0	0	0	0	0	0	0	0	0	0	0	0	0	0	0	0	0	0	0	0	0	0	0	0	0
19965	8 Feb 22	14:21:00	1	0	1	0	Ct	0	1	1	0	0	0	0	0	2	2	1	0	0	0	0	1	0	0	0	0	0	0	0	0	0	0	0	0	0	0	0	0	0	0
19966	8 Feb 22	14:22:00	1	0	1	0	Ct	0	1	0	1	1	0	0	0	0	0	1	0	0	0	0	0	0	2	0	0	0	0	0	0	0	0	0	0	0	0	0	0	0	0
19967	8 Feb 22	14:23:00	1	0	1	0	Ct	0	1	0	0	1	1	0	0	1	0	0	0	0	0	0	1	0	1	0	0	0	0	0	0	0	0	0	0	0	0	0	0	0	0
19968	8 Feb 22	14:24:00	1	0	1	0	Ct	0	1	1	1	1	0	0	0	0	1	1	0	0	0	0	1	0	0	0	0	0	0	0	0	0	0	0	0	0	0	0	0	0	0
19969	8 Feb 22	14:25:00	1	0	1	0	Ct	0	1	1	0	0	0	0	0	0	0	1	0	0	0	0	0	0	1	0	0	0	0	0	0	0	0	0	0	0	0	0	0	0	0
19970	8 Feb 22	14:26:00	1	0	1	0	Ct	0	1	0	1	2	1	0	0	0	1	1	0	1	0	0	0	1	0	0	0	0	0	0	0	0	0	0	0	0	0	0	0	0	0
19971	8 Feb 22	14:27:00	1	0	1	0	Ct	0	1	0	0	0	1	0	0	2	0	0	1	1	0	0	1	0	0	0	0	0	0	0	0	0	0	0	0	0	0	0	0	0	0
19972	8 Feb 22	14:28:00	1	0	1	0	Ct	0	1	0	0	0	1	0	0	0	0	0	0	0	0	0	1	0	0	0	0	0	0	0	0	0	0	0	0	0	0	0	0	0	0
19973	8 Feb 22	14:29:00	1	0	1	0	Ct	0	1	0	1	0	1	0	0	0	0	1	0	1	0	0	1	0	1	0	0	0	0	0	0	0	0	0	0	0	0	0	0	0	0
19974	8 Feb 22	14:30:00	1	0	1	0	Ct	0	1	0	0	0	0	0	0	0	0	1	1	0	0	0	1	0	1	0	0	0	0	0	0	0	0	0	0	0	0	0	0	0	0
19975	8 Feb 22	14:31:00	1	0	1	0	Ct	0	1	1	0	2	0	0	0	0	1	1	0	0	0	0	0	1	0	0	0	0	0	0	0	0	0	0	0	0	0	0	0	0	0
19976	8 Feb 22	14:32:00	1	0	1	0	Ct	0	1	0	1	1	1	0	0	0	1	2	0	0	0	0	0	0	0	0	0	0	0	0	0	0	0	0	0	0	0	0	0	0	0
19977	8 Feb 22	14:33:00	1	0	1	0	Ct	0	1	1	1	0	2	0	0	0	0	1	0	0	0	0	1	0	1	0	0	0	0	0	0	0	0	0	0	0	0	0	0	0	0
19978	8 Feb 22	14:34:00	1	0	1	0	Ct	0	1	1	0	1	1	0	1	2	2	1	0	0	0	0	2	0	1	0	0	0	0	0	0	0	0	0	0	0	0	0	0	0	0
19979	8 Feb 22	14:35:00	1	0	1	0	Ct	0	1	1	2	0	0	0	0	0	1	1	0	0	0	0	0	0	0	0	0	0	0	0	0	0	0	0	0	0	0	0	0	0	0
19980	8 Feb 22	14:36:00	1	0	1	0	Ct	0	1	0	0	3	1	0	0	0	2	2	1	0	0	0	0	0	0	0	0	0	0	0	0	0	0	0	0	0	0	0	0	0	0
19981	8 Feb 22	14:37:00	1	0	1	0	Ct	0	1	0	1	0	0	0	1	0	0	1	0	0	0	0	1	0	1	0	0	0	0	0	0	0	0	0	0	0	0	0	0	0	0
19982	8 Feb 22	14:38:00	1	0	1	0	Ct	0	1	0	0	2	0	0	0	1	0	1	0	0	0	2	0	0	0	0	0	0	0	0	0	0	0	0	0	0	0	0	0	0	0
19983	8 Feb 22	14:39:00	1	0	1	0	Ct	0	1	0	0	1	1	0	0	1	0	1	1	0	0	0	1	0	0	0	0	0	0	0	0	0	0	0	0	0	0	0	0	0	0
19984	8 Feb 22	14:40:00	1	0	1	0	Ct	0	1	3	1	0	2	0	0	1	2	1	0	0	1	0	0	0	0	0	0	0	0	0	0	0	0	0	0	0	0	0	0	0	0
19985	8 Feb 22	14:41:00	1	0	1	0	Ct	0	1	2	0	0	0	0	0	1	0	0	1	0	0	0	1	0	1	0	0	0	0	0	0	0	0	0	0	0	0	0	0	0	0
19986	8 Feb 22	14:42:00	1	0	1	0	Ct	0	1	0	0	2	1	0	1	0	0	1	1	0	0	0	1	0	1	0	0	0	0	0	0	0	0	0	0	0	0	0	0	0	0
19987	8 Feb 22	14:43:00	1	0	1	0	Ct	0	1	0	0	0	1	0	1	1	0	0	0	0	0	1	0	0	0	0	0	0	0	0	0	0	0	0	0	0	0	0	0	0	0
19988	8 Feb 22	14:44:00	1	0	1	0	Ct	0	1	2	0	0	0	0	1	1	0	1	0	0	0	0	0	0	0	0	0	0	0	0	0	0	0	0	0	0	0	0	0	0	0
19989	8 Feb 22	14:45:00	1	0	1	0	Ct	0	1	0	0	1	0	0	0	0	0	1	1	0	0	1	0	0	0	0	0	0	0	0	0	0	0	0	0	0	0	0	0	0	0
19990	8 Feb 22	14:46:00	1	0	1	0	Ct	0	1	0	0	2	0	0	0	2	0	0	0	0	1	0	0	0	0	0	0	0	0	0	0	0	0	0	0	0	0	0	0	0	0
19991	8 Feb 22	14:47:00	1	0	1	0	Ct	0	1	0	0	1	0	0	0	0	0	1	2	0	1	0	0	0	0	0	0	0	0	0	0	0	0	0	0	0	0	0	0	0	0
19992	8 Feb 22	14:48:00	1	0	1	0	Ct	0	1	0	0	2	1	0	0	1	0	0	0	0	0	0	1	0	0	0	0	0	0	0	0	0	0	0	0	0	0	0	0	0	0
19993	8 Feb 22	14:49:00	1	0	1	0	Ct	0	1	0	1	2	1	0	2	1	0	0	0	0	1	0	0	0	1	0	0	0	0	0	0	0	0	0	0	0	0	0	0	0	0
19994	8 Feb 22	14:50:00	1	0	1	0	Ct	0	1	0	0	1	2	0	0	0	0	0	0	0	0	1	0	0	0	0	0	0	0	0	0	0	0	0	0	0	0	0	0	0	0
19995	8 Feb 22	14:51:00	1	0	1	0	Ct	0	1	4	1	0	0	0	1	0	0	1	0	0	3	0	1	0	1	0	0	0	0	0	0	0	0	0	0	0	0	0	0	0	0
19996	8 Feb 22	14:52:00	1	0	1	0	Ct	0	1	0	0	1	1	0	0	1	0	0	0	1	1	1	0	0	0	0	0	0	0	0	0	0	0	0	0	0	0	0	0	0	0
19997	8 Feb 22	14:53:00	1	0	1	0	Ct	0	1	0	0	0	1	0	1	1	0	1	0	0	1	0	0	0	0	0	0	0	0	0	0	0	0	0	0	0	0	0	0	0	0
19998	8 Feb 22	14:54:00	1	0	1	0	Ct	0	1	2	1	1	1	0	0	0	0	1	0	0	0	0	1	0	0	0	0	0	0	0	0	0	0	0	0	0	0	0	0	0	0
19999	8 Feb 22	14:55:00	1	0	1	0	Ct	0	1	1	0	1	0	0	0	0	1	2	0	0	0	0	0	1	0	0	0	0	0	0	0	0	0	0	0	0	0	0	0	0	0
20000	8 Feb 22	14:56:00	1	0	1	0	Ct	0	1	1	1	0	0	0	0	0	0	1	0	1	0	0	0	0	0	0	0	0	0	0	0	0	0	0	0	0	0	0	0	0	0
20001	8 Feb 22	14:57:00	1	0	1	0	Ct	0	1	0	0	2	1	0	1	1	1	0	0	0	0	0	0	0	1	0	0	0	0	0	0	0	0	0	0	0	0	0	0	0	0
20002	8 Feb 22	14:58:00	1	0	1	0	Ct	0	1	1	0	0	1	0	0	1	0	1	0	0	0	0	1	1	1	0	0	0	0	0	0	0	0	0	0	0	0	0	0	0	0
20003	8 Feb 22	14:59:00	1	0	1	0	Ct	0	1	1	1	1	1	0	0	0	0	1	0	1	0	0	1	0	2	0	0	0	0	0	0	0	0	0	0	0	0	0	0	0	0
20004	8 Feb 22	15:00:00	1	0	1	0	Ct	0	1	0	0	2	1	0	0	1	0	0	0	1	0	0	0	0	2	0	0	0	0	0	0	0	0	0	0	0	0	0	0	0	0
20005	8 Feb 22	15:01:00	1	0	1	0	Ct	0	1	0	1	1	0	0	1	1	0	1	0	0	1	0	0	0	1	0	0	0	0	0	0	0	0	0	0	0	0	0	0	0	0
20006	8 Feb 22	15:02:00	1	0	1	0	Ct	0	1	0	1	1	2	0	0	0	1	2	0	2	2	0	1	0	0	0	0	0	0	0	0	0	0	0	0	0	0	0	0	0	0
20007	8 Feb 22	15:03:00	1	0	1	0	Ct	0	1	0	0	1	1	0	1	1	0	2	0	0	4	0	0	0	0	0	0	0	0	0	0	0	0	0	0	0	0	0	0	0	0
20008	8 Feb 22	15:04:00	1	0	1	0	Ct	0	1	0	0	1	2	0	0	1	1	0	1	1	0	0	1	0	3	0	0	0	0	0	0	0	0	0	0	0	0	0	0	0	0
20009	8 Feb 22	15:05:00	1	0	1	0	Ct	0	1	1	0	4	1	0	0	0	0	0	0	1	2	0	1	0	0	0	0	0	0	0	0	0	0	0	0	0	0	0	0	0	0
20010	8 Feb 22	15:06:00	1	0	1	0	Ct	0	1	1	0	0	1	0	0	0	0	0	1	1	0	0	1	0	0	0	0	0	0	0	0	0	0	0	0	0	0	0	0	0	0
20011	8 Feb 22	15:07:00	1	0	1	0	Ct	0	1	0	1	2	0	0	0	1	0	2	0	1	0	0	0	0	1	0	0	0	0	0	0	0	0	0	0	0	0	0	0	0	0
20012	8 Feb 22	15:08:00	1	0	1	0	Ct	0	1	0	0	1	0	0	0	1	1	1	0	0	1	0	1	0	0	0	0	0	0	0	0	0	0	0	0	0	0	0	0	0	0
20013	8 Feb 22	15:09:00	1	0	1	0	Ct	0	1	0	1	1	1	0	0	1	1	0	0	1	1	0	0	0	0	0	0	0	0	0	0	0	0	0	0	0	0	0	0	0	0
20014	8 Feb 22	15:10:00	1	0	1	0	Ct	0	1	0	0	0	1	0	0	1	0	2	0	0	1	0	1	0	2	0	0	0	0	0	0	0	0	0	0	0	0	0	0	0	0
20015	8 Feb 22	15:11:00	1	0	1	0	Ct	0	1	3	0	2	1	0	0	0	0	2	0	0	3	0	0	0	0	0	0	0	0	0	0	0	0	0	0	0	0	0	0	0	0
20016	8 Feb 22	15:12:00	1	0	1	0	Ct	0	1	0	2	0	1	0	0	2	0	1	0	0	1	0	1	0	1	0	0	0	0	0	0	0	0	0	0	0	0	0	0	0	0
20017	8 Feb 22	15:13:00	1	0	1	0	Ct	0	1	0	0	0	0	0	0	0	2	1	0	1	2	0	0	0	1	0	0	0	0	0	0	0	0	0	0	0	0	0	0	0	0
20018	8 Feb 22	15:14:00	1	0	1	0	Ct	0	1	0	2	0	1	0	0	0	0	0	0	1	3	0	1	0	0	0	0	0	0	0	0	0	0	0	0	0	0	0	0	0	0
20019	8 Feb 22	15:15:00	1	0	1	0	Ct	0	1	0	0	0	0	0	0	0	0	3	1	0	0	0	1	0	1	0	0	0	0	0	0	0	0	0	0	0	0	0	0	0	0
20020	8 Feb 22	15:16:00	1	0	1	0	Ct	0	1	0	1	0	0	0	0	0	0	1	1	1	1	0	1	0	0	0	0	0	0	0	0	0	0	0	0	0	0	0	0	0	0
20021	8 Feb 22	15:17:00	1	0	1	0	Ct	0	1	0	1	3	0	0	0	0	1	0	0	1	0	0	0	0	0	0	0	0	0	0	0	0	0	0	0	0	0	0	0	0	0
20022	8 Feb 22	15:18:00	1	0	1	0	Ct	0	1	1	0	1	0	0	0	1	0	1	0	1	1	0	1	0	1	0	0	0	0	0	0	0	0	0	0	0	0	0	0	0	0
20023	8 Feb 22	15:19:00	1	0	1	0	Ct	0	1	0	0	0	2	0	0	1	0	1	0	1	0	0	0	0	0	0	0	0	0	0	0	0	0	0	0	0	0	0	0	0	0
20024	8 Feb 22	15:20:00	1	0	1	0	Ct	0	1	1	0	0	1	0	0	0	2	1	0	1	0	0	0	0	1	0	0	0	0	0	0	0	0	0	0	0	0	0	0	0	0
20025	8 Feb 22	15:21:00	1	0	1	0	Ct	0	1	0	1	0	0	0	0	0	0	1	2	0	1	0	1	0	1	0	0	0	0	0	0	0	0	0	0	0	0	0	0	0	0
20026	8 Feb 22	15:22:00	1	0	1	0	Ct	0	1	0	0	0	1	0	0	1	1	2	0	0	1	0	1	0	0	0	0	0	0	0	0	0	0	0	0	0	0	0	0	0	0
20027	8 Feb 22	15:23:00	1	0	1	0	Ct	0	1	0	1	2	1	0	0	1	0	1	0	0	1	0	0	0	0	0	0	0	0	0	0	0	0	0	0	0	0	0	0	0	0
20028	8 Feb 22	15:24:00	1	0	1	0	Ct	0	1	0	0	1	1	0	0	0	0	2	0	0	4	0	0	0	0	0	0	0	0	0	0	0	0	0	0	0	0	0	0	0	0
20029	8 Feb 22	15:25:00	1	0	1	0	Ct	0	1	0	0	1	2	0	0	0	0	2	0	1	1	0	0	0	1	0	0	0	0	0	0	0	0	0	0	0	0	0	0	0	0
20030	8 Feb 22	15:26:00	1	0	1	0	Ct	0	1	0	0	1	1	0	0	2	0	1	0	2	1	0	0	0	0	0	0	0	0	0	0	0	0	0	0	0	0	0	0	0	0
20031	8 Feb 22	15:27:00	1	0	1	0	Ct	0	1	0	1	1	0	1	0	0	0	1	0	0	3	0	1	1	0	0	0	0	0	0	0	0	0	0	0	0	0	0	0	0	0
20032	8 Feb 22	15:28:00	1	0	1	0	Ct	0	1	0	0	0	1	0	0	0	0	1	0	0	1	0	1	0	0	0	0	0	0	0	0	0	0	0	0	0	0	0	0	0	0
20033	8 Feb 22	15:29:00	1	0	1	0	Ct	0	1	0	1	1	1	0	0	2	0	2	2	0	0	0	1	0	1	0	0	0	0	0	0	0	0	0	0	0	0	0	0	0	0
20034	8 Feb 22	15:30:00	1	0	1	0	Ct	0	1	1	0	1	0	0	0	0	0	1	0	0	0	0	0	2	0	0	0	0	0	0	0	0	0	0	0	0	0	0	0	0	0
20035	8 Feb 22	15:31:00	1	0	1	0	Ct	0	1	1	0	1	0	0	1	0	1	1	0	0	0	0	1	0	0	0	0	0	0	0	0	0	0	0	0	0	0	0	0	0	0
20036	8 Feb 22	15:32:00	1	0	1	0	Ct	0	1	1	0	1	0	0	0	0	0	1	0	0	0	0	0	0	0	0	0	0	0	0	0	0	0	0	0	0	0	0	0	0	0
20037	8 Feb 22	15:33:00	1	0	1	0	Ct	0	1	1	0	0	0	0	0	0	0	0	1	0	4	0	1	1	1	0	0	0	0	0	0	0	0	0	0	0	0	0	0	0	0
20038	8 Feb 22	15:34:00	1	0	1	0	Ct	0	1	0	1	2	1	0	0	2	1	1	1	0	2	0	0	0	0	0	0	0	0	0	0	0	0	0	0	0	0	0	0	0	0
20039	8 Feb 22	15:35:00	1	0	1	0	Ct	0	1	0	0	4	1	0	1	0	0	1	0	0	0	0	0	0	1	0	0	0	0	0	0	0	0	0	0	0	0	0	0	0	0
20040	8 Feb 22	15:36:00	1	0	1	0	Ct	0	1	1	0	2	0	0	0	1	0	1	1	0	0	0	1	0	0	0	0	0	0	0	0	0	0	0	0	0	0	0	0	0	0
20041	8 Feb 22	15:37:00	1	0	1	0	Ct	0	1	0	0	0	2	0	0	1	0	2	1	0	1	0	0	0	1	0	0	0	0	0	0	0	0	0	0	0	0	0	0	0	0
20042	8 Feb 22	15:38:00	1	0	1	0	Ct	0	1	0	0	0	1	0	0	1	1	1	0	0	1	0	0	0	0	0	0	0	0	0	0	0	0	0	0	0	0	0	0	0	0
20043	8 Feb 22	15:39:00	1	0	1	0	Ct	0	1	0	0	0	1	0	0	1	2	0	0	0	2	0	1	0	0	0	0	0	0	0	0	0	0	0	0	0	0	0	0	0	0
20044	8 Feb 22	15:40:00	1	0	1	0	Ct	0	1	0	0	2	1	0	0	0	0	1	0	2	0	0	2	0	0	0	0	0	0	0	0	0	0	0	0	0	0	0	0	0	0
20045	8 Feb 22	15:41:00	1	0	1	0	Ct	0	1	0	0	4	0	0	0	1	0	2	1	0	0	0	1	0	1	0	0	0	0	0	0	0	0	0	0	0	0	0	0	0	0
20046	8 Feb 22	15:42:00	1	0	1	0	Ct	0	1	0	0	0	1	0	0	1	0	0	0	1	0	0	1	0	0	0	0	0	0	0	0	0	0	0	0	0	0	0	0	0	0
20047	8 Feb 22	15:43:00	1	0	1	0	Ct	0	1	0	0	1	0	0	1	0	3	0	0	0	0	0	1	0	0	0	0	0	0	0	0	0	0	0	0	0	0	0	0	0	0
20048	8 Feb 22	15:44:00	1	0	1	0	Ct	0	1	0	0	1	0	1	0	0	2	0	0	2	0	0	0	0	1	0	0	0	0	0	0	0	0	0	0	0	0	0	0	0	0
20049	8 Feb 22	15:45:00	1	0	1	0	Ct	0	1	0	0	0	1	1	0	0	1	1	1	0	4	0	0	1	0	0	0	0	0	0	0	0	0	0	0	0	0	0	0	0	0
20050	8 Feb 22	15:46:00	1	0	1	0	Ct	0	1	2	1	2	0	0	0	2	1	2	0	0	0	1	0	1	2	0	0	0	0	0	0	0	0	0	0	0	0	0	0	0	0
20051	8 Feb 22	15:47:00	1	0	1	0	Ct	0	1	0	0	1	0	0	0	1	0	1	0	1	2	1	0	0	0	0	0	0	0	0	0	0	0	0	0	0	0	0	0	0	0
20052	8 Feb 22	15:48:00	1	0	1	0	Ct	0	1	0	1	0	0	1	1	0	0	1	0	0	0	0	1	0	3	0	0	0	0	0	0	0	0	0	0	0	0	0	0	0	0
20053	8 Feb 22	15:49:00	1	0	1	0	Ct	0	1	0	0	1	0	1	0	0	0	0	1	1	4	0	0	0	3	0	0	0	0	0	0	0	0	0	0	0	0	0	0	0	0
20054	8 Feb 22	15:50:00	1	0	1	0	Ct	0	1	0	1	1	1	0	0	0	0	2	1	1	1	0	0	0	1	0	0	0	0	0	0	0	0	0	0	0	0	0	0	0	0
20055	8 Feb 22	15:51:00	1	0	1	0	Ct	0	1	0	0	1	1	0	0	1	0	1	0	0	0	0	1	1	0	0	0	0	0	0	0	0	0	0	0	0	0	0	0	0	0
20056	8 Feb 22	15:52:00	1	0	1	0	Ct	0	1	0	1	2	0	0	0	1	3	3	1	0	2	0	0	0	0	0	0	0	0	0	0	0	0	0	0	0	0	0	0	0	0
20057	8 Feb 22	15:53:00	1	0	1	0	Ct	0	1	0	0	0	2	0	0	1	0	0	1	0	1	0	1	0	0	0	0	0	0	0	0	0	0	0	0	0	0	0	0	0	0
20058	8 Feb 22	15:54:00	1	0	1	0	Ct	0	1	0	0	0	1	0	0	1	0	0	0	0	2	0	1	1	0	0	0	0	0	0	0	0	0	0	0	0	0	0	0	0	0
20059	8 Feb 22	15:55:00	1	0	1	0	Ct	0	1	0	0	0	0	0	0	0	0	0	0	2	0	0	1	0	0	0	0	0	0	0	0	0	0	0	0	0	0	0	0	0	0
20060	8 Feb 22	15:56:00	1	0	1	0	Ct	0	1	0	1	0	1	0	0	0	0	0	0	0	3	0	0	0	1	0	0	0	0	0	0	0	0	0	0	0	0	0	0	0	0
20061	8 Feb 22	15:57:00	1	0	1	0	Ct	0	1	0	1	0	0	0	1	0	0	0	1	2	0	0	0	0	1	0	0	0	0	0	0	0	0	0	0	0	0	0	0	0	0
20062	8 Feb 22	15:58:00	1	0	1	0	Ct	0	1	2	0	1	0	0	1	2	0	0	2	0	0	0	0	0	0	0	0	0	0	0	0	0	0	0	0	0	0	0	0	0	0
20063	8 Feb 22	15:59:00	1	0	1	0	Ct	0	1	0	0	1	2	0	1	0	0	2	1	1	0	0	1	1	0	0	0	0	0	0	0	0	0	0	0	0	0	0	0	0	0
20064	8 Feb 22	16:00:00	1	0	1	0	Ct	0	1	0	0	1	2	0	2	2	0	1	0	0	1	0	0	1	0	0	0	0	0	0	0	0	0	0	0	0	0	0	0	0	0
20065	8 Feb 22	16:01:00	1	0	1	0	Ct	0	1	1	0	2	0	0	1	0	0	1	0	0	0	0	1	0	2	0	0	0	0	0	0	0	0	0	0	0	0	0	0	0	0
20066	8 Feb 22	16:02:00	1	0	1	0	Ct	0	1	1	0	1	0	0	0	2	1	1	1	1	0	0	1	0	0	0	0	0	0	0	0	0	0	0	0	0	0	0	0	0	0
20067	8 Feb 22	16:03:00	1	0	1	0	Ct	0	1	0	0	1	1	0	0	0	0	1	3	0	1	0	0	0	0	0	0	0	0	0	0	0	0	0	0	0	0	0	0	0	0
20068	8 Feb 22	16:04:00	1	0	1	0	Ct	0	1	0	1	0	1	1	1	0	0	0	0	1	0	0	1	0	1	0	0	0	0	0	0	0	0	0	0	0	0	0	0	0	0
20069	8 Feb 22	16:05:00	1	0	1	0	Ct	0	1	0	0	1	0	1	0	0	2	1	0	1	0	0	2	1	0	0	0	0	0	0	0	0	0	0	0	0	0	0	0	0	0
20070	8 Feb 22	16:06:00	1	0	1	0	Ct	0	1	5	1	2	1	1	0	1	0	2	0	0	0	0	1	1	0	0	0	0	0	0	0	0	0	0	0	0	0	0	0	0	0
20071	8 Feb 22	16:07:00	1	0	1	0	Ct	0	1	1	0	0	1	1	0	2	0	1	0	0	1	1	1	0	0	0	0	0	0	0	0	0	0	0	0	0	0	0	0	0	0
20072	8 Feb 22	16:08:00	1	0	1	0	Ct	0	1	0	1	0	0	0	0	1	0	0	1	1	0	1	1	0	0	0	0	0	0	0	0	0	0	0	0	0	0	0	0	0	0
20073	8 Feb 22	16:09:00	1	0	1	0	Ct	0	1	1	0	0	0	0	0	0	0	0	1	0	0	1	1	0	0	0	0	0	0	0	0	0	0	0	0	0	0	0	0	0	0
20074	8 Feb 22	16:10:00	1	0	1	0	Ct	0	1	1	0	0	0	0	1	0	0	0	0	1	0	1	1	0	0	0	0	0	0	0	0	0	0	0	0	0	0	0	0	0	0
20075	8 Feb 22	16:11:00	1	0	1	0	Ct	0	1	0	0	0	0	0	1	0	0	1	1	0	0	0	0	0	0	0	0	0	0	0	0	0	0	0	0	0	0	0	0	0	0
20076	8 Feb 22	16:12:00	1	0	1	0	Ct	0	1	0	0	2	0	0	0	0	0	1	1	2	2	0	1	0	0	0	0	0	0	0	0	0	0	0	0	0	0	0	0	0	0
20077	8 Feb 22	16:13:00	1	0	1	0	Ct	0	1	1	0	0	0	0	0	2	1	1	0	0	1	0	1	0	3	0	0	0	0	0	0	0	0	0	0	0	0	0	0	0	0
20078	8 Feb 22	16:14:00	1	0	1	0	Ct	0	1	1	0	0	1	0	0	0	1	3	0	0	2	0	1	0	1	0	0	0	0	0	0	0	0	0	0	0	0	0	0	0	0
20079	8 Feb 22	16:15:00	1	0	1	0	Ct	0	1	0	1	2	2	0	1	1	0	0	0	1	1	0	0	0	0	0	0	0	0	0	0	0	0	0	0	0	0	0	0	0	0
20080	8 Feb 22	16:16:00	1	0	1	0	Ct	0	1	0	0	0	2	0	1	0	0	0	0	0	0	0	1	0	0	0	0	0	0	0	0	0	0	0	0	0	0	0	0	0	0
20081	8 Feb 22	16:17:00	1	0	1	0	Ct	0	1	1	1	0	0	0	0	0	0	0	1	2	0	0	1	0	1	0	0	0	0	0	0	0	0	0	0	0	0	0	0	0	0
20082	8 Feb 22	16:18:00	1	0	1	0	Ct	0	1	0	0	1	0	0	1	0	0	0	1	0	1	0	0	1	1	0	0	0	0	0	0	0	0	0	0	0	0	0	0	0	0
20083	8 Feb 22	16:19:00	1	0	1	0	Ct	0	1	0	0	0	0	0	1	1	0	2	0	0	1	0	1	0	0	0	0	0	0	0	0	0	0	0	0	0	0	0	0	0	0
20084	8 Feb 22	16:20:00	1	0	1	0	Ct	0	1	1	0	0	0	0	0	1	0	0	0	2	0	2	0	0	1	0	0	0	0	0	0	0	0	0	0	0	0	0	0	0	0
20085	8 Feb 22	16:21:00	1	0	1	0	Ct	0	1	1	0	2	1	2	0	0	0	0	0	0	0	0	1	1	1	0	0	0	0	0	0	0	0	0	0	0	0	0	0	0	0
20086	8 Feb 22	16:22:00	1	0	1	0	Ct	0	1	0	0	2	1	0	2	3	1	0	0	3	1	0	1	0	1	0	0	0	0	0	0	0	0	0	0	0	0	0	0	0	0
20087	8 Feb 22	16:23:00	1	0	1	0	Ct	0	1	0	2	0	0	0	0	0	4	0	0	0	1	0	1	0	1	0	0	0	0	0	0	0	0	0	0	0	0	0	0	0	0
20088	8 Feb 22	16:24:00	1	0	1	0	Ct	0	1	0	0	0	1	0	1	1	0	2	0	0	0	2	1	0	0	0	0	0	0	0	0	0	0	0	0	0	0	0	0	0	0
20089	8 Feb 22	16:25:00	1	0	1	0	Ct	0	1	0	1	0	1	0	1	1	0	1	0	2	1	0	1	1	0	0	0	0	0	0	0	0	0	0	0	0	0	0	0	0	0
20090	8 Feb 22	16:26:00	1	0	1	0	Ct	0	1	0	1	0	0	0	0	0	0	0	1	0	0	0	1	1	1	0	0	0	0	0	0	0	0	0	0	0	0	0	0	0	0
20091	8 Feb 22	16:27:00	1	0	1	0	Ct	0	1	0	1	0	0	2	0	1	0	0	1	0	1	0	1	0	0	0	0	0	0	0	0	0	0	0	0	0	0	0	0	0	0
20092	8 Feb 22	16:28:00	1	0	1	0	Ct	0	1	0	0	1	2	0	1	3	0	1	0	0	1	0	1	1	2	0	0	0	0	0	0	0	0	0	0	0	0	0	0	0	0
20093	8 Feb 22	16:29:00	1	0	1	0	Ct	0	1	0	0	1	0	0	0	1	0	2	0	0	1	1	1	1	0	0	0	0	0	0	0	0	0	0	0	0	0	0	0	0	0
20094	8 Feb 22	16:30:00	1	0	1	0	Ct	0	1	0	1	0	2	0	0	0	0	1	0	0	1	0	1	0	0	0	0	0	0	0	0	0	0	0	0	0	0	0	0	0	0
20095	8 Feb 22	16:31:00	1	0	1	0	Ct	0	1	1	1	1	1	0	0	2	1	1	2	0	0	0	1	0	0	0	0	0	0	0	0	0	0	0	0	0	0	0	0	0	0
20096	8 Feb 22	16:32:00	1	0	1	0	Ct	0	1	1	0	1	1	0	0	0	7	1	0	0	2	0	0	0	1	0	0	0	0	0	0	0	0	0	0	0	0	0	0	0	0
20097	8 Feb 22	16:33:00	1	0	1	0	Ct	0	1	1	0	0	0	0	0	0	1	1	0	0	0	0	2	0	1	0	0	0	0	0	0	0	0	0	0	0	0	0	0	0	0
20098	8 Feb 22	16:34:00	1	0	1	0	Ct	0	1	0	0	1	0	0	0	0	2	1	1	2	0	1	1	0	0	0	0	0	0	0	0	0	0	0	0	0	0	0	0	0	0
20099	8 Feb 22	16:35:00	1	0	1	0	Ct	0	1	0	0	1	1	0	1	2	0	1	2	0	0	0	0	0	1	0	0	0	0	0	0	0	0	0	0	0	0	0	0	0	0
20100	8 Feb 22	16:36:00	1	0	1	0	Ct	0	1	0	0	0	1	0	1	0	0	0	2	0	0	1	2	1	2	0	0	0	0	0	0	0	0	0	0	0	0	0	0	0	0
20101	8 Feb 22	16:37:00	1	0	1	0	Ct	0	1	0	0	2	1	0	0	0	0	0	0	1	0	0	0	1	0	0	0	0	0	0	0	0	0	0	0	0	0	0	0	0	0
20102	8 Feb 22	16:38:00	1	0	1	0	Ct	0	1	0	1	0	0	0	0	0	1	1	0	0	0	0	2	0	0	0	0	0	0	0	0	0	0	0	0	0	0	0	0	0	0
20103	8 Feb 22	16:39:00	1	0	1	0	Ct	0	1	0	1	1	1	0	1	0	0	0	0	3	0	1	1	0	1	0	0	0	0	0	0	0	0	0	0	0	0	0	0	0	0
20104	8 Feb 22	16:40:00	1	0	1	0	Ct	0	1	0	0	2	2	0	1	0	0	2	0	0	0	1	0	0	0	0	0	0	0	0	0	0	0	0	0	0	0	0	0	0	0
20105	8 Feb 22	16:41:00	1	0	1	0	Ct	0	1	0	1	1	1	0	0	0	2	0	0	3	0	0	1	0	0	0	0	0	0	0	0	0	0	0	0	0	0	0	0	0	0
20106	8 Feb 22	16:42:00	1	0	1	0	Ct	0	1	0	0	2	0	0	1	2	0	1	0	0	0	0	1	0	0	0	0	0	0	0	0	0	0	0	0	0	0	0	0	0	0
20107	8 Feb 22	16:43:00	1	0	1	0	Ct	0	1	2	0	0	0	0	0	0	0	1	0	2	1	0	1	0	2	0	0	0	0	0	0	0	0	0	0	0	0	0	0	0	0
20108	8 Feb 22	16:44:00	1	0	1	0	Ct	0	1	0	1	1	2	0	1	2	0	1	0	0	0	1	1	0	0	0	0	0	0	0	0	0	0	0	0	0	0	0	0	0	0
20109	8 Feb 22	16:45:00	1	0	1	0	Ct	0	1	0	0	2	1	0	0	0	0	0	1	0	2	0	1	0	0	0	0	0	0	0	0	0	0	0	0	0	0	0	0	0	0
20110	8 Feb 22	16:46:00	1	0	1	0	Ct	0	1	0	1	0	1	0	0	0	0	2	1	1	0	0	1	0	0	0	0	0	0	0	0	0	0	0	0	0	0	0	0	0	0
20111	8 Feb 22	16:47:00	1	0	1	0	Ct	0	1	0	0	1	0	0	0	1	1	1	0	1	1	0	1	0	1	0	0	0	0	0	0	0	0	0	0	0	0	0	0	0	0
20112	8 Feb 22	16:48:00	1	0	1	0	Ct	0	1	0	1	1	0	0	0	1	0	0	0	1	2	0	0	0	1	0	0	0	0	0	0	0	0	0	0	0	0	0	0	0	0
20113	8 Feb 22	16:49:00	1	0	1	0	Ct	0	1	0	0	2	0	0	0	2	1	1	0	0	1	0	0	1	0	0	0	0	0	0	0	0	0	0	0	0	0	0	0	0	0
20114	8 Feb 22	16:50:00	1	0	1	0	Ct	0	1	1	0	1	1	0	0	0	0	0	0	1	0	0	1	0	0	0	0	0	0	0	0	0	0	0	0	0	0	0	0	0	0
20115	8 Feb 22	16:51:00	1	0	1	0	Ct	0	1	1	1	2	1	0	0	0	0	3	0	1	2	0	1	1	0	0	0	0	0	0	0	0	0	0	0	0	0	0	0	0	0
20116	8 Feb 22	16:52:00	1	0	1	0	Ct	0	1	0	1	2	2	0	0	2	0	0	0	0	0	0	0	0	0	0	0	0	0	0	0	0	0	0	0	0	0	0	0	0	0
20117	8 Feb 22	16:53:00	1	0	1	0	Ct	0	1	0	0	1	0	0	4	0	0	1	0	0	0	0	1	0	1	0	0	0	0	0	0	0	0	0	0	0	0	0	0	0	0
20118	8 Feb 22	16:54:00	1	0	1	0	Ct	0	1	0	0	0	1	0	1	0	0	1	3	0	1	0	1	0	1	0	0	0	0	0	0	0	0	0	0	0	0	0	0	0	0
20119	8 Feb 22	16:55:00	1	0	1	0	Ct	0	1	0	0	2	2	1	0	0	0	2	1	1	1	0	0	1	2	0	0	0	0	0	0	0	0	0	0	0	0	0	0	0	0
20120	8 Feb 22	16:56:00	1	0	1	0	Ct	0	1	0	1	1	1	1	0	0	0	2	2	1	2	0	0	1	0	0	0	0	0	0	0	0	0	0	0	0	0	0	0	0	0
20121	8 Feb 22	16:57:00	1	0	1	0	Ct	0	1	0	0	0	0	0	1	0	0	0	1	2	0	0	0	0	1	0	0	0	0	0	0	0	0	0	0	0	0	0	0	0	0
20122	8 Feb 22	16:58:00	1	0	1	0	Ct	0	1	0	1	0	1	0	0	0	0	0	0	0	1	0	2	0	1	0	0	0	0	0	0	0	0	0	0	0	0	0	0	0	0
20123	8 Feb 22	16:59:00	1	0	1	0	Ct	0	1	0	2	2	2	0	2	2	0	0	0	0	2	0	0	0	0	0	0	0	0	0	0	0	0	0	0	0	0	0	0	0	0
20124	8 Feb 22	17:00:00	1	0	1	0	Ct	0	1	0	0	1	2	0	0	0	0	0	0	1	0	0	0	0	1	0	0	0	0	0	0	0	0	0	0	0	0	0	0	0	0
20125	8 Feb 22	17:01:00	1	0	1	0	Ct	0	1	0	0	2	0	0	0	0	0	0	0	0	1	0	1	0	1	0	0	0	0	0	0	0	0	0	0	0	0	0	0	0	0
20126	8 Feb 22	17:02:00	1	0	1	0	Ct	0	1	0	0	3	3	0	0	0	0	0	0	1	0	0	0	1	0	0	0	0	0	0	0	0	0	0	0	0	0	0	0	0	0
20127	8 Feb 22	17:03:00	1	0	1	0	Ct	0	1	0	0	0	0	0	0	0	0	0	0	0	0	0	0	1	2	0	0	0	0	0	0	0	0	0	0	0	0	0	0	0	0
20128	8 Feb 22	17:04:00	1	0	1	0	Ct	0	1	0	1	1	0	0	2	0	0	2	0	0	0	0	1	0	1	0	0	0	0	0	0	0	0	0	0	0	0	0	0	0	0
20129	8 Feb 22	17:05:00	1	0	1	0	Ct	0	1	0	1	0	0	0	0	2	0	2	1	0	0	0	1	1	0	0	0	0	0	0	0	0	0	0	0	0	0	0	0	0	0
20130	8 Feb 22	17:06:00	1	0	1	0	Ct	0	1	0	2	1	0	0	0	0	1	1	1	0	0	0	0	0	1	0	0	0	0	0	0	0	0	0	0	0	0	0	0	0	0
20131	8 Feb 22	17:07:00	1	0	1	0	Ct	0	1	0	0	0	0	0	0	0	0	1	1	1	1	0	1	1	0	0	0	0	0	0	0	0	0	0	0	0	0	0	0	0	0
20132	8 Feb 22	17:08:00	1	0	1	0	Ct	0	1	1	1	2	0	0	1	2	1	1	1	0	0	0	1	1	0	0	0	0	0	0	0	0	0	0	0	0	0	0	0	0	0
20133	8 Feb 22	17:09:00	1	0	1	0	Ct	0	1	1	0	1	0	1	0	0	0	0	0	1	1	0	1	1	0	0	0	0	0	0	0	0	0	0	0	0	0	0	0	0	0
20134	8 Feb 22	17:10:00	1	0	1	0	Ct	0	1	0	1	2	0	1	0	2	1	1	0	0	0	3	0	0	0	0	0	0	0	0	0	0	0	0	0	0	0	0	0	0	0
20135	8 Feb 22	17:11:00	1	0	1	0	Ct	0	1	2	1	1	2	0	1	0	1	1	0	0	2	0	0	0	0	0	0	0	0	0	0	0	0	0	0	0	0	0	0	0	0
20136	8 Feb 22	17:12:00	1	0	1	0	Ct	0	1	0	0	1	3	0	1	0	0	1	0	1	0	0	1	0	2	0	0	0	0	0	0	0	0	0	0	0	0	0	0	0	0
20137	8 Feb 22	17:13:00	1	0	1	0	Ct	0	1	0	2	2	2	1	1	0	0	0	0	1	0	0	0	0	0	0	0	0	0	0	0	0	0	0	0	0	0	0	0	0	0
20138	8 Feb 22	17:14:00	1	0	1	0	Ct	0	1	0	0	1	1	0	0	0	0	0	0	1	3	0	2	1	0	0	0	0	0	0	0	0	0	0	0	0	0	0	0	0	0
20139	8 Feb 22	17:15:00	1	0	1	0	Ct	0	1	0	0	1	1	1	2	1	0	0	0	1	0	1	0	0	0	0	0	0	0	0	0	0	0	0	0	0	0	0	0	0	0
20140	8 Feb 22	17:16:00	1	0	1	0	Ct	0	1	0	2	3	1	0	0	1	0	1	0	0	1	1	0	1	0	0	0	0	0	0	0	0	0	0	0	0	0	0	0	0	0
20141	8 Feb 22	17:17:00	1	0	1	0	Ct	0	1	0	0	0	0	0	1	0	0	1	0	0	1	0	1	1	1	0	0	0	0	0	0	0	0	0	0	0	0	0	0	0	0
20142	8 Feb 22	17:18:00	1	0	1	0	Ct	0	1	2	0	0	0	1	0	2	0	0	0	0	1	1	0	0	0	0	0	0	0	0	0	0	0	0	0	0	0	0	0	0	0
20143	8 Feb 22	17:19:00	1	0	1	0	Ct	0	1	0	0	3	1	0	2	1	0	0	0	0	1	1	1	1	1	0	0	0	0	0	0	0	0	0	0	0	0	0	0	0	0
20144	8 Feb 22	17:20:00	1	0	1	0	Ct	0	1	0	2	0	0	0	1	1	0	0	0	1	0	0	0	0	0	0	0	0	0	0	0	0	0	0	0	0	0	0	0	0	0
20145	8 Feb 22	17:21:00	1	0	1	0	Ct	0	1	0	0	2	1	1	0	1	0	0	1	1	0	0	1	0	0	0	0	0	0	0	0	0	0	0	0	0	0	0	0	0	0
20146	8 Feb 22	17:22:00	1	0	1	0	Ct	0	1	0	0	1	1	0	0	1	0	2	0	0	0	0	0	0	1	0	0	0	0	0	0	0	0	0	0	0	0	0	0	0	0
20147	8 Feb 22	17:23:00	1	0	1	0	Ct	0	1	0	0	1	2	0	0	0	0	0	1	0	2	0	1	2	1	0	0	0	0	0	0	0	0	0	0	0	0	0	0	0	0
20148	8 Feb 22	17:24:00	1	0	1	0	Ct	0	1	0	0	0	2	0	1	2	1	3	0	1	2	1	2	0	0	0	0	0	0	0	0	0	0	0	0	0	0	0	0	0	0
20149	8 Feb 22	17:25:00	1	0	1	0	Ct	0	1	0	0	2	0	1	2	0	0	0	0	0	0	1	1	0	0	0	0	0	0	0	0	0	0	0	0	0	0	0	0	0	0
20150	8 Feb 22	17:26:00	1	0	1	0	Ct	0	1	0	1	1	0	0	1	0	0	2	0	0	0	0	1	0	0	0	0	0	0	0	0	0	0	0	0	0	0	0	0	0	0
20151	8 Feb 22	17:27:00	1	0	1	0	Ct	0	1	0	0	1	3	1	0	2	0	0	0	0	2	0	2	1	1	0	0	0	0	0	0	0	0	0	0	0	0	0	0	0	0
20152	8 Feb 22	17:28:00	1	0	1	0	Ct	0	1	0	1	2	1	0	1	0	0	0	0	0	0	0	0	1	0	0	0	0	0	0	0	0	0	0	0	0	0	0	0	0	0
20153	8 Feb 22	17:29:00	1	0	1	0	Ct	0	1	0	1	2	0	1	0	1	0	0	0	1	1	0	0	0	0	0	0	0	0	0	0	0	0	0	0	0	0	0	0	0	0
20154	8 Feb 22	17:30:00	1	0	1	0	Ct	0	1	0	2	0	1	1	1	1	0	2	0	0	0	1	1	1	0	0	0	0	0	0	0	0	0	0	0	0	0	0	0	0	0
20155	8 Feb 22	17:31:00	1	0	1	0	Ct	0	1	0	0	0	0	0	1	0	0	0	1	0	1	1	1	1	0	0	0	0	0	0	0	0	0	0	0	0	0	0	0	0	0
20156	8 Feb 22	17:32:00	1	0	1	0	Ct	0	1	0	0	0	1	0	0	1	0	0	1	0	3	0	1	0	0	0	0	0	0	0	0	0	0	0	0	0	0	0	0	0	0
20157	8 Feb 22	17:33:00	1	0	1	0	Ct	0	1	0	0	2	3	0	2	1	2	2	0	1	0	0	0	1	0	0	0	0	0	0	0	0	0	0	0	0	0	0	0	0	0
20158	8 Feb 22	17:34:00	1	0	1	0	Ct	0	1	0	0	2	1	0	0	4	0	0	0	1	1	0	1	0	0	0	0	0	0	0	0	0	0	0	0	0	0	0	0	0	0
20159	8 Feb 22	17:35:00	1	0	1	0	Ct	0	1	0	0	2	0	1	1	0	1	0	0	0	1	0	2	3	1	0	0	0	0	0	0	0	0	0	0	0	0	0	0	0	0
20160	8 Feb 22	17:36:00	1	0	1	0	Ct	0	1	0	1	1	3	0	0	0	0	1	3	0	1	0	1	0	0	0	0	0	0	0	0	0	0	0	0	0	0	0	0	0	0
20161	8 Feb 22	17:37:00	1	0	1	0	Ct	0	1	0	0	1	1	1	1	0	0	1	1	0	0	0	0	0	1	0	0	0	0	0	0	0	0	0	0	0	0	0	0	0	0
20162	8 Feb 22	17:38:00	1	0	1	0	Ct	0	1	0	1	1	0	1	1	0	0	2	0	2	2	0	1	1	0	0	0	0	0	0	0	0	0	0	0	0	0	0	0	0	0
20163	8 Feb 22	17:39:00	1	0	1	0	Ct	0	1	2	0	2	3	1	0	1	0	1	0	1	2	0	0	1	1	0	0	0	0	0	0	0	0	0	0	0	0	0	0	0	0
20164	8 Feb 22	17:40:00	1	0	1	0	Ct	0	1	0	0	0	1	0	0	1	0	1	0	0	1	0	0	0	0	0	0	0	0	0	0	0	0	0	0	0	0	0	0	0	0
20165	8 Feb 22	17:41:00	1	0	1	0	Ct	0	1	0	1	1	0	0	0	1	0	0	2	1	1	0	1	0	1	0	0	0	0	0	0	0	0	0	0	0	0	0	0	0	0
20166	8 Feb 22	17:42:00	1	0	1	0	Ct	0	1	0	0	1	1	0	0	1	1	3	0	1	1	0	0	1	0	0	0	0	0	0	0	0	0	0	0	0	0	0	0	0	0
20167	8 Feb 22	17:43:00	1	0	1	0	Ct	0	1	0	0	1	0	0	0	0	0	1	0	0	1	0	0	1	1	0	0	0	0	0	0	0	0	0	0	0	0	0	0	0	0
20168	8 Feb 22	17:44:00	1	0	1	0	Ct	0	1	0	0	2	2	0	1	0	1	0	0	2	0	2	2	0	1	0	0	0	0	0	0	0	0	0	0	0	0	0	0	0	0
20169	8 Feb 22	17:45:00	1	0	1	0	Ct	0	1	1	0	1	1	0	0	2	0	1	0	2	1	0	1	0	0	0	0	0	0	0	0	0	0	0	0	0	0	0	0	0	0
20170	8 Feb 22	17:46:00	1	0	1	0	Ct	0	1	1	0	1	1	0	1	0	0	1	0	1	1	0	0	1	0	0	0	0	0	0	0	0	0	0	0	0	0	0	0	0	0
20171	8 Feb 22	17:47:00	1	0	1	0	Ct	0	1	0	1	2	1	1	0	2	0	0	0	1	1	0	0	1	0	0	0	0	0	0	0	0	0	0	0	0	0	0	0	0	0
20172	8 Feb 22	17:48:00	1	0	1	0	Ct	0	1	2	1	1	1	1	0	0	0	2	0	0	2	0	0	1	1	0	0	0	0	0	0	0	0	0	0	0	0	0	0	0	0
20173	8 Feb 22	17:49:00	1	0	1	0	Ct	0	1	0	0	0	2	0	1	0	3	0	0	0	2	0	0	1	1	0	0	0	0	0	0	0	0	0	0	0	0	0	0	0	0
20174	8 Feb 22	17:50:00	1	0	1	0	Ct	0	1	2	0	0	1	0	1	0	0	1	0	0	1	0	2	0	0	0	0	0	0	0	0	0	0	0	0	0	0	0	0	0	0
20175	8 Feb 22	17:51:00	1	0	1	0	Ct	0	1	0	0	0	0	0	1	2	0	0	0	0	0	0	1	0	0	0	0	0	0	0	0	0	0	0	0	0	0	0	0	0	0
20176	8 Feb 22	17:52:00	1	0	1	0	Ct	0	1	0	1	2	0	0	0	0	0	1	0	1	1	0	1	0	1	0	0	0	0	0	0	0	0	0	0	0	0	0	0	0	0
20177	8 Feb 22	17:53:00	1	0	1	0	Ct	0	1	0	1	1	1	1	0	1	0	1	2	1	0	0	1	0	0	0	0	0	0	0	0	0	0	0	0	0	0	0	0	0	0
20178	8 Feb 22	17:54:00	1	0	1	0	Ct	0	1	0	0	1	1	1	0	4	0	2	0	0	0	0	0	1	0	0	0	0	0	0	0	0	0	0	0	0	0	0	0	0	0
20179	8 Feb 22	17:55:00	1	0	1	0	Ct	0	1	0	0	1	1	1	0	1	0	3	0	0	1	0	1	0	1	0	0	0	0	0	0	0	0	0	0	0	0	0	0	0	0
20180	8 Feb 22	17:56:00	1	0	1	0	Ct	0	1	2	1	1	1	0	1	1	0	2	0	0	2	0	0	1	2	0	0	0	0	0	0	0	0	0	0	0	0	0	0	0	0
20181	8 Feb 22	17:57:00	1	0	1	0	Ct	0	1	0	0	0	1	1	1	0	1	1	1	0	1	0	0	0	1	0	0	0	0	0	0	0	0	0	0	0	0	0	0	0	0
20182	8 Feb 22	17:58:00	1	0	1	0	Ct	0	1	0	0	0	0	0	1	1	1	1	1	0	1	0	1	1	1	0	0	0	0	0	0	0	0	0	0	0	0	0	0	0	0
20183	8 Feb 22	17:59:00	1	0	1	0	Ct	0	1	0	2	0	1	0	1	1	0	1	0	1	1	0	1	1	1	0	0	0	0	0	0	0	0	0	0	0	0	0	0	0	0
20184	8 Feb 22	18:00:00	1	0	1	0	Ct	0	1	2	0	2	0	0	0	0	0	1	0	1	2	0	0	0	1	0	0	0	0	0	0	0	0	0	0	0	0	0	0	0	0
20185	8 Feb 22	18:01:00	1	0	1	0	Ct	0	1	0	2	0	1	0	2	0	0	2	0	0	0	0	1	0	0	0	0	0	0	0	0	0	0	0	0	0	0	0	0	0	0
20186	8 Feb 22	18:02:00	1	0	1	0	Ct	0	1	0	0	2	1	0	0	0	1	1	2	1	1	0	0	0	0	0	0	0	0	0	0	0	0	0	0	0	0	0	0	0	0
20187	8 Feb 22	18:03:00	1	0	1	0	Ct	0	1	0	0	0	2	0	0	0	1	1	0	1	1	0	1	0	0	0	0	0	0	0	0	0	0	0	0	0	0	0	0	0	0
20188	8 Feb 22	18:04:00	1	0	1	0	Ct	0	1	4	0	1	1	0	1	2	0	0	2	0	0	0	0	2	0	0	0	0	0	0	0	0	0	0	0	0	0	0	0	0	0
20189	8 Feb 22	18:05:00	1	0	1	0	Ct	0	1	0	1	1	1	0	0	0	0	0	0	2	0	1	0	1	0	0	0	0	0	0	0	0	0	0	0	0	0	0	0	0	0
20190	8 Feb 22	18:06:00	1	0	1	0	Ct	0	1	0	1	0	2	0	0	0	0	0	0	1	2	1	2	1	1	0	0	0	0	0	0	0	0	0	0	0	0	0	0	0	0
20191	8 Feb 22	18:07:00	1	0	1	0	Ct	0	1	0	0	0	1	0	1	1	0	1	0	0	1	0	2	0	0	0	0	0	0	0	0	0	0	0	0	0	0	0	0	0	0
20192	8 Feb 22	18:08:00	1	0	1	0	Ct	0	1	0	1	2	2	0	0	1	0	1	1	1	0	0	0	2	1	0	0	0	0	0	0	0	0	0	0	0	0	0	0	0	0
20193	8 Feb 22	18:09:00	1	0	1	0	Ct	0	1	0	0	0	1	0	0	0	0	0	1	0	0	2	1	1	0	0	0	0	0	0	0	0	0	0	0	0	0	0	0	0	0
20194	8 Feb 22	18:10:00	1	0	1	0	Ct	0	1	0	1	0	2	0	0	2	0	0	0	2	1	0	1	1	1	0	0	0	0	0	0	0	0	0	0	0	0	0	0	0	0
20195	8 Feb 22	18:11:00	1	0	1	0	Ct	0	1	2	1	1	2	0	0	0	0	2	0	1	3	0	1	1	0	0	0	0	0	0	0	0	0	0	0	0	0	0	0	0	0
20196	8 Feb 22	18:12:00	1	0	1	0	Ct	0	1	0	1	0	1	2	2	0	1	0	0	1	2	0	0	1	0	0	0	0	0	0	0	0	0	0	0	0	0	0	0	0	0
20197	8 Feb 22	18:13:00	1	0	1	0	Ct	0	1	0	1	2	0	0	1	0	0	0	2	1	1	0	1	0	0	0	0	0	0	0	0	0	0	0	0	0	0	0	0	0	0
20198	8 Feb 22	18:14:00	1	0	1	0	Ct	0	1	1	0	1	2	1	0	2	1	0	0	0	2	0	1	0	2	0	0	0	0	0	0	0	0	0	0	0	0	0	0	0	0
20199	8 Feb 22	18:15:00	1	0	1	0	Ct	0	1	0	0	0	1	1	0	0	0	0	0	0	0	0	1	0	0	0	0	0	0	0	0	0	0	0	0	0	0	0	0	0	0
20200	8 Feb 22	18:16:00	1	0	1	0	Ct	0	1	2	0	2	1	0	2	2	0	0	0	1	1	0	1	1	0	0	0	0	0	0	0	0	0	0	0	0	0	0	0	0	0
20201	8 Feb 22	18:17:00	1	0	1	0	Ct	0	1	0	1	0	0	0	0	0	0	0	0	0	0	0	0	0	0	0	0	0	0	0	0	0	0	0	0	0	0	0	0	0	0
20202	8 Feb 22	18:18:00	1	0	1	0	Ct	0	1	0	1	0	2	0	0	1	1	0	0	1	2	0	1	1	1	0	0	0	0	0	0	0	0	0	0	0	0	0	0	0	0
20203	8 Feb 22	18:19:00	1	0	1	0	Ct	0	1	0	1	2	1	0	0	0	2	0	1	3	0	0	1	1	1	0	0	0	0	0	0	0	0	0	0	0	0	0	0	0	0
20204	8 Feb 22	18:20:00	1	0	1	0	Ct	0	1	0	2	1	1	0	0	0	0	0	1	0	2	0	1	1	0	0	0	0	0	0	0	0	0	0	0	0	0	0	0	0	0
20205	8 Feb 22	18:21:00	1	0	1	0	Ct	0	1	0	2	1	0	1	0	0	0	2	0	1	2	0	1	0	2	0	0	0	0	0	0	0	0	0	0	0	0	0	0	0	0
20206	8 Feb 22	18:22:00	1	0	1	0	Ct	0	1	0	0	0	0	1	0	0	0	1	2	1	0	0	0	0	0	0	0	0	0	0	0	0	0	0	0	0	0	0	0	0	0
20207	8 Feb 22	18:23:00	1	0	1	0	Ct	0	1	0	0	4	2	0	0	1	0	1	0	0	0	0	3	0	0	0	0	0	0	0	0	0	0	0	0	0	0	0	0	0	0
20208	8 Feb 22	18:24:00	1	0	1	0	Ct	0	1	0	0	1	2	0	0	1	1	1	0	0	1	0	1	1	1	0	0	0	0	0	0	0	0	0	0	0	0	0	0	0	0
20209	8 Feb 22	18:25:00	1	0	1	0	Ct	0	1	0	0	2	1	0	0	1	2	1	2	0	0	1	0	1	1	0	0	0	0	0	0	0	0	0	0	0	0	0	0	0	0
20210	8 Feb 22	18:26:00	1	0	1	0	Ct	0	1	0	1	0	0	0	1	1	0	0	0	0	2	1	0	0	0	0	0	0	0	0	0	0	0	0	0	0	0	0	0	0	0
20211	8 Feb 22	18:27:00	1	0	1	0	Ct	0	1	0	1	2	1	2	0	1	1	1	0	0	1	0	0	0	0	0	0	0	0	0	0	0	0	0	0	0	0	0	0	0	0
20212	8 Feb 22	18:28:00	1	0	1	0	Ct	0	1	0	1	2	0	0	1	1	0	1	0	0	2	0	1	1	1	0	0	0	0	0	0	0	0	0	0	0	0	0	0	0	0
20213	8 Feb 22	18:29:00	1	0	1	0	Ct	0	1	0	2	2	1	1	0	0	1	0	4	0	3	0	1	1	1	0	0	0	0	0	0	0	0	0	0	0	0	0	0	0	0
20214	8 Feb 22	18:30:00	1	0	1	0	Ct	0	1	1	0	1	1	1	1	0	0	0	1	0	1	0	2	0	0	0	0	0	0	0	0	0	0	0	0	0	0	0	0	0	0
20215	8 Feb 22	18:31:00	1	0	1	0	Ct	0	1	1	2	1	1	0	1	2	0	0	0	1	2	0	0	1	2	0	0	0	0	0	0	0	0	0	0	0	0	0	0	0	0
20216	8 Feb 22	18:32:00	1	0	1	0	Ct	0	1	0	2	2	0	0	1	0	1	0	0	1	1	0	0	1	0	0	0	0	0	0	0	0	0	0	0	0	0	0	0	0	0
20217	8 Feb 22	18:33:00	1	0	1	0	Ct	0	1	2	0	1	2	0	1	2	0	0	0	0	4	0	0	0	0	0	0	0	0	0	0	0	0	0	0	0	0	0	0	0	0
20218	8 Feb 22	18:34:00	1	0	1	0	Ct	0	1	0	1	1	1	0	0	0	4	2	1	2	0	0	0	0	2	0	0	0	0	0	0	0	0	0	0	0	0	0	0	0	0
20219	8 Feb 22	18:35:00	1	0	1	0	Ct	0	1	0	1	2	3	1	1	2	0	0	1	0	2	0	2	1	0	0	0	0	0	0	0	0	0	0	0	0	0	0	0	0	0
20220	8 Feb 22	18:36:00	1	0	1	0	Ct	0	1	3	0	2	1	1	1	0	0	0	0	1	3	0	0	1	0	0	0	0	0	0	0	0	0	0	0	0	0	0	0	0	0
20221	8 Feb 22	18:37:00	1	0	1	0	Ct	0	1	0	0	0	1	0	0	0	1	0	0	0	0	0	0	0	1	0	0	0	0	0	0	0	0	0	0	0	0	0	0	0	0
20222	8 Feb 22	18:38:00	1	0	1	0	Ct	0	1	0	2	0	0	0	2	1	1	0	0	0	0	0	0	1	1	0	0	0	0	0	0	0	0	0	0	0	0	0	0	0	0
20223	8 Feb 22	18:39:00	1	0	1	0	Ct	0	1	0	2	1	1	0	2	1	0	2	0	1	1	0	0	1	0	0	0	0	0	0	0	0	0	0	0	0	0	0	0	0	0
20224	8 Feb 22	18:40:00	1	0	1	0	Ct	0	1	1	0	1	1	0	1	0	0	1	0	0	0	0	0	0	0	0	0	0	0	0	0	0	0	0	0	0	0	0	0	0	0
20225	8 Feb 22	18:41:00	1	0	1	0	Ct	0	1	0	0	0	4	0	1	0	0	3	0	2	2	0	0	1	0	0	0	0	0	0	0	0	0	0	0	0	0	0	0	0	0
20226	8 Feb 22	18:42:00	1	0	1	0	Ct	0	1	1	1	1	0	2	1	0	0	2	2	0	1	0	1	1	0	0	0	0	0	0	0	0	0	0	0	0	0	0	0	0	0
20227	8 Feb 22	18:43:00	1	0	1	0	Ct	0	1	0	1	1	0	0	0	0	0	1	0	1	1	0	1	0	0	0	0	0	0	0	0	0	0	0	0	0	0	0	0	0	0
20228	8 Feb 22	18:44:00	1	0	1	0	Ct	0	1	0	1	0	2	1	1	0	1	1	2	1	2	1	0	2	0	0	0	0	0	0	0	0	0	0	0	0	0	0	0	0	0
20229	8 Feb 22	18:45:00	1	0	1	0	Ct	0	1	1	2	2	0	1	1	0	0	0	0	0	1	2	2	0	1	0	0	0	0	0	0	0	0	0	0	0	0	0	0	0	0
20230	8 Feb 22	18:46:00	1	0	1	0	Ct	0	1	0	1	0	3	0	0	2	5	0	0	0	1	0	0	0	1	0	0	0	0	0	0	0	0	0	0	0	0	0	0	0	0
20231	8 Feb 22	18:47:00	1	0	1	0	Ct	0	1	0	0	2	1	1	1	0	2	1	2	1	2	0	0	1	0	0	0	0	0	0	0	0	0	0	0	0	0	0	0	0	0
20232	8 Feb 22	18:48:00	1	0	1	0	Ct	0	1	0	0	1	1	1	0	2	0	4	1	1	1	0	0	1	0	0	0	0	0	0	0	0	0	0	0	0	0	0	0	0	0
20233	8 Feb 22	18:49:00	1	0	1	0	Ct	0	1	0	2	0	1	1	1	0	0	0	0	1	0	0	1	0	0	0	0	0	0	0	0	0	0	0	0	0	0	0	0	0	0
20234	8 Feb 22	18:50:00	1	0	1	0	Ct	0	1	0	1	0	1	1	1	0	0	0	0	1	1	1	0	0	0	0	0	0	0	0	0	0	0	0	0	0	0	0	0	0	0
20235	8 Feb 22	18:51:00	1	0	1	0	Ct	0	1	0	0	1	1	0	1	1	0	0	0	2	1	1	1	1	1	0	0	0	0	0	0	0	0	0	0	0	0	0	0	0	0
20236	8 Feb 22	18:52:00	1	0	1	0	Ct	0	1	0	4	1	0	0	1	1	0	2	3	0	0	0	0	2	1	0	0	0	0	0	0	0	0	0	0	0	0	0	0	0	0
20237	8 Feb 22	18:53:00	1	0	1	0	Ct	0	1	0	0	0	0	0	1	2	2	3	0	0	1	0	0	0	0	0	0	0	0	0	0	0	0	0	0	0	0	0	0	0	0
20238	8 Feb 22	18:54:00	1	0	1	0	Ct	0	1	0	2	2	0	0	0	2	0	0	0	1	1	0	0	0	0	0	0	0	0	0	0	0	0	0	0	0	0	0	0	0	0
20239	8 Feb 22	18:55:00	1	0	1	0	Ct	0	1	0	0	0	0	2	0	2	0	5	0	3	2	0	2	0	3	0	0	0	0	0	0	0	0	0	0	0	0	0	0	0	0
20240	8 Feb 22	18:56:00	1	0	1	0	Ct	0	1	0	0	2	1	0	0	2	2	0	0	2	1	0	1	0	0	0	0	0	0	0	0	0	0	0	0	0	0	0	0	0	0
20241	8 Feb 22	18:57:00	1	0	1	0	Ct	0	1	0	0	0	1	1	0	1	0	2	2	0	0	0	1	0	2	0	0	0	0	0	0	0	0	0	0	0	0	0	0	0	0
20242	8 Feb 22	18:58:00	1	0	1	0	Ct	0	1	1	0	0	2	1	0	1	0	0	0	2	1	1	0	0	0	0	0	0	0	0	0	0	0	0	0	0	0	0	0	0	0
20243	8 Feb 22	18:59:00	1	0	1	0	Ct	0	1	1	1	0	0	0	0	2	0	2	0	1	1	1	1	0	0	0	0	0	0	0	0	0	0	0	0	0	0	0	0	0	0
20244	8 Feb 22	19:00:00	1	0	1	0	Ct	0	1	0	1	0	2	0	0	1	0	0	1	1	1	0	1	0	0	0	0	0	0	0	0	0	0	0	0	0	0	0	0	0	0
20245	8 Feb 22	19:01:00	1	0	1	0	Ct	0	1	0	1	0	2	0	0	1	0	0	1	1	4	0	0	0	0	0	0	0	0	0	0	0	0	0	0	0	0	0	0	0	0
20246	8 Feb 22	19:02:00	1	0	1	0	Ct	0	1	1	0	2	0	0	0	0	0	0	0	0	0	0	2	1	0	0	0	0	0	0	0	0	0	0	0	0	0	0	0	0	0
20247	8 Feb 22	19:03:00	1	0	1	0	Ct	0	1	0	0	1	0	1	0	1	4	0	0	0	2	0	0	1	0	0	0	0	0	0	0	0	0	0	0	0	0	0	0	0	0
20248	8 Feb 22	19:04:00	1	0	1	0	Ct	0	1	1	1	1	1	1	0	0	0	0	0	0	1	0	0	0	1	0	0	0	0	0	0	0	0	0	0	0	0	0	0	0	0
20249	8 Feb 22	19:05:00	1	0	1	0	Ct	0	1	0	0	2	1	0	0	0	1	0	0	0	1	0	0	1	0	0	0	0	0	0	0	0	0	0	0	0	0	0	0	0	0
20250	8 Feb 22	19:06:00	1	0	1	0	Ct	0	1	0	2	0	1	1	0	0	1	0	1	0	1	2	0	1	1	0	0	0	0	0	0	0	0	0	0	0	0	0	0	0	0
20251	8 Feb 22	19:07:00	1	0	1	0	Ct	0	1	0	1	0	1	1	0	0	0	0	0	1	1	0	0	1	1	0	0	0	0	0	0	0	0	0	0	0	0	0	0	0	0
20252	8 Feb 22	19:08:00	1	0	1	0	Ct	0	1	1	0	2	1	0	0	0	0	0	1	1	1	0	0	1	0	0	0	0	0	0	0	0	0	0	0	0	0	0	0	0	0
20253	8 Feb 22	19:09:00	1	0	1	0	Ct	0	1	1	1	3	1	0	1	0	0	0	0	1	3	0	0	0	1	0	0	0	0	0	0	0	0	0	0	0	0	0	0	0	0
20254	8 Feb 22	19:10:00	1	0	1	0	Ct	0	1	0	0	2	1	0	0	0	0	0	0	2	0	0	0	1	0	0	0	0	0	0	0	0	0	0	0	0	0	0	0	0	0
20255	8 Feb 22	19:11:00	1	0	1	0	Ct	0	1	0	1	0	1	0	0	0	0	0	0	1	0	1	0	1	0	0	0	0	0	0	0	0	0	0	0	0	0	0	0	0	0
20256	8 Feb 22	19:12:00	1	0	1	0	Ct	0	1	0	0	0	2	0	1	0	0	0	0	1	1	1	0	3	0	0	0	0	0	0	0	0	0	0	0	0	0	0	0	0	0
20257	8 Feb 22	19:13:00	1	0	1	0	Ct	0	1	0	1	2	2	0	2	1	0	0	0	0	2	0	3	1	0	0	0	0	0	0	0	0	0	0	0	0	0	0	0	0	0
20258	8 Feb 22	19:14:00	1	0	1	0	Ct	0	1	2	1	1	1	0	1	0	0	0	0	1	4	0	0	0	1	0	0	0	0	0	0	0	0	0	0	0	0	0	0	0	0
20259	8 Feb 22	19:15:00	1	0	1	0	Ct	0	1	0	0	2	1	2	3	0	0	0	1	1	1	0	0	1	1	0	0	0	0	0	0	0	0	0	0	0	0	0	0	0	0
20260	8 Feb 22	19:16:00	1	0	1	0	Ct	0	1	0	1	1	2	1	1	0	1	0	0	0	1	0	0	1	0	0	0	0	0	0	0	0	0	0	0	0	0	0	0	0	0
20261	8 Feb 22	19:17:00	1	0	1	0	Ct	0	1	1	0	0	1	1	0	0	0	0	1	1	1	2	1	0	1	0	0	0	0	0	0	0	0	0	0	0	0	0	0	0	0
20262	8 Feb 22	19:18:00	1	0	1	0	Ct	0	1	0	2	1	1	0	0	0	1	2	0	1	1	0	0	2	1	0	0	0	0	0	0	0	0	0	0	0	0	0	0	0	0
20263	8 Feb 22	19:19:00	1	0	1	0	Ct	0	1	0	0	1	2	0	1	0	0	3	1	2	2	0	2	0	0	0	0	0	0	0	0	0	0	0	0	0	0	0	0	0	0
20264	8 Feb 22	19:20:00	1	0	1	0	Ct	0	1	0	0	0	0	0	1	0	1	0	1	0	2	0	0	0	1	0	0	0	0	0	0	0	0	0	0	0	0	0	0	0	0
20265	8 Feb 22	19:21:00	1	0	1	0	Ct	0	1	1	0	0	3	0	1	0	1	2	0	1	1	0	2	1	1	0	0	0	0	0	0	0	0	0	0	0	0	0	0	0	0
20266	8 Feb 22	19:22:00	1	0	1	0	Ct	0	1	1	1	0	0	0	0	0	1	1	0	0	3	0	1	0	0	0	0	0	0	0	0	0	0	0	0	0	0	0	0	0	0
20267	8 Feb 22	19:23:00	1	0	1	0	Ct	0	1	0	1	1	2	0	1	0	1	1	0	2	1	0	2	1	0	0	0	0	0	0	0	0	0	0	0	0	0	0	0	0	0
20268	8 Feb 22	19:24:00	1	0	1	0	Ct	0	1	0	3	1	0	0	0	0	1	2	0	0	0	0	0	1	2	0	0	0	0	0	0	0	0	0	0	0	0	0	0	0	0
20269	8 Feb 22	19:25:00	1	0	1	0	Ct	0	1	0	2	0	1	0	0	0	0	0	0	0	1	0	1	2	0	0	0	0	0	0	0	0	0	0	0	0	0	0	0	0	0
20270	8 Feb 22	19:26:00	1	0	1	0	Ct	0	1	0	0	0	1	0	0	0	0	2	0	1	3	0	1	1	0	0	0	0	0	0	0	0	0	0	0	0	0	0	0	0	0
20271	8 Feb 22	19:27:00	1	0	1	0	Ct	0	1	0	0	0	2	2	1	0	0	0	0	1	1	0	0	0	1	0	0	0	0	0	0	0	0	0	0	0	0	0	0	0	0
20272	8 Feb 22	19:28:00	1	0	1	0	Ct	0	1	0	1	2	1	0	1	0	0	3	0	3	1	0	0	2	0	0	0	0	0	0	0	0	0	0	0	0	0	0	0	0	0
20273	8 Feb 22	19:29:00	1	0	1	0	Ct	0	1	0	1	0	1	2	1	0	1	1	0	1	1	1	2	1	1	0	0	0	0	0	0	0	0	0	0	0	0	0	0	0	0
20274	8 Feb 22	19:30:00	1	0	1	0	Ct	0	1	0	0	0	2	0	2	1	2	1	2	1	1	1	0	0	2	0	0	0	0	0	0	0	0	0	0	0	0	0	0	0	0
20275	8 Feb 22	19:31:00	1	0	1	0	Ct	0	1	1	0	3	2	0	0	0	1	1	0	1	1	0	0	0	0	0	0	0	0	0	0	0	0	0	0	0	0	0	0	0	0
20276	8 Feb 22	19:32:00	1	0	1	0	Ct	0	1	1	0	2	1	0	0	0	0	1	0	1	1	2	2	3	1	0	0	0	0	0	0	0	0	0	0	0	0	0	0	0	0
20277	8 Feb 22	19:33:00	1	0	1	0	Ct	0	1	3	1	1	1	0	1	1	0	2	0	0	3	0	3	0	1	0	0	0	0	0	0	0	0	0	0	0	0	0	0	0	0
20278	8 Feb 22	19:34:00	1	0	1	0	Ct	0	1	0	1	1	0	0	0	0	0	0	1	0	1	0	1	1	0	0	0	0	0	0	0	0	0	0	0	0	0	0	0	0	0
20279	8 Feb 22	19:35:00	1	0	1	0	Ct	0	1	0	0	0	0	1	1	0	0	2	1	1	1	0	1	1	2	0	0	0	0	0	0	0	0	0	0	0	0	0	0	0	0
20280	8 Feb 22	19:36:00	1	0	1	0	Ct	0	1	0	0	4	0	1	0	0	0	1	0	1	0	0	1	0	1	0	0	0	0	0	0	0	0	0	0	0	0	0	0	0	0
20281	8 Feb 22	19:37:00	1	0	1	0	Ct	0	1	0	2	1	0	2	0	0	0	1	3	0	1	0	0	0	1	0	0	0	0	0	0	0	0	0	0	0	0	0	0	0	0
20282	8 Feb 22	19:38:00	1	0	1	0	Ct	0	1	0	0	1	0	1	1	0	0	0	2	2	1	0	0	2	2	0	0	0	0	0	0	0	0	0	0	0	0	0	0	0	0
20283	8 Feb 22	19:39:00	1	0	1	0	Ct	0	1	0	0	1	2	1	1	0	0	2	1	0	1	0	1	0	0	0	0	0	0	0	0	0	0	0	0	0	0	0	0	0	0
20284	8 Feb 22	19:40:00	1	0	1	0	Ct	0	1	2	0	2	0	1	0	0	1	1	0	0	1	0	1	1	1	0	0	0	0	0	0	0	0	0	0	0	0	0	0	0	0
20285	8 Feb 22	19:41:00	1	0	1	0	Ct	0	1	0	0	0	1	1	1	0	1	2	1	1	1	0	1	1	1	0	0	0	0	0	0	0	0	0	0	0	0	0	0	0	0
20286	8 Feb 22	19:42:00	1	0	1	0	Ct	0	1	1	0	2	1	1	5	1	0	1	0	1	0	0	0	0	1	0	0	0	0	0	0	0	0	0	0	0	0	0	0	0	0
20287	8 Feb 22	19:43:00	1	0	1	0	Ct	0	1	1	1	0	1	0	1	0	0	1	0	2	1	0	1	0	1	0	0	0	0	0	0	0	0	0	0	0	0	0	0	0	0
20288	8 Feb 22	19:44:00	1	0	1	0	Ct	0	1	1	1	1	2	3	1	0	1	0	1	0	0	0	1	1	0	0	0	0	0	0	0	0	0	0	0	0	0	0	0	0	0
20289	8 Feb 22	19:45:00	1	0	1	0	Ct	0	1	0	0	1	1	1	1	0	3	0	0	2	1	0	1	1	2	0	0	0	0	0	0	0	0	0	0	0	0	0	0	0	0
20290	8 Feb 22	19:46:00	1	0	1	0	Ct	0	1	1	1	0	1	0	0	1	0	0	1	0	0	0	2	0	0	0	0	0	0	0	0	0	0	0	0	0	0	0	0	0	0
20291	8 Feb 22	19:47:00	1	0	1	0	Ct	0	1	0	1	1	1	0	2	0	0	0	0	0	0	0	2	0	0	0	0	0	0	0	0	0	0	0	0	0	0	0	0	0	0
20292	8 Feb 22	19:48:00	1	0	1	0	Ct	0	1	0	1	2	2	0	0	0	0	2	0	0	0	0	0	0	1	0	0	0	0	0	0	0	0	0	0	0	0	0	0	0	0
20293	8 Feb 22	19:49:00	1	0	1	0	Ct	0	1	2	2	1	0	0	1	0	0	0	0	0	0	0	3	0	2	0	0	0	0	0	0	0	0	0	0	0	0	0	0	0	0
20294	8 Feb 22	19:50:00	1	0	1	0	Ct	0	1	2	2	1	1	0	2	0	0	0	0	0	0	1	1	2	2	0	0	0	0	0	0	0	0	0	0	0	0	0	0	0	0
20295	8 Feb 22	19:51:00	1	0	1	0	Ct	0	1	0	1	1	1	0	1	1	0	2	0	1	0	1	0	0	2	0	0	0	0	0	0	0	0	0	0	0	0	0	0	0	0
20296	8 Feb 22	19:52:00	1	0	1	0	Ct	0	1	0	1	0	0	0	0	0	1	2	0	2	0	0	0	1	1	0	0	0	0	0	0	0	0	0	0	0	0	0	0	0	0
20297	8 Feb 22	19:53:00	1	0	1	0	Ct	0	1	0	0	2	1	0	0	1	1	0	1	0	0	0	0	1	1	0	0	0	0	0	0	0	0	0	0	0	0	0	0	0	0
20298	8 Feb 22	19:54:00	1	0	1	0	Ct	0	1	0	0	0	1	0	2	0	1	1	3	0	0	0	1	1	0	0	0	0	0	0	0	0	0	0	0	0	0	0	0	0	0
20299	8 Feb 22	19:55:00	1	0	1	0	Ct	0	1	1	2	4	1	0	0	0	2	1	1	2	0	1	1	1	1	0	0	0	0	0	0	0	0	0	0	0	0	0	0	0	0
20300	8 Feb 22	19:56:00	1	0	1	0	Ct	0	1	1	1	0	1	0	1	0	0	0	0	1	0	1	1	0	2	0	0	0	0	0	0	0	0	0	0	0	0	0	0	0	0
20301	8 Feb 22	19:57:00	1	0	1	0	Ct	0	1	0	0	1	1	0	1	0	0	1	2	1	0	0	1	1	0	0	0	0	0	0	0	0	0	0	0	0	0	0	0	0	0
20302	8 Feb 22	19:58:00	1	0	1	0	Ct	0	1	0	0	2	1	0	0	0	0	1	0	2	0	0	1	3	1	0	0	0	0	0	0	0	0	0	0	0	0	0	0	0	0
20303	8 Feb 22	19:59:00	1	0	1	0	Ct	0	1	0	0	1	0	0	1	0	0	1	0	0	0	1	1	0	2	0	0	0	0	0	0	0	0	0	0	0	0	0	0	0	0
20304	8 Feb 22	20:00:00	1	0	1	0	Ct	0	1	1	2	0	1	0	0	0	0	2	0	0	0	1	0	0	1	0	0	0	0	0	0	0	0	0	0	0	0	0	0	0	0
20305	8 Feb 22	20:01:00	1	0	1	0	Ct	0	1	0	0	0	1	0	0	0	0	1	0	1	0	0	1	0	2	0	0	0	0	0	0	0	0	0	0	0	0	0	0	0	0
20306	8 Feb 22	20:02:00	1	0	1	0	Ct	0	1	0	0	0	2	0	1	1	0	3	0	1	1	0	1	3	3	0	0	0	0	0	0	0	0	0	0	0	0	0	0	0	0
20307	8 Feb 22	20:03:00	1	0	1	0	Ct	0	0	0	3	2	2	1	1	2	1	2	0	3	3	0	1	1	2	0	0	0	0	0	0	0	0	0	0	0	0	0	0	0	0
20308	8 Feb 22	20:04:00	1	0	1	0	Ct	0	0	2	0	0	2	1	2	3	3	1	2	3	1	2	1	0	2	0	0	0	0	0	0	0	0	0	0	0	0	0	0	0	0
20309	8 Feb 22	20:05:00	1	0	1	0	Ct	0	0	3	2	2	3	1	1	3	0	0	2	3	3	2	3	0	3	0	0	0	0	0	0	0	0	0	0	0	0	0	0	0	0
20310	8 Feb 22	20:06:00	1	0	1	0	Ct	0	0	2	0	4	2	2	2	1	0	3	0	3	2	1	2	1	4	0	0	0	0	0	0	0	0	0	0	0	0	0	0	0	0
20311	8 Feb 22	20:07:00	1	0	1	0	Ct	0	0	0	2	2	4	1	0	2	0	2	2	3	3	0	3	2	2	0	0	0	0	0	0	0	0	0	0	0	0	0	0	0	0
20312	8 Feb 22	20:08:00	1	0	1	0	Ct	0	0	2	1	0	2	0	1	3	0	8	2	4	2	2	1	0	3	0	0	0	0	0	0	0	0	0	0	0	0	0	0	0	0
20313	8 Feb 22	20:09:00	1	0	1	0	Ct	0	0	0	2	0	2	0	2	2	2	3	2	2	4	3	3	1	2	0	0	0	0	0	0	0	0	0	0	0	0	0	0	0	0
20314	8 Feb 22	20:10:00	1	0	1	0	Ct	0	0	2	1	2	2	0	1	2	0	1	0	4	2	0	1	1	3	0	0	0	0	0	0	0	0	0	0	0	0	0	0	0	0
20315	8 Feb 22	20:11:00	1	0	1	0	Ct	0	0	1	0	0	3	1	3	1	2	2	2	3	3	0	2	4	4	0	0	0	0	0	0	0	0	0	0	0	0	0	0	0	0
20316	8 Feb 22	20:12:00	1	0	1	0	Ct	0	0	1	2	0	1	1	3	2	0	2	0	4	3	0	2	1	1	0	0	0	0	0	0	0	0	0	0	0	0	0	0	0	0
20317	8 Feb 22	20:13:00	1	0	1	0	Ct	0	0	0	3	2	2	1	1	1	2	2	0	2	4	2	3	0	3	0	0	0	0	0	0	0	0	0	0	0	0	0	0	0	0
20318	8 Feb 22	20:14:00	1	0	1	0	Ct	0	0	5	1	0	2	0	0	2	0	1	2	3	3	2	1	4	2	0	0	0	0	0	0	0	0	0	0	0	0	0	0	0	0
20319	8 Feb 22	20:15:00	1	0	1	0	Ct	0	0	0	4	0	2	1	1	0	2	1	0	1	2	4	2	0	3	0	0	0	0	0	0	0	0	0	0	0	0	0	0	0	0
20320	8 Feb 22	20:16:00	1	0	1	0	Ct	0	0	0	0	2	3	1	1	2	0	3	2	2	3	0	0	2	1	0	0	0	0	0	0	0	0	0	0	0	0	0	0	0	0
20321	8 Feb 22	20:17:00	1	0	1	0	Ct	0	0	0	0	1	2	1	0	1	0	2	2	2	3	2	2	2	3	0	0	0	0	0	0	0	0	0	0	0	0	0	0	0	0
20322	8 Feb 22	20:18:00	1	0	1	0	Ct	0	0	2	0	0	2	1	2	2	0	2	2	4	2	1	2	0	4	0	0	0	0	0	0	0	0	0	0	0	0	0	0	0	0
20323	8 Feb 22	20:19:00	1	0	1	0	Ct	0	0	1	0	1	2	2	1	2	0	0	2	1	6	0	2	0	2	0	0	0	0	0	0	0	0	0	0	0	0	0	0	0	0
20324	8 Feb 22	20:20:00	1	0	1	0	Ct	0	0	1	0	1	0	0	1	0	2	0	2	3	2	0	1	2	2	0	0	0	0	0	0	0	0	0	0	0	0	0	0	0	0
20325	8 Feb 22	20:21:00	1	0	1	0	Ct	0	0	0	5	0	3	0	0	3	0	4	3	2	3	0	2	1	8	0	0	0	0	0	0	0	0	0	0	0	0	0	0	0	0
20326	8 Feb 22	20:22:00	1	0	1	0	Ct	0	0	7	0	7	1	2	0	3	0	3	0	3	3	3	1	2	4	0	0	0	0	0	0	0	0	0	0	0	0	0	0	0	0
20327	8 Feb 22	20:23:00	1	0	1	0	Ct	0	0	2	1	0	4	0	0	3	3	1	2	3	2	2	2	2	1	0	0	0	0	0	0	0	0	0	0	0	0	0	0	0	0
20328	8 Feb 22	20:24:00	1	0	1	0	Ct	0	0	0	2	4	2	0	2	4	0	4	2	1	2	0	2	3	4	0	0	0	0	0	0	0	0	0	0	0	0	0	0	0	0
20329	8 Feb 22	20:25:00	1	0	1	0	Ct	0	0	0	2	3	0	0	0	0	0	1	0	4	4	0	1	2	2	0	0	0	0	0	0	0	0	0	0	0	0	0	0	0	0
20330	8 Feb 22	20:26:00	1	0	1	0	Ct	0	0	1	1	1	6	0	3	5	1	2	0	1	3	0	1	2	3	0	0	0	0	0	0	0	0	0	0	0	0	0	0	0	0
20331	8 Feb 22	20:27:00	1	0	1	0	Ct	0	0	2	2	0	0	0	3	0	1	1	0	4	3	2	2	2	1	0	0	0	0	0	0	0	0	0	0	0	0	0	0	0	0
20332	8 Feb 22	20:28:00	1	0	1	0	Ct	0	0	0	0	0	3	0	0	6	0	3	0	1	4	0	0	3	2	0	0	0	0	0	0	0	0	0	0	0	0	0	0	0	0
20333	8 Feb 22	20:29:00	1	0	1	0	Ct	0	0	2	2	0	1	0	0	0	9	0	2	2	3	0	2	1	2	0	0	0	0	0	0	0	0	0	0	0	0	0	0	0	0
20334	8 Feb 22	20:30:00	1	0	1	0	Ct	0	0	0	2	0	5	2	1	2	0	1	0	1	2	0	1	3	0	0	0	0	0	0	0	0	0	0	0	0	0	0	0	0	0
20335	8 Feb 22	20:31:00	1	0	1	0	Ct	0	0	1	2	2	3	0	1	1	0	9	0	1	3	2	2	2	3	0	0	0	0	0	0	0	0	0	0	0	0	0	0	0	0
20336	8 Feb 22	20:32:00	1	0	1	0	Ct	0	0	1	1	0	1	0	2	2	3	1	2	5	2	0	1	2	1	0	0	0	0	0	0	0	0	0	0	0	0	0	0	0	0
20337	8 Feb 22	20:33:00	1	0	1	0	Ct	0	0	0	0	0	0	0	1	1	0	2	0	1	2	0	1	1	1	0	0	0	0	0	0	0	0	0	0	0	0	0	0	0	0
20338	8 Feb 22	20:34:00	1	0	1	0	Ct	0	0	0	0	0	2	0	1	8	0	2	0	4	2	1	1	0	2	0	0	0	0	0	0	0	0	0	0	0	0	0	0	0	0
20339	8 Feb 22	20:35:00	1	0	1	0	Ct	0	0	0	1	0	1	0	0	0	0	4	0	1	2	0	2	3	3	0	0	0	0	0	0	0	0	0	0	0	0	0	0	0	0
20340	8 Feb 22	20:36:00	1	0	1	0	Ct	0	0	3	1	0	1	0	2	2	0	1	2	3	2	2	1	1	3	0	0	0	0	0	0	0	0	0	0	0	0	0	0	0	0
20341	8 Feb 22	20:37:00	1	0	1	0	Ct	0	0	0	1	0	0	0	0	2	0	1	0	3	2	0	2	0	1	0	0	0	0	0	0	0	0	0	0	0	0	0	0	0	0
20342	8 Feb 22	20:38:00	1	0	1	0	Ct	0	0	2	1	2	3	0	0	3	0	5	3	1	0	1	1	2	2	0	0	0	0	0	0	0	0	0	0	0	0	0	0	0	0
20343	8 Feb 22	20:39:00	1	0	1	0	Ct	0	0	0	0	0	2	0	0	0	0	0	2	2	4	1	3	3	1	0	0	0	0	0	0	0	0	0	0	0	0	0	0	0	0
20344	8 Feb 22	20:40:00	1	0	1	0	Ct	0	0	0	0	1	2	4	0	1	0	1	0	3	3	1	1	2	1	0	0	0	0	0	0	0	0	0	0	0	0	0	0	0	0
20345	8 Feb 22	20:41:00	1	0	1	0	Ct	0	0	1	0	0	2	0	0	1	0	1	2	3	1	0	1	3	2	0	0	0	0	0	0	0	0	0	0	0	0	0	0	0	0
20346	8 Feb 22	20:42:00	1	0	1	0	Ct	0	0	1	0	1	4	0	0	0	2	2	1	1	2	0	2	1	2	0	0	0	0	0	0	0	0	0	0	0	0	0	0	0	0
20347	8 Feb 22	20:43:00	1	0	1	0	Ct	0	0	4	1	0	2	0	0	2	1	0	1	2	2	0	4	0	0	0	0	0	0	0	0	0	0	0	0	0	0	0	0	0	0
20348	8 Feb 22	20:44:00	1	0	1	0	Ct	0	0	1	1	1	2	2	0	1	0	1	4	3	2	0	2	1	2	0	0	0	0	0	0	0	0	0	0	0	0	0	0	0	0
20349	8 Feb 22	20:45:00	1	0	1	0	Ct	0	0	0	2	1	0	0	0	1	0	1	1	1	1	0	5	1	1	0	0	0	0	0	0	0	0	0	0	0	0	0	0	0	0
20350	8 Feb 22	20:46:00	1	0	1	0	Ct	0	0	0	1	0	1	0	0	0	0	0	1	4	1	0	2	0	1	0	0	0	0	0	0	0	0	0	0	0	0	0	0	0	0
20351	8 Feb 22	20:47:00	1	0	1	0	Ct	0	0	1	0	0	1	0	0	0	0	2	1	4	4	0	2	1	1	0	0	0	0	0	0	0	0	0	0	0	0	0	0	0	0
20352	8 Feb 22	20:48:00	1	0	1	0	Ct	0	0	1	1	2	0	0	0	3	0	1	0	3	2	2	2	1	1	0	0	0	0	0	0	0	0	0	0	0	0	0	0	0	0
20353	8 Feb 22	20:49:00	1	0	1	0	Ct	0	0	1	1	0	6	2	0	0	0	1	0	2	1	0	1	0	1	0	0	0	0	0	0	0	0	0	0	0	0	0	0	0	0
20354	8 Feb 22	20:50:00	1	0	1	0	Ct	0	0	1	1	1	0	1	0	3	0	0	1	2	4	0	0	1	3	0	0	0	0	0	0	0	0	0	0	0	0	0	0	0	0
20355	8 Feb 22	20:51:00	1	0	1	0	Ct	0	0	0	1	0	3	0	0	3	0	1	1	2	1	0	2	1	3	0	0	0	0	0	0	0	0	0	0	0	0	0	0	0	0
20356	8 Feb 22	20:52:00	1	0	1	0	Ct	0	0	0	1	0	1	0	0	1	0	3	0	2	1	0	2	1	0	0	0	0	0	0	0	0	0	0	0	0	0	0	0	0	0
20357	8 Feb 22	20:53:00	1	0	1	0	Ct	0	0	0	1	1	2	0	0	0	0	1	0	1	2	0	1	1	0	0	0	0	0	0	0	0	0	0	0	0	0	0	0	0	0
20358	8 Feb 22	20:54:00	1	0	1	0	Ct	0	0	0	0	0	1	0	0	0	6	0	2	2	2	0	1	1	0	0	0	0	0	0	0	0	0	0	0	0	0	0	0	0	0
20359	8 Feb 22	20:55:00	1	0	1	0	Ct	0	0	0	1	0	0	0	0	1	0	3	0	1	3	0	0	1	1	0	0	0	0	0	0	0	0	0	0	0	0	0	0	0	0
20360	8 Feb 22	20:56:00	1	0	1	0	Ct	0	0	1	1	0	3	0	0	1	0	0	3	3	2	0	1	0	1	0	0	0	0	0	0	0	0	0	0	0	0	0	0	0	0
20361	8 Feb 22	20:57:00	1	0	1	0	Ct	0	0	0	1	0	0	0	0	0	0	0	1	3	2	0	3	1	0	0	0	0	0	0	0	0	0	0	0	0	0	0	0	0	0
20362	8 Feb 22	20:58:00	1	0	1	0	Ct	0	0	0	1	0	3	1	0	4	0	0	1	1	2	0	0	1	1	0	0	0	0	0	0	0	0	0	0	0	0	0	0	0	0
20363	8 Feb 22	20:59:00	1	0	1	0	Ct	0	0	0	0	7	3	1	0	0	0	0	0	3	4	0	1	3	0	0	0	0	0	0	0	0	0	0	0	0	0	0	0	0	0
20364	8 Feb 22	21:00:00	1	0	1	0	Ct	0	0	0	0	0	0	4	0	0	2	0	2	0	2	0	1	1	1	0	0	0	0	0	0	0	0	0	0	0	0	0	0	0	0
20365	8 Feb 22	21:01:00	1	0	1	0	Ct	0	0	0	2	0	0	1	0	0	0	0	1	3	3	0	5	0	1	0	0	0	0	0	0	0	0	0	0	0	0	0	0	0	0
20366	8 Feb 22	21:02:00	1	0	1	0	Ct	0	0	0	0	0	0	0	0	0	0	1	2	3	5	0	1	0	0	0	0	0	0	0	0	0	0	0	0	0	0	0	0	0	0
20367	8 Feb 22	21:03:00	1	0	1	0	Ct	0	0	0	0	0	2	0	0	0	0	1	0	2	2	0	1	0	2	0	0	0	0	0	0	0	0	0	0	0	0	0	0	0	0
20368	8 Feb 22	21:04:00	1	0	1	0	Ct	0	0	0	1	0	3	0	0	0	0	0	0	1	2	0	1	2	1	0	0	0	0	0	0	0	0	0	0	0	0	0	0	0	0
20369	8 Feb 22	21:05:00	1	0	1	0	Ct	0	0	4	1	0	0	0	0	1	2	2	2	3	2	0	1	0	1	0	0	0	0	0	0	0	0	0	0	0	0	0	0	0	0
20370	8 Feb 22	21:06:00	1	0	1	0	Ct	0	0	0	0	0	0	0	0	1	0	0	0	0	1	2	0	0	4	0	0	0	0	0	0	0	0	0	0	0	0	0	0	0	0
20371	8 Feb 22	21:07:00	1	0	1	0	Ct	0	0	0	0	0	0	0	0	1	0	0	0	3	2	0	2	1	5	0	0	0	0	0	0	0	0	0	0	0	0	0	0	0	0
20372	8 Feb 22	21:08:00	1	0	1	0	Ct	0	0	0	0	0	0	0	0	1	0	0	0	1	1	0	1	0	1	0	0	0	0	0	0	0	0	0	0	0	0	0	0	0	0
20373	8 Feb 22	21:09:00	1	0	1	0	Ct	0	0	0	1	0	1	2	0	1	0	0	2	2	2	0	0	0	0	0	0	0	0	0	0	0	0	0	0	0	0	0	0	0	0
20374	8 Feb 22	21:10:00	1	0	1	0	Ct	0	0	0	0	0	0	0	0	2	0	0	0	2	2	0	0	0	1	0	0	0	0	0	0	0	0	0	0	0	0	0	0	0	0
20375	8 Feb 22	21:11:00	1	0	1	0	Ct	0	0	1	1	0	0	0	0	0	0	0	0	5	1	0	2	0	0	0	0	0	0	0	0	0	0	0	0	0	0	0	0	0	0
20376	8 Feb 22	21:12:00	1	0	1	0	Ct	0	0	3	0	0	0	0	0	0	0	0	0	2	2	0	3	0	1	0	0	0	0	0	0	0	0	0	0	0	0	0	0	0	0
20377	8 Feb 22	21:13:00	1	0	1	0	Ct	0	0	0	1	0	0	0	0	0	0	1	0	1	1	0	3	0	1	0	0	0	0	0	0	0	0	0	0	0	0	0	0	0	0
20378	8 Feb 22	21:14:00	1	0	1	0	Ct	0	0	0	0	0	0	0	0	2	0	1	0	1	2	0	2	0	1	0	0	0	0	0	0	0	0	0	0	0	0	0	0	0	0
20379	8 Feb 22	21:15:00	1	0	1	0	Ct	0	0	0	1	0	0	0	0	1	0	0	1	2	2	0	2	0	0	0	0	0	0	0	0	0	0	0	0	0	0	0	0	0	0
20380	8 Feb 22	21:16:00	1	0	1	0	Ct	0	0	0	0	0	0	0	0	0	0	0	3	2	4	0	1	0	1	0	0	0	0	0	0	0	0	0	0	0	0	0	0	0	0
20381	8 Feb 22	21:17:00	1	0	1	0	Ct	0	0	0	1	3	0	0	0	0	0	0	0	1	5	0	1	0	0	0	0	0	0	0	0	0	0	0	0	0	0	0	0	0	0
20382	8 Feb 22	21:18:00	1	0	1	0	Ct	0	0	0	0	0	0	0	0	1	0	0	0	3	1	0	0	0	1	0	0	0	0	0	0	0	0	0	0	0	0	0	0	0	0
20383	8 Feb 22	21:19:00	1	0	1	0	Ct	0	0	0	1	0	0	2	0	1	0	0	0	1	3	0	1	0	1	0	0	0	0	0	0	0	0	0	0	0	0	0	0	0	0
20384	8 Feb 22	21:20:00	1	0	1	0	Ct	0	0	0	0	0	0	0	0	0	0	0	0	1	1	0	1	0	1	0	0	0	0	0	0	0	0	0	0	0	0	0	0	0	0
20385	8 Feb 22	21:21:00	1	0	1	0	Ct	0	0	0	0	2	0	2	0	0	0	0	0	2	1	0	0	0	1	0	0	0	0	0	0	0	0	0	0	0	0	0	0	0	0
20386	8 Feb 22	21:22:00	1	0	1	0	Ct	0	0	0	1	0	0	0	0	2	0	0	0	1	3	0	0	0	2	0	0	0	0	0	0	0	0	0	0	0	0	0	0	0	0
20387	8 Feb 22	21:23:00	1	0	1	0	Ct	0	0	0	0	0	0	0	0	1	3	0	0	0	1	0	0	0	2	0	0	0	0	0	0	0	0	0	0	0	0	0	0	0	0
20388	8 Feb 22	21:24:00	1	0	1	0	Ct	0	0	0	1	0	0	0	0	0	0	0	0	1	1	0	0	0	0	0	0	0	0	0	0	0	0	0	0	0	0	0	0	0	0
20389	8 Feb 22	21:25:00	1	0	1	0	Ct	0	0	0	0	2	0	0	0	1	0	0	0	1	2	0	1	0	0	0	0	0	0	0	0	0	0	0	0	0	0	0	0	0	0
20390	8 Feb 22	21:26:00	1	0	1	0	Ct	0	0	0	2	0	0	0	0	0	0	0	0	1	3	0	1	0	0	0	0	0	0	0	0	0	0	0	0	0	0	0	0	0	0
20391	8 Feb 22	21:27:00	1	0	1	0	Ct	0	0	0	0	0	0	0	1	2	0	0	0	1	3	0	0	0	1	0	0	0	0	0	0	0	0	0	0	0	0	0	0	0	0
20392	8 Feb 22	21:28:00	1	0	1	0	Ct	0	0	0	1	0	0	0	0	1	0	0	0	1	0	0	1	0	0	0	0	0	0	0	0	0	0	0	0	0	0	0	0	0	0
20393	8 Feb 22	21:29:00	1	0	1	0	Ct	0	0	0	0	0	0	0	0	1	0	0	0	1	3	0	1	0	1	0	0	0	0	0	0	0	0	0	0	0	0	0	0	0	0
20394	8 Feb 22	21:30:00	1	0	1	0	Ct	0	0	0	0	0	0	0	0	1	0	0	0	0	2	0	1	0	0	0	0	0	0	0	0	0	0	0	0	0	0	0	0	0	0
20395	8 Feb 22	21:31:00	1	0	1	0	Ct	0	0	0	0	1	0	0	0	0	0	0	0	2	0	0	2	2	1	0	0	0	0	0	0	0	0	0	0	0	0	0	0	0	0
20396	8 Feb 22	21:32:00	1	0	1	0	Ct	0	0	0	0	1	0	0	0	0	0	0	0	0	0	0	0	0	4	0	0	0	0	0	0	0	0	0	0	0	0	0	0	0	0
20397	8 Feb 22	21:33:00	1	0	1	0	Ct	0	0	0	0	0	0	0	0	0	0	0	0	1	3	0	0	0	1	0	0	0	0	0	0	0	0	0	0	0	0	0	0	0	0
20398	8 Feb 22	21:34:00	1	0	1	0	Ct	0	0	0	0	0	0	0	0	0	0	0	0	1	1	0	2	0	0	0	0	0	0	0	0	0	0	0	0	0	0	0	0	0	0
20399	8 Feb 22	21:35:00	1	0	1	0	Ct	0	0	0	0	0	0	0	0	0	0	0	0	2	1	0	1	0	0	0	0	0	0	0	0	0	0	0	0	0	0	0	0	0	0
20400	8 Feb 22	21:36:00	1	0	1	0	Ct	0	0	0	0	0	0	0	0	3	0	0	0	1	2	0	3	0	3	0	0	0	0	0	0	0	0	0	0	0	0	0	0	0	0
20401	8 Feb 22	21:37:00	1	0	1	0	Ct	0	0	0	0	0	0	0	0	3	0	0	0	2	0	1	1	0	0	0	0	0	0	0	0	0	0	0	0	0	0	0	0	0	0
20402	8 Feb 22	21:38:00	1	0	1	0	Ct	0	0	0	0	0	0	0	0	3	0	0	0	1	1	0	1	0	0	0	0	0	0	0	0	0	0	0	0	0	0	0	0	0	0
20403	8 Feb 22	21:39:00	1	0	1	0	Ct	0	0	0	0	0	0	0	0	1	0	0	0	0	1	0	0	0	0	0	0	0	0	0	0	0	0	0	0	0	0	0	0	0	0
20404	8 Feb 22	21:40:00	1	0	1	0	Ct	0	0	3	0	0	0	0	0	1	0	0	0	1	1	0	0	0	1	0	0	0	0	0	0	0	0	0	0	0	0	0	0	0	0
20405	8 Feb 22	21:41:00	1	0	1	0	Ct	0	0	0	0	0	0	0	0	0	0	0	0	2	2	1	0	0	3	0	0	0	0	0	0	0	0	0	0	0	0	0	0	0	0
20406	8 Feb 22	21:42:00	1	0	1	0	Ct	0	0	0	0	0	0	0	0	1	0	0	0	0	0	0	0	2	0	0	0	0	0	0	0	0	0	0	0	0	0	0	0	0	0
20407	8 Feb 22	21:43:00	1	0	1	0	Ct	0	0	0	0	2	0	0	0	1	0	0	0	1	3	2	2	0	1	0	0	0	0	0	0	0	0	0	0	0	0	0	0	0	0
20408	8 Feb 22	21:44:00	1	0	1	0	Ct	0	0	0	0	0	0	0	0	2	3	0	3	1	1	0	0	1	1	0	0	0	0	0	0	0	0	0	0	0	0	0	0	0	0
20409	8 Feb 22	21:45:00	1	0	1	0	Ct	0	0	0	0	0	0	0	0	2	5	0	0	1	1	0	0	1	1	0	0	0	0	0	0	0	0	0	0	0	0	0	0	0	0
20410	8 Feb 22	21:46:00	1	0	1	0	Ct	0	0	0	0	0	0	0	0	0	0	0	0	2	2	0	0	0	0	0	0	0	0	0	0	0	0	0	0	0	0	0	0	0	0
20411	8 Feb 22	21:47:00	1	0	1	0	Ct	0	0	0	0	2	0	0	0	0	0	0	0	0	2	0	0	0	0	0	0	0	0	0	0	0	0	0	0	0	0	0	0	0	0
20412	8 Feb 22	21:48:00	1	0	1	0	Ct	0	0	0	0	0	0	0	0	0	0	0	0	2	0	0	0	0	0	0	0	0	0	0	0	0	0	0	0	0	0	0	0	0	0
20413	8 Feb 22	21:49:00	1	0	1	0	Ct	0	0	2	0	0	0	0	0	2	0	0	0	0	1	0	0	2	0	0	0	0	0	0	0	0	0	0	0	0	0	0	0	0	0
20414	8 Feb 22	21:50:00	1	0	1	0	Ct	0	0	0	0	0	0	0	0	0	0	0	0	0	1	0	1	0	0	0	0	0	0	0	0	0	0	0	0	0	0	0	0	0	0
20415	8 Feb 22	21:51:00	1	0	1	0	Ct	0	0	0	0	1	0	0	0	0	0	0	0	1	0	0	1	0	0	0	0	0	0	0	0	0	0	0	0	0	0	0	0	0	0
20416	8 Feb 22	21:52:00	1	0	1	0	Ct	0	0	3	0	0	0	0	0	1	0	0	0	1	0	0	0	0	2	0	0	0	0	0	0	0	0	0	0	0	0	0	0	0	0
20417	8 Feb 22	21:53:00	1	0	1	0	Ct	0	0	0	0	0	0	0	0	0	0	0	0	2	0	0	0	0	3	0	0	0	0	0	0	0	0	0	0	0	0	0	0	0	0
20418	8 Feb 22	21:54:00	1	0	1	0	Ct	0	0	1	0	0	0	0	0	2	0	0	0	0	1	0	0	0	0	0	0	0	0	0	0	0	0	0	0	0	0	0	0	0	0
20419	8 Feb 22	21:55:00	1	0	1	0	Ct	0	0	1	0	0	0	0	0	0	0	0	1	0	0	0	0	0	0	0	0	0	0	0	0	0	0	0	0	0	0	0	0	0	0
20420	8 Feb 22	21:56:00	1	0	1	0	Ct	0	0	0	0	0	0	0	0	1	0	0	3	2	0	0	0	0	1	0	0	0	0	0	0	0	0	0	0	0	0	0	0	0	0
20421	8 Feb 22	21:57:00	1	0	1	0	Ct	0	0	0	0	1	0	0	6	0	3	0	0	0	0	0	0	0	0	0	0	0	0	0	0	0	0	0	0	0	0	0	0	0	0
20422	8 Feb 22	21:58:00	1	0	1	0	Ct	0	0	0	0	0	0	0	0	0	0	0	0	2	0	0	0	0	0	0	0	0	0	0	0	0	0	0	0	0	0	0	0	0	0
20423	8 Feb 22	21:59:00	1	0	1	0	Ct	0	0	0	0	0	0	3	0	0	0	0	0	1	0	1	0	0	0	0	0	0	0	0	0	0	0	0	0	0	0	0	0	0	0
20424	8 Feb 22	22:00:00	1	0	1	0	Ct	0	0	1	1	0	0	0	0	0	0	0	0	2	0	0	1	0	0	0	0	0	0	0	0	0	0	0	0	0	0	0	0	0	0
20425	8 Feb 22	22:01:00	1	0	1	0	Ct	0	0	0	0	0	0	0	0	0	0	0	0	0	0	0	1	0	0	0	0	0	0	0	0	0	0	0	0	0	0	0	0	0	0
20426	8 Feb 22	22:02:00	1	0	1	0	Ct	0	0	0	0	0	0	0	0	0	0	0	0	1	0	0	1	0	0	0	0	0	0	0	0	0	0	0	0	0	0	0	0	0	0
20427	8 Feb 22	22:03:00	1	0	1	0	Ct	0	0	0	0	0	0	0	0	0	0	0	0	1	0	0	0	0	0	0	0	0	0	0	0	0	0	0	0	0	0	0	0	0	0
20428	8 Feb 22	22:04:00	1	0	1	0	Ct	0	0	0	0	1	0	0	0	0	0	0	0	0	0	1	1	0	0	0	0	0	0	0	0	0	0	0	0	0	0	0	0	0	0
20429	8 Feb 22	22:05:00	1	0	1	0	Ct	0	0	0	0	0	0	0	0	0	0	0	1	0	0	0	0	0	0	0	0	0	0	0	0	0	0	0	0	0	0	0	0	0	0
20430	8 Feb 22	22:06:00	1	0	1	0	Ct	0	0	0	0	0	0	0	0	0	0	0	1	0	0	0	0	0	1	0	0	0	0	0	0	0	0	0	0	0	0	0	0	0	0
20431	8 Feb 22	22:07:00	1	0	1	0	Ct	0	0	0	0	0	0	0	0	0	0	0	0	0	0	0	0	0	1	0	0	0	0	0	0	0	0	0	0	0	0	0	0	0	0
20432	8 Feb 22	22:08:00	1	0	1	0	Ct	0	0	1	0	0	0	0	0	0	0	0	0	2	0	0	0	0	1	0	0	0	0	0	0	0	0	0	0	0	0	0	0	0	0
20433	8 Feb 22	22:09:00	1	0	1	0	Ct	0	0	0	0	0	0	0	0	0	0	0	0	0	0	0	0	0	1	0	0	0	0	0	0	0	0	0	0	0	0	0	0	0	0
20434	8 Feb 22	22:10:00	1	0	1	0	Ct	0	0	1	0	0	0	0	0	0	0	0	0	0	0	0	0	0	5	0	0	0	0	0	0	0	0	0	0	0	0	0	0	0	0
20435	8 Feb 22	22:11:00	1	0	1	0	Ct	0	0	0	0	0	0	3	0	0	0	0	3	0	2	1	1	0	2	0	0	0	0	0	0	0	0	0	0	0	0	0	0	0	0
20436	8 Feb 22	22:12:00	1	0	1	0	Ct	0	0	0	0	0	0	1	0	0	0	0	0	0	1	1	0	0	0	0	0	0	0	0	0	0	0	0	0	0	0	0	0	0	0
20437	8 Feb 22	22:13:00	1	0	1	0	Ct	0	0	0	0	0	0	4	0	0	0	0	0	0	0	0	1	0	5	0	0	0	0	0	0	0	0	0	0	0	0	0	0	0	0
20438	8 Feb 22	22:14:00	1	0	1	0	Ct	0	0	0	0	0	0	0	0	0	0	0	1	0	0	0	0	0	0	0	0	0	0	0	0	0	0	0	0	0	0	0	0	0	0
20439	8 Feb 22	22:15:00	1	0	1	0	Ct	0	0	0	0	0	0	0	0	0	0	0	0	0	2	0	0	0	1	0	0	0	0	0	0	0	0	0	0	0	0	0	0	0	0
20440	8 Feb 22	22:16:00	1	0	1	0	Ct	0	0	0	0	1	0	0	0	0	0	0	1	0	0	0	0	0	0	0	0	0	0	0	0	0	0	0	0	0	0	0	0	0	0
20441	8 Feb 22	22:17:00	1	0	1	0	Ct	0	0	0	0	1	0	0	0	0	0	0	0	0	0	0	0	0	0	0	0	0	0	0	0	0	0	0	0	0	0	0	0	0	0
20442	8 Feb 22	22:18:00	1	0	1	0	Ct	0	0	0	0	1	0	0	0	0	0	0	0	0	0	0	0	0	0	0	0	0	0	0	0	0	0	0	0	0	0	0	0	0	0
20443	8 Feb 22	22:19:00	1	0	1	0	Ct	0	0	0	0	0	0	0	0	0	0	0	0	0	0	0	0	0	0	0	0	0	0	0	0	0	0	0	0	0	0	0	0	0	0
20444	8 Feb 22	22:20:00	1	0	1	0	Ct	0	0	0	0	0	0	0	0	0	0	0	0	0	2	1	0	0	1	0	0	0	0	0	0	0	0	0	0	0	0	0	0	0	0
20445	8 Feb 22	22:21:00	1	0	1	0	Ct	0	0	0	0	0	0	0	0	0	0	0	3	0	0	0	0	0	1	0	0	0	0	0	0	0	0	0	0	0	0	0	0	0	0
20446	8 Feb 22	22:22:00	1	0	1	0	Ct	0	0	0	0	0	0	0	0	0	0	0	0	0	0	0	0	0	2	0	0	0	0	0	0	0	0	0	0	0	0	0	0	0	0
20447	8 Feb 22	22:23:00	1	0	1	0	Ct	0	0	0	0	0	0	0	0	0	0	0	0	0	0	1	0	0	0	0	0	0	0	0	0	0	0	0	0	0	0	0	0	0	0
20448	8 Feb 22	22:24:00	1	0	1	0	Ct	0	0	1	0	2	0	0	0	0	0	0	0	0	0	0	0	0	0	0	0	0	0	0	0	0	0	0	0	0	0	0	0	0	0
20449	8 Feb 22	22:25:00	1	0	1	0	Ct	0	0	2	0	0	0	0	0	0	0	0	0	0	0	0	0	0	0	0	0	0	0	0	0	0	0	0	0	0	0	0	0	0	0
20450	8 Feb 22	22:26:00	1	0	1	0	Ct	0	0	0	0	0	0	0	0	0	0	0	0	0	0	0	2	0	1	0	0	0	0	0	0	0	0	0	0	0	0	0	0	0	0
20451	8 Feb 22	22:27:00	1	0	1	0	Ct	0	0	0	0	0	0	0	0	0	0	0	1	0	0	0	1	0	0	0	0	0	0	0	0	0	0	0	0	0	0	0	0	0	0
20452	8 Feb 22	22:28:00	1	0	1	0	Ct	0	0	0	0	0	0	0	0	0	0	0	0	0	0	0	1	0	0	0	0	0	0	0	0	0	0	0	0	0	0	0	0	0	0
20453	8 Feb 22	22:29:00	1	0	1	0	Ct	0	0	0	0	0	0	0	0	0	0	0	1	0	0	0	1	0	1	0	0	0	0	0	0	0	0	0	0	0	0	0	0	0	0
20454	8 Feb 22	22:30:00	1	0	1	0	Ct	0	0	0	0	0	0	0	0	0	0	0	0	0	0	0	0	0	0	0	0	0	0	0	0	0	0	0	0	0	0	0	0	0	0
20455	8 Feb 22	22:31:00	1	0	1	0	Ct	0	0	0	0	0	0	0	0	0	0	0	0	0	0	0	1	0	1	0	0	0	0	0	0	0	0	0	0	0	0	0	0	0	0
20456	8 Feb 22	22:32:00	1	0	1	0	Ct	0	0	0	0	0	0	0	0	0	0	0	0	0	0	0	0	0	1	0	0	0	0	0	0	0	0	0	0	0	0	0	0	0	0
20457	8 Feb 22	22:33:00	1	0	1	0	Ct	0	0	0	0	0	0	0	0	0	0	0	0	0	0	0	0	0	0	0	0	0	0	0	0	0	0	0	0	0	0	0	0	0	0
20458	8 Feb 22	22:34:00	1	0	1	0	Ct	0	0	0	0	0	0	0	0	0	0	0	0	0	0	1	0	0	6	0	0	0	0	0	0	0	0	0	0	0	0	0	0	0	0
20459	8 Feb 22	22:35:00	1	0	1	0	Ct	0	0	0	0	0	0	0	0	0	0	0	0	0	0	3	0	0	0	0	0	0	0	0	0	0	0	0	0	0	0	0	0	0	0
20460	8 Feb 22	22:36:00	1	0	1	0	Ct	0	0	0	0	0	0	0	0	0	0	0	0	0	0	0	0	0	3	0	0	0	0	0	0	0	0	0	0	0	0	0	0	0	0
20461	8 Feb 22	22:37:00	1	0	1	0	Ct	0	0	0	0	0	0	0	0	0	0	0	0	0	0	0	0	0	0	0	0	0	0	0	0	0	0	0	0	0	0	0	0	0	0
20462	8 Feb 22	22:38:00	1	0	1	0	Ct	0	0	0	0	0	0	0	0	0	0	0	0	0	0	0	0	0	0	0	0	0	0	0	0	0	0	0	0	0	0	0	0	0	0
20463	8 Feb 22	22:39:00	1	0	1	0	Ct	0	0	0	0	0	0	0	0	0	0	0	0	0	0	0	0	0	0	0	0	0	0	0	0	0	0	0	0	0	0	0	0	0	0
20464	8 Feb 22	22:40:00	1	0	1	0	Ct	0	0	0	0	0	0	0	0	0	0	0	0	0	0	0	0	0	0	0	0	0	0	0	0	0	0	0	0	0	0	0	0	0	0
20465	8 Feb 22	22:41:00	1	0	1	0	Ct	0	0	0	0	0	0	0	0	0	0	0	0	0	0	0	0	0	0	0	0	0	0	0	0	0	0	0	0	0	0	0	0	0	0
20466	8 Feb 22	22:42:00	1	0	1	0	Ct	0	0	0	0	0	0	0	0	0	0	0	0	0	0	1	0	0	0	0	0	0	0	0	0	0	0	0	0	0	0	0	0	0	0
20467	8 Feb 22	22:43:00	1	0	1	0	Ct	0	0	0	0	0	0	0	0	0	0	0	0	0	0	0	0	0	0	0	0	0	0	0	0	0	0	0	0	0	0	0	0	0	0
20468	8 Feb 22	22:44:00	1	0	1	0	Ct	0	0	0	0	0	0	0	0	0	0	0	0	0	0	0	0	0	0	0	0	0	0	0	0	0	0	0	0	0	0	0	0	0	0
20469	8 Feb 22	22:45:00	1	0	1	0	Ct	0	0	0	0	0	0	0	0	0	0	0	0	0	0	0	0	0	0	0	0	0	0	0	0	0	0	0	0	0	0	0	0	0	0
20470	8 Feb 22	22:46:00	1	0	1	0	Ct	0	0	0	0	0	0	0	0	0	0	0	0	0	0	0	0	0	0	0	0	0	0	0	0	0	0	0	0	0	0	0	0	0	0
20471	8 Feb 22	22:47:00	1	0	1	0	Ct	0	0	0	0	0	0	0	0	0	0	0	2	0	0	2	0	0	0	0	0	0	0	0	0	0	0	0	0	0	0	0	0	0	0
20472	8 Feb 22	22:48:00	1	0	1	0	Ct	0	0	0	0	0	0	0	0	0	0	0	0	0	0	0	0	0	0	0	0	0	0	0	0	0	0	0	0	0	0	0	0	0	0
20473	8 Feb 22	22:49:00	1	0	1	0	Ct	0	0	0	0	0	0	0	0	0	0	0	0	0	0	1	0	0	0	0	0	0	0	0	0	0	0	0	0	0	0	0	0	0	0
20474	8 Feb 22	22:50:00	1	0	1	0	Ct	0	0	0	0	0	0	0	0	0	0	0	0	0	0	1	0	0	0	0	0	0	0	0	0	0	0	0	0	0	0	0	0	0	0
20475	8 Feb 22	22:51:00	1	0	1	0	Ct	0	0	0	0	0	0	0	0	0	0	0	0	0	0	0	0	0	0	0	0	0	0	0	0	0	0	0	0	0	0	0	0	0	0
20476	8 Feb 22	22:52:00	1	0	1	0	Ct	0	0	1	0	0	0	0	0	0	0	0	0	0	0	0	0	0	0	0	0	0	0	0	0	0	0	0	0	0	0	0	0	0	0
20477	8 Feb 22	22:53:00	1	0	1	0	Ct	0	0	0	0	0	0	0	0	0	0	0	0	0	0	0	0	0	0	0	0	0	0	0	0	0	0	0	0	0	0	0	0	0	0
20478	8 Feb 22	22:54:00	1	0	1	0	Ct	0	0	0	0	0	0	0	0	0	0	0	0	0	0	0	0	0	0	0	0	0	0	0	0	0	0	0	0	0	0	0	0	0	0
20479	8 Feb 22	22:55:00	1	0	1	0	Ct	0	0	1	0	0	0	0	0	0	0	0	0	0	0	0	0	0	0	0	0	0	0	0	0	0	0	0	0	0	0	0	0	0	0
20480	8 Feb 22	22:56:00	1	0	1	0	Ct	0	0	0	0	0	0	0	0	0	0	0	0	0	0	0	0	0	0	0	0	0	0	0	0	0	0	0	0	0	0	0	0	0	0
20481	8 Feb 22	22:57:00	1	0	1	0	Ct	0	0	0	0	0	0	0	0	0	0	0	0	0	0	1	0	0	0	0	0	0	0	0	0	0	0	0	0	0	0	0	0	0	0
20482	8 Feb 22	22:58:00	1	0	1	0	Ct	0	0	0	0	0	0	0	0	0	0	0	0	0	0	0	0	0	0	0	0	0	0	0	0	0	0	0	0	0	0	0	0	0	0
20483	8 Feb 22	22:59:00	1	0	1	0	Ct	0	0	2	0	0	0	0	0	0	0	0	0	0	0	1	0	0	0	0	0	0	0	0	0	0	0	0	0	0	0	0	0	0	0
20484	8 Feb 22	23:00:00	1	0	1	0	Ct	0	0	1	0	0	0	0	0	0	0	0	0	0	0	0	0	0	0	0	0	0	0	0	0	0	0	0	0	0	0	0	0	0	0
20485	8 Feb 22	23:01:00	1	0	1	0	Ct	0	0	4	0	0	0	0	0	0	0	0	0	0	0	2	0	0	0	0	0	0	0	0	0	0	0	0	0	0	0	0	0	0	0
20486	8 Feb 22	23:02:00	1	0	1	0	Ct	0	0	1	0	0	0	0	0	0	0	0	0	0	0	0	0	0	0	0	0	0	0	0	0	0	0	0	0	0	0	0	0	0	0
20487	8 Feb 22	23:03:00	1	0	1	0	Ct	0	0	2	0	0	0	0	0	0	0	0	1	0	0	0	0	0	0	0	0	0	0	0	0	0	0	0	0	0	0	0	0	0	0
20488	8 Feb 22	23:04:00	1	0	1	0	Ct	0	0	0	0	0	0	0	0	0	0	0	1	0	0	0	0	0	0	0	0	0	0	0	0	0	0	0	0	0	0	0	0	0	0
20489	8 Feb 22	23:05:00	1	0	1	0	Ct	0	0	0	0	0	0	0	0	0	0	0	0	0	0	0	0	0	0	0	0	0	0	0	0	0	0	0	0	0	0	0	0	0	0
20490	8 Feb 22	23:06:00	1	0	1	0	Ct	0	0	0	0	0	0	0	0	0	0	0	0	0	0	0	0	0	0	0	0	0	0	0	0	0	0	0	0	0	0	0	0	0	0
20491	8 Feb 22	23:07:00	1	0	1	0	Ct	0	0	0	0	0	0	0	0	0	0	0	0	0	0	0	0	0	0	0	0	0	0	0	0	0	0	0	0	0	0	0	0	0	0
20492	8 Feb 22	23:08:00	1	0	1	0	Ct	0	0	0	0	0	0	0	0	0	0	0	0	0	0	0	0	0	0	0	0	0	0	0	0	0	0	0	0	0	0	0	0	0	0
20493	8 Feb 22	23:09:00	1	0	1	0	Ct	0	0	1	0	0	0	0	0	0	0	0	0	0	0	0	0	0	0	0	0	0	0	0	0	0	0	0	0	0	0	0	0	0	0
20494	8 Feb 22	23:10:00	1	0	1	0	Ct	0	0	1	0	0	0	0	0	0	0	0	1	0	0	0	0	0	0	0	0	0	0	0	0	0	0	0	0	0	0	0	0	0	0
20495	8 Feb 22	23:11:00	1	0	1	0	Ct	0	0	1	0	0	0	0	0	0	0	0	1	0	0	0	0	0	0	0	0	0	0	0	0	0	0	0	0	0	0	0	0	0	0
20496	8 Feb 22	23:12:00	1	0	1	0	Ct	0	0	1	0	0	0	0	0	0	0	0	0	0	0	0	0	0	0	0	0	0	0	0	0	0	0	0	0	0	0	0	0	0	0
20497	8 Feb 22	23:13:00	1	0	1	0	Ct	0	0	0	0	0	0	0	0	0	0	0	0	0	0	1	0	0	0	0	0	0	0	0	0	0	0	0	0	0	0	0	0	0	0
20498	8 Feb 22	23:14:00	1	0	1	0	Ct	0	0	0	0	0	0	0	0	0	0	0	0	0	0	0	0	0	0	0	0	0	0	0	0	0	0	0	0	0	0	0	0	0	0
20499	8 Feb 22	23:15:00	1	0	1	0	Ct	0	0	1	0	0	0	0	0	0	2	0	0	0	0	4	0	0	0	0	0	0	0	0	0	0	0	0	0	0	0	0	0	0	0
20500	8 Feb 22	23:16:00	1	0	1	0	Ct	0	0	1	0	0	1	0	0	0	0	0	0	0	0	0	0	0	0	0	0	0	0	0	0	0	0	0	0	0	0	0	0	0	0
20501	8 Feb 22	23:17:00	1	0	1	0	Ct	0	0	2	0	0	2	0	0	0	3	0	0	0	0	0	0	0	0	0	0	0	0	0	0	0	0	0	0	0	0	0	0	0	0
20502	8 Feb 22	23:18:00	1	0	1	0	Ct	0	0	2	0	0	2	0	0	0	0	0	0	0	0	0	0	0	0	0	0	0	0	0	0	0	0	0	0	0	0	0	0	0	0
20503	8 Feb 22	23:19:00	1	0	1	0	Ct	0	0	0	0	0	0	0	0	0	0	0	0	0	0	0	0	0	0	0	0	0	0	0	0	0	0	0	0	0	0	0	0	0	0
20504	8 Feb 22	23:20:00	1	0	1	0	Ct	0	0	1	0	0	1	0	0	0	0	0	0	0	0	0	0	0	0	0	0	0	0	0	0	0	0	0	0	0	0	0	0	0	0
20505	8 Feb 22	23:21:00	1	0	1	0	Ct	0	0	0	0	0	0	0	0	0	0	0	0	0	0	0	0	0	0	0	0	0	0	0	0	0	0	0	0	0	0	0	0	0	0
20506	8 Feb 22	23:22:00	1	0	1	0	Ct	0	0	0	0	0	0	0	0	0	0	0	0	0	0	0	0	0	0	0	0	0	0	0	0	0	0	0	0	0	0	0	0	0	0
20507	8 Feb 22	23:23:00	1	0	1	0	Ct	0	0	0	0	0	0	0	0	0	0	0	0	0	0	0	0	0	0	0	0	0	0	0	0	0	0	0	0	0	0	0	0	0	0
20508	8 Feb 22	23:24:00	1	0	1	0	Ct	0	0	0	0	0	0	0	0	0	0	0	0	0	0	0	0	0	0	0	0	0	0	0	0	0	0	0	0	0	0	0	0	0	0
20509	8 Feb 22	23:25:00	1	0	1	0	Ct	0	0	0	0	0	0	0	0	0	0	0	0	0	0	0	0	0	0	0	0	0	0	0	0	0	0	0	0	0	0	0	0	0	0
20510	8 Feb 22	23:26:00	1	0	1	0	Ct	0	0	0	0	0	0	0	0	0	0	0	0	0	0	0	0	0	0	0	0	0	0	0	0	0	0	0	0	0	0	0	0	0	0
20511	8 Feb 22	23:27:00	1	0	1	0	Ct	0	0	0	0	0	0	0	0	0	0	0	0	0	0	0	0	0	0	0	0	0	0	0	0	0	0	0	0	0	0	0	0	0	0
20512	8 Feb 22	23:28:00	1	0	1	0	Ct	0	0	0	0	0	0	0	0	0	0	0	0	0	0	0	0	0	0	0	0	0	0	0	0	0	0	0	0	0	0	0	0	0	0
20513	8 Feb 22	23:29:00	1	0	1	0	Ct	0	0	0	0	0	0	0	0	0	1	0	0	0	0	0	0	0	0	0	0	0	0	0	0	0	0	0	0	0	0	0	0	0	0
20514	8 Feb 22	23:30:00	1	0	1	0	Ct	0	0	0	0	0	0	0	0	0	0	0	0	0	0	0	0	0	0	0	0	0	0	0	0	0	0	0	0	0	0	0	0	0	0
20515	8 Feb 22	23:31:00	1	0	1	0	Ct	0	0	0	0	0	0	0	0	0	1	0	0	0	0	0	0	0	0	0	0	0	0	0	0	0	0	0	0	0	0	0	0	0	0
20516	8 Feb 22	23:32:00	1	0	1	0	Ct	0	0	0	0	0	0	0	1	0	0	0	0	0	0	0	0	0	0	0	0	0	0	0	0	0	0	0	0	0	0	0	0	0	0
20517	8 Feb 22	23:33:00	1	0	1	0	Ct	0	0	0	0	0	0	0	0	0	0	0	0	0	0	0	0	0	0	0	0	0	0	0	0	0	0	0	0	0	0	0	0	0	0
20518	8 Feb 22	23:34:00	1	0	1	0	Ct	0	0	0	0	0	0	0	0	0	0	0	0	0	0	0	0	0	0	0	0	0	0	0	0	0	0	0	0	0	0	0	0	0	0
20519	8 Feb 22	23:35:00	1	0	1	0	Ct	0	0	0	0	0	0	0	0	0	0	0	0	0	0	0	0	0	0	0	0	0	0	0	0	0	0	0	0	0	0	0	0	0	0
20520	8 Feb 22	23:36:00	1	0	1	0	Ct	0	0	0	0	0	0	0	0	0	0	0	0	0	0	0	0	0	0	0	0	0	0	0	0	0	0	0	0	0	0	0	0	0	0
20521	8 Feb 22	23:37:00	1	0	1	0	Ct	0	0	0	0	0	0	0	1	0	0	0	0	1	0	0	0	0	0	0	0	0	0	0	0	0	0	0	0	0	0	0	0	0	0
20522	8 Feb 22	23:38:00	1	0	1	0	Ct	0	0	0	0	0	0	0	0	0	0	0	0	1	0	0	0	0	0	0	0	0	0	0	0	0	0	0	0	0	0	0	0	0	0
20523	8 Feb 22	23:39:00	1	0	1	0	Ct	0	0	0	0	0	0	0	0	0	0	0	0	2	0	0	0	0	0	0	0	0	0	0	0	0	0	0	0	0	0	0	0	0	0
20524	8 Feb 22	23:40:00	1	0	1	0	Ct	0	0	0	0	0	0	0	2	0	0	0	0	0	0	0	0	0	0	0	0	0	0	0	0	0	0	0	0	0	0	0	0	0	0
20525	8 Feb 22	23:41:00	1	0	1	0	Ct	0	0	0	0	0	0	0	0	0	0	0	0	0	0	0	0	0	0	0	0	0	0	0	0	0	0	0	0	0	0	0	0	0	0
20526	8 Feb 22	23:42:00	1	0	1	0	Ct	0	0	0	0	0	0	0	1	0	2	0	0	0	0	0	0	0	0	0	0	0	0	0	0	0	0	0	0	0	0	0	0	0	0
20527	8 Feb 22	23:43:00	1	0	1	0	Ct	0	0	0	0	0	0	0	0	0	0	0	0	0	0	0	0	0	0	0	0	0	0	0	0	0	0	0	0	0	0	0	0	0	0
20528	8 Feb 22	23:44:00	1	0	1	0	Ct	0	0	0	0	0	0	0	0	0	0	0	0	2	0	0	0	0	0	0	0	0	0	0	0	0	0	0	0	0	0	0	0	0	0
20529	8 Feb 22	23:45:00	1	0	1	0	Ct	0	0	0	0	0	0	0	0	0	0	0	0	0	0	0	0	0	0	0	0	0	0	0	0	0	0	0	0	0	0	0	0	0	0
20530	8 Feb 22	23:46:00	1	0	1	0	Ct	0	0	0	0	0	0	0	0	0	0	0	0	0	0	0	0	0	0	0	0	0	0	0	0	0	0	0	0	0	0	0	0	0	0
20531	8 Feb 22	23:47:00	1	0	1	0	Ct	0	0	0	0	0	0	0	0	0	0	0	0	1	0	0	0	0	0	0	0	0	0	0	0	0	0	0	0	0	0	0	0	0	0
20532	8 Feb 22	23:48:00	1	0	1	0	Ct	0	0	0	0	0	0	0	0	0	0	0	0	0	0	0	0	0	0	0	0	0	0	0	0	0	0	0	0	0	0	0	0	0	0
20533	8 Feb 22	23:49:00	1	0	1	0	Ct	0	0	0	0	0	0	0	2	0	0	0	0	0	0	0	0	0	0	0	0	0	0	0	0	0	0	0	0	0	0	0	0	0	0
20534	8 Feb 22	23:50:00	1	0	1	0	Ct	0	0	0	0	0	0	0	0	0	0	0	2	0	0	0	0	0	0	0	0	0	0	0	0	0	0	0	0	0	0	0	0	0	0
20535	8 Feb 22	23:51:00	1	0	1	0	Ct	0	0	0	0	0	0	0	0	0	0	0	0	1	0	0	0	0	0	0	0	0	0	0	0	0	0	0	0	0	0	0	0	0	0
20536	8 Feb 22	23:52:00	1	0	1	0	Ct	0	0	0	0	0	0	0	0	0	0	0	0	0	0	0	0	0	0	0	0	0	0	0	0	0	0	0	0	0	0	0	0	0	0
20537	8 Feb 22	23:53:00	1	0	1	0	Ct	0	0	0	0	0	0	0	0	0	0	0	2	1	0	0	0	0	0	0	0	0	0	0	0	0	0	0	0	0	0	0	0	0	0
20538	8 Feb 22	23:54:00	1	0	1	0	Ct	0	0	0	0	0	0	0	1	0	0	0	0	0	0	0	0	0	0	0	0	0	0	0	0	0	0	0	0	0	0	0	0	0	0
20539	8 Feb 22	23:55:00	1	0	1	0	Ct	0	0	0	0	0	0	0	0	0	0	0	0	0	0	0	0	0	0	0	0	0	0	0	0	0	0	0	0	0	0	0	0	0	0
20540	8 Feb 22	23:56:00	1	0	1	0	Ct	0	0	0	0	0	0	0	0	0	0	0	0	0	0	0	0	0	0	0	0	0	0	0	0	0	0	0	0	0	0	0	0	0	0
20541	8 Feb 22	23:57:00	1	0	1	0	Ct	0	0	0	0	0	0	0	0	0	0	0	0	0	0	0	0	0	0	0	0	0	0	0	0	0	0	0	0	0	0	0	0	0	0
20542	8 Feb 22	23:58:00	1	0	1	0	Ct	0	0	0	0	0	0	0	0	0	0	0	0	0	0	0	0	0	0	0	0	0	0	0	0	0	0	0	0	0	0	0	0	0	0
20543	8 Feb 22	23:59:00	1	0	1	0	Ct	0	0	0	0	0	0	0	0	0	0	0	1	0	0	0	0	0	0	0	0	0	0	0	0	0	0	0	0	0	0	0	0	0	0
20544	9 Feb 22	00:00:00	1	0	1	0	Ct	0	0	0	0	0	0	0	0	0	0	0	1	0	0	0	0	0	0	0	0	0	0	0	0	0	0	0	0	0	0	0	0	0	0
20545	9 Feb 22	00:01:00	1	0	1	0	Ct	0	0	0	0	0	0	0	0	0	0	0	0	0	0	0	0	0	0	0	0	0	0	0	0	0	0	0	0	0	0	0	0	0	0
20546	9 Feb 22	00:02:00	1	0	1	0	Ct	0	0	0	0	0	0	0	0	0	0	0	1	0	0	0	0	0	0	0	0	0	0	0	0	0	0	0	0	0	0	0	0	0	0
20547	9 Feb 22	00:03:00	1	0	1	0	Ct	0	0	0	0	0	0	0	0	0	0	0	1	0	0	0	0	0	0	0	0	0	0	0	0	0	0	0	0	0	0	0	0	0	0
20548	9 Feb 22	00:04:00	1	0	1	0	Ct	0	0	0	0	0	0	0	0	0	0	0	0	0	0	0	0	0	0	0	0	0	0	0	0	0	0	0	0	0	0	0	0	0	0
20549	9 Feb 22	00:05:00	1	0	1	0	Ct	0	0	0	0	0	0	0	0	0	0	0	0	0	0	0	0	0	0	0	0	0	0	0	0	0	0	0	0	0	0	0	0	0	0
20550	9 Feb 22	00:06:00	1	0	1	0	Ct	0	0	0	0	0	0	0	0	0	0	0	0	0	0	0	0	0	0	0	0	0	0	0	0	0	0	0	0	0	0	0	0	0	0
20551	9 Feb 22	00:07:00	1	0	1	0	Ct	0	0	0	0	0	0	0	0	0	0	0	0	0	0	0	0	0	0	0	0	0	0	0	0	0	0	0	0	0	0	0	0	0	0
20552	9 Feb 22	00:08:00	1	0	1	0	Ct	0	0	0	0	0	0	0	0	0	2	0	0	0	0	0	0	0	0	0	0	0	0	0	0	0	0	0	0	0	0	0	0	0	0
20553	9 Feb 22	00:09:00	1	0	1	0	Ct	0	0	0	0	0	0	0	0	0	0	0	0	0	0	0	0	0	0	0	0	0	0	0	0	0	0	0	0	0	0	0	0	0	0
20554	9 Feb 22	00:10:00	1	0	1	0	Ct	0	0	0	0	0	0	0	0	0	0	0	0	0	0	0	0	0	0	0	0	0	0	0	0	0	0	0	0	0	0	0	0	0	0
20555	9 Feb 22	00:11:00	1	0	1	0	Ct	0	0	0	0	0	0	0	0	0	0	0	0	0	0	0	0	0	0	0	0	0	0	0	0	0	0	0	0	0	0	0	0	0	0
20556	9 Feb 22	00:12:00	1	0	1	0	Ct	0	0	0	0	0	0	0	0	0	0	0	0	0	0	0	0	0	0	0	0	0	0	0	0	0	0	0	0	0	0	0	0	0	0
20557	9 Feb 22	00:13:00	1	0	1	0	Ct	0	0	0	0	0	0	0	0	0	0	0	0	0	0	0	0	0	0	0	0	0	0	0	0	0	0	0	0	0	0	0	0	0	0
20558	9 Feb 22	00:14:00	1	0	1	0	Ct	0	0	0	0	0	0	0	0	0	0	0	0	0	0	0	0	0	0	0	0	0	0	0	0	0	0	0	0	0	0	0	0	0	0
20559	9 Feb 22	00:15:00	1	0	1	0	Ct	0	0	0	0	0	0	0	0	0	0	0	1	0	0	0	0	0	0	0	0	0	0	0	0	0	0	0	0	0	0	0	0	0	0
20560	9 Feb 22	00:16:00	1	0	1	0	Ct	0	0	0	0	0	0	0	0	0	0	0	1	0	0	0	0	0	0	0	0	0	0	0	0	0	0	0	0	0	0	0	0	0	0
20561	9 Feb 22	00:17:00	1	0	1	0	Ct	0	0	0	0	0	0	0	0	0	0	0	0	0	0	0	0	0	0	0	0	0	0	0	0	0	0	0	0	0	0	0	0	0	0
20562	9 Feb 22	00:18:00	1	0	1	0	Ct	0	0	0	0	0	0	0	0	0	0	0	1	0	0	0	0	0	0	0	0	0	0	0	0	0	0	0	0	0	0	0	0	0	0
20563	9 Feb 22	00:19:00	1	0	1	0	Ct	0	0	0	0	0	0	0	0	0	0	0	1	0	0	0	0	0	0	0	0	0	0	0	0	0	0	0	0	0	0	0	0	0	0
20564	9 Feb 22	00:20:00	1	0	1	0	Ct	0	0	0	0	0	0	0	0	0	0	0	0	0	0	0	0	0	0	0	0	0	0	0	0	0	0	0	0	0	0	0	0	0	0
20565	9 Feb 22	00:21:00	1	0	1	0	Ct	0	0	0	0	0	0	0	0	0	0	0	0	0	0	0	0	0	0	0	0	0	0	0	0	0	0	0	0	0	0	0	0	0	0
20566	9 Feb 22	00:22:00	1	0	1	0	Ct	0	0	0	0	0	0	0	0	0	0	0	3	0	0	0	0	0	0	0	0	0	0	0	0	0	0	0	0	0	0	0	0	0	0
20567	9 Feb 22	00:23:00	1	0	1	0	Ct	0	0	0	0	0	0	0	0	0	0	0	0	0	0	0	0	0	0	0	0	0	0	0	0	0	0	0	0	0	0	0	0	0	0
20568	9 Feb 22	00:24:00	1	0	1	0	Ct	0	0	0	0	0	0	0	0	0	0	0	0	0	0	0	0	0	0	0	0	0	0	0	0	0	0	0	0	0	0	0	0	0	0
20569	9 Feb 22	00:25:00	1	0	1	0	Ct	0	0	0	0	0	0	0	0	0	0	0	2	0	0	0	0	0	0	0	0	0	0	0	0	0	0	0	0	0	0	0	0	0	0
20570	9 Feb 22	00:26:00	1	0	1	0	Ct	0	0	0	0	0	0	0	0	0	0	0	0	0	0	0	0	0	0	0	0	0	0	0	0	0	0	0	0	0	0	0	0	0	0
20571	9 Feb 22	00:27:00	1	0	1	0	Ct	0	0	0	0	0	0	0	0	0	0	0	0	0	0	0	0	0	0	0	0	0	0	0	0	0	0	0	0	0	0	0	0	0	0
20572	9 Feb 22	00:28:00	1	0	1	0	Ct	0	0	0	0	0	0	0	0	0	0	0	0	0	0	0	0	0	0	0	0	0	0	0	0	0	0	0	0	0	0	0	0	0	0
20573	9 Feb 22	00:29:00	1	0	1	0	Ct	0	0	0	0	0	0	0	0	0	0	0	0	0	0	0	1	0	0	0	0	0	0	0	0	0	0	0	0	0	0	0	0	0	0
20574	9 Feb 22	00:30:00	1	0	1	0	Ct	0	0	0	0	0	0	0	0	0	0	0	0	0	0	0	0	0	0	0	0	0	0	0	0	0	0	0	0	0	0	0	0	0	0
20575	9 Feb 22	00:31:00	1	0	1	0	Ct	0	0	0	0	0	0	0	0	0	0	0	0	0	0	0	0	0	0	0	0	0	0	0	0	0	0	0	0	0	0	0	0	0	0
20576	9 Feb 22	00:32:00	1	0	1	0	Ct	0	0	0	0	0	0	0	0	0	0	0	0	0	0	0	0	0	0	0	0	0	0	0	0	0	0	0	0	0	0	0	0	0	0
20577	9 Feb 22	00:33:00	1	0	1	0	Ct	0	0	0	0	0	0	0	0	0	0	0	0	0	0	0	0	0	0	0	0	0	0	0	0	0	0	0	0	0	0	0	0	0	0
20578	9 Feb 22	00:34:00	1	0	1	0	Ct	0	0	0	0	0	0	0	0	0	0	0	4	0	0	0	0	0	0	0	0	0	0	0	0	0	0	0	0	0	0	0	0	0	0
20579	9 Feb 22	00:35:00	1	0	1	0	Ct	0	0	0	0	0	0	0	0	0	0	0	0	0	0	0	0	0	0	0	0	0	0	0	0	0	0	0	0	0	0	0	0	0	0
20580	9 Feb 22	00:36:00	1	0	1	0	Ct	0	0	0	0	0	0	0	0	0	0	0	0	0	0	0	0	0	0	0	0	0	0	0	0	0	0	0	0	0	0	0	0	0	0
20581	9 Feb 22	00:37:00	1	0	1	0	Ct	0	0	0	0	0	0	0	0	0	0	0	0	0	0	0	0	0	0	0	0	0	0	0	0	0	0	0	0	0	0	0	0	0	0
20582	9 Feb 22	00:38:00	1	0	1	0	Ct	0	0	0	0	0	0	0	0	0	0	0	0	0	0	0	0	0	0	0	0	0	0	0	0	0	0	0	0	0	0	0	0	0	0
20583	9 Feb 22	00:39:00	1	0	1	0	Ct	0	0	0	0	0	0	0	0	0	0	0	0	0	0	0	0	0	0	0	0	0	0	0	0	0	0	0	0	0	0	0	0	0	0
20584	9 Feb 22	00:40:00	1	0	1	0	Ct	0	0	0	0	0	0	0	0	0	0	0	0	0	0	0	0	0	0	0	0	0	0	0	0	0	0	0	0	0	0	0	0	0	0
20585	9 Feb 22	00:41:00	1	0	1	0	Ct	0	0	0	0	0	0	0	0	0	0	0	1	0	0	0	0	0	0	0	0	0	0	0	0	0	0	0	0	0	0	0	0	0	0
20586	9 Feb 22	00:42:00	1	0	1	0	Ct	0	0	0	0	0	0	0	0	0	0	0	1	0	0	0	0	0	0	0	0	0	0	0	0	0	0	0	0	0	0	0	0	0	0
20587	9 Feb 22	00:43:00	1	0	1	0	Ct	0	0	0	0	0	0	0	0	2	0	0	0	0	0	0	0	0	0	0	0	0	0	0	0	0	0	0	0	0	0	0	0	0	0
20588	9 Feb 22	00:44:00	1	0	1	0	Ct	0	0	0	0	0	0	0	0	0	0	0	0	0	0	0	0	0	0	0	0	0	0	0	0	0	0	0	0	0	0	0	0	0	0
20589	9 Feb 22	00:45:00	1	0	1	0	Ct	0	0	0	0	0	0	0	0	0	0	0	0	0	0	0	0	0	0	0	0	0	0	0	0	0	0	0	0	0	0	0	0	0	0
20590	9 Feb 22	00:46:00	1	0	1	0	Ct	0	0	0	0	0	0	0	0	0	0	0	1	0	0	0	0	0	0	0	0	0	0	0	0	0	0	0	0	0	0	0	0	0	0
20591	9 Feb 22	00:47:00	1	0	1	0	Ct	0	0	0	0	0	0	0	0	2	0	0	1	0	0	0	0	0	0	0	0	0	0	0	0	0	0	0	0	0	0	0	0	0	0
20592	9 Feb 22	00:48:00	1	0	1	0	Ct	0	0	0	0	0	0	0	0	1	0	0	0	0	0	0	0	0	0	0	0	0	0	0	0	0	0	0	0	0	0	0	0	0	0
20593	9 Feb 22	00:49:00	1	0	1	0	Ct	0	0	0	0	0	0	0	0	2	0	0	1	0	0	0	0	0	0	0	0	0	0	0	0	0	0	0	0	0	0	0	0	0	0
20594	9 Feb 22	00:50:00	1	0	1	0	Ct	0	0	0	0	0	0	0	0	0	0	0	2	0	0	0	0	0	0	0	0	0	0	0	0	0	0	0	0	0	0	0	0	0	0
20595	9 Feb 22	00:51:00	1	0	1	0	Ct	0	0	0	0	0	0	0	0	0	0	0	1	0	0	0	0	0	0	0	0	0	0	0	0	0	0	0	0	0	0	0	0	0	0
20596	9 Feb 22	00:52:00	1	0	1	0	Ct	0	0	0	0	0	0	0	0	2	0	0	0	0	0	0	0	0	0	0	0	0	0	0	0	0	0	0	0	0	0	0	0	0	0
20597	9 Feb 22	00:53:00	1	0	1	0	Ct	0	0	0	0	0	0	0	0	0	0	0	1	0	0	0	0	0	0	0	0	0	0	0	0	0	0	0	0	0	0	0	0	0	0
20598	9 Feb 22	00:54:00	1	0	1	0	Ct	0	0	0	0	0	0	0	0	1	0	0	1	0	0	0	0	0	0	0	0	0	0	0	0	0	0	0	0	0	0	0	0	0	0
20599	9 Feb 22	00:55:00	1	0	1	0	Ct	0	0	0	0	0	0	0	0	1	0	0	0	0	0	0	0	0	0	0	0	0	0	0	0	0	0	0	0	0	0	0	0	0	0
20600	9 Feb 22	00:56:00	1	0	1	0	Ct	0	0	0	0	0	0	0	0	0	0	0	1	0	0	0	0	0	0	0	0	0	0	0	0	0	0	0	0	0	0	0	0	0	0
20601	9 Feb 22	00:57:00	1	0	1	0	Ct	0	0	0	0	0	0	0	0	0	0	0	0	0	0	0	0	0	0	0	0	0	0	0	0	0	0	0	0	0	0	0	0	0	0
20602	9 Feb 22	00:58:00	1	0	1	0	Ct	0	0	0	0	0	0	0	0	0	0	0	0	0	0	0	0	0	0	0	0	0	0	0	0	0	0	0	0	0	0	0	0	0	0
20603	9 Feb 22	00:59:00	1	0	1	0	Ct	0	0	0	0	0	0	0	0	1	0	0	0	0	0	0	0	0	0	0	0	0	0	0	0	0	0	0	0	0	0	0	0	0	0
20604	9 Feb 22	01:00:00	1	0	1	0	Ct	0	0	0	0	0	0	0	0	0	0	0	0	0	0	0	0	0	0	0	0	0	0	0	0	0	0	0	0	0	0	0	0	0	0
20605	9 Feb 22	01:01:00	1	0	1	0	Ct	0	0	0	0	0	0	0	0	1	0	0	0	0	0	0	0	0	0	0	0	0	0	0	0	0	0	0	0	0	0	0	0	0	0
20606	9 Feb 22	01:02:00	1	0	1	0	Ct	0	0	0	0	0	0	0	0	0	0	0	0	0	0	0	0	0	0	0	0	0	0	0	0	0	0	0	0	0	0	0	0	0	0
20607	9 Feb 22	01:03:00	1	0	1	0	Ct	0	0	0	0	0	0	0	0	1	0	0	1	0	0	0	0	0	0	0	0	0	0	0	0	0	0	0	0	0	0	0	0	0	0
20608	9 Feb 22	01:04:00	1	0	1	0	Ct	0	0	0	0	0	0	0	0	0	0	0	1	0	0	0	0	0	0	0	0	0	0	0	0	0	0	0	0	0	0	0	0	0	0
20609	9 Feb 22	01:05:00	1	0	1	0	Ct	0	0	0	0	0	0	0	0	0	0	0	0	0	0	0	0	0	0	0	0	0	0	0	0	0	0	0	0	0	0	0	0	0	0
20610	9 Feb 22	01:06:00	1	0	1	0	Ct	0	0	0	0	0	0	0	0	0	0	0	1	0	0	0	0	0	0	0	0	0	0	0	0	0	0	0	0	0	0	0	0	0	0
20611	9 Feb 22	01:07:00	1	0	1	0	Ct	0	0	0	0	0	0	0	0	0	0	0	1	0	0	0	0	0	0	0	0	0	0	0	0	0	0	0	0	0	0	0	0	0	0
20612	9 Feb 22	01:08:00	1	0	1	0	Ct	0	0	0	0	0	0	0	0	0	0	0	1	0	0	0	0	0	0	0	0	0	0	0	0	0	0	0	0	0	0	0	0	0	0
20613	9 Feb 22	01:09:00	1	0	1	0	Ct	0	0	0	0	0	0	0	0	0	0	0	0	0	0	0	0	0	0	0	0	0	0	0	0	0	0	0	0	0	0	0	0	0	0
20614	9 Feb 22	01:10:00	1	0	1	0	Ct	0	0	0	0	0	0	0	0	0	0	0	1	0	0	0	0	0	0	0	0	0	0	0	0	0	0	0	0	0	0	0	0	0	0
20615	9 Feb 22	01:11:00	1	0	1	0	Ct	0	0	0	0	0	0	0	0	2	0	0	2	0	0	0	0	0	0	0	0	0	0	0	0	0	0	0	0	0	0	0	0	0	0
20616	9 Feb 22	01:12:00	1	0	1	0	Ct	0	0	0	0	0	0	0	0	1	0	0	1	0	0	0	0	0	0	0	0	0	0	0	0	0	0	0	0	0	0	0	0	0	0
20617	9 Feb 22	01:13:00	1	0	1	0	Ct	0	0	0	0	0	0	0	0	1	0	0	0	0	0	0	0	0	0	0	0	0	0	0	0	0	0	0	0	0	0	0	0	0	0
20618	9 Feb 22	01:14:00	1	0	1	0	Ct	0	0	0	0	0	0	0	0	0	0	0	2	0	0	0	0	0	0	0	0	0	0	0	0	0	0	0	0	0	0	0	0	0	0
20619	9 Feb 22	01:15:00	1	0	1	0	Ct	0	0	0	0	0	0	0	0	0	0	0	0	0	0	0	0	0	0	0	0	0	0	0	0	0	0	0	0	0	0	0	0	0	0
20620	9 Feb 22	01:16:00	1	0	1	0	Ct	0	0	0	0	0	0	0	0	0	0	0	0	0	0	0	0	0	0	0	0	0	0	0	0	0	0	0	0	0	0	0	0	0	0
20621	9 Feb 22	01:17:00	1	0	1	0	Ct	0	0	0	0	0	0	0	0	0	0	0	2	0	0	0	0	0	0	0	0	0	0	0	0	0	0	0	0	0	0	0	0	0	0
20622	9 Feb 22	01:18:00	1	0	1	0	Ct	0	0	0	0	0	0	0	0	0	0	0	0	0	0	0	0	0	0	0	0	0	0	0	0	0	0	0	0	0	0	0	0	0	0
20623	9 Feb 22	01:19:00	1	0	1	0	Ct	0	0	0	0	0	0	0	0	0	0	0	0	0	0	0	0	0	0	0	0	0	0	0	0	0	0	0	0	0	0	0	0	0	0
20624	9 Feb 22	01:20:00	1	0	1	0	Ct	0	0	0	0	0	0	0	0	0	0	0	2	0	0	0	0	0	0	0	0	0	0	0	0	0	0	0	0	0	0	0	0	0	0
20625	9 Feb 22	01:21:00	1	0	1	0	Ct	0	0	0	0	0	0	0	0	0	0	0	1	0	0	0	0	0	0	0	0	0	0	0	0	0	0	0	0	0	0	0	0	0	0
20626	9 Feb 22	01:22:00	1	0	1	0	Ct	0	0	0	0	0	0	0	0	0	0	0	1	0	0	0	0	0	0	0	0	0	0	0	0	0	0	0	0	0	0	0	0	0	0
20627	9 Feb 22	01:23:00	1	0	1	0	Ct	0	0	0	0	0	0	0	0	0	0	0	2	0	0	0	0	0	0	0	0	0	0	0	0	0	0	0	0	0	0	0	0	0	0
20628	9 Feb 22	01:24:00	1	0	1	0	Ct	0	0	0	0	0	0	0	0	0	0	0	2	0	0	0	0	0	0	0	0	0	0	0	0	0	0	0	0	0	0	0	0	0	0
20629	9 Feb 22	01:25:00	1	0	1	0	Ct	0	0	0	0	0	0	0	0	0	0	0	0	0	0	0	0	0	0	0	0	0	0	0	0	0	0	0	0	0	0	0	0	0	0
20630	9 Feb 22	01:26:00	1	0	1	0	Ct	0	0	0	0	0	0	0	0	0	0	0	0	0	0	0	0	0	0	0	0	0	0	0	0	0	0	0	0	0	0	0	0	0	0
20631	9 Feb 22	01:27:00	1	0	1	0	Ct	0	0	0	0	0	0	0	0	0	0	0	2	0	0	0	0	0	0	0	0	0	0	0	0	0	0	0	0	0	0	0	0	0	0
20632	9 Feb 22	01:28:00	1	0	1	0	Ct	0	0	0	0	0	0	0	0	0	0	0	0	0	0	0	0	0	0	0	0	0	0	0	0	0	0	0	0	0	0	0	0	0	0
20633	9 Feb 22	01:29:00	1	0	1	0	Ct	0	0	0	0	0	0	0	0	0	0	0	2	0	0	0	0	0	0	0	0	0	0	0	0	0	0	0	0	0	0	0	0	0	0
20634	9 Feb 22	01:30:00	1	0	1	0	Ct	0	0	0	0	0	0	0	0	0	0	0	0	0	0	0	0	0	0	0	0	0	0	0	0	0	0	0	0	0	0	0	0	0	0
20635	9 Feb 22	01:31:00	1	0	1	0	Ct	0	0	0	0	0	0	0	0	0	0	0	0	0	0	0	0	0	0	0	0	0	0	0	0	0	0	0	0	0	0	0	0	0	0
20636	9 Feb 22	01:32:00	1	0	1	0	Ct	0	0	0	0	0	0	0	0	0	0	0	0	0	0	0	0	0	0	0	0	0	0	0	0	0	0	0	0	0	0	0	0	0	0
20637	9 Feb 22	01:33:00	1	0	1	0	Ct	0	0	0	0	0	0	0	0	0	0	0	2	0	0	0	0	0	0	0	0	0	0	0	0	0	0	0	0	0	0	0	0	0	0
20638	9 Feb 22	01:34:00	1	0	1	0	Ct	0	0	0	0	0	0	0	0	0	0	0	2	0	0	0	0	0	0	0	0	0	0	0	0	0	0	0	0	0	0	0	0	0	0
20639	9 Feb 22	01:35:00	1	0	1	0	Ct	0	0	0	0	0	0	0	0	0	0	0	0	0	0	0	0	0	0	0	0	0	0	0	0	0	0	0	0	0	0	0	0	0	0
20640	9 Feb 22	01:36:00	1	0	1	0	Ct	0	0	0	0	0	0	0	0	0	0	0	0	0	0	0	0	0	0	0	0	0	0	0	0	0	0	0	0	0	0	0	0	0	0
20641	9 Feb 22	01:37:00	1	0	1	0	Ct	0	0	0	0	0	0	0	0	0	0	0	0	0	0	0	0	0	0	0	0	0	0	0	0	0	0	0	0	0	0	0	0	0	0
20642	9 Feb 22	01:38:00	1	0	1	0	Ct	0	0	0	0	0	0	0	0	0	0	0	0	0	0	0	0	0	0	0	0	0	0	0	0	0	0	0	0	0	0	0	0	0	0
20643	9 Feb 22	01:39:00	1	0	1	0	Ct	0	0	0	0	0	0	0	0	0	0	0	0	0	0	0	0	0	0	0	0	0	0	0	0	0	0	0	0	0	0	0	0	0	0
20644	9 Feb 22	01:40:00	1	0	1	0	Ct	0	0	0	0	0	0	0	0	0	0	0	2	0	0	0	0	0	0	0	0	0	0	0	0	0	0	0	0	0	0	0	0	0	0
20645	9 Feb 22	01:41:00	1	0	1	0	Ct	0	0	0	0	0	0	0	0	0	0	0	2	0	0	0	0	0	0	0	0	0	0	0	0	0	0	0	0	0	0	0	0	0	0
20646	9 Feb 22	01:42:00	1	0	1	0	Ct	0	0	0	0	0	0	0	0	0	0	0	2	0	0	0	0	0	0	0	0	0	0	0	0	0	0	0	0	0	0	0	0	0	0
20647	9 Feb 22	01:43:00	1	0	1	0	Ct	0	0	0	0	0	0	0	0	0	0	0	2	0	0	0	0	0	0	0	0	0	0	0	0	0	0	0	0	0	0	0	0	0	0
20648	9 Feb 22	01:44:00	1	0	1	0	Ct	0	0	0	0	0	0	0	0	0	0	0	0	0	0	0	0	0	0	0	0	0	0	0	0	0	0	0	0	0	0	0	0	0	0
20649	9 Feb 22	01:45:00	1	0	1	0	Ct	0	0	0	0	0	0	0	0	0	0	0	0	0	0	0	0	0	0	0	0	0	0	0	0	0	0	0	0	0	0	0	0	0	0
20650	9 Feb 22	01:46:00	1	0	1	0	Ct	0	0	0	0	0	0	0	0	0	0	0	2	0	0	0	0	0	0	0	0	0	0	0	0	0	0	0	0	0	0	0	0	0	0
20651	9 Feb 22	01:47:00	1	0	1	0	Ct	0	0	0	0	0	0	0	0	0	0	0	0	0	0	0	0	0	0	0	0	0	0	0	0	0	0	0	0	0	0	0	0	0	0
20652	9 Feb 22	01:48:00	1	0	1	0	Ct	0	0	0	0	0	0	0	0	0	0	0	0	0	0	0	0	0	0	0	0	0	0	0	0	0	0	0	0	0	0	0	0	0	0
20653	9 Feb 22	01:49:00	1	0	1	0	Ct	0	0	0	0	0	0	0	0	0	0	0	7	0	0	0	0	0	0	0	0	0	0	0	0	0	0	0	0	0	0	0	0	0	0
20654	9 Feb 22	01:50:00	1	0	1	0	Ct	0	0	0	0	0	0	0	0	0	0	0	1	0	0	0	0	0	0	0	0	0	0	0	0	0	0	0	0	0	0	0	0	0	0
20655	9 Feb 22	01:51:00	1	0	1	0	Ct	0	0	0	0	0	0	0	0	0	0	0	0	0	0	0	0	0	0	0	0	0	0	0	0	0	0	0	0	0	0	0	0	0	0
20656	9 Feb 22	01:52:00	1	0	1	0	Ct	0	0	0	0	0	0	0	0	0	0	0	0	0	0	0	0	0	0	0	0	0	0	0	0	0	0	0	0	0	0	0	0	0	0
20657	9 Feb 22	01:53:00	1	0	1	0	Ct	0	0	0	0	0	0	0	0	0	0	0	0	0	0	0	0	0	0	0	0	0	0	0	0	0	0	0	0	0	0	0	0	0	0
20658	9 Feb 22	01:54:00	1	0	1	0	Ct	0	0	0	1	0	0	0	0	0	0	0	0	0	0	0	0	0	0	0	0	0	0	0	0	0	0	0	0	0	0	0	0	0	0
20659	9 Feb 22	01:55:00	1	0	1	0	Ct	0	0	0	0	0	0	0	0	0	0	0	0	0	0	0	0	0	0	0	0	0	0	0	0	0	0	0	0	0	0	0	0	0	0
20660	9 Feb 22	01:56:00	1	0	1	0	Ct	0	0	0	0	0	0	0	0	0	0	0	0	0	0	0	0	0	0	0	0	0	0	0	0	0	0	0	0	0	0	0	0	0	0
20661	9 Feb 22	01:57:00	1	0	1	0	Ct	0	0	0	0	0	0	0	0	0	0	0	0	0	0	0	0	0	0	0	0	0	0	0	0	0	0	0	0	0	0	0	0	0	0
20662	9 Feb 22	01:58:00	1	0	1	0	Ct	0	0	0	0	0	0	0	0	0	0	0	0	0	0	0	0	0	0	0	0	0	0	0	0	0	0	0	0	0	0	0	0	0	0
20663	9 Feb 22	01:59:00	1	0	1	0	Ct	0	0	0	0	0	0	0	0	0	0	0	0	0	0	0	0	0	0	0	0	0	0	0	0	0	0	0	0	0	0	0	0	0	0
20664	9 Feb 22	02:00:00	1	0	1	0	Ct	0	0	0	0	0	0	0	0	0	0	0	0	0	0	0	0	0	0	0	0	0	0	0	0	0	0	0	0	0	0	0	0	0	0
20665	9 Feb 22	02:01:00	1	0	1	0	Ct	0	0	0	0	0	0	0	0	0	0	0	2	0	0	0	0	0	0	0	0	0	0	0	0	0	0	0	0	0	0	0	0	0	0
20666	9 Feb 22	02:02:00	1	0	1	0	Ct	0	0	0	0	0	0	0	0	0	0	0	0	0	0	0	0	0	0	0	0	0	0	0	0	0	0	0	0	0	0	0	0	0	0
20667	9 Feb 22	02:03:00	1	0	1	0	Ct	0	0	0	1	0	0	0	0	0	0	0	0	0	0	0	0	0	0	0	0	0	0	0	0	0	0	0	0	0	0	0	0	0	0
20668	9 Feb 22	02:04:00	1	0	1	0	Ct	0	0	0	1	0	0	0	0	0	0	0	0	0	0	0	0	0	0	0	0	0	0	0	0	0	0	0	0	0	0	0	0	0	0
20669	9 Feb 22	02:05:00	1	0	1	0	Ct	0	0	0	0	0	0	0	0	0	0	0	0	0	0	0	0	0	0	0	0	0	0	0	0	0	0	0	0	0	0	0	0	0	0
20670	9 Feb 22	02:06:00	1	0	1	0	Ct	0	0	0	0	0	0	0	0	0	0	0	1	0	0	0	0	0	0	0	0	0	0	0	0	0	0	0	0	0	0	0	0	0	0
20671	9 Feb 22	02:07:00	1	0	1	0	Ct	0	0	0	0	0	0	0	0	0	0	0	0	0	0	0	0	0	0	0	0	0	0	0	0	0	0	0	0	0	0	0	0	0	0
20672	9 Feb 22	02:08:00	1	0	1	0	Ct	0	0	0	0	0	0	0	0	0	0	0	0	0	0	0	0	0	0	0	0	0	0	0	0	0	0	0	0	0	0	0	0	0	0
20673	9 Feb 22	02:09:00	1	0	1	0	Ct	0	0	0	0	0	0	0	0	0	1	0	0	0	0	0	0	0	0	0	0	0	0	0	0	0	0	0	0	0	0	0	0	0	0
20674	9 Feb 22	02:10:00	1	0	1	0	Ct	0	0	0	0	0	0	0	0	0	0	0	0	0	0	0	0	0	0	0	0	0	0	0	0	0	0	0	0	0	0	0	0	0	0
20675	9 Feb 22	02:11:00	1	0	1	0	Ct	0	0	0	0	0	0	0	0	0	0	1	0	0	0	0	0	0	0	0	0	0	0	0	0	0	0	0	0	0	0	0	0	0	0
20676	9 Feb 22	02:12:00	1	0	1	0	Ct	0	0	0	1	0	0	0	0	0	0	0	0	0	0	0	0	0	0	0	0	0	0	0	0	0	0	0	0	0	0	0	0	0	0
20677	9 Feb 22	02:13:00	1	0	1	0	Ct	0	0	0	0	0	0	0	0	0	0	0	0	0	0	0	0	0	0	0	0	0	0	0	0	0	0	0	0	0	0	0	0	0	0
20678	9 Feb 22	02:14:00	1	0	1	0	Ct	0	0	0	0	0	0	0	0	0	1	0	2	0	0	0	0	0	0	0	0	0	0	0	0	0	0	0	0	0	0	0	0	0	0
20679	9 Feb 22	02:15:00	1	0	1	0	Ct	0	0	0	1	0	0	0	0	0	2	0	1	0	0	0	0	0	0	0	0	0	0	0	0	0	0	0	0	0	0	0	0	0	0
20680	9 Feb 22	02:16:00	1	0	1	0	Ct	0	0	0	0	0	0	0	0	0	0	0	0	0	0	0	0	0	0	0	0	0	0	0	0	0	0	0	0	0	0	0	0	0	0
20681	9 Feb 22	02:17:00	1	0	1	0	Ct	0	0	0	0	0	0	0	0	0	2	0	0	0	0	0	0	0	0	0	0	0	0	0	0	0	0	0	0	0	0	0	0	0	0
20682	9 Feb 22	02:18:00	1	0	1	0	Ct	0	0	0	1	0	0	0	0	0	0	0	0	0	0	0	0	0	0	0	0	0	0	0	0	0	0	0	0	0	0	0	0	0	0
20683	9 Feb 22	02:19:00	1	0	1	0	Ct	0	0	0	0	0	0	0	0	0	0	0	0	0	0	0	0	0	0	0	0	0	0	0	0	0	0	0	0	0	0	0	0	0	0
20684	9 Feb 22	02:20:00	1	0	1	0	Ct	0	0	0	1	0	0	0	0	0	0	0	0	0	0	0	0	0	0	0	0	0	0	0	0	0	0	0	0	0	0	0	0	0	0
20685	9 Feb 22	02:21:00	1	0	1	0	Ct	0	0	0	0	0	0	0	0	0	0	0	0	0	0	0	0	0	0	0	0	0	0	0	0	0	0	0	0	0	0	0	0	0	0
20686	9 Feb 22	02:22:00	1	0	1	0	Ct	0	0	0	0	0	0	0	0	0	0	0	0	0	0	0	0	0	0	0	0	0	0	0	0	0	0	0	0	0	0	0	0	0	0
20687	9 Feb 22	02:23:00	1	0	1	0	Ct	0	0	0	0	0	0	0	0	0	0	0	0	0	0	0	0	0	0	0	0	0	0	0	0	0	0	0	0	0	0	0	0	0	0
20688	9 Feb 22	02:24:00	1	0	1	0	Ct	0	0	0	0	0	0	0	0	0	0	0	0	0	0	0	0	0	0	0	0	0	0	0	0	0	0	0	0	0	0	0	0	0	0
20689	9 Feb 22	02:25:00	1	0	1	0	Ct	0	0	0	0	0	0	0	0	0	0	0	0	0	0	0	0	0	0	0	0	0	0	0	0	0	0	0	0	0	0	0	0	0	0
20690	9 Feb 22	02:26:00	1	0	1	0	Ct	0	0	0	0	0	0	0	0	0	0	0	0	0	0	0	0	0	0	0	0	0	0	0	0	0	0	0	0	0	0	0	0	0	0
20691	9 Feb 22	02:27:00	1	0	1	0	Ct	0	0	0	1	0	1	0	0	0	1	0	0	0	0	0	0	0	0	0	0	0	0	0	0	0	0	0	0	0	0	0	0	0	0
20692	9 Feb 22	02:28:00	1	0	1	0	Ct	0	0	0	0	0	0	0	0	0	1	0	0	0	0	0	0	0	0	0	0	0	0	0	0	0	0	0	0	0	0	0	0	0	0
20693	9 Feb 22	02:29:00	1	0	1	0	Ct	0	0	0	1	0	0	0	0	0	0	0	0	0	0	0	0	0	0	0	0	0	0	0	0	0	0	0	0	0	0	0	0	0	0
20694	9 Feb 22	02:30:00	1	0	1	0	Ct	0	0	0	0	0	0	0	0	0	0	0	0	0	0	0	0	0	0	0	0	0	0	0	0	0	0	0	0	0	0	0	0	0	0
20695	9 Feb 22	02:31:00	1	0	1	0	Ct	0	0	0	0	0	0	0	0	0	0	0	0	0	0	0	0	0	0	0	0	0	0	0	0	0	0	0	0	0	0	0	0	0	0
20696	9 Feb 22	02:32:00	1	0	1	0	Ct	0	0	0	0	0	0	0	0	0	0	0	0	0	0	0	0	0	0	0	0	0	0	0	0	0	0	0	0	0	0	0	0	0	0
20697	9 Feb 22	02:33:00	1	0	1	0	Ct	0	0	0	0	0	0	0	0	0	0	0	0	0	0	0	0	0	0	0	0	0	0	0	0	0	0	0	0	0	0	0	0	0	0
20698	9 Feb 22	02:34:00	1	0	1	0	Ct	0	0	0	0	0	0	0	0	0	0	0	0	0	0	0	0	0	0	0	0	0	0	0	0	0	0	0	0	0	0	0	0	0	0
20699	9 Feb 22	02:35:00	1	0	1	0	Ct	0	0	0	0	0	0	0	0	0	0	0	0	0	0	0	0	0	0	0	0	0	0	0	0	0	0	0	0	0	0	0	0	0	0
20700	9 Feb 22	02:36:00	1	0	1	0	Ct	0	0	0	0	0	0	0	0	0	0	0	0	0	0	0	0	0	0	0	0	0	0	0	0	0	0	0	0	0	0	0	0	0	0
20701	9 Feb 22	02:37:00	1	0	1	0	Ct	0	0	0	0	0	0	0	0	0	0	0	0	0	0	0	0	0	0	0	0	0	0	0	0	0	0	0	0	0	0	0	0	0	0
20702	9 Feb 22	02:38:00	1	0	1	0	Ct	0	0	0	0	0	0	0	0	0	0	0	0	0	0	0	0	0	0	0	0	0	0	0	0	0	0	0	0	0	0	0	0	0	0
20703	9 Feb 22	02:39:00	1	0	1	0	Ct	0	0	0	0	0	0	0	0	0	0	0	0	0	0	0	0	0	0	0	0	0	0	0	0	0	0	0	0	0	0	0	0	0	0
20704	9 Feb 22	02:40:00	1	0	1	0	Ct	0	0	0	0	0	0	0	0	0	0	0	0	0	0	0	0	0	0	0	0	0	0	0	0	0	0	0	0	0	0	0	0	0	0
20705	9 Feb 22	02:41:00	1	0	1	0	Ct	0	0	0	1	0	0	0	0	0	0	0	0	0	0	0	0	0	0	0	0	0	0	0	0	0	0	0	0	0	0	0	0	0	0
20706	9 Feb 22	02:42:00	1	0	1	0	Ct	0	0	0	0	0	0	0	0	0	0	0	0	0	0	0	0	0	0	0	0	0	0	0	0	0	0	0	0	0	0	0	0	0	0
20707	9 Feb 22	02:43:00	1	0	1	0	Ct	0	0	0	1	0	0	0	0	0	0	0	0	0	0	0	0	0	0	0	0	0	0	0	0	0	0	0	0	0	0	0	0	0	0
20708	9 Feb 22	02:44:00	1	0	1	0	Ct	0	0	0	0	0	0	0	0	0	0	0	0	0	0	0	0	0	0	0	0	0	0	0	0	0	0	0	0	0	0	0	0	0	0
20709	9 Feb 22	02:45:00	1	0	1	0	Ct	0	0	0	0	0	0	0	0	0	0	0	0	0	0	0	0	0	0	0	0	0	0	0	0	0	0	0	0	0	0	0	0	0	0
20710	9 Feb 22	02:46:00	1	0	1	0	Ct	0	0	0	0	0	0	0	0	0	0	0	0	0	0	0	0	0	0	0	0	0	0	0	0	0	0	0	0	0	0	0	0	0	0
20711	9 Feb 22	02:47:00	1	0	1	0	Ct	0	0	0	0	0	0	0	0	0	0	0	0	0	0	0	0	0	0	0	0	0	0	0	0	0	0	0	0	0	0	0	0	0	0
20712	9 Feb 22	02:48:00	1	0	1	0	Ct	0	0	0	0	0	0	0	0	0	0	0	0	0	0	0	0	0	0	0	0	0	0	0	0	0	0	0	0	0	0	0	0	0	0
20713	9 Feb 22	02:49:00	1	0	1	0	Ct	0	0	0	0	0	1	0	0	0	0	0	0	0	0	0	0	0	0	0	0	0	0	0	0	0	0	0	0	0	0	0	0	0	0
20714	9 Feb 22	02:50:00	1	0	1	0	Ct	0	0	0	0	0	0	0	0	0	0	0	0	0	0	0	0	0	0	0	0	0	0	0	0	0	0	0	0	0	0	0	0	0	0
20715	9 Feb 22	02:51:00	1	0	1	0	Ct	0	0	0	0	0	0	0	0	0	0	0	0	0	0	0	0	0	0	0	0	0	0	0	0	0	0	0	0	0	0	0	0	0	0
20716	9 Feb 22	02:52:00	1	0	1	0	Ct	0	0	0	0	0	4	0	0	0	0	0	0	0	0	0	0	0	0	0	0	0	0	0	0	0	0	0	0	0	0	0	0	0	0
20717	9 Feb 22	02:53:00	1	0	1	0	Ct	0	0	0	0	0	0	0	0	0	0	0	0	0	0	0	0	0	0	0	0	0	0	0	0	0	0	0	0	0	0	0	0	0	0
20718	9 Feb 22	02:54:00	1	0	1	0	Ct	0	0	0	0	0	1	0	0	0	0	0	0	0	0	0	0	0	0	0	0	0	0	0	0	0	0	0	0	0	0	0	0	0	0
20719	9 Feb 22	02:55:00	1	0	1	0	Ct	0	0	0	0	0	0	0	0	0	0	0	0	0	0	0	0	0	0	0	0	0	0	0	0	0	0	0	0	0	0	0	0	0	0
20720	9 Feb 22	02:56:00	1	0	1	0	Ct	0	0	0	0	0	0	0	0	0	0	0	0	0	0	0	0	0	0	0	0	0	0	0	0	0	0	0	0	0	0	0	0	0	0
20721	9 Feb 22	02:57:00	1	0	1	0	Ct	0	0	0	0	0	0	0	0	0	0	0	0	0	0	0	0	0	0	0	0	0	0	0	0	0	0	0	0	0	0	0	0	0	0
20722	9 Feb 22	02:58:00	1	0	1	0	Ct	0	0	0	0	0	0	0	0	0	0	0	0	0	0	0	0	0	0	0	0	0	0	0	0	0	0	0	0	0	0	0	0	0	0
20723	9 Feb 22	02:59:00	1	0	1	0	Ct	0	0	0	0	0	0	0	0	0	0	0	0	0	0	0	0	0	0	0	0	0	0	0	0	0	0	0	0	0	0	0	0	0	0
20724	9 Feb 22	03:00:00	1	0	1	0	Ct	0	0	0	0	0	0	0	0	0	0	0	0	0	0	0	0	0	0	0	0	0	0	0	0	0	0	0	0	0	0	0	0	0	0
20725	9 Feb 22	03:01:00	1	0	1	0	Ct	0	0	0	0	0	0	0	0	0	0	0	0	0	0	0	0	0	0	0	0	0	0	0	0	0	0	0	0	0	0	0	0	0	0
20726	9 Feb 22	03:02:00	1	0	1	0	Ct	0	0	0	0	0	0	0	0	0	0	0	0	0	0	0	0	0	0	0	0	0	0	0	0	0	0	0	0	0	0	0	0	0	0
20727	9 Feb 22	03:03:00	1	0	1	0	Ct	0	0	0	0	0	0	0	0	0	0	0	0	0	0	0	0	0	0	0	0	0	0	0	0	0	0	0	0	0	0	0	0	0	0
20728	9 Feb 22	03:04:00	1	0	1	0	Ct	0	0	0	0	0	0	0	0	0	0	0	0	0	0	0	0	0	0	0	0	0	0	0	0	0	0	0	0	0	0	0	0	0	0
20729	9 Feb 22	03:05:00	1	0	1	0	Ct	0	0	0	0	0	0	0	0	0	0	0	0	0	0	0	0	0	0	0	0	0	0	0	0	0	0	0	0	0	0	0	0	0	0
20730	9 Feb 22	03:06:00	1	0	1	0	Ct	0	0	0	0	0	0	0	0	0	0	0	0	0	0	0	0	0	0	0	0	0	0	0	0	0	0	0	0	0	0	0	0	0	0
20731	9 Feb 22	03:07:00	1	0	1	0	Ct	0	0	0	0	0	0	0	0	0	0	0	0	0	0	0	0	0	0	0	0	0	0	0	0	0	0	0	0	0	0	0	0	0	0
20732	9 Feb 22	03:08:00	1	0	1	0	Ct	0	0	0	0	0	0	0	0	0	0	0	0	0	0	0	0	0	0	0	0	0	0	0	0	0	0	0	0	0	0	0	0	0	0
20733	9 Feb 22	03:09:00	1	0	1	0	Ct	0	0	0	0	0	0	0	0	0	0	0	0	0	0	0	0	0	0	0	0	0	0	0	0	0	0	0	0	0	0	0	0	0	0
20734	9 Feb 22	03:10:00	1	0	1	0	Ct	0	0	0	0	0	0	0	0	0	0	0	0	0	0	0	0	0	0	0	0	0	0	0	0	0	0	0	0	0	0	0	0	0	0
20735	9 Feb 22	03:11:00	1	0	1	0	Ct	0	0	0	0	0	0	0	0	0	0	0	0	0	0	0	0	0	0	0	0	0	0	0	0	0	0	0	0	0	0	0	0	0	0
20736	9 Feb 22	03:12:00	1	0	1	0	Ct	0	0	0	0	0	0	0	0	0	0	0	0	0	0	0	0	0	0	0	0	0	0	0	0	0	0	0	0	0	0	0	0	0	0
20737	9 Feb 22	03:13:00	1	0	1	0	Ct	0	0	0	0	0	0	0	0	0	0	0	0	0	0	0	0	0	0	0	0	0	0	0	0	0	0	0	0	0	0	0	0	0	0
20738	9 Feb 22	03:14:00	1	0	1	0	Ct	0	0	0	0	0	0	0	0	0	0	0	0	0	0	0	0	0	0	0	0	0	0	0	0	0	0	0	0	0	0	0	0	0	0
20739	9 Feb 22	03:15:00	1	0	1	0	Ct	0	0	0	0	0	0	0	0	0	0	0	0	0	0	0	0	0	0	0	0	0	0	0	0	0	0	0	0	0	0	0	0	0	0
20740	9 Feb 22	03:16:00	1	0	1	0	Ct	0	0	0	0	0	0	0	0	0	0	0	0	0	0	0	0	0	0	0	0	0	0	0	0	0	0	0	0	0	0	0	0	0	0
20741	9 Feb 22	03:17:00	1	0	1	0	Ct	0	0	0	0	0	0	0	0	0	0	0	0	0	0	0	0	0	0	0	0	0	0	0	0	0	0	0	0	0	0	0	0	0	0
20742	9 Feb 22	03:18:00	1	0	1	0	Ct	0	0	0	0	0	0	0	0	0	0	0	0	0	0	0	0	0	0	0	0	0	0	0	0	0	0	0	0	0	0	0	0	0	0
20743	9 Feb 22	03:19:00	1	0	1	0	Ct	0	0	0	0	0	0	0	0	0	0	0	0	0	0	0	0	0	0	0	0	0	0	0	0	0	0	0	0	0	0	0	0	0	0
20744	9 Feb 22	03:20:00	1	0	1	0	Ct	0	0	0	0	0	0	0	0	0	0	0	0	0	0	0	0	0	0	0	0	0	0	0	0	0	0	0	0	0	0	0	0	0	0
20745	9 Feb 22	03:21:00	1	0	1	0	Ct	0	0	0	0	0	0	0	0	0	0	0	0	0	0	0	0	0	0	0	0	0	0	0	0	0	0	0	0	0	0	0	0	0	0
20746	9 Feb 22	03:22:00	1	0	1	0	Ct	0	0	0	0	0	0	0	0	0	0	0	0	0	0	0	0	0	0	0	0	0	0	0	0	0	0	0	0	0	0	0	0	0	0
20747	9 Feb 22	03:23:00	1	0	1	0	Ct	0	0	0	0	0	0	0	0	0	0	0	0	0	0	0	0	0	0	0	0	0	0	0	0	0	0	0	0	0	0	0	0	0	0
20748	9 Feb 22	03:24:00	1	0	1	0	Ct	0	0	0	0	0	0	0	0	0	0	0	0	0	0	0	0	0	0	0	0	0	0	0	0	0	0	0	0	0	0	0	0	0	0
20749	9 Feb 22	03:25:00	1	0	1	0	Ct	0	0	0	0	0	0	0	0	0	0	0	0	0	0	0	0	0	0	0	0	0	0	0	0	0	0	0	0	0	0	0	0	0	0
20750	9 Feb 22	03:26:00	1	0	1	0	Ct	0	0	0	0	0	0	0	0	0	0	0	0	0	0	0	0	0	0	0	0	0	0	0	0	0	0	0	0	0	0	0	0	0	0
20751	9 Feb 22	03:27:00	1	0	1	0	Ct	0	0	0	0	0	0	0	0	0	0	0	0	0	0	0	0	0	0	0	0	0	0	0	0	0	0	0	0	0	0	0	0	0	0
20752	9 Feb 22	03:28:00	1	0	1	0	Ct	0	0	0	0	0	1	0	0	0	0	0	0	0	0	0	0	0	0	0	0	0	0	0	0	0	0	0	0	0	0	0	0	0	0
20753	9 Feb 22	03:29:00	1	0	1	0	Ct	0	0	0	0	0	0	0	0	0	0	0	0	0	0	0	0	0	0	0	0	0	0	0	0	0	0	0	0	0	0	0	0	0	0
20754	9 Feb 22	03:30:00	1	0	1	0	Ct	0	0	0	0	0	2	0	0	0	0	0	0	0	0	0	0	0	0	0	0	0	0	0	0	0	0	0	0	0	0	0	0	0	0
20755	9 Feb 22	03:31:00	1	0	1	0	Ct	0	0	0	0	0	0	0	0	0	0	1	0	0	0	0	0	0	0	0	0	0	0	0	0	0	0	0	0	0	0	0	0	0	0
20756	9 Feb 22	03:32:00	1	0	1	0	Ct	0	0	0	0	0	0	0	0	0	0	2	0	0	0	0	0	0	0	0	0	0	0	0	0	0	0	0	0	0	0	0	0	0	0
20757	9 Feb 22	03:33:00	1	0	1	0	Ct	0	0	0	0	0	4	0	0	0	0	0	0	0	0	0	0	0	0	0	0	0	0	0	0	0	0	0	0	0	0	0	0	0	0
20758	9 Feb 22	03:34:00	1	0	1	0	Ct	0	0	0	0	0	3	0	0	0	0	0	0	0	0	0	0	0	0	0	0	0	0	0	0	0	0	0	0	0	0	0	0	0	0
20759	9 Feb 22	03:35:00	1	0	1	0	Ct	0	0	0	0	0	0	0	0	0	0	0	0	0	0	0	0	0	0	0	0	0	0	0	0	0	0	0	0	0	0	0	0	0	0
20760	9 Feb 22	03:36:00	1	0	1	0	Ct	0	0	0	0	0	0	0	0	0	0	0	0	0	0	0	0	0	0	0	0	0	0	0	0	0	0	0	0	0	0	0	0	0	0
20761	9 Feb 22	03:37:00	1	0	1	0	Ct	0	0	0	0	0	0	0	0	0	0	0	0	0	0	0	0	0	0	0	0	0	0	0	0	0	0	0	0	0	0	0	0	0	0
20762	9 Feb 22	03:38:00	1	0	1	0	Ct	0	0	0	0	0	1	0	0	0	0	0	0	0	0	0	0	0	0	0	0	0	0	0	0	0	0	0	0	0	0	0	0	0	0
20763	9 Feb 22	03:39:00	1	0	1	0	Ct	0	0	0	0	0	0	0	0	0	0	0	0	0	0	0	0	0	0	0	0	0	0	0	0	0	0	0	0	0	0	0	0	0	0
20764	9 Feb 22	03:40:00	1	0	1	0	Ct	0	0	0	0	0	1	0	0	0	0	0	0	0	0	0	0	0	0	0	0	0	0	0	0	0	0	0	0	0	0	0	0	0	0
20765	9 Feb 22	03:41:00	1	0	1	0	Ct	0	0	0	0	0	0	0	0	0	0	0	0	0	0	0	0	0	0	0	0	0	0	0	0	0	0	0	0	0	0	0	0	0	0
20766	9 Feb 22	03:42:00	1	0	1	0	Ct	0	0	0	0	0	0	0	0	0	0	0	0	0	0	0	0	0	0	0	0	0	0	0	0	0	0	0	0	0	0	0	0	0	0
20767	9 Feb 22	03:43:00	1	0	1	0	Ct	0	0	0	0	0	0	0	0	0	0	0	0	0	0	0	0	0	0	0	0	0	0	0	0	0	0	0	0	0	0	0	0	0	0
20768	9 Feb 22	03:44:00	1	0	1	0	Ct	0	0	0	0	0	0	0	0	0	0	0	0	0	0	0	0	0	0	0	0	0	0	0	0	0	0	0	0	0	0	0	0	0	0
20769	9 Feb 22	03:45:00	1	0	1	0	Ct	0	0	0	0	0	0	0	0	0	0	0	0	0	0	0	0	0	0	0	0	0	0	0	0	0	0	0	0	0	0	0	0	0	0
20770	9 Feb 22	03:46:00	1	0	1	0	Ct	0	0	0	0	0	0	0	0	0	0	0	0	0	0	0	0	0	0	0	0	0	0	0	0	0	0	0	0	0	0	0	0	0	0
20771	9 Feb 22	03:47:00	1	0	1	0	Ct	0	0	0	0	0	0	0	0	0	0	0	0	0	0	0	0	0	0	0	0	0	0	0	0	0	0	0	0	0	0	0	0	0	0
20772	9 Feb 22	03:48:00	1	0	1	0	Ct	0	0	0	0	0	0	0	3	0	0	0	0	0	0	0	0	0	0	0	0	0	0	0	0	0	0	0	0	0	0	0	0	0	0
20773	9 Feb 22	03:49:00	1	0	1	0	Ct	0	0	0	0	0	0	0	0	0	0	0	0	0	0	0	0	0	0	0	0	0	0	0	0	0	0	0	0	0	0	0	0	0	0
20774	9 Feb 22	03:50:00	1	0	1	0	Ct	0	0	0	0	0	0	0	0	0	0	0	0	0	0	0	0	0	0	0	0	0	0	0	0	0	0	0	0	0	0	0	0	0	0
20775	9 Feb 22	03:51:00	1	0	1	0	Ct	0	0	0	0	0	0	0	0	0	0	0	0	0	0	0	0	0	0	0	0	0	0	0	0	0	0	0	0	0	0	0	0	0	0
20776	9 Feb 22	03:52:00	1	0	1	0	Ct	0	0	0	0	0	0	0	0	0	0	0	0	0	0	0	0	0	0	0	0	0	0	0	0	0	0	0	0	0	0	0	0	0	0
20777	9 Feb 22	03:53:00	1	0	1	0	Ct	0	0	0	0	0	0	0	0	0	0	0	0	0	0	0	0	3	0	0	0	0	0	0	0	0	0	0	0	0	0	0	0	0	0
20778	9 Feb 22	03:54:00	1	0	1	0	Ct	0	0	0	0	0	0	0	1	0	0	0	0	0	0	0	0	0	0	0	0	0	0	0	0	0	0	0	0	0	0	0	0	0	0
20779	9 Feb 22	03:55:00	1	0	1	0	Ct	0	0	0	0	0	0	0	0	0	0	0	0	0	0	0	0	0	0	0	0	0	0	0	0	0	0	0	0	0	0	0	0	0	0
20780	9 Feb 22	03:56:00	1	0	1	0	Ct	0	0	0	0	0	0	0	0	0	0	0	0	0	0	0	0	0	0	0	0	0	0	0	0	0	0	0	0	0	0	0	0	0	0
20781	9 Feb 22	03:57:00	1	0	1	0	Ct	0	0	0	0	0	0	0	3	0	0	0	0	0	0	0	0	0	0	0	0	0	0	0	0	0	0	0	0	0	0	0	0	0	0
20782	9 Feb 22	03:58:00	1	0	1	0	Ct	0	0	0	0	0	0	0	5	0	0	0	0	0	0	0	0	2	0	0	0	0	0	0	0	0	0	0	0	0	0	0	0	0	0
20783	9 Feb 22	03:59:00	1	0	1	0	Ct	0	0	0	0	0	0	0	0	0	0	0	0	0	0	0	0	0	0	0	0	0	0	0	0	0	0	0	0	0	0	0	0	0	0
20784	9 Feb 22	04:00:00	1	0	1	0	Ct	0	0	0	0	0	0	0	1	0	0	0	0	0	0	0	0	0	0	0	0	0	0	0	0	0	0	0	0	0	0	0	0	0	0
20785	9 Feb 22	04:01:00	1	0	1	0	Ct	0	0	0	0	0	0	0	0	0	0	0	0	0	0	0	0	0	0	0	0	0	0	0	0	0	0	0	0	0	0	0	0	0	0
20786	9 Feb 22	04:02:00	1	0	1	0	Ct	0	0	0	0	0	0	0	1	0	0	0	0	0	0	0	0	0	0	0	0	0	0	0	0	0	0	0	0	0	0	0	0	0	0
20787	9 Feb 22	04:03:00	1	0	1	0	Ct	0	0	0	0	0	0	0	0	0	0	0	0	0	0	0	0	0	0	0	0	0	0	0	0	0	0	0	0	0	0	0	0	0	0
20788	9 Feb 22	04:04:00	1	0	1	0	Ct	0	0	0	0	0	0	0	0	0	0	0	0	0	0	0	0	0	0	0	0	0	0	0	0	0	0	0	0	0	0	0	0	0	0
20789	9 Feb 22	04:05:00	1	0	1	0	Ct	0	0	0	0	0	0	0	0	0	0	0	0	0	0	0	0	0	0	0	0	0	0	0	0	0	0	0	0	0	0	0	0	0	0
20790	9 Feb 22	04:06:00	1	0	1	0	Ct	0	0	0	0	0	0	0	0	0	0	0	0	0	0	0	0	1	0	0	0	0	0	0	0	0	0	0	0	0	0	0	0	0	0
20791	9 Feb 22	04:07:00	1	0	1	0	Ct	0	0	0	0	0	0	0	0	0	0	0	0	0	0	0	0	1	0	0	0	0	0	0	0	0	0	0	0	0	0	0	0	0	0
20792	9 Feb 22	04:08:00	1	0	1	0	Ct	0	0	0	0	0	0	0	0	0	0	0	0	0	0	0	0	2	0	0	0	0	0	0	0	0	0	0	0	0	0	0	0	0	0
20793	9 Feb 22	04:09:00	1	0	1	0	Ct	0	0	0	0	0	0	0	0	0	0	0	0	0	0	0	0	0	0	0	0	0	0	0	0	0	0	0	0	0	0	0	0	0	0
20794	9 Feb 22	04:10:00	1	0	1	0	Ct	0	0	0	0	0	0	0	2	0	0	0	0	0	0	0	0	1	0	0	0	0	0	0	0	0	0	0	0	0	0	0	0	0	0
20795	9 Feb 22	04:11:00	1	0	1	0	Ct	0	0	0	0	0	0	0	1	0	0	0	0	0	0	0	0	1	0	0	0	0	0	0	0	0	0	0	0	0	0	0	0	0	0
20796	9 Feb 22	04:12:00	1	0	1	0	Ct	0	0	0	0	0	0	0	0	0	0	0	0	0	0	0	0	0	0	0	0	0	0	0	0	0	0	0	0	0	0	0	0	0	0
20797	9 Feb 22	04:13:00	1	0	1	0	Ct	0	0	0	0	0	0	0	0	0	0	0	0	0	0	0	0	4	0	0	0	0	0	0	0	0	0	0	0	0	0	0	0	0	0
20798	9 Feb 22	04:14:00	1	0	1	0	Ct	0	0	0	0	0	0	0	0	0	0	0	0	0	0	0	0	1	0	0	0	0	0	0	0	0	0	0	0	0	0	0	0	0	0
20799	9 Feb 22	04:15:00	1	0	1	0	Ct	0	0	0	0	0	0	0	0	0	0	0	0	0	0	0	0	0	0	0	0	0	0	0	0	0	0	0	0	0	0	0	0	0	0
20800	9 Feb 22	04:16:00	1	0	1	0	Ct	0	0	0	0	0	0	0	0	0	0	0	0	0	0	0	0	0	0	0	0	0	0	0	0	0	0	0	0	0	0	0	0	0	0
20801	9 Feb 22	04:17:00	1	0	1	0	Ct	0	0	0	0	0	0	0	0	0	0	0	0	0	0	0	0	0	0	0	0	0	0	0	0	0	0	0	0	0	0	0	0	0	0
20802	9 Feb 22	04:18:00	1	0	1	0	Ct	0	0	0	0	0	0	0	0	0	0	0	0	0	0	0	0	0	0	0	0	0	0	0	0	0	0	0	0	0	0	0	0	0	0
20803	9 Feb 22	04:19:00	1	0	1	0	Ct	0	0	0	0	0	0	0	0	0	0	0	0	0	0	0	0	0	0	0	0	0	0	0	0	0	0	0	0	0	0	0	0	0	0
20804	9 Feb 22	04:20:00	1	0	1	0	Ct	0	0	0	0	0	0	0	0	0	0	0	0	0	0	0	0	0	0	0	0	0	0	0	0	0	0	0	0	0	0	0	0	0	0
20805	9 Feb 22	04:21:00	1	0	1	0	Ct	0	0	0	0	0	0	0	0	0	0	0	0	0	0	0	0	0	0	0	0	0	0	0	0	0	0	0	0	0	0	0	0	0	0
20806	9 Feb 22	04:22:00	1	0	1	0	Ct	0	0	0	0	0	0	0	0	0	0	0	0	0	0	0	0	0	0	0	0	0	0	0	0	0	0	0	0	0	0	0	0	0	0
20807	9 Feb 22	04:23:00	1	0	1	0	Ct	0	0	0	0	0	0	0	0	0	0	0	0	0	0	0	0	0	0	0	0	0	0	0	0	0	0	0	0	0	0	0	0	0	0
20808	9 Feb 22	04:24:00	1	0	1	0	Ct	0	0	0	0	0	0	0	0	0	0	0	0	0	0	0	0	0	0	0	0	0	0	0	0	0	0	0	0	0	0	0	0	0	0
20809	9 Feb 22	04:25:00	1	0	1	0	Ct	0	0	0	0	0	0	0	0	0	0	0	0	0	0	0	0	0	0	0	0	0	0	0	0	0	0	0	0	0	0	0	0	0	0
20810	9 Feb 22	04:26:00	1	0	1	0	Ct	0	0	0	0	0	0	0	0	0	0	0	0	0	0	0	0	0	0	0	0	0	0	0	0	0	0	0	0	0	0	0	0	0	0
20811	9 Feb 22	04:27:00	1	0	1	0	Ct	0	0	0	0	0	0	0	0	0	0	0	0	0	0	0	0	0	0	0	0	0	0	0	0	0	0	0	0	0	0	0	0	0	0
20812	9 Feb 22	04:28:00	1	0	1	0	Ct	0	0	0	0	0	0	0	0	0	0	0	0	0	0	0	0	0	0	0	0	0	0	0	0	0	0	0	0	0	0	0	0	0	0
20813	9 Feb 22	04:29:00	1	0	1	0	Ct	0	0	0	0	0	0	0	0	0	0	0	0	0	0	0	0	0	0	0	0	0	0	0	0	0	0	0	0	0	0	0	0	0	0
20814	9 Feb 22	04:30:00	1	0	1	0	Ct	0	0	0	0	0	0	0	0	0	0	0	0	0	0	0	0	0	0	0	0	0	0	0	0	0	0	0	0	0	0	0	0	0	0
20815	9 Feb 22	04:31:00	1	0	1	0	Ct	0	0	0	0	0	0	0	0	0	0	0	0	0	0	0	0	0	0	0	0	0	0	0	0	0	0	0	0	0	0	0	0	0	0
20816	9 Feb 22	04:32:00	1	0	1	0	Ct	0	0	0	0	0	0	0	0	0	0	0	0	0	0	0	0	0	0	0	0	0	0	0	0	0	0	0	0	0	0	0	0	0	0
20817	9 Feb 22	04:33:00	1	0	1	0	Ct	0	0	1	0	0	0	0	0	0	0	0	0	0	0	0	0	0	0	0	0	0	0	0	0	0	0	0	0	0	0	0	0	0	0
20818	9 Feb 22	04:34:00	1	0	1	0	Ct	0	0	0	0	0	0	0	0	0	0	0	0	0	0	0	0	0	0	0	0	0	0	0	0	0	0	0	0	0	0	0	0	0	0
20819	9 Feb 22	04:35:00	1	0	1	0	Ct	0	0	0	0	0	0	0	0	0	0	0	0	0	0	0	0	0	0	0	0	0	0	0	0	0	0	0	0	0	0	0	0	0	0
20820	9 Feb 22	04:36:00	1	0	1	0	Ct	0	0	1	0	0	0	0	0	0	0	0	0	0	0	0	0	0	0	0	0	0	0	0	0	0	0	0	0	0	0	0	0	0	0
20821	9 Feb 22	04:37:00	1	0	1	0	Ct	0	0	2	0	0	0	0	0	0	0	0	0	0	0	0	0	0	0	0	0	0	0	0	0	0	0	0	0	0	0	0	0	0	0
20822	9 Feb 22	04:38:00	1	0	1	0	Ct	0	0	3	0	0	0	0	0	0	0	0	0	0	0	0	0	0	0	0	0	0	0	0	0	0	0	0	0	0	0	0	0	0	0
20823	9 Feb 22	04:39:00	1	0	1	0	Ct	0	0	1	0	0	0	0	0	0	0	0	0	0	0	1	0	0	0	0	0	0	0	0	0	0	0	0	0	0	0	0	0	0	0
20824	9 Feb 22	04:40:00	1	0	1	0	Ct	0	0	2	0	0	0	0	0	0	0	0	0	0	0	0	0	0	0	0	0	0	0	0	0	0	0	0	0	0	0	0	0	0	0
20825	9 Feb 22	04:41:00	1	0	1	0	Ct	0	0	0	0	0	0	0	0	0	0	0	0	0	0	0	0	0	0	0	0	0	0	0	0	0	0	0	0	0	0	0	0	0	0
20826	9 Feb 22	04:42:00	1	0	1	0	Ct	0	0	0	0	0	0	0	0	0	0	0	0	0	0	0	0	0	0	0	0	0	0	0	0	0	0	0	0	0	0	0	0	0	0
20827	9 Feb 22	04:43:00	1	0	1	0	Ct	0	0	0	0	0	0	0	0	0	0	0	0	0	0	0	0	0	0	0	0	0	0	0	0	0	0	0	0	0	0	0	0	0	0
20828	9 Feb 22	04:44:00	1	0	1	0	Ct	0	0	0	0	0	0	0	0	0	0	0	0	0	0	0	0	0	0	0	0	0	0	0	0	0	0	0	0	0	0	0	0	0	0
20829	9 Feb 22	04:45:00	1	0	1	0	Ct	0	0	0	0	0	0	0	0	0	0	0	0	0	0	0	0	0	0	0	0	0	0	0	0	0	0	0	0	0	0	0	0	0	0
20830	9 Feb 22	04:46:00	1	0	1	0	Ct	0	0	0	0	0	0	0	0	0	0	0	0	2	0	0	0	0	0	0	0	0	0	0	0	0	0	0	0	0	0	0	0	0	0
20831	9 Feb 22	04:47:00	1	0	1	0	Ct	0	0	1	0	0	0	0	0	0	0	0	0	0	0	0	0	0	0	0	0	0	0	0	0	0	0	0	0	0	0	0	0	0	0
20832	9 Feb 22	04:48:00	1	0	1	0	Ct	0	0	0	0	0	0	0	0	0	0	0	0	0	0	0	0	0	0	0	0	0	0	0	0	0	0	0	0	0	0	0	0	0	0
20833	9 Feb 22	04:49:00	1	0	1	0	Ct	0	0	1	0	0	0	0	0	0	0	0	0	0	0	0	0	0	0	0	0	0	0	0	0	0	0	0	0	0	0	0	0	0	0
20834	9 Feb 22	04:50:00	1	0	1	0	Ct	0	0	0	0	0	0	0	0	0	0	0	0	1	0	0	0	0	0	0	0	0	0	0	0	0	0	0	0	0	0	0	0	0	0
20835	9 Feb 22	04:51:00	1	0	1	0	Ct	0	0	0	0	0	0	0	0	0	0	0	0	1	0	0	0	0	0	0	0	0	0	0	0	0	0	0	0	0	0	0	0	0	0
20836	9 Feb 22	04:52:00	1	0	1	0	Ct	0	0	1	0	0	0	0	0	1	0	0	0	2	0	0	0	0	0	0	0	0	0	0	0	0	0	0	0	0	0	0	0	0	0
20837	9 Feb 22	04:53:00	1	0	1	0	Ct	0	0	1	0	0	0	0	0	0	0	0	0	1	0	0	0	0	0	0	0	0	0	0	0	0	0	0	0	0	0	0	0	0	0
20838	9 Feb 22	04:54:00	1	0	1	0	Ct	0	0	0	0	0	0	0	0	0	0	0	0	0	0	0	0	0	0	0	0	0	0	0	0	0	0	0	0	0	0	0	0	0	0
20839	9 Feb 22	04:55:00	1	0	1	0	Ct	0	0	5	0	0	0	0	0	3	0	0	0	1	0	0	0	0	0	0	0	0	0	0	0	0	0	0	0	0	0	0	0	0	0
20840	9 Feb 22	04:56:00	1	0	1	0	Ct	0	0	0	0	0	0	0	0	0	0	0	0	0	0	0	0	0	0	0	0	0	0	0	0	0	0	0	0	0	0	0	0	0	0
20841	9 Feb 22	04:57:00	1	0	1	0	Ct	0	0	0	0	0	0	0	0	2	0	0	0	1	0	0	0	0	0	0	0	0	0	0	0	0	0	0	0	0	0	0	0	0	0
20842	9 Feb 22	04:58:00	1	0	1	0	Ct	0	0	0	0	0	0	0	0	2	0	0	0	1	0	0	0	0	0	0	0	0	0	0	0	0	0	0	0	0	0	0	0	0	0
20843	9 Feb 22	04:59:00	1	0	1	0	Ct	0	0	2	0	0	0	0	0	1	0	0	0	1	0	0	0	0	0	0	0	0	0	0	0	0	0	0	0	0	0	0	0	0	0
20844	9 Feb 22	05:00:00	1	0	1	0	Ct	0	0	2	0	0	0	0	0	1	0	0	0	2	0	0	0	0	0	0	0	0	0	0	0	0	0	0	0	0	0	0	0	0	0
20845	9 Feb 22	05:01:00	1	0	1	0	Ct	0	0	0	0	0	0	0	0	1	0	0	0	2	0	0	0	0	0	0	0	0	0	0	0	0	0	0	0	0	0	0	0	0	0
20846	9 Feb 22	05:02:00	1	0	1	0	Ct	0	0	0	0	0	0	0	0	1	0	0	0	2	0	0	0	0	0	0	0	0	0	0	0	0	0	0	0	0	0	0	0	0	0
20847	9 Feb 22	05:03:00	1	0	1	0	Ct	0	0	0	0	0	0	0	0	2	0	0	0	2	0	0	0	0	0	0	0	0	0	0	0	0	0	0	0	0	0	0	0	0	0
20848	9 Feb 22	05:04:00	1	0	1	0	Ct	0	0	0	0	0	0	0	0	0	0	0	0	2	0	0	0	0	0	0	0	0	0	0	0	0	0	0	0	0	0	0	0	0	0
20849	9 Feb 22	05:05:00	1	0	1	0	Ct	0	0	0	0	0	0	0	0	1	0	0	0	2	0	0	0	0	0	0	0	0	0	0	0	0	0	0	0	0	0	0	0	0	0
20850	9 Feb 22	05:06:00	1	0	1	0	Ct	0	0	1	0	0	0	0	0	2	0	0	0	2	0	0	0	0	0	0	0	0	0	0	0	0	0	0	0	0	0	0	0	0	0
20851	9 Feb 22	05:07:00	1	0	1	0	Ct	0	0	1	0	0	0	0	0	2	0	0	0	2	0	0	0	0	0	0	0	0	0	0	0	0	0	0	0	0	0	0	0	0	0
20852	9 Feb 22	05:08:00	1	0	1	0	Ct	0	0	0	0	0	0	0	0	0	0	0	0	1	0	0	0	0	0	0	0	0	0	0	0	0	0	0	0	0	0	0	0	0	0
20853	9 Feb 22	05:09:00	1	0	1	0	Ct	0	0	0	0	0	0	0	0	0	0	0	0	1	0	0	0	0	0	0	0	0	0	0	0	0	0	0	0	0	0	0	0	0	0
20854	9 Feb 22	05:10:00	1	0	1	0	Ct	0	0	0	0	0	0	0	0	1	0	0	0	3	0	0	0	0	0	0	0	0	0	0	0	0	0	0	0	0	0	0	0	0	0
20855	9 Feb 22	05:11:00	1	0	1	0	Ct	0	0	0	0	0	0	0	0	1	0	0	0	2	0	0	0	0	0	0	0	0	0	0	0	0	0	0	0	0	0	0	0	0	0
20856	9 Feb 22	05:12:00	1	0	1	0	Ct	0	0	0	0	0	0	1	0	0	0	0	0	1	0	0	0	0	0	0	0	0	0	0	0	0	0	0	0	0	0	0	0	0	0
20857	9 Feb 22	05:13:00	1	0	1	0	Ct	0	0	0	0	0	0	0	0	0	0	0	0	0	0	0	0	0	0	0	0	0	0	0	0	0	0	0	0	0	0	0	0	0	0
20858	9 Feb 22	05:14:00	1	0	1	0	Ct	0	0	0	0	0	0	0	0	0	0	0	0	1	0	0	0	0	0	0	0	0	0	0	0	0	0	0	0	0	0	0	0	0	0
20859	9 Feb 22	05:15:00	1	0	1	0	Ct	0	0	0	3	0	0	0	0	0	0	0	0	1	0	0	0	0	0	0	0	0	0	0	0	0	0	0	0	0	0	0	0	0	0
20860	9 Feb 22	05:16:00	1	0	1	0	Ct	0	0	0	0	0	0	0	0	0	0	0	0	1	0	0	0	0	0	0	0	0	0	0	0	0	0	0	0	0	0	0	0	0	0
20861	9 Feb 22	05:17:00	1	0	1	0	Ct	0	0	2	0	0	0	0	0	0	0	0	0	3	0	0	0	0	0	0	0	0	0	0	0	0	0	0	0	0	0	0	0	0	0
20862	9 Feb 22	05:18:00	1	0	1	0	Ct	0	0	0	0	0	0	0	0	0	0	0	0	0	0	0	0	0	0	0	0	0	0	0	0	0	0	0	0	0	0	0	0	0	0
20863	9 Feb 22	05:19:00	1	0	1	0	Ct	0	0	0	0	0	0	0	0	0	0	0	0	0	0	0	0	0	0	0	0	0	0	0	0	0	0	0	0	0	0	0	0	0	0
20864	9 Feb 22	05:20:00	1	0	1	0	Ct	0	0	1	0	0	0	0	0	1	0	0	0	1	0	0	0	0	0	0	0	0	0	0	0	0	0	0	0	0	0	0	0	0	0
20865	9 Feb 22	05:21:00	1	0	1	0	Ct	0	0	0	0	0	0	0	0	0	0	0	0	1	0	0	0	0	0	0	0	0	0	0	0	0	0	0	0	0	0	0	0	0	0
20866	9 Feb 22	05:22:00	1	0	1	0	Ct	0	0	1	0	0	0	0	0	0	0	0	0	1	0	0	0	0	0	0	0	0	0	0	0	0	0	0	0	0	0	0	0	0	0
20867	9 Feb 22	05:23:00	1	0	1	0	Ct	0	0	0	0	0	0	0	0	0	0	0	0	0	0	0	0	0	0	0	0	0	0	0	0	0	0	0	0	0	0	0	0	0	0
20868	9 Feb 22	05:24:00	1	0	1	0	Ct	0	0	0	0	0	0	0	0	0	0	0	0	0	0	0	0	0	0	0	0	0	0	0	0	0	0	0	0	0	0	0	0	0	0
20869	9 Feb 22	05:25:00	1	0	1	0	Ct	0	0	0	0	0	0	0	0	0	0	0	0	0	0	0	0	0	0	0	0	0	0	0	0	0	0	0	0	0	0	0	0	0	0
20870	9 Feb 22	05:26:00	1	0	1	0	Ct	0	0	0	0	0	0	0	0	0	0	0	0	0	0	0	0	0	0	0	0	0	0	0	0	0	0	0	0	0	0	0	0	0	0
20871	9 Feb 22	05:27:00	1	0	1	0	Ct	0	0	0	0	0	0	0	0	0	0	0	0	0	0	0	0	0	0	0	0	0	0	0	0	0	0	0	0	0	0	0	0	0	0
20872	9 Feb 22	05:28:00	1	0	1	0	Ct	0	0	0	0	0	0	0	0	0	0	0	0	0	0	0	0	0	0	0	0	0	0	0	0	0	0	0	0	0	0	0	0	0	0
20873	9 Feb 22	05:29:00	1	0	1	0	Ct	0	0	0	0	0	0	0	0	0	0	0	0	0	0	0	0	0	0	0	0	0	0	0	0	0	0	0	0	0	0	0	0	0	0
20874	9 Feb 22	05:30:00	1	0	1	0	Ct	0	0	0	0	0	0	0	0	0	0	0	0	0	0	0	0	0	0	0	0	0	0	0	0	0	0	0	0	0	0	0	0	0	0
20875	9 Feb 22	05:31:00	1	0	1	0	Ct	0	0	0	0	0	0	0	0	0	0	0	0	0	0	0	0	0	0	0	0	0	0	0	0	0	0	0	0	0	0	0	0	0	0
20876	9 Feb 22	05:32:00	1	0	1	0	Ct	0	0	3	0	0	0	0	0	0	0	0	0	0	0	0	0	0	0	0	0	0	0	0	0	0	0	0	0	0	0	0	0	0	0
20877	9 Feb 22	05:33:00	1	0	1	0	Ct	0	0	0	0	0	0	0	0	0	0	0	0	0	0	0	0	0	0	0	0	0	0	0	0	0	0	0	0	0	0	0	0	0	0
20878	9 Feb 22	05:34:00	1	0	1	0	Ct	0	0	2	0	0	0	0	0	0	0	0	0	0	0	0	0	0	0	0	0	0	0	0	0	0	0	0	0	0	0	0	0	0	0
20879	9 Feb 22	05:35:00	1	0	1	0	Ct	0	0	0	0	0	0	0	0	0	0	0	0	0	0	0	0	0	0	0	0	0	0	0	0	0	0	0	0	0	0	0	0	0	0
20880	9 Feb 22	05:36:00	1	0	1	0	Ct	0	0	2	0	0	0	0	0	0	0	0	0	0	0	0	0	0	0	0	0	0	0	0	0	0	0	0	0	0	0	0	0	0	0
20881	9 Feb 22	05:37:00	1	0	1	0	Ct	0	0	2	0	0	0	0	0	0	0	0	0	0	0	0	0	0	0	0	0	0	0	0	0	0	0	0	0	0	0	0	0	0	0
20882	9 Feb 22	05:38:00	1	0	1	0	Ct	0	0	0	0	0	0	0	0	0	0	0	0	0	0	0	0	0	0	0	0	0	0	0	0	0	0	0	0	0	0	0	0	0	0
20883	9 Feb 22	05:39:00	1	0	1	0	Ct	0	0	0	0	0	0	0	0	0	0	0	0	0	0	0	0	0	0	0	0	0	0	0	0	0	0	0	0	0	0	0	0	0	0
20884	9 Feb 22	05:40:00	1	0	1	0	Ct	0	0	0	0	0	0	0	0	0	0	0	0	0	0	0	0	0	0	0	0	0	0	0	0	0	0	0	0	0	0	0	0	0	0
20885	9 Feb 22	05:41:00	1	0	1	0	Ct	0	0	1	0	0	0	0	0	0	0	0	0	0	0	0	0	0	0	0	0	0	0	0	0	0	0	0	0	0	0	0	0	0	0
20886	9 Feb 22	05:42:00	1	0	1	0	Ct	0	0	3	0	0	0	0	0	0	0	1	0	0	0	0	0	0	0	0	0	0	0	0	0	0	0	0	0	0	0	0	0	0	0
20887	9 Feb 22	05:43:00	1	0	1	0	Ct	0	0	0	0	0	0	0	0	0	0	0	0	0	0	0	0	0	0	0	0	0	0	0	0	0	0	0	0	0	0	0	0	0	0
20888	9 Feb 22	05:44:00	1	0	1	0	Ct	0	0	1	0	0	0	0	0	0	0	0	0	0	0	0	0	0	0	0	0	0	0	0	0	0	0	0	0	0	0	0	0	0	0
20889	9 Feb 22	05:45:00	1	0	1	0	Ct	0	0	1	0	0	0	7	0	0	0	0	0	0	0	0	0	0	0	0	0	0	0	0	0	0	0	0	0	0	0	0	0	0	0
20890	9 Feb 22	05:46:00	1	0	1	0	Ct	0	0	0	0	0	0	0	0	0	0	0	0	0	0	0	0	0	0	0	0	0	0	0	0	0	0	0	0	0	0	0	0	0	0
20891	9 Feb 22	05:47:00	1	0	1	0	Ct	0	0	0	0	0	0	0	0	0	0	0	0	0	0	0	0	0	0	0	0	0	0	0	0	0	0	0	0	0	0	0	0	0	0
20892	9 Feb 22	05:48:00	1	0	1	0	Ct	0	0	0	0	0	0	0	0	0	0	0	0	0	0	0	0	0	0	0	0	0	0	0	0	0	0	0	0	0	0	0	0	0	0
20893	9 Feb 22	05:49:00	1	0	1	0	Ct	0	0	0	0	0	0	0	0	0	0	0	0	0	0	0	0	0	0	0	0	0	0	0	0	0	0	0	0	0	0	0	0	0	0
20894	9 Feb 22	05:50:00	1	0	1	0	Ct	0	0	0	0	0	0	0	0	0	0	0	0	0	0	0	0	0	0	0	0	0	0	0	0	0	0	0	0	0	0	0	0	0	0
20895	9 Feb 22	05:51:00	1	0	1	0	Ct	0	0	0	0	0	0	0	0	0	0	0	0	0	0	0	0	0	0	0	0	0	0	0	0	0	0	0	0	0	0	0	0	0	0
20896	9 Feb 22	05:52:00	1	0	1	0	Ct	0	0	0	0	0	0	0	0	0	0	0	0	0	0	0	0	0	0	0	0	0	0	0	0	0	0	0	0	0	0	0	0	0	0
20897	9 Feb 22	05:53:00	1	0	1	0	Ct	0	0	0	0	0	0	0	0	0	0	0	0	0	0	0	0	0	0	0	0	0	0	0	0	0	0	0	0	0	0	0	0	0	0
20898	9 Feb 22	05:54:00	1	0	1	0	Ct	0	0	0	0	0	0	0	0	0	0	0	0	0	0	0	0	0	0	0	0	0	0	0	0	0	0	0	0	0	0	0	0	0	0
20899	9 Feb 22	05:55:00	1	0	1	0	Ct	0	0	0	0	0	0	0	0	0	0	0	0	0	0	0	0	0	0	0	0	0	0	0	0	0	0	0	0	0	0	0	0	0	0
20900	9 Feb 22	05:56:00	1	0	1	0	Ct	0	0	2	0	0	0	0	0	0	0	0	0	0	0	0	0	0	0	0	0	0	0	0	0	0	0	0	0	0	0	0	0	0	0
20901	9 Feb 22	05:57:00	1	0	1	0	Ct	0	0	1	0	0	0	1	0	0	0	0	0	0	0	0	0	0	0	0	0	0	0	0	0	0	0	0	0	0	0	0	0	0	0
20902	9 Feb 22	05:58:00	1	0	1	0	Ct	0	0	0	0	0	0	0	0	0	0	0	0	0	0	0	0	0	0	0	0	0	0	0	0	0	0	0	0	0	0	0	0	0	0
20903	9 Feb 22	05:59:00	1	0	1	0	Ct	0	0	0	0	0	0	0	0	0	0	0	0	0	0	0	0	0	0	0	0	0	0	0	0	0	0	0	0	0	0	0	0	0	0
20904	9 Feb 22	06:00:00	1	0	1	0	Ct	0	0	0	0	0	0	0	0	0	0	0	0	0	0	0	0	0	0	0	0	0	0	0	0	0	0	0	0	0	0	0	0	0	0
20905	9 Feb 22	06:01:00	1	0	1	0	Ct	0	0	0	0	0	0	0	0	0	0	0	0	0	0	0	0	0	0	0	0	0	0	0	0	0	0	0	0	0	0	0	0	0	0
20906	9 Feb 22	06:02:00	1	0	1	0	Ct	0	0	0	0	0	0	0	0	0	0	0	0	0	0	0	0	0	0	0	0	0	0	0	0	0	0	0	0	0	0	0	0	0	0
20907	9 Feb 22	06:03:00	1	0	1	0	Ct	0	0	0	0	0	0	0	0	0	0	0	0	0	0	0	0	0	0	0	0	0	0	0	0	0	0	0	0	0	0	0	0	0	0
20908	9 Feb 22	06:04:00	1	0	1	0	Ct	0	0	0	0	0	0	0	0	0	0	0	0	0	0	0	0	0	0	0	0	0	0	0	0	0	0	0	0	0	0	0	0	0	0
20909	9 Feb 22	06:05:00	1	0	1	0	Ct	0	0	0	0	0	0	0	0	0	0	0	0	0	0	0	0	0	0	0	0	0	0	0	0	0	0	0	0	0	0	0	0	0	0
20910	9 Feb 22	06:06:00	1	0	1	0	Ct	0	0	0	0	0	0	0	0	0	0	0	0	0	0	0	0	0	0	0	0	0	0	0	0	0	0	0	0	0	0	0	0	0	0
20911	9 Feb 22	06:07:00	1	0	1	0	Ct	0	0	0	0	0	0	0	0	0	0	0	0	0	0	1	0	0	0	0	0	0	0	0	0	0	0	0	0	0	0	0	0	0	0
20912	9 Feb 22	06:08:00	1	0	1	0	Ct	0	0	0	0	0	0	0	0	0	0	0	0	0	0	0	0	0	0	0	0	0	0	0	0	0	0	0	0	0	0	0	0	0	0
20913	9 Feb 22	06:09:00	1	0	1	0	Ct	0	0	0	0	0	0	0	0	0	0	0	0	0	0	0	0	0	0	0	0	0	0	0	0	0	0	0	0	0	0	0	0	0	0
20914	9 Feb 22	06:10:00	1	0	1	0	Ct	0	0	0	0	0	0	1	0	0	0	0	0	0	0	0	0	0	0	0	0	0	0	0	0	0	0	0	0	0	0	0	0	0	0
20915	9 Feb 22	06:11:00	1	0	1	0	Ct	0	0	0	0	0	0	0	0	0	0	0	0	0	0	0	0	0	0	0	0	0	0	0	0	0	0	0	0	0	0	0	0	0	0
20916	9 Feb 22	06:12:00	1	0	1	0	Ct	0	0	0	0	0	0	0	0	0	0	0	0	0	0	0	0	0	0	0	0	0	0	0	0	0	0	0	0	0	0	0	0	0	0
20917	9 Feb 22	06:13:00	1	0	1	0	Ct	0	0	0	0	0	0	0	0	0	0	0	0	0	0	0	0	0	0	0	0	0	0	0	0	0	0	0	0	0	0	0	0	0	0
20918	9 Feb 22	06:14:00	1	0	1	0	Ct	0	0	0	0	0	0	0	0	0	0	0	0	0	0	0	0	0	0	0	0	0	0	0	0	0	0	0	0	0	0	0	0	0	0
20919	9 Feb 22	06:15:00	1	0	1	0	Ct	0	0	0	0	0	0	0	0	0	0	0	0	0	0	0	0	0	0	0	0	0	0	0	0	0	0	0	0	0	0	0	0	0	0
20920	9 Feb 22	06:16:00	1	0	1	0	Ct	0	0	0	0	0	0	0	0	0	0	0	0	0	0	0	0	0	0	0	0	0	0	0	0	0	0	0	0	0	0	0	0	0	0
20921	9 Feb 22	06:17:00	1	0	1	0	Ct	0	0	0	0	0	0	0	0	0	0	0	0	0	0	0	0	0	0	0	0	0	0	0	0	0	0	0	0	0	0	0	0	0	0
20922	9 Feb 22	06:18:00	1	0	1	0	Ct	0	0	0	0	0	0	4	0	0	0	0	0	0	0	0	0	0	0	0	0	0	0	0	0	0	0	0	0	0	0	0	0	0	0
20923	9 Feb 22	06:19:00	1	0	1	0	Ct	0	0	0	0	0	0	0	0	0	0	0	0	0	0	0	0	0	0	0	0	0	0	0	0	0	0	0	0	0	0	0	0	0	0
20924	9 Feb 22	06:20:00	1	0	1	0	Ct	0	0	0	0	0	0	0	0	0	0	0	0	0	0	0	0	0	0	0	0	0	0	0	0	0	0	0	0	0	0	0	0	0	0
20925	9 Feb 22	06:21:00	1	0	1	0	Ct	0	0	0	0	0	0	0	0	0	0	0	0	0	0	0	0	0	0	0	0	0	0	0	0	0	0	0	0	0	0	0	0	0	0
20926	9 Feb 22	06:22:00	1	0	1	0	Ct	0	0	0	0	0	0	0	0	0	0	0	0	0	0	0	0	0	0	0	0	0	0	0	0	0	0	0	0	0	0	0	0	0	0
20927	9 Feb 22	06:23:00	1	0	1	0	Ct	0	0	0	0	0	0	0	0	0	0	0	0	0	0	0	0	0	0	0	0	0	0	0	0	0	0	0	0	0	0	0	0	0	0
20928	9 Feb 22	06:24:00	1	0	1	0	Ct	0	0	0	0	0	0	0	0	0	0	0	0	0	0	0	0	0	0	0	0	0	0	0	0	0	0	0	0	0	0	0	0	0	0
20929	9 Feb 22	06:25:00	1	0	1	0	Ct	0	0	0	0	0	0	0	0	0	0	0	0	0	0	0	0	0	0	0	0	0	0	0	0	0	0	0	0	0	0	0	0	0	0
20930	9 Feb 22	06:26:00	1	0	1	0	Ct	0	0	0	0	0	0	0	0	0	0	0	0	0	0	0	0	0	0	0	0	0	0	0	0	0	0	0	0	0	0	0	0	0	0
20931	9 Feb 22	06:27:00	1	0	1	0	Ct	0	0	0	0	0	0	0	0	0	0	0	0	0	0	0	0	0	0	0	0	0	0	0	0	0	0	0	0	0	0	0	0	0	0
20932	9 Feb 22	06:28:00	1	0	1	0	Ct	0	0	0	0	0	0	0	0	0	0	0	0	0	0	0	0	0	0	0	0	0	0	0	0	0	0	0	0	0	0	0	0	0	0
20933	9 Feb 22	06:29:00	1	0	1	0	Ct	0	0	0	0	0	0	4	0	0	0	0	0	0	0	0	0	0	0	0	0	0	0	0	0	0	0	0	0	0	0	0	0	0	0
20934	9 Feb 22	06:30:00	1	0	1	0	Ct	0	0	0	0	0	0	1	0	0	0	0	0	0	0	0	0	0	0	0	0	0	0	0	0	0	0	0	0	0	0	0	0	0	0
20935	9 Feb 22	06:31:00	1	0	1	0	Ct	0	0	0	0	0	0	0	0	0	0	0	0	0	0	0	0	0	0	0	0	0	0	0	0	0	0	0	0	0	0	0	0	0	0
20936	9 Feb 22	06:32:00	1	0	1	0	Ct	0	0	0	0	0	0	0	0	0	0	0	0	0	0	0	0	0	0	0	0	0	0	0	0	0	0	0	0	0	0	0	0	0	0
20937	9 Feb 22	06:33:00	1	0	1	0	Ct	0	0	0	0	0	0	0	0	0	0	0	0	0	0	0	0	0	0	0	0	0	0	0	0	0	0	0	0	0	0	0	0	0	0
20938	9 Feb 22	06:34:00	1	0	1	0	Ct	0	0	0	0	0	0	0	0	0	0	0	0	0	0	0	0	0	0	0	0	0	0	0	0	0	0	0	0	0	0	0	0	0	0
20939	9 Feb 22	06:35:00	1	0	1	0	Ct	0	0	0	0	0	0	0	0	0	0	0	0	0	0	0	0	0	0	0	0	0	0	0	0	0	0	0	0	0	0	0	0	0	0
20940	9 Feb 22	06:36:00	1	0	1	0	Ct	0	0	0	0	0	0	0	0	0	0	0	0	0	0	0	0	0	0	0	0	0	0	0	0	0	0	0	0	0	0	0	0	0	0
20941	9 Feb 22	06:37:00	1	0	1	0	Ct	0	0	0	0	0	0	0	0	0	0	0	0	0	0	0	0	0	0	0	0	0	0	0	0	0	0	0	0	0	0	0	0	0	0
20942	9 Feb 22	06:38:00	1	0	1	0	Ct	0	0	0	0	0	0	0	0	0	0	0	0	0	0	0	0	0	0	0	0	0	0	0	0	0	0	0	0	0	0	0	0	0	0
20943	9 Feb 22	06:39:00	1	0	1	0	Ct	0	0	0	0	0	0	0	0	0	0	0	0	0	0	0	0	0	0	0	0	0	0	0	0	0	0	0	0	0	0	0	0	0	0
20944	9 Feb 22	06:40:00	1	0	1	0	Ct	0	0	0	0	0	0	0	0	0	0	0	0	0	0	0	0	0	0	0	0	0	0	0	0	0	0	0	0	0	0	0	0	0	0
20945	9 Feb 22	06:41:00	1	0	1	0	Ct	0	0	0	0	0	0	0	0	0	0	0	0	0	0	0	0	0	0	0	0	0	0	0	0	0	0	0	0	0	0	0	0	0	0
20946	9 Feb 22	06:42:00	1	0	1	0	Ct	0	0	0	0	0	0	0	0	0	0	0	0	0	0	0	0	0	0	0	0	0	0	0	0	0	0	0	0	0	0	0	0	0	0
20947	9 Feb 22	06:43:00	1	0	1	0	Ct	0	0	0	0	0	0	0	0	0	0	0	0	0	0	0	0	0	0	0	0	0	0	0	0	0	0	0	0	0	0	0	0	0	0
20948	9 Feb 22	06:44:00	1	0	1	0	Ct	0	0	0	0	0	0	0	0	0	0	0	0	0	0	0	0	0	0	0	0	0	0	0	0	0	0	0	0	0	0	0	0	0	0
20949	9 Feb 22	06:45:00	1	0	1	0	Ct	0	0	0	0	0	0	0	0	0	0	0	0	0	0	0	0	0	0	0	0	0	0	0	0	0	0	0	0	0	0	0	0	0	0
20950	9 Feb 22	06:46:00	1	0	1	0	Ct	0	0	0	0	0	0	0	0	0	0	0	0	0	0	0	0	0	0	0	0	0	0	0	0	0	0	0	0	0	0	0	0	0	0
20951	9 Feb 22	06:47:00	1	0	1	0	Ct	0	0	0	0	0	0	0	0	0	0	0	0	0	0	0	0	0	0	0	0	0	0	0	0	0	0	0	0	0	0	0	0	0	0
20952	9 Feb 22	06:48:00	1	0	1	0	Ct	0	0	0	0	0	0	0	0	0	0	0	0	0	0	0	0	0	0	0	0	0	0	0	0	0	0	0	0	0	0	0	0	0	0
20953	9 Feb 22	06:49:00	1	0	1	0	Ct	0	0	0	0	0	0	0	0	0	0	0	0	0	0	0	0	0	0	0	0	0	0	0	0	0	0	0	0	0	0	0	0	0	0
20954	9 Feb 22	06:50:00	1	0	1	0	Ct	0	0	0	0	0	0	0	0	0	0	0	0	0	0	0	0	0	0	0	0	0	0	0	0	0	0	0	0	0	0	0	0	0	0
20955	9 Feb 22	06:51:00	1	0	1	0	Ct	0	0	0	0	0	0	0	0	0	0	0	0	0	0	0	0	0	0	0	0	0	0	0	0	0	0	0	0	0	0	0	0	0	0
20956	9 Feb 22	06:52:00	1	0	1	0	Ct	0	0	0	0	0	0	0	0	0	0	0	0	0	0	0	0	0	0	0	0	0	0	0	0	0	0	0	0	0	0	0	0	0	0
20957	9 Feb 22	06:53:00	1	0	1	0	Ct	0	0	0	0	0	0	0	0	0	0	0	0	0	0	0	0	0	0	0	0	0	0	0	0	0	0	0	0	0	0	0	0	0	0
20958	9 Feb 22	06:54:00	1	0	1	0	Ct	0	0	0	0	0	0	0	0	0	0	0	0	0	0	0	0	0	0	0	0	0	0	0	0	0	0	0	0	0	0	0	0	0	0
20959	9 Feb 22	06:55:00	1	0	1	0	Ct	0	0	0	0	0	0	0	0	0	0	0	0	0	0	0	0	0	0	0	0	0	0	0	0	0	0	0	0	0	0	0	0	0	0
20960	9 Feb 22	06:56:00	1	0	1	0	Ct	0	0	0	0	0	0	0	0	0	0	0	0	0	0	0	0	0	0	0	0	0	0	0	0	0	0	0	0	0	0	0	0	0	0
20961	9 Feb 22	06:57:00	1	0	1	0	Ct	0	0	0	0	0	0	0	0	0	0	0	0	0	0	0	0	0	0	0	0	0	0	0	0	0	0	0	0	0	0	0	0	0	0
20962	9 Feb 22	06:58:00	1	0	1	0	Ct	0	0	0	0	0	0	0	0	0	0	0	0	0	0	0	0	0	0	0	0	0	0	0	0	0	0	0	0	0	0	0	0	0	0
20963	9 Feb 22	06:59:00	1	0	1	0	Ct	0	0	0	0	0	0	0	0	0	0	0	0	0	0	0	0	0	0	0	0	0	0	0	0	0	0	0	0	0	0	0	0	0	0
20964	9 Feb 22	07:00:00	1	0	1	0	Ct	0	0	0	0	0	0	0	0	0	0	0	0	0	0	0	0	0	0	0	0	0	0	0	0	0	0	0	0	0	0	0	0	0	0
20965	9 Feb 22	07:01:00	1	0	1	0	Ct	0	0	0	0	0	0	0	0	0	0	0	0	0	0	0	0	0	0	0	0	0	0	0	0	0	0	0	0	0	0	0	0	0	0
20966	9 Feb 22	07:02:00	1	0	1	0	Ct	0	0	0	0	0	0	0	0	0	0	0	0	0	0	0	0	0	0	0	0	0	0	0	0	0	0	0	0	0	0	0	0	0	0
20967	9 Feb 22	07:03:00	1	0	1	0	Ct	0	0	0	0	0	0	0	0	0	0	0	0	0	0	0	0	0	0	0	0	0	0	0	0	0	0	0	0	0	0	0	0	0	0
20968	9 Feb 22	07:04:00	1	0	1	0	Ct	0	0	0	0	0	0	0	0	0	0	0	0	0	0	0	0	0	0	0	0	0	0	0	0	0	0	0	0	0	0	0	0	0	0
20969	9 Feb 22	07:05:00	1	0	1	0	Ct	0	0	0	0	0	0	0	0	0	0	0	0	0	0	0	0	0	0	0	0	0	0	0	0	0	0	0	0	0	0	0	0	0	0
20970	9 Feb 22	07:06:00	1	0	1	0	Ct	0	0	0	0	0	0	0	0	0	0	0	0	0	0	0	0	0	0	0	0	0	0	0	0	0	0	0	0	0	0	0	0	0	0
20971	9 Feb 22	07:07:00	1	0	1	0	Ct	0	0	0	0	0	0	0	0	0	0	0	0	0	0	0	0	0	0	0	0	0	0	0	0	0	0	0	0	0	0	0	0	0	0
20972	9 Feb 22	07:08:00	1	0	1	0	Ct	0	0	0	0	0	0	0	0	0	0	0	0	0	0	0	0	0	0	0	0	0	0	0	0	0	0	0	0	0	0	0	0	0	0
20973	9 Feb 22	07:09:00	1	0	1	0	Ct	0	0	0	0	0	0	0	0	0	0	0	0	0	0	0	0	0	0	0	0	0	0	0	0	0	0	0	0	0	0	0	0	0	0
20974	9 Feb 22	07:10:00	1	0	1	0	Ct	0	0	0	0	0	0	0	0	0	0	0	0	0	0	0	0	0	0	0	0	0	0	0	0	0	0	0	0	0	0	0	0	0	0
20975	9 Feb 22	07:11:00	1	0	1	0	Ct	0	0	0	0	0	0	0	0	0	0	0	0	0	0	0	0	0	0	0	0	0	0	0	0	0	0	0	0	0	0	0	0	0	0
20976	9 Feb 22	07:12:00	1	0	1	0	Ct	0	0	0	0	0	0	0	0	0	0	0	0	0	0	0	0	0	0	0	0	0	0	0	0	0	0	0	0	0	0	0	0	0	0
20977	9 Feb 22	07:13:00	1	0	1	0	Ct	0	0	0	0	0	0	0	0	0	0	0	0	0	0	0	0	0	0	0	0	0	0	0	0	0	0	0	0	0	0	0	0	0	0
20978	9 Feb 22	07:14:00	1	0	1	0	Ct	0	0	0	0	0	0	0	0	0	0	0	0	0	0	0	0	0	0	0	0	0	0	0	0	0	0	0	0	0	0	0	0	0	0
20979	9 Feb 22	07:15:00	1	0	1	0	Ct	0	0	0	0	0	0	0	0	0	0	0	0	0	0	0	0	0	0	0	0	0	0	0	0	0	0	0	0	0	0	0	0	0	0
20980	9 Feb 22	07:16:00	1	0	1	0	Ct	0	0	0	0	0	0	0	0	0	0	0	0	0	0	0	0	0	0	0	0	0	0	0	0	0	0	0	0	0	0	0	0	0	0
20981	9 Feb 22	07:17:00	1	0	1	0	Ct	0	0	0	0	0	0	0	0	0	0	0	0	0	0	0	0	0	0	0	0	0	0	0	0	0	0	0	0	0	0	0	0	0	0
20982	9 Feb 22	07:18:00	1	0	1	0	Ct	0	0	0	0	0	0	0	0	0	0	0	0	0	0	0	0	0	0	0	0	0	0	0	0	0	0	0	0	0	0	0	0	0	0
20983	9 Feb 22	07:19:00	1	0	1	0	Ct	0	0	0	0	0	0	0	0	0	0	0	0	0	0	0	0	0	0	0	0	0	0	0	0	0	0	0	0	0	0	0	0	0	0
20984	9 Feb 22	07:20:00	1	0	1	0	Ct	0	0	0	0	0	0	0	0	0	0	0	0	0	0	0	0	0	0	0	0	0	0	0	0	0	0	0	0	0	0	0	0	0	0
20985	9 Feb 22	07:21:00	1	0	1	0	Ct	0	0	0	0	0	0	0	0	0	0	0	0	0	0	0	0	0	0	0	0	0	0	0	0	0	0	0	0	0	0	0	0	0	0
20986	9 Feb 22	07:22:00	1	0	1	0	Ct	0	0	0	0	0	0	0	0	0	0	0	0	0	0	0	0	0	0	0	0	0	0	0	0	0	0	0	0	0	0	0	0	0	0
20987	9 Feb 22	07:23:00	1	0	1	0	Ct	0	0	0	0	0	0	0	0	0	0	0	0	0	0	0	0	0	0	0	0	0	0	0	0	0	0	0	0	0	0	0	0	0	0
20988	9 Feb 22	07:24:00	1	0	1	0	Ct	0	0	0	0	0	0	0	0	0	0	0	0	0	0	3	0	0	0	0	0	0	0	0	0	0	0	0	0	0	0	0	0	0	0
20989	9 Feb 22	07:25:00	1	0	1	0	Ct	0	0	0	0	0	0	0	0	0	0	0	0	0	0	0	0	0	0	0	0	0	0	0	0	0	0	0	0	0	0	0	0	0	0
20990	9 Feb 22	07:26:00	1	0	1	0	Ct	0	0	0	0	0	0	0	0	0	0	0	0	0	0	0	1	0	0	0	0	0	0	0	0	0	0	0	0	0	0	0	0	0	0
20991	9 Feb 22	07:27:00	1	0	1	0	Ct	0	0	0	0	0	0	0	0	0	0	0	0	0	0	0	0	0	0	0	0	0	0	0	0	0	0	0	0	0	0	0	0	0	0
20992	9 Feb 22	07:28:00	1	0	1	0	Ct	0	0	0	0	0	0	0	0	0	0	0	0	0	0	0	0	0	0	0	0	0	0	0	0	0	0	0	0	0	0	0	0	0	0
20993	9 Feb 22	07:29:00	1	0	1	0	Ct	0	0	0	0	0	0	0	0	0	0	0	0	0	0	0	0	0	0	0	0	0	0	0	0	0	0	0	0	0	0	0	0	0	0
20994	9 Feb 22	07:30:00	1	0	1	0	Ct	0	0	0	0	0	0	0	0	0	0	0	0	0	0	0	0	0	0	0	0	0	0	0	0	0	0	0	0	0	0	0	0	0	0
20995	9 Feb 22	07:31:00	1	0	1	0	Ct	0	0	0	0	0	0	0	0	0	0	0	0	0	0	0	0	0	0	0	0	0	0	0	0	0	0	0	0	0	0	0	0	0	0
20996	9 Feb 22	07:32:00	1	0	1	0	Ct	0	0	0	0	0	0	0	0	0	0	0	0	0	0	0	0	0	0	0	0	0	0	0	0	0	0	0	0	0	0	0	0	0	0
20997	9 Feb 22	07:33:00	1	0	1	0	Ct	0	0	0	0	0	0	0	0	0	0	0	0	0	0	0	0	0	0	0	0	0	0	0	0	0	0	0	0	0	0	0	0	0	0
20998	9 Feb 22	07:34:00	1	0	1	0	Ct	0	0	0	0	0	0	0	0	0	0	0	0	0	0	0	0	0	0	0	0	0	0	0	0	0	0	0	0	0	0	0	0	0	0
20999	9 Feb 22	07:35:00	1	0	1	0	Ct	0	0	0	0	0	0	0	0	0	0	0	0	0	0	0	0	0	0	0	0	0	0	0	0	0	0	0	0	0	0	0	0	0	0
21000	9 Feb 22	07:36:00	1	0	1	0	Ct	0	0	0	0	0	0	0	0	0	0	0	0	0	0	0	0	0	0	0	0	0	0	0	0	0	0	0	0	0	0	0	0	0	0
21001	9 Feb 22	07:37:00	1	0	1	0	Ct	0	0	0	0	0	0	0	0	0	0	0	0	0	0	0	0	0	0	0	0	0	0	0	0	0	0	0	0	0	0	0	0	0	0
21002	9 Feb 22	07:38:00	1	0	1	0	Ct	0	0	0	0	0	0	0	0	0	0	0	0	0	0	0	0	0	0	0	0	0	0	0	0	0	0	0	0	0	0	0	0	0	0
21003	9 Feb 22	07:39:00	1	0	1	0	Ct	0	0	0	0	0	0	0	0	0	0	0	0	0	0	0	0	0	0	0	0	0	0	0	0	0	0	0	0	0	0	0	0	0	0
21004	9 Feb 22	07:40:00	1	0	1	0	Ct	0	0	0	0	0	0	0	0	0	0	0	0	0	0	0	0	0	0	0	0	0	0	0	0	0	0	0	0	0	0	0	0	0	0
21005	9 Feb 22	07:41:00	1	0	1	0	Ct	0	0	0	0	0	0	0	0	0	0	0	0	0	0	0	0	0	0	0	0	0	0	0	0	0	0	0	0	0	0	0	0	0	0
21006	9 Feb 22	07:42:00	1	0	1	0	Ct	0	0	0	0	0	0	0	0	0	0	0	0	0	0	0	0	0	0	0	0	0	0	0	0	0	0	0	0	0	0	0	0	0	0
21007	9 Feb 22	07:43:00	1	0	1	0	Ct	0	0	0	0	0	0	0	0	0	0	0	0	0	0	0	0	0	0	0	0	0	0	0	0	0	0	0	0	0	0	0	0	0	0
21008	9 Feb 22	07:44:00	1	0	1	0	Ct	0	0	0	0	0	0	0	0	0	0	0	0	0	0	0	0	0	0	0	0	0	0	0	0	0	0	0	0	0	0	0	0	0	0
21009	9 Feb 22	07:45:00	1	0	1	0	Ct	0	0	0	0	0	0	0	0	0	0	0	0	0	0	0	0	0	0	0	0	0	0	0	0	0	0	0	0	0	0	0	0	0	0
21010	9 Feb 22	07:46:00	1	0	1	0	Ct	0	0	0	0	0	0	0	0	0	0	0	0	0	0	0	0	0	0	0	0	0	0	0	0	0	0	0	0	0	0	0	0	0	0
21011	9 Feb 22	07:47:00	1	0	1	0	Ct	0	0	0	0	0	0	0	0	0	0	0	0	0	0	0	0	0	0	0	0	0	0	0	0	0	0	0	0	0	0	0	0	0	0
21012	9 Feb 22	07:48:00	1	0	1	0	Ct	0	0	0	0	0	0	0	0	0	0	0	0	0	0	0	0	0	0	0	0	0	0	0	0	0	0	0	0	0	0	0	0	0	0
21013	9 Feb 22	07:49:00	1	0	1	0	Ct	0	0	0	0	0	0	0	0	0	0	0	0	0	0	0	0	0	0	0	0	0	0	0	0	0	0	0	0	0	0	0	0	0	0
21014	9 Feb 22	07:50:00	1	0	1	0	Ct	0	0	0	0	0	0	0	0	0	0	0	0	0	0	0	0	0	0	0	0	0	0	0	0	0	0	0	0	0	0	0	0	0	0
21015	9 Feb 22	07:51:00	1	0	1	0	Ct	0	0	0	0	0	0	0	0	0	0	0	0	0	0	0	0	0	0	0	0	0	0	0	0	0	0	0	0	0	0	0	0	0	0
21016	9 Feb 22	07:52:00	1	0	1	0	Ct	0	0	0	0	0	0	0	0	0	0	0	0	0	0	0	0	0	1	0	0	0	0	0	0	0	0	0	0	0	0	0	0	0	0
21017	9 Feb 22	07:53:00	1	0	1	0	Ct	0	0	0	0	0	0	0	0	0	0	0	0	0	0	0	0	0	0	0	0	0	0	0	0	0	0	0	0	0	0	0	0	0	0
21018	9 Feb 22	07:54:00	1	0	1	0	Ct	0	0	0	0	0	0	0	0	0	0	0	0	0	0	0	0	0	0	0	0	0	0	0	0	0	0	0	0	0	0	0	0	0	0
21019	9 Feb 22	07:55:00	1	0	1	0	Ct	0	0	0	0	0	0	0	0	0	0	0	0	0	0	0	0	0	0	0	0	0	0	0	0	0	0	0	0	0	0	0	0	0	0
21020	9 Feb 22	07:56:00	1	0	1	0	Ct	0	0	0	0	0	0	0	0	0	0	1	0	0	0	0	0	0	0	0	0	0	0	0	0	0	0	0	0	0	0	0	0	0	0
21021	9 Feb 22	07:57:00	1	0	1	0	Ct	0	0	0	0	0	0	0	0	0	0	1	0	0	0	0	0	0	0	0	0	0	0	0	0	0	0	0	0	0	0	0	0	0	0
21022	9 Feb 22	07:58:00	1	0	1	0	Ct	0	0	0	0	0	0	0	0	0	0	0	0	0	0	0	0	0	0	0	0	0	0	0	0	0	0	0	0	0	0	0	0	0	0
21023	9 Feb 22	07:59:00	1	0	1	0	Ct	0	0	0	0	0	0	0	0	0	0	0	0	0	0	0	0	0	0	0	0	0	0	0	0	0	0	0	0	0	0	0	0	0	0
21024	9 Feb 22	08:00:00	1	0	1	0	Ct	0	0	0	0	0	0	0	0	0	0	0	0	0	0	0	0	0	0	0	0	0	0	0	0	0	0	0	0	0	0	0	0	0	0
21025	9 Feb 22	08:01:00	1	0	1	0	Ct	0	0	0	0	0	0	0	0	0	0	0	0	0	0	0	0	0	0	0	0	0	0	0	0	0	0	0	0	0	0	0	0	0	0
21026	9 Feb 22	08:02:00	1	0	1	0	Ct	0	1	0	0	0	0	0	0	0	0	0	0	1	0	0	1	0	0	0	0	0	0	0	0	0	0	0	0	0	0	0	0	0	0
21027	9 Feb 22	08:03:00	1	0	1	0	Ct	0	1	0	0	0	0	0	1	0	1	1	2	1	1	0	0	0	0	0	0	0	0	0	0	0	0	0	0	0	0	0	0	0	0
21028	9 Feb 22	08:04:00	1	0	1	0	Ct	0	1	0	0	1	0	1	0	0	0	1	0	0	2	0	0	0	0	0	0	0	0	0	0	0	0	0	0	0	0	0	0	0	0
21029	9 Feb 22	08:05:00	1	0	1	0	Ct	0	1	1	0	0	0	0	0	0	0	1	0	1	1	0	0	0	1	0	0	0	0	0	0	0	0	0	0	0	0	0	0	0	0
21030	9 Feb 22	08:06:00	1	0	1	0	Ct	0	1	0	1	0	1	2	0	0	0	2	0	0	0	0	0	0	1	0	0	0	0	0	0	0	0	0	0	0	0	0	0	0	0
21031	9 Feb 22	08:07:00	1	0	1	0	Ct	0	1	0	1	0	0	0	0	0	0	2	0	0	0	0	0	1	1	0	0	0	0	0	0	0	0	0	0	0	0	0	0	0	0
21032	9 Feb 22	08:08:00	1	0	1	0	Ct	0	1	0	1	2	0	0	0	0	0	2	0	0	0	0	0	0	1	0	0	0	0	0	0	0	0	0	0	0	0	0	0	0	0
21033	9 Feb 22	08:09:00	1	0	1	0	Ct	0	1	0	0	2	0	0	0	0	0	2	0	0	0	0	0	0	1	0	0	0	0	0	0	0	0	0	0	0	0	0	0	0	0
21034	9 Feb 22	08:10:00	1	0	1	0	Ct	0	1	0	0	1	0	2	0	0	0	1	0	1	0	0	0	0	1	0	0	0	0	0	0	0	0	0	0	0	0	0	0	0	0
21035	9 Feb 22	08:11:00	1	0	1	0	Ct	0	1	0	1	2	0	2	0	0	0	2	0	0	2	0	0	0	0	0	0	0	0	0	0	0	0	0	0	0	0	0	0	0	0
21036	9 Feb 22	08:12:00	1	0	1	0	Ct	0	1	0	1	2	0	2	0	0	0	1	0	1	2	3	0	0	0	0	0	0	0	0	0	0	0	0	0	0	0	0	0	0	0
21037	9 Feb 22	08:13:00	1	0	1	0	Ct	0	1	0	1	2	1	1	0	0	0	1	0	0	0	0	0	0	1	0	0	0	0	0	0	0	0	0	0	0	0	0	0	0	0
21038	9 Feb 22	08:14:00	1	0	1	0	Ct	0	1	1	0	1	1	0	0	0	0	2	2	1	0	0	0	0	0	0	0	0	0	0	0	0	0	0	0	0	0	0	0	0	0
21039	9 Feb 22	08:15:00	1	0	1	0	Ct	0	1	0	0	1	0	1	0	0	0	3	0	1	0	0	0	0	0	0	0	0	0	0	0	0	0	0	0	0	0	0	0	0	0
21040	9 Feb 22	08:16:00	1	0	1	0	Ct	0	1	0	1	2	2	0	0	0	0	0	0	0	0	0	0	0	1	0	0	0	0	0	0	0	0	0	0	0	0	0	0	0	0
21041	9 Feb 22	08:17:00	1	0	1	0	Ct	0	1	0	0	2	0	0	0	0	0	2	0	0	0	0	0	0	0	0	0	0	0	0	0	0	0	0	0	0	0	0	0	0	0
21042	9 Feb 22	08:18:00	1	0	1	0	Ct	0	1	1	1	2	0	1	0	0	0	1	0	0	3	0	0	0	0	0	0	0	0	0	0	0	0	0	0	0	0	0	0	0	0
21043	9 Feb 22	08:19:00	1	0	1	0	Ct	0	1	0	0	1	0	2	0	0	0	1	0	1	1	0	0	0	0	0	0	0	0	0	0	0	0	0	0	0	0	0	0	0	0
21044	9 Feb 22	08:20:00	1	0	1	0	Ct	0	1	0	1	1	0	0	0	0	0	1	0	0	3	0	0	0	0	0	0	0	0	0	0	0	0	0	0	0	0	0	0	0	0
21045	9 Feb 22	08:21:00	1	0	1	0	Ct	0	1	1	0	2	0	1	0	0	0	3	1	0	1	0	0	0	0	0	0	0	0	0	0	0	0	0	0	0	0	0	0	0	0
21046	9 Feb 22	08:22:00	1	0	1	0	Ct	0	1	0	1	0	0	0	0	0	0	2	0	0	0	0	0	0	0	0	0	0	0	0	0	0	0	0	0	0	0	0	0	0	0
21047	9 Feb 22	08:23:00	1	0	1	0	Ct	0	1	1	0	2	1	0	0	0	0	2	0	0	1	0	0	0	0	0	0	0	0	0	0	0	0	0	0	0	0	0	0	0	0
21048	9 Feb 22	08:24:00	1	0	1	0	Ct	0	1	1	1	2	0	0	0	0	0	0	0	0	1	0	0	0	0	0	0	0	0	0	0	0	0	0	0	0	0	0	0	0	0
21049	9 Feb 22	08:25:00	1	0	1	0	Ct	0	1	1	1	1	1	1	0	0	0	1	0	0	1	0	0	0	0	0	0	0	0	0	0	0	0	0	0	0	0	0	0	0	0
21050	9 Feb 22	08:26:00	1	0	1	0	Ct	0	1	0	1	0	0	0	0	0	0	1	0	1	0	0	0	0	0	0	0	0	0	0	0	0	0	0	0	0	0	0	0	0	0
21051	9 Feb 22	08:27:00	1	0	1	0	Ct	0	1	0	1	4	1	1	0	0	0	1	0	0	0	0	1	0	0	0	0	0	0	0	0	0	0	0	0	0	0	0	0	0	0
21052	9 Feb 22	08:28:00	1	0	1	0	Ct	0	1	0	2	0	0	0	0	0	0	1	0	0	0	0	1	0	0	0	0	0	0	0	0	0	0	0	0	0	0	0	0	0	0
21053	9 Feb 22	08:29:00	1	0	1	0	Ct	0	1	1	0	2	1	0	0	0	0	0	0	0	0	0	0	0	0	0	0	0	0	0	0	0	0	0	0	0	0	0	0	0	0
21054	9 Feb 22	08:30:00	1	0	1	0	Ct	0	1	1	1	2	0	0	0	0	0	2	1	0	0	0	0	0	0	0	0	0	0	0	0	0	0	0	0	0	0	0	0	0	0
21055	9 Feb 22	08:31:00	1	0	1	0	Ct	0	1	0	2	2	0	0	0	0	0	2	1	0	0	0	0	0	0	0	0	0	0	0	0	0	0	0	0	0	0	0	0	0	0
21056	9 Feb 22	08:32:00	1	0	1	0	Ct	0	1	0	1	1	0	0	0	0	0	0	0	0	0	0	0	0	0	0	0	0	0	0	0	0	0	0	0	0	0	0	0	0	0
21057	9 Feb 22	08:33:00	1	0	1	0	Ct	0	1	0	1	0	0	0	0	0	0	2	0	0	1	0	0	0	0	0	0	0	0	0	0	0	0	0	0	0	0	0	0	0	0
21058	9 Feb 22	08:34:00	1	0	1	0	Ct	0	1	0	1	2	0	0	0	0	0	1	0	0	1	0	0	0	0	0	0	0	0	0	0	0	0	0	0	0	0	0	0	0	0
21059	9 Feb 22	08:35:00	1	0	1	0	Ct	0	1	0	1	1	0	0	0	0	0	0	0	0	1	0	0	0	0	0	0	0	0	0	0	0	0	0	0	0	0	0	0	0	0
21060	9 Feb 22	08:36:00	1	0	1	0	Ct	0	1	1	1	2	2	0	0	0	0	2	0	0	3	0	0	0	0	0	0	0	0	0	0	0	0	0	0	0	0	0	0	0	0
21061	9 Feb 22	08:37:00	1	0	1	0	Ct	0	1	0	1	1	0	0	0	0	0	1	0	0	1	0	0	0	0	0	0	0	0	0	0	0	0	0	0	0	0	0	0	0	0
21062	9 Feb 22	08:38:00	1	0	1	0	Ct	0	1	0	0	1	0	0	0	0	0	0	0	0	2	0	0	0	0	0	0	0	0	0	0	0	0	0	0	0	0	0	0	0	0
21063	9 Feb 22	08:39:00	1	0	1	0	Ct	0	1	1	1	2	0	0	0	0	0	1	0	0	0	0	0	0	0	0	0	0	0	0	0	0	0	0	0	0	0	0	0	0	0
21064	9 Feb 22	08:40:00	1	0	1	0	Ct	0	1	1	0	2	2	0	0	0	0	1	0	0	1	0	0	0	0	0	0	0	0	0	0	0	0	0	0	0	0	0	0	0	0
21065	9 Feb 22	08:41:00	1	0	1	0	Ct	0	1	0	1	2	0	0	0	0	0	0	0	0	1	0	0	0	0	0	0	0	0	0	0	0	0	0	0	0	0	0	0	0	0
21066	9 Feb 22	08:42:00	1	0	1	0	Ct	0	1	1	0	1	0	0	0	0	0	1	0	0	1	0	0	0	0	0	0	0	0	0	0	0	0	0	0	0	0	0	0	0	0
21067	9 Feb 22	08:43:00	1	0	1	0	Ct	0	1	0	1	2	0	0	0	0	0	1	0	0	3	0	0	0	0	0	0	0	0	0	0	0	0	0	0	0	0	0	0	0	0
21068	9 Feb 22	08:44:00	1	0	1	0	Ct	0	1	1	1	0	0	0	0	0	0	0	0	0	2	0	0	0	0	0	0	0	0	0	0	0	0	0	0	0	0	0	0	0	0
21069	9 Feb 22	08:45:00	1	0	1	0	Ct	0	1	0	1	2	0	0	0	0	0	1	0	0	0	0	0	0	0	0	0	0	0	0	0	0	0	0	0	0	0	0	0	0	0
21070	9 Feb 22	08:46:00	1	0	1	0	Ct	0	1	1	1	0	1	0	0	0	0	1	0	0	1	0	0	0	0	0	0	0	0	0	0	0	0	0	0	0	0	0	0	0	0
21071	9 Feb 22	08:47:00	1	0	1	0	Ct	0	1	1	1	0	0	0	0	0	0	0	0	0	1	0	0	0	0	0	0	0	0	0	0	0	0	0	0	0	0	0	0	0	0
21072	9 Feb 22	08:48:00	1	0	1	0	Ct	0	1	1	0	4	1	0	0	0	0	2	0	0	1	0	0	0	0	0	0	0	0	0	0	0	0	0	0	0	0	0	0	0	0
21073	9 Feb 22	08:49:00	1	0	1	0	Ct	0	1	1	1	1	0	0	0	0	0	0	0	1	2	0	0	0	0	0	0	0	0	0	0	0	0	0	0	0	0	0	0	0	0
21074	9 Feb 22	08:50:00	1	0	1	0	Ct	0	1	0	0	4	0	0	0	0	0	0	0	1	1	0	0	0	0	0	0	0	0	0	0	0	0	0	0	0	0	0	0	0	0
21075	9 Feb 22	08:51:00	1	0	1	0	Ct	0	1	0	1	1	0	0	0	0	0	0	0	0	0	0	0	0	0	0	0	0	0	0	0	0	0	0	0	0	0	0	0	0	0
21076	9 Feb 22	08:52:00	1	0	1	0	Ct	0	1	1	1	1	0	0	0	0	0	1	0	0	0	0	0	0	0	0	0	0	0	0	0	0	0	0	0	0	0	0	0	0	0
21077	9 Feb 22	08:53:00	1	0	1	0	Ct	0	1	2	0	3	0	0	0	0	0	1	0	1	0	0	0	0	0	0	0	0	0	0	0	0	0	0	0	0	0	0	0	0	0
21078	9 Feb 22	08:54:00	1	0	1	0	Ct	0	1	1	1	0	0	0	0	0	0	0	0	0	0	0	0	0	0	0	0	0	0	0	0	0	0	0	0	0	0	0	0	0	0
21079	9 Feb 22	08:55:00	1	0	1	0	Ct	0	1	1	0	1	0	0	0	0	0	0	0	1	0	0	0	0	0	0	0	0	0	0	0	0	0	0	0	0	0	0	0	0	0
21080	9 Feb 22	08:56:00	1	0	1	0	Ct	0	1	0	1	0	0	0	0	0	0	1	0	0	0	0	0	0	0	0	0	0	0	0	0	0	0	0	0	0	0	0	0	0	0
21081	9 Feb 22	08:57:00	1	0	1	0	Ct	0	1	1	1	0	0	0	0	0	0	1	0	0	0	0	0	0	0	0	0	0	0	0	0	0	0	0	0	0	0	0	0	0	0
21082	9 Feb 22	08:58:00	1	0	1	0	Ct	0	1	1	0	0	0	0	0	0	0	0	0	0	0	0	0	0	0	0	0	0	0	0	0	0	0	0	0	0	0	0	0	0	0
21083	9 Feb 22	08:59:00	1	0	1	0	Ct	0	1	0	1	1	0	0	0	0	0	0	0	0	0	0	0	0	0	0	0	0	0	0	0	0	0	0	0	0	0	0	0	0	0
21084	9 Feb 22	09:00:00	1	0	1	0	Ct	0	1	1	1	1	0	0	0	0	0	1	0	0	0	0	0	0	0	0	0	0	0	0	0	0	0	0	0	0	0	0	0	0	0
21085	9 Feb 22	09:01:00	1	0	1	0	Ct	0	1	0	1	1	0	0	0	0	0	1	0	0	0	0	0	0	0	0	0	0	0	0	0	0	0	0	0	0	0	0	0	0	0
21086	9 Feb 22	09:02:00	1	0	1	0	Ct	0	1	0	0	2	0	0	0	0	0	0	0	1	0	0	0	0	0	0	0	0	0	0	0	0	0	0	0	0	0	0	0	0	0
21087	9 Feb 22	09:03:00	1	0	1	0	Ct	0	1	0	1	1	0	0	0	0	0	1	0	1	0	0	0	0	0	0	0	0	0	0	0	0	0	0	0	0	0	0	0	0	0
21088	9 Feb 22	09:04:00	1	0	1	0	Ct	0	1	0	0	2	0	0	0	0	0	1	2	0	0	0	0	1	0	0	0	0	0	0	0	0	0	0	0	0	0	0	0	0	0
21089	9 Feb 22	09:05:00	1	0	1	0	Ct	0	1	0	0	0	0	0	0	0	0	0	0	0	0	0	0	1	0	0	0	0	0	0	0	0	0	0	0	0	0	0	0	0	0
21090	9 Feb 22	09:06:00	1	0	1	0	Ct	0	1	2	1	3	0	0	0	0	0	0	0	0	0	0	0	0	0	0	0	0	0	0	0	0	0	0	0	0	0	0	0	0	0
21091	9 Feb 22	09:07:00	1	0	1	0	Ct	0	1	0	2	1	0	0	0	0	0	0	0	0	0	0	0	0	0	0	0	0	0	0	0	0	0	0	0	0	0	0	0	0	0
21092	9 Feb 22	09:08:00	1	0	1	0	Ct	0	1	0	1	1	0	0	0	0	0	2	0	0	0	0	0	0	0	0	0	0	0	0	0	0	0	0	0	0	0	0	0	0	0
21093	9 Feb 22	09:09:00	1	0	1	0	Ct	0	1	0	0	1	0	0	0	0	0	1	0	0	0	0	0	0	0	0	0	0	0	0	0	0	0	0	0	0	0	0	0	0	0
21094	9 Feb 22	09:10:00	1	0	1	0	Ct	0	1	0	1	2	0	0	0	0	0	1	0	0	0	0	0	0	0	0	0	0	0	0	0	0	0	0	0	0	0	0	0	0	0
21095	9 Feb 22	09:11:00	1	0	1	0	Ct	0	1	1	0	0	0	0	0	0	0	0	0	0	0	0	0	0	0	0	0	0	0	0	0	0	0	0	0	0	0	0	0	0	0
21096	9 Feb 22	09:12:00	1	0	1	0	Ct	0	1	0	1	1	0	0	0	0	0	0	0	0	0	0	0	0	0	0	0	0	0	0	0	0	0	0	0	0	0	0	0	0	0
21097	9 Feb 22	09:13:00	1	0	1	0	Ct	0	1	0	6	0	0	0	0	0	0	0	0	0	0	0	0	0	0	0	0	0	0	0	0	0	0	0	0	0	0	0	0	0	0
21098	9 Feb 22	09:14:00	1	0	1	0	Ct	0	1	0	0	1	0	0	0	0	0	0	0	0	0	0	0	0	0	0	0	0	0	0	0	0	0	0	0	0	0	0	0	0	0
21099	9 Feb 22	09:15:00	1	0	1	0	Ct	0	1	0	1	0	0	0	0	0	0	0	0	0	0	0	0	0	0	0	0	0	0	0	0	0	0	0	0	0	0	0	0	0	0
21100	9 Feb 22	09:16:00	1	0	1	0	Ct	0	1	1	1	1	0	0	0	0	0	0	0	0	0	0	0	0	0	0	0	0	0	0	0	0	0	0	0	0	0	0	0	0	0
21101	9 Feb 22	09:17:00	1	0	1	0	Ct	0	1	0	0	0	0	0	0	0	0	0	0	0	0	0	0	0	0	0	0	0	0	0	0	0	0	0	0	0	0	0	0	0	0
21102	9 Feb 22	09:18:00	1	0	1	0	Ct	0	1	1	3	1	0	0	0	0	0	0	0	0	0	0	0	0	0	0	0	0	0	0	0	0	0	0	0	0	0	0	0	0	0
21103	9 Feb 22	09:19:00	1	0	1	0	Ct	0	1	0	0	2	0	0	0	0	0	0	0	0	0	0	0	0	0	0	0	0	0	0	0	0	0	0	0	0	0	0	0	0	0
[truncated: 9,297 more rows]
