# Supplementary material for: Odor-regulated oviposition behavior in an ecological specialist
Source: Nat Commun. 2023 May 26;14:3041. doi: 10.1038/s41467-023-38722-z (PMC10219952; doi:10.1038/s41467-023-38722-z)
Supplement: Supplementary file 10 — Source Data [file 41467_2023_38722_MOESM10_ESM.zip › FigureS3_data/Monitor2.txt]

157861	18 Jan 21	00:00:00	1	0	0	0	0	0	0	0	3	0	0	0	0	0	0	0	0	0	0	0	0	0	0	0	0	0	0	0	0	0	0	0	0	0	1	0	0	0	0
157862	18 Jan 21	00:01:00	1	0	0	0	0	0	0	0	1	0	0	0	0	0	0	0	0	0	0	0	0	0	0	0	0	0	0	0	0	0	0	0	0	0	0	0	0	0	0
157863	18 Jan 21	00:02:00	1	0	0	0	0	0	0	0	0	0	0	0	0	0	0	0	0	0	0	0	0	0	0	0	0	0	0	0	0	0	0	0	0	0	2	0	0	0	0
157864	18 Jan 21	00:03:00	1	0	0	0	0	0	0	0	2	0	0	1	0	0	0	0	0	0	0	0	0	0	0	0	0	0	0	0	0	0	0	0	0	0	3	0	0	0	0
157865	18 Jan 21	00:04:00	1	0	0	0	0	0	0	0	1	0	0	0	0	0	0	0	0	0	0	0	0	0	0	0	0	0	0	0	0	0	0	0	0	0	0	0	0	0	0
157866	18 Jan 21	00:05:00	1	0	0	0	0	0	0	0	3	0	0	0	0	0	0	0	0	0	0	0	0	0	0	0	0	0	0	0	0	0	0	0	0	0	1	0	0	0	0
157867	18 Jan 21	00:06:00	1	0	0	0	0	0	0	0	1	0	0	0	0	0	0	0	0	0	0	0	0	0	0	0	0	0	0	0	0	0	0	0	0	0	2	0	0	0	0
157868	18 Jan 21	00:07:00	1	0	0	0	0	0	0	0	2	0	0	0	0	0	0	0	0	0	0	0	0	0	0	0	0	0	0	0	0	0	0	0	0	0	0	0	0	0	0
157869	18 Jan 21	00:08:00	1	0	0	0	0	0	0	0	0	0	0	0	0	0	0	0	0	0	0	0	0	0	0	0	0	0	0	0	0	0	0	0	0	0	2	0	0	0	0
157870	18 Jan 21	00:09:00	1	0	0	0	0	0	0	0	1	0	0	0	0	0	0	0	0	0	0	0	0	0	0	0	0	0	0	0	0	0	0	0	0	0	0	0	0	0	0
157871	18 Jan 21	00:10:00	1	0	0	0	0	0	0	0	0	0	0	0	0	0	0	0	0	0	0	0	0	0	0	0	0	0	0	0	0	0	0	0	0	0	3	0	0	0	0
157872	18 Jan 21	00:11:00	1	0	0	0	0	0	0	0	0	0	0	0	0	0	0	0	0	0	0	0	0	0	0	0	0	0	0	0	0	0	0	0	0	0	3	0	0	0	0
157873	18 Jan 21	00:12:00	1	0	0	0	0	0	0	0	3	0	0	0	0	0	0	0	0	0	0	0	0	0	0	0	0	0	0	0	0	0	0	0	0	0	1	0	0	0	0
157874	18 Jan 21	00:13:00	1	0	0	0	0	0	0	0	0	0	0	2	0	0	0	0	0	0	0	0	0	0	0	0	0	0	0	0	0	0	0	0	0	0	1	0	0	0	0
157875	18 Jan 21	00:14:00	1	0	0	0	0	0	0	0	1	0	0	0	0	0	0	0	0	0	0	0	0	0	0	0	0	0	0	0	0	0	0	0	0	0	2	0	0	0	0
157876	18 Jan 21	00:15:00	1	0	0	0	0	0	0	0	0	0	0	0	0	0	0	0	0	0	0	0	0	0	0	0	0	0	0	0	0	0	0	0	0	0	0	0	0	0	0
157877	18 Jan 21	00:16:00	1	0	0	0	0	0	0	0	0	0	0	0	0	0	0	0	0	0	0	0	0	0	0	0	0	0	0	0	0	0	0	0	0	0	0	0	0	0	0
157878	18 Jan 21	00:17:00	1	0	0	0	0	0	0	0	0	0	0	0	0	0	0	0	0	0	0	0	0	0	0	0	0	0	0	1	0	0	0	0	0	0	1	0	0	0	0
157879	18 Jan 21	00:18:00	1	0	0	0	0	0	0	0	0	0	0	0	0	0	0	0	0	0	0	0	0	0	0	0	0	0	0	7	0	0	0	0	0	0	0	0	0	0	0
157880	18 Jan 21	00:19:00	1	0	0	0	0	0	0	0	0	0	0	0	0	0	0	0	0	0	0	0	0	0	0	0	0	0	0	0	0	0	0	0	0	0	0	0	0	0	0
157881	18 Jan 21	00:20:00	1	0	0	0	0	0	0	0	0	0	0	0	0	0	0	0	0	0	0	0	0	0	0	0	0	0	0	1	0	0	0	0	0	0	0	0	0	0	0
157882	18 Jan 21	00:21:00	1	0	0	0	0	0	0	0	0	0	0	0	0	0	0	0	0	0	0	0	0	0	0	0	0	0	0	0	0	0	0	0	0	0	0	0	0	0	0
157883	18 Jan 21	00:22:00	1	0	0	0	0	0	0	0	0	0	0	0	0	0	0	0	0	0	0	0	0	0	0	0	0	2	0	0	0	0	0	0	0	0	0	0	0	0	0
157884	18 Jan 21	00:23:00	1	0	0	0	0	0	0	0	0	0	0	0	0	0	0	0	0	0	0	0	0	0	0	0	0	1	0	0	0	0	0	0	0	0	0	0	0	0	0
157885	18 Jan 21	00:24:00	1	0	0	0	0	0	0	0	0	0	0	0	0	0	0	0	0	0	0	0	0	0	0	0	0	0	0	0	0	0	0	0	0	0	0	0	0	0	0
157886	18 Jan 21	00:25:00	1	0	0	0	0	0	0	0	0	0	0	0	0	0	0	0	0	0	0	0	0	0	0	0	0	0	0	0	0	0	0	0	0	0	0	0	0	0	0
157887	18 Jan 21	00:26:00	1	0	0	0	0	0	0	0	0	0	0	0	0	0	0	0	0	0	0	0	0	0	0	0	0	0	0	0	0	0	0	0	0	0	0	0	1	0	0
157888	18 Jan 21	00:27:00	1	0	0	0	0	0	0	0	0	0	0	0	0	0	0	0	0	0	0	0	0	0	0	0	0	2	0	0	0	0	0	0	0	0	0	0	0	0	0
157889	18 Jan 21	00:28:00	1	0	0	0	0	0	0	0	0	0	0	0	0	0	0	0	0	0	0	0	0	0	0	0	0	1	0	0	0	0	0	0	0	0	0	0	0	0	0
157890	18 Jan 21	00:29:00	1	0	0	0	0	0	0	0	0	0	0	0	0	0	0	0	0	0	0	0	0	0	0	0	0	0	0	0	0	0	0	0	0	0	0	0	0	0	0
157891	18 Jan 21	00:30:00	1	0	0	0	0	0	0	0	0	0	0	0	1	0	0	0	0	0	0	0	0	0	0	0	0	0	0	0	0	0	0	0	0	0	0	0	0	0	0
157892	18 Jan 21	00:31:00	1	0	0	0	0	0	0	0	0	0	0	0	0	0	0	0	0	0	0	0	0	0	0	0	0	0	0	0	0	0	0	0	0	0	0	0	0	0	0
157893	18 Jan 21	00:32:00	1	0	0	0	0	0	0	0	0	0	0	0	0	0	0	0	0	2	0	0	0	0	0	0	0	0	0	0	0	0	0	0	0	0	0	0	0	0	0
157894	18 Jan 21	00:33:00	1	0	0	0	0	0	0	0	0	0	0	0	2	0	0	0	0	1	0	0	0	0	0	0	0	0	0	0	0	0	0	0	0	0	0	0	0	0	0
157895	18 Jan 21	00:34:00	1	0	0	0	0	0	0	0	0	0	0	0	2	0	0	0	0	3	0	0	0	0	0	0	0	0	0	0	0	0	0	0	0	0	0	0	0	0	0
157896	18 Jan 21	00:35:00	1	0	0	0	0	0	0	0	0	0	0	0	1	0	0	0	0	0	0	0	0	0	0	0	0	0	0	0	0	0	0	0	0	0	0	0	0	0	0
157897	18 Jan 21	00:36:00	1	0	0	0	0	0	0	0	0	0	0	6	2	0	0	0	0	0	0	0	0	0	0	0	0	0	0	0	0	0	0	0	0	0	0	0	0	0	0
157898	18 Jan 21	00:37:00	1	0	0	0	0	0	0	0	0	0	0	0	2	0	0	0	0	0	0	0	0	0	0	0	0	0	0	0	0	0	0	0	0	0	0	0	0	0	0
157899	18 Jan 21	00:38:00	1	0	0	0	0	0	0	0	0	0	0	0	3	0	0	0	0	0	0	0	0	0	0	0	0	0	0	0	0	0	0	0	0	0	0	0	0	0	0
157900	18 Jan 21	00:39:00	1	0	0	0	0	0	0	0	0	0	0	0	2	0	0	0	0	0	0	0	0	0	0	0	0	0	0	0	0	0	0	0	0	0	0	0	0	0	0
157901	18 Jan 21	00:40:00	1	0	0	0	0	0	0	0	0	0	0	0	1	0	0	0	0	0	0	0	0	0	0	0	0	0	0	0	0	0	0	0	0	0	0	0	0	0	0
157902	18 Jan 21	00:41:00	1	0	0	0	0	0	0	0	0	0	0	0	2	0	0	0	0	0	0	0	0	0	0	0	0	0	0	0	0	0	0	0	0	0	0	0	0	0	0
157903	18 Jan 21	00:42:00	1	0	0	0	0	0	0	0	0	0	1	0	2	0	0	0	0	0	0	0	0	0	0	0	0	0	0	0	0	0	0	0	0	0	0	0	0	0	0
157904	18 Jan 21	00:43:00	1	0	0	0	0	0	0	0	0	0	1	0	0	0	0	0	0	0	0	0	0	0	0	0	0	0	0	0	0	0	0	0	0	0	0	0	0	0	0
157905	18 Jan 21	00:44:00	1	0	0	0	0	0	0	0	0	0	0	0	2	0	0	0	0	2	0	0	0	0	0	0	0	0	0	0	0	0	0	0	0	0	0	0	0	0	0
157906	18 Jan 21	00:45:00	1	0	0	0	0	0	0	0	0	0	0	0	0	0	0	0	0	0	0	0	0	0	0	0	0	0	0	0	0	0	0	0	0	0	0	0	0	0	0
157907	18 Jan 21	00:46:00	1	0	0	0	0	0	0	0	1	0	0	0	0	0	0	0	0	0	0	0	0	0	0	0	0	0	0	0	0	0	0	0	0	0	0	0	0	0	0
157908	18 Jan 21	00:47:00	1	0	0	0	0	0	0	0	1	0	0	0	0	0	0	0	0	0	0	0	0	0	3	0	0	0	0	0	0	0	0	0	0	0	0	0	0	0	0
157909	18 Jan 21	00:48:00	1	0	0	0	0	0	0	0	0	0	0	0	0	0	0	0	0	0	0	0	0	0	1	0	0	0	0	0	0	0	0	0	0	0	0	0	0	0	0
157910	18 Jan 21	00:49:00	1	0	0	0	0	0	0	0	0	0	0	0	0	0	0	0	0	0	0	0	0	0	0	0	0	0	0	0	0	0	0	0	0	0	0	0	0	0	0
157911	18 Jan 21	00:50:00	1	0	0	0	0	0	0	0	0	0	0	1	0	0	0	0	0	0	0	0	0	0	0	0	0	0	0	0	0	0	0	0	0	0	0	0	0	0	0
157912	18 Jan 21	00:51:00	1	0	0	0	0	0	0	0	0	0	0	0	0	0	0	0	0	0	0	0	0	0	0	0	0	0	0	0	0	0	0	0	0	0	0	0	0	0	0
157913	18 Jan 21	00:52:00	1	0	0	0	0	0	0	0	0	0	0	0	0	0	0	0	0	0	0	0	0	0	0	0	0	0	0	0	0	0	0	0	0	0	0	0	0	0	0
157914	18 Jan 21	00:53:00	1	0	0	0	0	0	0	0	0	0	0	0	0	0	0	0	0	2	0	0	0	0	0	0	0	0	0	0	0	0	0	0	0	0	0	0	0	0	0
157915	18 Jan 21	00:54:00	1	0	0	0	0	0	0	0	0	0	0	0	0	0	0	0	0	0	0	0	0	0	0	0	0	0	0	0	0	0	0	0	0	0	0	0	0	0	0
157916	18 Jan 21	00:55:00	1	0	0	0	0	0	0	0	0	0	0	0	0	0	0	0	0	0	0	0	0	0	0	0	0	0	0	0	0	0	0	0	0	0	0	0	0	0	0
157917	18 Jan 21	00:56:00	1	0	0	0	0	0	0	0	0	0	0	0	0	0	0	0	0	0	0	0	0	0	0	0	0	0	0	0	0	0	0	0	0	0	0	0	0	0	0
157918	18 Jan 21	00:57:00	1	0	0	0	0	0	0	0	0	0	0	0	0	0	0	0	0	0	0	0	0	0	0	0	0	0	0	0	0	0	0	0	0	0	0	0	0	0	0
157919	18 Jan 21	00:58:00	1	0	0	0	0	0	0	0	0	0	0	2	0	0	0	0	0	0	0	0	0	0	0	0	0	0	0	0	0	0	0	0	0	0	0	0	0	0	0
157920	18 Jan 21	00:59:00	1	0	0	0	0	0	0	0	0	0	0	0	0	0	0	0	0	0	0	0	0	0	0	0	0	0	0	0	0	0	0	0	0	0	0	0	0	0	0
157921	18 Jan 21	01:00:00	1	0	0	0	0	0	0	0	0	0	0	0	0	0	0	0	0	0	0	0	0	0	0	0	0	0	0	0	0	0	0	0	0	0	0	0	0	0	0
157922	18 Jan 21	01:01:00	1	0	0	0	0	0	0	0	0	0	0	0	0	0	0	0	0	0	0	0	0	0	0	0	0	0	0	0	0	0	0	0	0	0	1	0	0	0	0
157923	18 Jan 21	01:02:00	1	0	0	0	0	0	0	0	0	0	0	0	0	0	0	0	0	0	0	0	0	0	0	0	0	0	1	0	0	0	0	0	0	0	0	0	0	0	0
157924	18 Jan 21	01:03:00	1	0	0	0	0	0	0	0	0	0	0	0	0	0	0	0	0	0	0	0	0	0	0	0	0	0	0	0	0	0	0	0	0	0	0	0	0	0	0
157925	18 Jan 21	01:04:00	1	0	0	0	0	0	0	0	0	0	0	0	0	0	0	0	0	0	0	0	0	0	0	0	0	0	0	0	0	0	0	0	0	0	0	0	0	0	0
157926	18 Jan 21	01:05:00	1	0	0	0	0	0	0	0	0	0	0	0	0	0	0	0	0	0	0	0	0	0	0	0	0	0	0	0	0	0	0	0	0	0	0	0	0	0	0
157927	18 Jan 21	01:06:00	1	0	0	0	0	0	0	0	0	0	0	0	0	0	0	0	0	0	0	0	0	0	0	0	0	0	0	0	0	0	0	0	0	0	0	0	1	0	0
157928	18 Jan 21	01:07:00	1	0	0	0	0	0	0	0	0	0	0	1	0	0	0	0	0	0	0	0	0	0	0	0	0	0	1	0	0	0	0	0	0	0	0	0	0	0	0
157929	18 Jan 21	01:08:00	1	0	0	0	0	0	0	0	0	0	0	0	0	0	0	0	0	0	0	0	0	0	0	0	0	0	1	0	0	0	0	0	0	0	0	0	0	0	0
157930	18 Jan 21	01:09:00	1	0	0	0	0	0	0	0	0	0	2	0	0	0	0	0	0	0	0	0	0	0	0	0	0	0	0	0	0	0	0	0	0	0	0	0	0	0	0
157931	18 Jan 21	01:10:00	1	0	0	0	0	0	0	0	0	0	1	0	0	0	0	0	0	0	0	0	0	0	0	0	0	0	0	0	0	0	0	0	0	0	0	0	0	0	0
157932	18 Jan 21	01:11:00	1	0	0	0	0	0	0	0	0	0	0	1	0	0	0	0	0	0	0	0	0	0	0	0	0	0	0	0	0	0	0	0	0	0	0	0	0	0	0
157933	18 Jan 21	01:12:00	1	0	0	0	0	0	0	0	0	0	0	0	0	0	0	0	0	0	0	0	0	0	0	0	0	0	0	0	0	0	0	0	0	0	0	0	0	0	0
157934	18 Jan 21	01:13:00	1	0	0	0	0	0	0	0	0	0	0	0	0	0	0	0	0	0	0	0	0	0	0	0	0	0	0	0	0	0	0	0	0	0	2	0	0	0	0
157935	18 Jan 21	01:14:00	1	0	0	0	0	0	0	0	0	0	0	0	0	0	0	0	0	0	0	0	0	0	0	0	0	0	0	0	0	0	0	0	0	1	0	0	0	0	0
157936	18 Jan 21	01:15:00	1	0	0	0	0	0	0	0	0	0	0	0	0	0	0	0	0	0	0	0	0	0	0	0	0	0	0	0	0	0	0	0	0	4	0	0	0	0	0
157937	18 Jan 21	01:16:00	1	0	0	0	0	0	0	0	0	0	2	0	0	0	0	0	0	0	0	0	0	0	0	0	0	0	0	0	0	0	0	0	0	1	0	0	0	0	0
157938	18 Jan 21	01:17:00	1	0	0	0	0	0	0	0	1	0	0	0	0	0	0	0	0	0	0	0	0	0	0	0	0	0	0	0	0	0	0	0	0	2	0	0	0	0	0
157939	18 Jan 21	01:18:00	1	0	0	0	0	0	0	0	0	0	0	0	0	0	0	0	0	0	0	0	0	0	0	0	0	0	0	0	0	0	0	0	0	2	0	0	1	0	0
157940	18 Jan 21	01:19:00	1	0	0	0	0	0	0	0	0	0	0	1	0	0	0	0	0	0	0	0	0	0	0	0	0	0	0	0	0	0	0	0	0	2	0	0	0	0	0
157941	18 Jan 21	01:20:00	1	0	0	0	0	0	0	0	0	0	0	0	0	0	0	0	0	0	0	0	0	0	0	0	0	0	0	0	0	0	0	0	0	2	0	0	0	0	0
157942	18 Jan 21	01:21:00	1	0	0	0	0	0	0	0	0	0	0	0	0	0	0	0	0	0	0	0	0	0	0	0	0	0	0	0	0	0	0	0	0	2	0	0	0	0	0
157943	18 Jan 21	01:22:00	1	0	0	0	0	0	0	0	0	0	0	0	0	0	0	0	0	0	0	0	0	0	0	0	0	0	0	0	0	0	0	0	0	3	0	0	0	0	0
157944	18 Jan 21	01:23:00	1	0	0	0	0	0	0	0	0	0	0	0	0	0	0	0	0	0	0	0	0	0	0	0	0	0	0	0	0	0	0	0	3	1	0	0	0	0	0
157945	18 Jan 21	01:24:00	1	0	0	0	0	0	0	0	0	0	0	0	0	0	0	0	0	0	0	0	0	0	0	0	0	0	0	0	0	0	0	0	1	1	4	0	0	0	0
157946	18 Jan 21	01:25:00	1	0	0	0	0	0	0	0	0	0	0	0	0	0	0	0	0	0	0	0	0	0	0	0	0	0	0	0	0	0	0	0	0	1	4	0	0	0	0
157947	18 Jan 21	01:26:00	1	0	0	0	0	0	0	0	0	0	0	0	0	0	0	0	0	0	0	0	0	0	0	0	0	0	0	0	0	0	0	0	2	0	2	0	0	0	0
157948	18 Jan 21	01:27:00	1	0	0	0	0	0	0	0	0	0	0	1	0	0	0	0	0	0	0	0	0	0	0	0	0	0	0	0	0	0	0	0	1	1	0	0	0	0	0
157949	18 Jan 21	01:28:00	1	0	0	0	0	0	0	0	0	0	0	0	0	0	0	0	0	0	0	0	0	0	0	0	0	0	0	0	0	0	0	0	0	0	0	0	0	0	0
157950	18 Jan 21	01:29:00	1	0	0	0	0	0	0	0	0	0	0	0	0	0	0	0	0	0	0	0	0	0	0	0	0	0	1	0	0	0	0	0	0	0	0	0	0	0	0
157951	18 Jan 21	01:30:00	1	0	0	0	0	0	0	0	0	0	0	0	0	0	0	0	0	0	0	0	0	0	0	0	0	0	0	0	0	0	0	14	0	0	0	0	0	0	0
157952	18 Jan 21	01:31:00	1	0	0	0	0	0	0	0	0	0	0	0	0	0	0	0	0	0	0	0	0	0	0	0	0	0	0	0	0	0	0	0	0	0	0	0	0	0	0
157953	18 Jan 21	01:32:00	1	0	0	0	0	0	0	0	0	0	0	0	0	0	0	0	0	0	0	0	0	0	0	0	0	0	0	0	0	0	0	0	0	0	0	0	0	0	0
157954	18 Jan 21	01:33:00	1	0	0	0	0	0	0	0	0	0	0	0	0	0	0	0	0	0	0	0	0	0	0	0	0	0	0	0	0	0	0	0	0	0	0	0	0	0	0
157955	18 Jan 21	01:34:00	1	0	0	0	0	0	0	0	0	0	0	0	0	0	0	0	0	0	0	0	0	0	0	0	0	0	0	0	0	0	0	0	0	0	0	0	0	0	0
157956	18 Jan 21	01:35:00	1	0	0	0	0	0	0	0	0	0	0	0	0	0	0	0	0	0	0	0	0	0	0	0	0	0	0	0	0	0	0	0	0	0	0	0	0	0	0
157957	18 Jan 21	01:36:00	1	0	0	0	0	0	0	0	0	0	0	2	0	0	0	0	0	0	0	0	0	0	0	0	0	0	0	0	0	0	0	0	0	0	0	0	0	0	0
157958	18 Jan 21	01:37:00	1	0	0	0	0	0	0	0	0	0	0	0	0	0	0	0	0	0	0	0	0	0	0	0	0	0	0	0	0	0	0	0	0	0	0	0	0	0	0
157959	18 Jan 21	01:38:00	1	0	0	0	0	0	0	0	0	0	0	0	0	0	0	0	0	0	0	0	0	0	0	0	0	0	0	0	0	0	0	0	0	0	0	0	0	0	0
157960	18 Jan 21	01:39:00	1	0	0	0	0	0	0	0	0	0	0	0	0	0	0	0	0	0	0	0	0	0	0	0	0	0	0	0	0	0	0	0	0	0	0	0	0	0	0
157961	18 Jan 21	01:40:00	1	0	0	0	0	0	0	0	0	0	0	0	0	0	0	0	0	0	0	0	0	0	0	0	0	0	0	0	0	0	0	19	0	0	0	0	0	0	1
157962	18 Jan 21	01:41:00	1	0	0	0	0	0	0	0	0	0	0	0	0	0	0	0	0	0	0	0	0	0	0	0	0	0	0	0	0	0	0	0	0	0	0	0	0	0	0
157963	18 Jan 21	01:42:00	1	0	0	0	0	0	0	0	0	0	0	0	0	0	0	0	0	0	0	0	0	0	0	0	0	0	0	0	0	0	0	0	0	0	0	0	0	0	0
157964	18 Jan 21	01:43:00	1	0	0	0	0	0	0	0	0	0	0	0	0	0	0	0	0	0	0	0	0	0	0	0	0	0	0	0	0	0	0	0	0	0	0	0	0	0	0
157965	18 Jan 21	01:44:00	1	0	0	0	0	0	0	0	0	0	0	0	0	0	0	0	0	0	0	0	0	0	0	0	0	0	0	0	0	0	0	0	0	0	1	0	0	0	0
157966	18 Jan 21	01:45:00	1	0	0	0	0	0	0	0	1	0	0	0	0	0	0	0	0	0	0	0	0	0	0	0	0	0	0	0	0	0	0	0	0	0	0	0	0	0	0
157967	18 Jan 21	01:46:00	1	0	0	0	0	0	0	0	0	0	0	2	0	0	0	0	0	0	0	0	0	0	0	0	0	0	0	0	0	0	0	0	0	0	0	0	0	0	0
157968	18 Jan 21	01:47:00	1	0	0	0	0	0	0	0	0	0	0	0	0	0	0	0	0	0	0	0	0	0	0	0	0	0	0	0	0	0	0	0	0	0	0	0	0	0	0
157969	18 Jan 21	01:48:00	1	0	0	0	0	0	0	0	0	0	0	0	0	0	0	0	0	0	0	0	0	0	0	0	0	0	0	0	0	0	0	0	0	0	0	0	0	0	0
157970	18 Jan 21	01:49:00	1	0	0	0	0	0	0	0	0	0	0	0	0	0	0	0	0	0	0	0	0	0	0	0	0	0	0	1	0	0	0	0	0	0	0	0	0	0	0
157971	18 Jan 21	01:50:00	1	0	0	0	0	0	0	0	0	0	0	0	0	0	0	0	0	0	0	0	0	0	0	0	0	0	0	1	0	0	0	0	0	0	0	0	0	0	0
157972	18 Jan 21	01:51:00	1	0	0	0	0	0	0	0	0	0	0	0	0	0	0	0	0	0	0	0	0	0	0	0	0	0	0	0	0	0	0	0	0	0	0	0	0	0	0
157973	18 Jan 21	01:52:00	1	0	0	0	0	0	0	0	0	0	0	0	0	0	0	0	0	0	0	0	0	0	0	0	0	0	0	0	0	0	0	0	0	0	0	0	0	0	0
157974	18 Jan 21	01:53:00	1	0	0	0	0	0	0	0	0	0	0	1	0	0	0	0	0	0	0	0	0	0	0	0	1	0	0	0	0	0	0	0	0	0	0	0	0	0	0
157975	18 Jan 21	01:54:00	1	0	0	0	0	0	0	0	0	0	0	0	0	0	0	0	0	0	0	0	0	0	0	0	0	0	0	0	0	0	0	0	0	0	0	0	0	0	0
157976	18 Jan 21	01:55:00	1	0	0	0	0	0	0	0	0	0	0	0	0	0	0	0	0	0	0	0	0	0	0	0	0	0	0	0	0	0	0	0	0	0	1	0	0	0	0
157977	18 Jan 21	01:56:00	1	0	0	0	0	0	0	0	0	0	0	0	0	0	0	0	0	0	0	0	0	0	0	0	0	0	0	0	0	0	0	0	0	0	3	0	0	0	0
157978	18 Jan 21	01:57:00	1	0	0	0	0	0	0	0	0	0	0	0	0	0	0	0	0	0	0	0	0	0	0	0	0	1	0	0	0	0	0	0	0	0	0	0	0	0	0
157979	18 Jan 21	01:58:00	1	0	0	0	0	0	0	0	0	0	0	0	0	0	0	0	0	0	0	0	0	0	0	0	0	0	0	0	0	0	0	0	0	0	0	0	0	0	0
157980	18 Jan 21	01:59:00	1	0	0	0	0	0	0	0	0	0	0	0	0	0	0	0	0	0	0	0	0	0	0	0	3	3	0	0	0	0	0	0	0	0	0	0	0	0	0
157981	18 Jan 21	02:00:00	1	0	0	0	0	0	0	0	0	0	0	0	0	0	0	0	0	0	0	0	0	0	0	0	0	0	0	0	0	0	0	0	0	0	0	0	0	0	0
157982	18 Jan 21	02:01:00	1	0	0	0	0	0	0	0	0	0	0	0	0	0	0	0	0	0	0	0	0	0	0	0	2	0	0	0	0	0	0	0	0	0	0	0	0	0	0
157983	18 Jan 21	02:02:00	1	0	0	0	0	0	0	0	0	0	0	0	0	0	0	0	0	0	0	0	0	0	0	0	0	0	0	0	0	0	0	0	0	0	0	0	0	0	0
157984	18 Jan 21	02:03:00	1	0	0	0	0	0	0	0	0	0	0	0	0	0	0	0	0	0	0	0	0	0	0	0	2	0	0	0	0	0	0	0	0	0	0	0	0	0	0
157985	18 Jan 21	02:04:00	1	0	0	0	0	0	0	0	0	0	0	0	0	0	0	0	0	0	0	0	0	0	0	0	0	0	0	0	0	0	0	0	0	0	0	0	0	0	0
157986	18 Jan 21	02:05:00	1	0	0	0	0	0	0	0	0	0	0	0	0	0	0	0	0	0	0	0	0	0	0	0	0	0	0	0	0	0	0	0	0	0	0	0	0	0	0
157987	18 Jan 21	02:06:00	1	0	0	0	0	0	0	0	0	0	0	0	0	0	0	0	0	0	0	0	0	0	0	0	1	0	0	0	0	0	0	0	0	0	0	0	0	0	0
157988	18 Jan 21	02:07:00	1	0	0	0	0	0	0	0	0	0	0	0	0	0	0	0	0	0	0	0	0	0	0	0	1	0	0	0	0	0	0	0	0	0	0	0	0	0	0
157989	18 Jan 21	02:08:00	1	0	0	0	0	0	0	0	0	0	0	0	0	0	0	0	0	0	0	0	0	0	0	0	0	0	0	0	0	0	0	0	0	0	0	0	0	0	0
157990	18 Jan 21	02:09:00	1	0	0	0	0	0	0	0	0	0	0	0	0	0	0	0	0	0	0	0	0	0	0	0	0	0	0	0	0	0	0	0	0	3	0	0	0	0	0
157991	18 Jan 21	02:10:00	1	0	0	0	0	0	0	0	0	0	0	1	0	0	0	0	0	0	0	0	0	0	0	0	2	0	0	0	0	0	0	0	0	2	0	0	0	0	0
157992	18 Jan 21	02:11:00	1	0	0	0	0	0	0	0	0	0	0	0	0	0	0	0	0	0	0	0	0	0	0	0	0	0	0	0	0	0	0	0	0	1	0	0	0	0	0
157993	18 Jan 21	02:12:00	1	0	0	0	0	0	0	0	0	0	0	0	0	0	0	0	0	0	0	0	0	0	0	0	0	0	0	0	0	0	0	0	0	2	0	0	0	0	0
157994	18 Jan 21	02:13:00	1	0	0	0	0	0	0	0	0	0	0	0	0	0	0	0	0	0	0	0	0	0	0	0	2	0	0	0	0	0	0	0	0	1	0	0	0	0	0
157995	18 Jan 21	02:14:00	1	0	0	0	0	0	0	0	0	0	0	0	0	0	0	0	0	0	0	0	0	0	0	0	0	0	0	0	0	0	0	0	0	2	0	0	0	0	0
157996	18 Jan 21	02:15:00	1	0	0	0	0	0	0	0	0	0	0	0	0	0	0	0	0	0	0	0	0	0	0	0	1	0	0	0	3	0	0	0	0	0	0	0	0	0	0
157997	18 Jan 21	02:16:00	1	0	0	0	0	0	0	0	0	0	0	0	0	0	0	0	0	0	0	0	0	0	0	0	0	0	0	0	3	0	0	0	0	0	0	0	0	0	0
157998	18 Jan 21	02:17:00	1	0	0	0	0	0	0	0	0	0	0	0	0	0	0	0	0	0	0	0	0	0	0	0	0	0	0	0	4	0	0	0	0	0	7	0	0	0	0
157999	18 Jan 21	02:18:00	1	0	0	0	0	0	0	0	0	0	0	0	0	0	0	0	0	0	0	0	0	0	0	0	0	0	0	0	0	0	0	0	0	1	0	0	0	0	0
158000	18 Jan 21	02:19:00	1	0	0	0	0	0	0	0	0	0	0	0	0	0	0	0	0	0	0	0	0	0	0	0	0	0	0	0	0	0	0	0	0	0	0	0	0	0	0
158001	18 Jan 21	02:20:00	1	0	0	0	0	0	0	0	0	0	0	0	0	0	0	0	0	0	0	0	0	0	0	0	0	0	0	0	1	0	0	0	0	1	0	0	0	0	0
158002	18 Jan 21	02:21:00	1	0	0	0	0	0	0	0	0	0	0	0	0	0	0	0	0	0	0	0	0	0	0	0	0	0	0	0	1	0	0	0	0	2	0	0	0	0	0
158003	18 Jan 21	02:22:00	1	0	0	0	0	0	0	0	0	0	0	0	0	0	0	0	0	0	0	0	0	0	0	0	0	0	0	0	1	0	0	0	0	1	0	0	0	0	0
158004	18 Jan 21	02:23:00	1	0	0	0	0	0	0	0	0	0	0	0	0	0	0	0	0	0	0	0	0	0	0	0	0	0	0	0	0	0	0	0	0	2	0	0	0	0	0
158005	18 Jan 21	02:24:00	1	0	0	0	0	0	0	0	0	0	0	0	0	0	0	0	0	0	0	0	0	0	0	0	0	0	0	0	0	0	0	0	0	0	0	0	0	0	0
158006	18 Jan 21	02:25:00	1	0	0	0	0	0	0	0	0	0	0	0	0	0	0	0	0	0	0	0	0	0	0	0	0	0	0	0	1	0	0	0	0	2	0	0	0	0	0
158007	18 Jan 21	02:26:00	1	0	0	0	0	0	0	0	0	0	0	0	0	0	0	0	0	0	0	0	0	0	0	0	0	0	0	0	1	0	0	0	0	0	0	0	0	0	0
158008	18 Jan 21	02:27:00	1	0	0	0	0	0	0	0	0	0	0	0	0	0	0	0	0	0	0	0	0	0	0	0	0	0	0	0	0	0	0	0	0	0	0	0	0	0	0
158009	18 Jan 21	02:28:00	1	0	0	0	0	0	0	0	0	0	0	0	0	0	0	0	0	0	0	0	0	0	0	0	0	0	0	0	0	0	0	0	0	0	0	0	0	0	0
158010	18 Jan 21	02:29:00	1	0	0	0	0	0	0	0	0	0	0	0	0	0	0	0	0	0	0	0	0	0	0	0	0	0	0	0	0	0	0	0	0	0	0	0	0	0	0
158011	18 Jan 21	02:30:00	1	0	0	0	0	0	0	0	0	0	1	0	0	0	0	0	0	0	0	0	0	0	0	0	0	2	0	0	0	0	0	0	0	2	0	0	0	0	0
158012	18 Jan 21	02:31:00	1	0	0	0	0	0	0	0	0	0	2	0	0	0	0	0	0	0	0	0	0	0	0	0	0	2	0	0	0	0	0	0	0	0	0	0	0	0	0
158013	18 Jan 21	02:32:00	1	0	0	0	0	0	0	0	0	0	0	0	0	0	0	0	0	0	0	0	0	0	0	0	0	0	0	0	0	0	0	0	0	0	0	0	0	0	0
158014	18 Jan 21	02:33:00	1	0	0	0	0	0	0	0	0	0	0	0	0	0	0	0	0	0	0	0	0	0	0	0	0	0	0	0	0	0	0	0	0	0	0	0	0	0	0
158015	18 Jan 21	02:34:00	1	0	0	0	0	0	0	0	0	0	0	0	0	0	0	0	0	0	0	0	0	0	0	0	0	2	0	0	0	0	0	0	0	0	0	0	0	0	0
158016	18 Jan 21	02:35:00	1	0	0	0	0	0	0	0	0	0	0	0	0	0	0	0	0	0	0	0	0	0	0	0	0	0	0	0	0	0	0	0	0	0	0	0	0	0	0
158017	18 Jan 21	02:36:00	1	0	0	0	0	0	0	0	0	0	0	0	0	0	0	0	0	0	0	0	0	0	0	0	0	4	0	0	0	0	0	0	0	0	0	0	0	0	0
158018	18 Jan 21	02:37:00	1	0	0	0	0	0	0	0	0	0	0	0	0	0	0	0	0	0	0	0	0	0	0	0	0	0	0	0	0	0	0	0	0	0	0	0	0	0	0
158019	18 Jan 21	02:38:00	1	0	0	0	0	0	0	0	0	0	0	0	0	0	0	0	0	0	0	0	0	0	0	0	0	2	0	0	0	0	0	0	0	0	0	0	0	0	0
158020	18 Jan 21	02:39:00	1	0	0	0	0	0	0	0	0	0	0	0	0	0	0	0	0	0	0	0	0	0	0	0	0	2	0	0	0	0	0	0	0	0	0	0	0	0	0
158021	18 Jan 21	02:40:00	1	0	0	0	0	0	0	0	0	0	0	0	0	0	0	0	0	0	0	0	0	0	0	0	0	1	0	0	0	0	1	0	0	0	0	0	0	0	0
158022	18 Jan 21	02:41:00	1	0	0	0	0	0	0	0	0	0	0	0	0	0	0	0	0	0	0	0	0	0	0	0	0	1	0	0	0	0	0	0	0	0	0	0	0	0	0
158023	18 Jan 21	02:42:00	1	0	0	0	0	0	0	0	0	0	0	0	0	0	0	0	0	0	0	0	0	0	0	0	0	1	0	0	0	1	0	0	0	0	2	0	0	0	0
158024	18 Jan 21	02:43:00	1	0	0	0	0	0	0	0	0	0	0	0	0	0	0	0	0	0	0	0	0	0	0	0	0	2	0	0	0	4	0	0	0	0	0	0	0	0	0
158025	18 Jan 21	02:44:00	1	0	0	0	0	0	0	0	0	0	0	0	0	0	0	0	0	0	0	0	0	0	0	0	0	3	0	0	0	3	0	0	0	0	0	0	0	0	0
158026	18 Jan 21	02:45:00	1	0	0	0	0	0	0	0	0	0	0	0	0	0	0	0	0	0	0	0	0	0	0	0	0	1	0	0	0	7	0	0	0	0	0	0	0	0	0
158027	18 Jan 21	02:46:00	1	0	0	0	0	0	0	0	0	0	0	0	0	0	0	0	0	0	0	0	0	0	0	0	0	0	0	0	0	0	0	0	0	0	0	0	0	0	0
158028	18 Jan 21	02:47:00	1	0	0	0	0	0	0	0	0	0	0	0	0	0	0	0	0	0	0	0	0	0	0	0	0	0	0	0	0	4	0	0	0	0	0	0	0	0	0
158029	18 Jan 21	02:48:00	1	0	0	0	0	0	0	0	0	0	0	0	0	0	0	0	0	0	0	0	0	0	0	0	0	0	0	0	0	0	0	0	0	0	0	0	0	0	0
158030	18 Jan 21	02:49:00	1	0	0	0	0	0	0	0	0	0	0	0	0	0	0	0	0	0	0	0	0	0	0	0	0	2	0	0	0	2	0	0	0	0	0	0	0	0	0
158031	18 Jan 21	02:50:00	1	0	0	0	0	0	0	0	0	0	0	0	0	0	0	0	0	0	0	0	0	0	0	0	0	1	0	0	0	1	0	0	0	0	0	0	0	0	0
158032	18 Jan 21	02:51:00	1	0	0	0	0	0	0	0	0	0	0	0	0	0	0	0	0	0	0	0	0	0	0	0	0	0	0	0	0	0	0	0	0	0	0	0	0	0	0
158033	18 Jan 21	02:52:00	1	0	0	0	0	0	0	0	0	0	0	0	0	0	0	0	0	0	0	0	0	0	0	0	0	1	0	0	0	0	0	0	0	0	0	0	0	0	0
158034	18 Jan 21	02:53:00	1	0	0	0	0	0	0	0	0	0	0	0	0	0	0	0	0	0	0	0	0	0	0	0	0	4	0	0	0	0	0	0	0	0	0	0	0	0	0
158035	18 Jan 21	02:54:00	1	0	0	0	0	0	0	0	0	0	0	0	0	0	0	0	0	0	0	0	0	0	0	0	3	0	0	0	0	0	2	0	0	0	0	0	0	0	0
158036	18 Jan 21	02:55:00	1	0	0	0	0	0	0	0	0	0	0	0	0	0	0	0	0	0	0	0	0	0	0	0	2	0	0	0	0	0	0	0	0	0	0	0	0	0	0
158037	18 Jan 21	02:56:00	1	0	0	0	0	0	0	0	0	0	0	0	0	0	0	0	0	0	0	0	0	0	0	0	0	1	0	0	0	0	0	0	0	0	0	0	0	0	0
158038	18 Jan 21	02:57:00	1	0	0	0	0	0	0	0	0	0	0	0	0	0	0	0	0	0	0	0	0	0	0	0	0	0	0	0	0	1	0	2	0	0	0	0	0	0	0
158039	18 Jan 21	02:58:00	1	0	0	0	0	0	0	0	0	0	0	0	0	0	0	0	0	0	0	0	0	0	0	0	0	1	0	0	0	4	0	0	0	0	0	0	0	0	0
158040	18 Jan 21	02:59:00	1	0	0	0	0	0	0	0	0	0	0	1	0	0	0	0	0	0	0	0	0	0	0	0	0	0	0	0	0	1	0	0	0	0	0	0	0	0	0
158041	18 Jan 21	03:00:00	1	0	0	0	0	0	0	0	0	0	0	0	0	0	0	0	0	0	0	0	0	0	0	0	0	5	0	0	0	1	0	0	0	0	0	0	0	0	0
158042	18 Jan 21	03:01:00	1	0	0	0	0	0	0	0	0	0	0	0	0	0	0	0	0	0	0	0	0	0	0	0	0	0	0	0	0	1	0	0	0	0	0	0	0	0	0
158043	18 Jan 21	03:02:00	1	0	0	0	0	0	0	0	0	0	0	0	0	0	0	0	0	0	0	0	0	0	0	0	0	3	0	0	0	1	0	0	0	0	0	0	0	0	0
158044	18 Jan 21	03:03:00	1	0	0	0	0	0	0	0	0	0	0	0	0	0	0	0	0	0	0	0	0	0	0	0	0	3	0	0	0	0	0	0	0	0	0	0	0	0	0
158045	18 Jan 21	03:04:00	1	0	0	0	0	0	0	0	0	0	0	0	0	0	0	0	0	0	0	0	0	0	0	0	0	1	0	0	0	0	0	0	0	0	0	0	0	0	0
158046	18 Jan 21	03:05:00	1	0	0	0	0	0	0	0	0	0	0	0	0	0	0	0	0	0	0	0	0	0	0	0	0	3	0	0	0	0	0	0	0	0	0	0	0	0	0
158047	18 Jan 21	03:06:00	1	0	0	0	0	0	0	0	0	0	0	1	0	0	0	0	0	0	0	0	0	0	0	0	0	0	0	0	0	0	0	0	0	0	0	0	0	0	0
158048	18 Jan 21	03:07:00	1	0	0	0	0	0	0	0	0	0	0	0	0	0	0	0	0	0	0	0	0	0	0	0	0	1	0	0	0	0	0	0	0	0	0	0	0	0	0
158049	18 Jan 21	03:08:00	1	0	0	0	0	0	0	0	0	0	0	0	0	0	0	0	0	0	0	0	0	0	0	0	0	1	0	0	0	0	0	0	0	0	0	0	0	0	0
158050	18 Jan 21	03:09:00	1	0	0	0	0	0	0	0	0	0	0	0	0	0	0	0	0	0	0	0	0	0	0	0	0	1	0	0	0	0	0	0	0	0	0	0	0	0	0
158051	18 Jan 21	03:10:00	1	0	0	0	0	0	0	0	0	0	0	0	0	0	0	0	0	0	0	0	0	0	0	0	0	0	0	0	0	0	0	0	0	0	1	0	0	0	0
158052	18 Jan 21	03:11:00	1	0	0	0	0	0	0	0	0	0	0	0	0	0	0	0	0	0	0	0	0	0	0	0	0	1	0	0	0	0	0	0	0	0	1	0	0	0	0
158053	18 Jan 21	03:12:00	1	0	0	0	0	0	0	0	0	0	0	0	0	0	0	0	0	0	0	0	0	0	0	0	0	0	0	0	0	0	0	0	0	0	2	0	0	0	0
158054	18 Jan 21	03:13:00	1	0	0	0	0	0	0	0	0	0	0	0	0	0	0	0	0	0	0	0	0	0	0	0	0	0	0	0	0	0	0	0	0	0	0	0	0	0	0
158055	18 Jan 21	03:14:00	1	0	0	0	0	0	0	0	0	0	0	0	0	0	0	0	0	0	0	0	0	0	0	0	0	0	0	0	0	0	0	0	0	0	2	0	0	0	0
158056	18 Jan 21	03:15:00	1	0	0	0	0	0	0	0	0	0	0	0	0	0	0	0	0	0	0	0	0	0	0	0	0	0	0	0	0	0	0	0	0	0	2	0	0	0	0
158057	18 Jan 21	03:16:00	1	0	0	0	0	0	0	0	0	0	0	0	0	0	0	0	0	0	0	0	0	0	0	0	0	0	0	0	0	0	0	0	0	0	1	0	0	0	0
158058	18 Jan 21	03:17:00	1	0	0	0	0	0	0	0	1	0	0	0	0	0	0	0	0	0	0	0	0	0	0	0	0	0	0	0	0	0	0	0	0	0	5	0	0	0	0
158059	18 Jan 21	03:18:00	1	0	0	0	0	0	0	0	0	0	0	0	0	0	0	0	0	0	0	0	0	0	0	0	0	0	0	0	0	0	0	0	0	0	1	0	0	0	0
158060	18 Jan 21	03:19:00	1	0	0	0	0	0	0	0	0	0	0	0	0	0	0	0	0	0	0	0	0	0	0	0	0	0	0	0	0	0	0	0	0	0	6	0	0	0	0
158061	18 Jan 21	03:20:00	1	0	0	0	0	0	0	0	0	0	0	0	0	0	0	0	0	0	0	0	0	0	0	0	0	0	0	0	0	0	0	0	0	0	4	0	0	0	0
158062	18 Jan 21	03:21:00	1	0	0	0	0	0	0	0	0	0	0	0	0	1	0	0	0	0	0	0	0	0	0	0	0	0	0	0	0	0	0	0	0	0	2	0	0	0	0
158063	18 Jan 21	03:22:00	1	0	0	0	0	0	0	0	0	0	0	0	0	0	0	0	0	0	0	0	0	0	0	0	0	0	0	0	0	0	0	0	0	0	0	0	0	0	0
158064	18 Jan 21	03:23:00	1	0	0	0	0	0	0	0	0	0	0	0	0	0	0	0	0	0	0	0	0	0	0	0	0	0	0	0	0	0	0	0	0	0	1	0	0	0	0
158065	18 Jan 21	03:24:00	1	0	0	0	0	0	0	0	0	0	0	0	0	0	0	0	0	0	0	0	0	0	0	0	0	0	0	0	0	0	0	0	0	0	0	0	0	0	0
158066	18 Jan 21	03:25:00	1	0	0	0	0	0	0	0	0	0	0	0	0	0	0	0	0	0	0	0	0	0	0	0	0	0	0	0	0	0	0	0	0	0	0	0	0	0	0
158067	18 Jan 21	03:26:00	1	0	0	0	0	0	0	0	0	0	0	0	0	0	0	0	0	0	0	0	0	0	0	0	0	0	0	0	0	0	0	0	0	0	0	0	0	0	0
158068	18 Jan 21	03:27:00	1	0	0	0	0	0	0	0	0	0	0	0	0	0	0	0	0	0	0	0	0	0	0	0	0	0	0	0	0	0	0	0	0	0	0	0	0	0	0
158069	18 Jan 21	03:28:00	1	0	0	0	0	0	0	0	0	0	0	0	0	0	0	0	0	0	0	0	0	0	0	0	0	0	0	0	0	0	0	0	0	0	0	0	0	0	0
158070	18 Jan 21	03:29:00	1	0	0	0	0	0	0	0	0	0	0	0	0	0	0	0	0	0	0	0	0	0	0	0	0	0	0	0	0	0	0	3	0	0	0	0	1	0	0
158071	18 Jan 21	03:30:00	1	0	0	0	0	0	0	0	0	0	0	0	0	0	0	0	0	0	0	0	0	0	0	0	0	0	0	0	0	0	0	3	0	0	0	0	1	0	0
158072	18 Jan 21	03:31:00	1	0	0	0	0	0	0	0	0	0	0	0	0	0	0	0	0	0	0	0	0	0	0	0	0	0	0	0	0	0	0	9	0	0	0	0	0	0	0
158073	18 Jan 21	03:32:00	1	0	0	0	0	0	0	0	0	0	0	0	0	0	0	0	0	0	0	0	0	0	0	0	0	0	0	0	0	0	0	0	0	0	0	0	1	0	0
158074	18 Jan 21	03:33:00	1	0	0	0	0	0	0	0	0	0	0	0	0	0	0	0	0	0	0	0	0	0	0	0	0	0	0	0	0	0	0	0	0	0	0	0	1	0	0
158075	18 Jan 21	03:34:00	1	0	0	0	0	0	0	0	0	0	0	0	0	0	0	0	0	0	0	0	0	0	0	0	0	0	0	0	0	0	0	0	0	0	0	0	1	0	0
158076	18 Jan 21	03:35:00	1	0	0	0	0	0	0	0	0	0	0	0	0	0	0	0	0	0	0	0	0	0	0	0	0	0	0	0	0	0	0	0	0	0	0	0	0	0	0
158077	18 Jan 21	03:36:00	1	0	0	0	0	0	0	0	0	0	0	0	0	0	0	0	0	0	0	0	0	0	0	0	0	0	0	0	0	0	0	0	0	0	0	0	3	0	0
158078	18 Jan 21	03:37:00	1	0	0	0	0	0	0	0	0	0	0	0	0	0	0	0	0	0	0	0	0	0	0	0	0	0	0	0	0	0	0	0	0	0	0	0	1	0	0
158079	18 Jan 21	03:38:00	1	0	0	0	0	0	0	0	0	0	0	0	0	0	0	0	0	0	0	0	0	0	0	0	0	0	0	0	0	0	0	0	0	0	0	0	1	0	0
158080	18 Jan 21	03:39:00	1	0	0	0	0	0	0	0	0	0	0	0	0	0	0	0	0	0	0	0	0	0	0	0	0	0	0	0	0	0	0	0	0	0	0	0	0	0	0
158081	18 Jan 21	03:40:00	1	0	0	0	0	0	0	0	0	0	0	0	0	0	0	0	0	0	0	0	0	0	0	0	0	0	0	0	0	0	0	0	0	0	0	0	1	0	0
158082	18 Jan 21	03:41:00	1	0	0	0	0	0	0	0	0	0	0	0	0	0	0	0	0	0	0	0	0	0	0	0	0	2	0	0	0	0	0	0	0	0	0	0	0	0	0
158083	18 Jan 21	03:42:00	1	0	0	0	0	0	0	0	0	0	0	0	0	0	0	0	0	0	0	0	0	0	0	0	0	6	0	0	0	0	0	0	0	0	0	0	0	0	0
158084	18 Jan 21	03:43:00	1	0	0	0	0	0	0	0	0	0	0	0	0	0	0	0	0	0	0	0	0	0	1	0	0	0	0	0	0	0	0	0	0	0	0	0	1	0	0
158085	18 Jan 21	03:44:00	1	0	0	0	0	0	0	0	0	0	0	0	0	0	0	0	0	0	0	0	0	0	1	0	0	1	0	0	0	0	0	0	0	0	0	0	0	0	0
158086	18 Jan 21	03:45:00	1	0	0	0	0	0	0	0	0	0	0	2	0	0	0	0	0	0	0	0	0	0	1	0	0	0	0	0	0	0	0	0	0	0	0	0	0	0	0
158087	18 Jan 21	03:46:00	1	0	0	0	0	0	0	0	0	0	0	0	0	0	0	0	0	0	0	0	0	0	1	0	0	0	0	0	0	0	0	0	0	0	0	0	0	0	0
158088	18 Jan 21	03:47:00	1	0	0	0	0	0	0	0	0	0	0	0	0	0	0	0	0	0	0	0	0	0	0	0	0	1	0	0	0	0	0	0	0	0	0	0	1	0	0
158089	18 Jan 21	03:48:00	1	0	0	0	0	0	0	0	0	0	0	0	0	0	0	0	0	0	0	0	0	0	0	0	0	0	0	0	0	0	0	0	0	0	0	0	0	0	0
158090	18 Jan 21	03:49:00	1	0	0	0	0	0	0	0	0	0	0	0	0	0	0	0	0	0	0	0	0	0	0	0	0	0	0	0	0	0	0	0	0	0	0	0	0	0	0
158091	18 Jan 21	03:50:00	1	0	0	0	0	0	0	0	0	0	0	0	0	0	0	0	0	0	0	0	0	0	0	0	0	0	0	0	0	0	0	0	0	0	0	0	0	0	0
158092	18 Jan 21	03:51:00	1	0	0	0	0	0	0	0	0	0	0	0	0	0	0	0	0	0	0	0	0	0	0	0	0	0	0	0	0	0	0	0	0	0	0	0	1	0	0
158093	18 Jan 21	03:52:00	1	0	0	0	0	0	0	0	0	0	0	0	0	0	0	0	0	0	0	0	0	0	0	0	0	4	0	0	0	0	0	0	0	0	0	0	0	0	0
158094	18 Jan 21	03:53:00	1	0	0	0	0	0	0	0	0	0	0	0	0	0	0	0	0	0	0	0	0	0	0	0	0	1	0	0	0	0	0	0	0	0	0	0	0	0	0
158095	18 Jan 21	03:54:00	1	0	0	0	0	0	0	0	0	0	0	0	0	0	0	0	0	0	0	0	0	0	0	0	0	0	0	0	0	0	0	0	0	0	0	0	0	0	0
158096	18 Jan 21	03:55:00	1	0	0	0	0	0	0	0	0	0	0	0	0	0	0	0	0	0	0	0	0	0	0	0	0	0	0	0	0	0	0	0	0	0	0	0	0	0	0
158097	18 Jan 21	03:56:00	1	0	0	0	0	0	0	0	0	0	0	0	0	0	0	0	0	0	0	0	0	0	0	0	0	0	0	0	0	0	0	0	0	0	0	0	0	0	0
158098	18 Jan 21	03:57:00	1	0	0	0	0	0	0	0	0	0	0	0	0	0	0	0	0	0	0	0	0	0	0	0	0	0	0	0	0	0	0	0	0	0	0	0	0	0	0
158099	18 Jan 21	03:58:00	1	0	0	0	0	0	0	0	0	0	0	0	0	0	0	0	0	0	0	0	0	0	0	0	0	0	0	0	0	0	0	0	0	0	0	0	1	0	0
158100	18 Jan 21	03:59:00	1	0	0	0	0	0	0	0	0	0	0	0	0	0	0	0	0	0	0	0	0	0	0	0	0	1	0	0	0	0	0	0	0	0	0	0	0	0	0
158101	18 Jan 21	04:00:00	1	0	0	0	0	0	0	0	0	0	0	0	0	0	0	0	0	0	0	0	0	0	0	0	0	3	0	0	0	0	0	0	0	0	0	0	0	0	0
158102	18 Jan 21	04:01:00	1	0	0	0	0	0	0	0	0	0	0	0	0	0	0	0	0	0	0	0	0	0	0	0	0	2	0	0	0	0	0	0	0	0	0	0	0	0	0
158103	18 Jan 21	04:02:00	1	0	0	0	0	0	0	0	0	0	0	0	0	0	0	0	0	0	0	0	0	0	0	0	0	0	0	0	0	0	0	0	0	0	0	0	0	0	0
158104	18 Jan 21	04:03:00	1	0	0	0	0	0	0	0	0	0	0	0	0	0	0	0	0	0	0	0	0	0	0	0	0	0	0	0	0	0	0	0	0	0	0	0	0	0	0
158105	18 Jan 21	04:04:00	1	0	0	0	0	0	0	0	0	0	0	0	0	0	0	0	0	0	0	0	0	0	0	0	0	0	0	0	0	0	0	0	0	0	0	0	0	0	0
158106	18 Jan 21	04:05:00	1	0	0	0	0	0	0	0	0	0	0	0	0	0	0	0	0	0	0	0	0	0	0	0	0	0	0	0	0	0	0	0	0	0	0	0	0	0	0
158107	18 Jan 21	04:06:00	1	0	0	0	0	0	0	0	0	0	0	0	0	0	0	0	0	0	0	0	0	0	0	0	0	0	0	0	0	0	0	0	0	0	0	0	2	0	0
158108	18 Jan 21	04:07:00	1	0	0	0	0	0	0	0	0	0	0	0	0	0	0	0	0	0	0	0	0	0	0	0	0	0	0	0	0	0	0	0	0	0	0	0	0	0	0
158109	18 Jan 21	04:08:00	1	0	0	0	0	0	0	0	0	0	0	0	0	0	0	0	0	0	0	0	0	0	0	0	0	0	0	0	0	0	0	0	0	0	0	0	0	0	0
158110	18 Jan 21	04:09:00	1	0	0	0	0	0	0	0	0	0	0	0	0	0	0	0	0	0	0	0	0	0	0	1	0	0	0	0	0	0	0	0	0	0	0	0	0	0	0
158111	18 Jan 21	04:10:00	1	0	0	0	0	0	0	0	0	0	0	0	0	0	0	0	0	0	0	0	0	0	0	0	0	0	0	0	0	0	0	0	0	0	0	0	0	0	0
158112	18 Jan 21	04:11:00	1	0	0	0	0	0	0	0	0	0	0	0	0	0	0	0	0	0	0	0	0	0	0	1	0	0	0	0	0	0	0	0	0	0	0	0	0	0	0
158113	18 Jan 21	04:12:00	1	0	0	0	0	0	0	0	0	0	0	0	0	0	0	0	0	0	0	0	0	0	0	2	0	0	0	0	0	0	0	0	0	0	0	0	0	0	0
158114	18 Jan 21	04:13:00	1	0	0	0	0	0	0	0	0	0	0	0	0	0	0	0	0	0	0	0	0	0	0	0	0	0	0	0	0	0	0	0	0	0	0	0	0	0	0
158115	18 Jan 21	04:14:00	1	0	0	0	0	0	0	0	0	0	0	0	0	0	0	0	0	0	0	0	0	0	0	1	0	0	0	0	0	0	0	0	0	0	0	0	0	0	0
158116	18 Jan 21	04:15:00	1	0	0	0	0	0	0	0	0	0	0	0	0	0	0	0	0	0	0	0	0	0	0	1	0	0	0	0	0	0	0	0	0	0	0	0	0	0	0
158117	18 Jan 21	04:16:00	1	0	0	0	0	0	0	0	0	0	0	0	0	0	0	0	0	0	0	0	0	0	0	2	0	0	0	0	0	0	0	0	0	0	0	0	0	0	0
158118	18 Jan 21	04:17:00	1	0	0	0	0	0	0	0	0	0	0	0	0	0	0	0	0	0	0	0	0	0	0	2	0	0	0	0	0	0	0	0	0	0	0	0	0	0	0
158119	18 Jan 21	04:18:00	1	0	0	0	0	0	0	0	0	0	0	0	0	0	0	0	0	0	0	0	0	0	0	3	0	0	0	0	0	0	0	0	0	0	0	0	0	0	0
158120	18 Jan 21	04:19:00	1	0	0	0	0	0	0	0	0	0	0	0	0	0	0	0	0	0	0	0	0	0	0	1	0	0	0	0	0	0	0	0	0	0	0	0	0	0	0
158121	18 Jan 21	04:20:00	1	0	0	0	0	0	0	0	0	0	0	0	0	0	0	0	0	0	0	0	0	0	0	2	0	0	0	0	0	0	0	4	0	0	0	0	0	0	0
158122	18 Jan 21	04:21:00	1	0	0	0	0	0	0	0	0	0	0	0	0	0	0	0	0	0	0	0	0	0	0	0	0	0	0	0	0	0	0	6	0	0	0	0	0	0	0
158123	18 Jan 21	04:22:00	1	0	0	0	0	0	0	0	0	0	0	0	0	0	0	0	0	0	0	0	0	0	0	2	0	0	0	0	0	0	0	1	0	0	0	0	0	0	0
158124	18 Jan 21	04:23:00	1	0	0	0	0	0	0	0	0	0	0	0	0	0	0	0	0	0	0	0	0	0	0	1	0	0	0	0	0	0	0	0	0	0	0	0	0	0	0
158125	18 Jan 21	04:24:00	1	0	0	0	0	0	0	0	0	0	0	0	0	0	0	0	0	0	0	0	0	0	0	1	4	0	0	0	0	0	0	4	0	0	0	0	0	0	0
158126	18 Jan 21	04:25:00	1	0	0	0	0	0	0	0	0	0	2	0	0	0	0	0	0	0	0	0	0	0	0	1	1	0	0	0	0	0	0	0	0	0	0	0	0	0	0
158127	18 Jan 21	04:26:00	1	0	0	0	0	0	0	0	0	0	3	1	0	0	0	0	0	0	0	0	0	0	0	1	3	0	0	0	0	0	0	0	0	0	0	0	0	0	0
158128	18 Jan 21	04:27:00	1	0	0	0	0	0	0	0	0	0	0	0	0	0	0	0	0	0	0	0	0	0	0	1	1	0	0	0	0	0	0	0	0	0	0	0	0	0	0
158129	18 Jan 21	04:28:00	1	0	0	0	0	0	0	0	0	0	0	0	0	0	0	0	0	0	0	0	0	0	0	1	3	0	0	0	0	0	0	0	0	0	0	0	0	0	0
158130	18 Jan 21	04:29:00	1	0	0	0	0	0	0	0	0	0	0	0	0	0	0	0	0	0	0	0	0	0	0	2	6	0	0	0	0	0	0	0	0	0	0	0	0	0	0
158131	18 Jan 21	04:30:00	1	0	0	0	0	0	0	0	0	0	0	0	0	0	0	0	0	0	0	0	0	0	0	3	0	0	0	0	0	0	0	0	0	0	0	0	0	0	0
158132	18 Jan 21	04:31:00	1	0	0	0	0	0	0	0	0	0	0	0	0	0	0	0	0	0	0	0	0	0	0	2	0	0	0	0	0	0	0	0	0	0	0	0	0	0	0
158133	18 Jan 21	04:32:00	1	0	0	0	0	0	0	0	0	0	0	0	0	0	0	0	0	0	0	0	0	0	0	1	0	0	0	0	0	0	0	0	0	0	0	0	0	0	0
158134	18 Jan 21	04:33:00	1	0	0	0	0	0	0	0	0	0	0	0	1	0	0	0	0	0	0	0	0	0	0	0	0	0	0	0	0	0	0	0	0	0	0	0	0	0	0
158135	18 Jan 21	04:34:00	1	0	0	0	0	0	0	0	0	0	0	0	3	0	0	0	0	0	0	0	0	0	0	3	0	0	0	0	0	0	0	0	0	0	0	0	0	0	0
158136	18 Jan 21	04:35:00	1	0	0	0	0	0	0	0	0	0	0	0	0	0	0	0	0	0	0	0	0	0	0	0	0	0	0	0	0	0	0	0	0	0	0	0	0	0	0
158137	18 Jan 21	04:36:00	1	0	0	0	0	0	0	0	0	0	0	0	1	0	0	0	0	0	0	0	0	0	0	0	0	0	0	0	0	0	0	0	0	0	0	0	0	0	0
158138	18 Jan 21	04:37:00	1	0	0	0	0	0	0	0	0	0	0	0	1	0	0	0	0	0	0	0	0	0	0	2	0	0	0	0	0	0	0	0	0	0	0	0	0	0	0
158139	18 Jan 21	04:38:00	1	0	0	0	0	0	0	0	0	0	0	0	3	0	0	0	0	0	0	0	0	0	0	2	0	0	0	0	0	0	0	0	0	0	0	0	0	0	0
158140	18 Jan 21	04:39:00	1	0	0	0	0	0	0	0	0	0	0	0	2	0	0	0	0	0	0	0	0	0	0	0	0	0	0	0	0	0	0	3	0	0	0	0	0	0	0
158141	18 Jan 21	04:40:00	1	0	0	0	0	0	0	0	0	0	0	0	2	0	0	0	0	0	0	0	0	0	0	0	0	0	0	0	0	0	0	0	0	0	0	0	0	0	0
158142	18 Jan 21	04:41:00	1	0	0	0	0	0	0	0	0	0	0	0	2	0	0	0	0	0	0	0	0	0	0	2	0	0	0	0	0	0	0	1	0	0	0	0	0	0	0
158143	18 Jan 21	04:42:00	1	0	0	0	0	0	0	0	0	0	0	0	1	0	0	0	0	0	0	0	0	0	0	1	0	0	0	0	0	3	0	0	0	0	0	0	0	0	0
158144	18 Jan 21	04:43:00	1	0	0	0	0	0	0	0	0	0	0	0	3	0	0	0	0	0	0	0	0	0	0	0	0	0	0	0	0	2	0	0	0	0	0	0	0	0	0
158145	18 Jan 21	04:44:00	1	0	0	0	0	0	0	0	0	0	0	0	1	0	0	0	0	0	0	0	0	0	0	0	0	0	0	0	0	2	0	0	0	0	0	0	0	0	0
158146	18 Jan 21	04:45:00	1	0	0	0	0	0	0	0	0	0	0	0	0	0	0	0	0	0	0	0	0	0	0	0	0	0	0	0	0	3	0	0	0	0	0	0	0	0	0
158147	18 Jan 21	04:46:00	1	0	0	0	0	0	0	0	0	0	0	0	0	0	0	0	0	0	0	0	0	0	0	0	0	0	0	0	0	0	0	0	0	0	0	0	0	0	0
158148	18 Jan 21	04:47:00	1	0	0	0	0	0	0	0	0	0	0	0	0	0	0	0	0	0	0	0	0	0	0	0	0	0	0	0	0	0	0	1	0	0	0	0	0	0	0
158149	18 Jan 21	04:48:00	1	0	0	0	0	0	0	0	0	0	0	0	0	0	0	0	0	0	0	0	0	0	2	0	0	0	0	0	0	0	0	0	0	0	0	0	0	0	0
158150	18 Jan 21	04:49:00	1	0	0	0	0	0	0	0	0	0	0	0	0	0	0	0	0	0	0	0	0	0	3	0	0	0	0	0	0	0	0	1	0	0	0	0	0	0	0
158151	18 Jan 21	04:50:00	1	0	0	0	0	0	0	0	0	0	0	0	0	0	0	0	0	0	0	0	0	0	2	0	0	0	1	0	0	0	0	0	0	0	0	0	0	0	0
158152	18 Jan 21	04:51:00	1	0	0	0	0	0	0	0	0	0	0	0	0	0	0	0	0	0	0	0	0	0	0	0	0	0	0	0	0	0	0	0	0	0	0	0	0	0	0
158153	18 Jan 21	04:52:00	1	0	0	0	0	0	0	0	0	0	0	0	0	0	0	0	0	0	0	0	0	0	0	0	0	0	0	0	0	0	0	0	0	0	0	0	0	0	0
158154	18 Jan 21	04:53:00	1	0	0	0	0	0	0	0	0	0	0	0	0	0	0	0	0	0	0	0	0	0	0	0	0	0	0	0	0	0	0	0	0	0	1	0	0	0	0
158155	18 Jan 21	04:54:00	1	0	0	0	0	0	0	0	0	0	0	0	0	0	0	0	0	0	0	0	0	0	0	0	0	0	0	0	0	0	0	1	0	0	0	0	0	0	0
158156	18 Jan 21	04:55:00	1	0	0	0	0	0	0	0	0	0	0	0	0	0	0	0	0	0	0	0	0	0	0	0	0	0	0	0	0	0	0	0	0	0	0	0	0	0	0
158157	18 Jan 21	04:56:00	1	0	0	0	0	0	0	0	0	0	0	0	0	0	0	0	0	0	0	0	0	0	0	0	0	0	0	0	0	0	0	0	0	0	0	0	0	0	0
158158	18 Jan 21	04:57:00	1	0	0	0	0	0	0	0	0	0	0	0	0	0	0	0	0	0	0	0	0	0	0	0	0	0	0	0	0	0	0	0	0	0	0	0	0	0	0
158159	18 Jan 21	04:58:00	1	0	0	0	0	0	0	0	0	0	0	0	0	0	0	0	0	0	0	0	0	0	0	0	0	0	0	0	0	0	0	0	0	0	0	0	0	0	0
158160	18 Jan 21	04:59:00	1	0	0	0	0	0	0	0	0	0	0	0	0	0	0	0	1	0	0	0	0	0	0	0	0	0	0	0	0	0	0	2	0	0	0	0	0	0	0
158161	18 Jan 21	05:00:00	1	0	0	0	0	0	0	0	0	0	0	0	0	0	0	0	0	0	0	0	0	0	0	0	0	0	0	0	0	0	0	0	0	0	0	0	0	0	0
158162	18 Jan 21	05:01:00	1	0	0	0	0	0	0	0	0	0	0	0	0	0	0	0	0	0	0	0	0	0	0	0	0	0	0	0	0	0	0	0	0	0	0	0	0	0	0
158163	18 Jan 21	05:02:00	1	0	0	0	0	0	0	0	0	0	0	0	0	0	0	0	0	0	0	0	0	0	0	0	0	0	0	0	0	0	0	0	0	0	0	0	0	0	0
158164	18 Jan 21	05:03:00	1	0	0	0	0	0	0	0	0	0	0	0	0	0	0	0	0	0	0	0	0	0	0	0	0	0	0	0	0	0	0	1	0	0	1	0	0	0	0
158165	18 Jan 21	05:04:00	1	0	0	0	0	0	0	0	0	0	0	0	0	0	0	0	0	0	0	0	0	0	0	0	0	0	0	0	0	0	0	0	0	0	0	0	0	0	0
158166	18 Jan 21	05:05:00	1	0	0	0	0	0	0	0	0	0	0	0	0	0	0	0	1	0	0	0	0	0	0	0	0	0	1	0	0	0	0	0	0	0	0	0	0	0	0
158167	18 Jan 21	05:06:00	1	0	0	0	0	0	0	0	0	0	0	0	0	0	0	0	0	0	0	0	0	0	0	0	0	0	0	0	0	0	0	0	0	0	0	0	0	0	0
158168	18 Jan 21	05:07:00	1	0	0	0	0	0	0	0	0	0	0	0	0	0	1	0	0	0	0	0	0	0	0	0	0	0	0	0	0	0	0	2	0	0	0	0	0	0	0
158169	18 Jan 21	05:08:00	1	0	0	0	0	0	0	0	0	0	0	0	0	0	0	0	0	0	0	0	0	0	0	0	0	0	0	0	0	0	0	0	0	0	0	0	0	0	0
158170	18 Jan 21	05:09:00	1	0	0	0	0	0	0	0	0	0	0	0	0	0	0	0	0	0	0	0	0	0	0	0	0	0	0	0	0	0	0	0	0	0	0	0	0	0	0
158171	18 Jan 21	05:10:00	1	0	0	0	0	0	0	0	0	0	0	0	0	0	0	0	0	0	0	0	0	0	0	0	0	0	0	0	0	0	0	0	0	0	0	0	0	0	0
158172	18 Jan 21	05:11:00	1	0	0	0	0	0	0	0	0	0	0	1	0	0	0	0	0	0	0	0	0	0	0	0	0	0	0	0	0	0	0	3	0	0	0	0	0	0	0
158173	18 Jan 21	05:12:00	1	0	0	0	0	0	0	0	0	0	0	0	0	0	0	0	0	0	0	0	0	0	0	0	0	0	0	0	0	0	0	0	0	0	0	0	0	0	0
158174	18 Jan 21	05:13:00	1	0	0	0	0	0	0	0	0	0	0	0	0	0	0	0	0	0	0	0	0	0	0	0	0	0	0	0	0	0	0	0	0	0	0	0	0	0	0
158175	18 Jan 21	05:14:00	1	0	0	0	0	0	0	0	0	0	0	0	0	0	0	0	0	0	0	0	0	0	0	0	0	0	1	0	0	0	0	0	0	0	0	0	0	0	0
158176	18 Jan 21	05:15:00	1	0	0	0	0	0	0	0	0	0	0	0	0	0	0	0	0	0	0	0	0	0	0	0	0	0	0	0	0	0	0	0	0	0	0	0	0	0	0
158177	18 Jan 21	05:16:00	1	0	0	0	0	0	0	0	0	0	0	0	0	0	0	0	0	0	0	0	0	0	0	0	0	0	0	0	0	0	0	0	0	0	0	0	0	0	0
158178	18 Jan 21	05:17:00	1	0	0	0	0	0	0	0	0	0	0	0	0	0	0	0	0	0	0	0	0	0	0	0	0	0	0	0	0	0	0	0	0	0	0	0	0	0	0
158179	18 Jan 21	05:18:00	1	0	0	0	0	0	0	0	0	0	0	0	0	0	0	0	0	0	0	0	0	0	0	0	0	0	0	0	0	0	0	0	0	0	0	0	5	0	0
158180	18 Jan 21	05:19:00	1	0	0	0	0	0	0	0	0	0	0	0	0	0	0	0	0	0	0	0	0	0	0	0	0	0	0	0	0	0	0	0	0	0	0	0	1	0	0
158181	18 Jan 21	05:20:00	1	0	0	0	0	0	0	0	0	0	0	0	0	0	0	0	0	0	0	0	0	0	0	1	0	0	0	0	0	0	2	0	0	0	1	0	0	0	0
158182	18 Jan 21	05:21:00	1	0	0	0	0	0	0	0	0	0	0	0	0	0	0	0	0	0	0	0	0	0	0	2	0	0	0	0	0	0	1	0	0	0	0	0	0	0	0
158183	18 Jan 21	05:22:00	1	0	0	0	0	0	0	0	0	0	0	0	0	0	0	0	0	0	0	0	0	0	0	2	0	0	0	0	0	0	0	0	0	0	0	0	0	0	0
158184	18 Jan 21	05:23:00	1	0	0	0	0	0	0	0	0	0	0	0	0	0	0	0	0	0	0	0	0	0	0	2	0	0	0	0	0	0	0	0	0	0	0	0	0	0	0
158185	18 Jan 21	05:24:00	1	0	0	0	0	0	0	0	0	0	0	0	0	0	0	0	0	0	0	0	0	0	0	0	0	0	0	0	0	0	0	0	0	0	0	0	0	0	0
158186	18 Jan 21	05:25:00	1	0	0	0	0	0	0	0	0	0	0	0	0	0	0	0	0	0	0	0	0	0	0	3	0	0	0	0	0	0	0	0	0	0	0	0	0	0	0
158187	18 Jan 21	05:26:00	1	0	0	0	0	0	0	0	0	0	0	0	0	0	0	0	0	0	0	0	0	0	0	1	0	0	0	0	0	0	0	0	0	0	0	0	0	0	0
158188	18 Jan 21	05:27:00	1	0	0	0	0	0	0	0	0	0	0	0	0	0	0	0	0	0	0	0	0	0	0	0	0	0	0	0	0	0	0	0	0	0	1	0	0	0	0
158189	18 Jan 21	05:28:00	1	0	0	0	0	0	0	0	0	0	0	0	0	0	0	0	0	0	0	0	0	0	0	0	0	0	0	0	0	0	0	0	0	0	0	0	0	0	0
158190	18 Jan 21	05:29:00	1	0	0	0	0	0	0	0	0	0	0	0	0	0	0	0	0	0	0	0	0	0	0	0	0	0	0	0	0	0	0	0	0	0	0	0	0	0	0
158191	18 Jan 21	05:30:00	1	0	0	0	0	0	0	0	0	0	0	0	0	0	0	0	0	0	0	0	0	0	0	1	0	0	0	0	0	0	0	0	0	0	0	0	0	0	0
158192	18 Jan 21	05:31:00	1	0	0	0	0	0	0	0	0	0	0	0	0	0	0	0	0	0	0	0	0	0	1	0	0	0	0	0	0	0	0	3	0	0	0	0	0	0	0
158193	18 Jan 21	05:32:00	1	0	0	0	0	0	0	0	0	0	0	0	0	0	0	0	0	0	0	0	0	0	0	0	0	3	0	0	0	0	0	0	0	0	0	0	0	0	0
158194	18 Jan 21	05:33:00	1	0	0	0	0	0	0	0	0	0	0	0	0	0	0	0	0	0	0	0	0	0	1	0	0	1	0	0	0	0	0	3	0	0	0	0	0	0	0
158195	18 Jan 21	05:34:00	1	0	0	0	0	0	0	0	0	0	0	0	0	0	0	0	0	0	0	0	0	0	0	0	0	0	0	0	0	0	0	3	0	0	0	0	0	0	0
158196	18 Jan 21	05:35:00	1	0	0	0	0	0	0	0	0	0	0	0	0	0	0	0	0	0	0	0	0	0	0	0	0	0	0	0	0	0	0	1	0	0	0	0	0	0	0
158197	18 Jan 21	05:36:00	1	0	0	0	0	0	0	0	0	0	0	0	0	0	0	0	0	0	0	0	0	0	0	0	0	5	0	0	0	0	0	1	0	0	0	0	0	0	0
158198	18 Jan 21	05:37:00	1	0	0	0	0	0	0	0	0	0	0	0	0	0	0	0	0	0	0	0	0	0	0	0	0	1	0	0	0	0	0	0	0	0	0	0	0	0	0
158199	18 Jan 21	05:38:00	1	0	0	0	0	0	0	0	0	0	0	0	0	0	0	0	0	1	0	0	0	0	0	0	0	0	0	0	0	0	0	0	0	0	0	0	0	0	0
158200	18 Jan 21	05:39:00	1	0	0	0	0	0	0	0	0	0	0	0	0	0	0	0	0	0	0	0	0	0	0	0	0	0	0	0	0	0	0	0	0	0	0	0	0	0	0
158201	18 Jan 21	05:40:00	1	0	0	0	0	0	0	0	0	0	0	0	0	0	0	0	0	0	0	0	0	0	0	0	0	0	0	0	0	0	0	0	0	0	0	0	0	0	0
158202	18 Jan 21	05:41:00	1	0	0	0	0	0	0	0	0	0	0	0	0	0	0	0	0	0	0	0	0	0	0	0	0	3	0	0	0	0	0	0	0	0	0	0	0	0	0
158203	18 Jan 21	05:42:00	1	0	0	0	0	0	0	0	0	0	0	0	0	0	0	0	0	0	0	0	0	0	0	0	0	1	0	0	0	0	0	0	0	0	0	0	0	0	0
158204	18 Jan 21	05:43:00	1	0	0	0	0	0	0	0	0	0	0	0	0	0	0	0	0	0	0	0	0	0	0	0	0	0	0	0	0	0	0	2	0	0	0	0	0	0	0
158205	18 Jan 21	05:44:00	1	0	0	0	0	0	0	0	0	0	0	0	0	0	0	0	0	0	0	0	0	0	0	0	0	1	0	0	0	0	0	1	0	0	0	0	0	0	0
158206	18 Jan 21	05:45:00	1	0	0	0	0	0	0	0	0	0	0	0	0	0	0	0	0	0	0	0	0	0	0	0	0	1	0	0	0	0	0	0	0	0	0	0	0	0	0
158207	18 Jan 21	05:46:00	1	0	0	0	0	0	0	0	0	0	0	0	0	0	0	0	0	0	0	0	0	0	0	0	0	0	0	0	0	0	0	0	0	0	0	0	0	0	0
158208	18 Jan 21	05:47:00	1	0	0	0	0	0	0	0	0	0	0	0	0	0	0	0	0	0	0	0	0	0	0	0	0	0	0	0	0	0	0	0	0	0	1	0	0	0	0
158209	18 Jan 21	05:48:00	1	0	0	0	0	0	0	0	0	0	0	0	0	0	0	0	0	0	0	0	0	0	0	0	0	1	0	0	0	0	0	0	0	0	0	0	0	0	0
158210	18 Jan 21	05:49:00	1	0	0	0	0	0	0	0	0	0	0	0	0	0	0	0	0	0	0	0	0	0	0	0	0	1	0	0	0	0	0	0	0	0	0	0	0	0	0
158211	18 Jan 21	05:50:00	1	0	0	0	0	0	0	0	0	0	0	0	0	0	0	0	0	1	0	0	0	0	0	0	0	1	0	0	0	0	0	0	0	0	0	0	0	0	0
158212	18 Jan 21	05:51:00	1	0	0	0	0	0	0	0	0	0	0	0	0	0	0	0	0	0	0	0	0	0	0	0	0	3	0	0	0	0	0	0	0	0	0	0	0	0	0
158213	18 Jan 21	05:52:00	1	0	0	0	0	0	0	0	0	0	0	0	0	0	0	0	0	0	0	0	0	0	0	0	0	1	0	0	0	0	0	0	0	0	0	0	0	0	0
158214	18 Jan 21	05:53:00	1	0	0	0	0	0	0	0	0	0	0	0	0	0	0	0	0	0	0	0	0	0	0	0	0	3	0	0	0	0	0	0	0	0	0	0	0	0	0
158215	18 Jan 21	05:54:00	1	0	0	0	0	0	0	0	0	0	0	0	0	0	0	0	0	0	0	0	0	0	0	0	0	0	0	0	0	0	0	0	0	0	0	0	0	0	0
158216	18 Jan 21	05:55:00	1	0	0	0	0	0	0	0	0	0	0	0	0	0	0	0	0	0	0	0	0	0	0	0	0	5	0	0	0	0	0	0	0	0	0	0	0	0	0
158217	18 Jan 21	05:56:00	1	0	0	0	0	0	0	0	0	0	0	0	0	0	0	0	0	0	0	0	0	0	0	0	0	1	0	0	0	0	0	0	0	0	0	0	0	0	0
158218	18 Jan 21	05:57:00	1	0	0	0	0	0	0	0	0	0	0	0	0	0	0	0	0	0	0	0	0	0	0	0	0	2	0	0	1	0	0	0	0	0	0	0	0	0	0
158219	18 Jan 21	05:58:00	1	0	0	0	0	0	0	0	0	0	0	0	0	0	0	0	0	0	0	0	0	0	0	0	0	2	0	0	0	0	0	0	0	0	0	0	0	0	0
158220	18 Jan 21	05:59:00	1	0	0	0	0	0	0	0	0	0	0	0	0	0	0	0	0	0	0	0	0	0	0	0	0	0	0	0	0	0	0	0	0	0	0	0	0	0	0
158221	18 Jan 21	06:00:00	1	0	0	0	0	0	0	0	0	0	0	0	0	0	0	0	0	0	0	0	0	0	0	0	0	1	0	0	0	0	0	0	0	0	0	0	0	0	0
158222	18 Jan 21	06:01:00	1	0	0	0	0	0	0	0	0	0	0	0	0	0	0	0	0	0	0	0	0	0	0	0	0	2	0	0	0	0	0	0	0	0	0	0	0	0	0
158223	18 Jan 21	06:02:00	1	0	0	0	0	0	0	0	0	0	0	0	0	0	0	0	0	0	0	0	0	0	0	0	0	0	0	0	0	0	0	0	0	0	0	0	0	0	0
158224	18 Jan 21	06:03:00	1	0	0	0	0	0	0	0	0	0	0	0	0	0	0	0	0	0	0	0	0	0	0	0	0	0	0	0	0	0	0	0	0	0	0	0	0	0	0
158225	18 Jan 21	06:04:00	1	0	0	0	0	0	0	0	0	0	0	0	0	0	0	0	0	0	0	0	0	0	0	0	0	0	0	0	0	0	0	0	0	0	0	0	0	0	0
158226	18 Jan 21	06:05:00	1	0	0	0	0	0	0	0	0	0	0	0	0	0	0	0	0	0	0	0	0	0	0	0	0	0	0	0	0	0	0	0	0	0	0	0	0	0	0
158227	18 Jan 21	06:06:00	1	0	0	0	0	0	0	0	0	0	0	0	0	0	0	0	0	0	0	0	0	0	0	0	0	0	0	0	0	0	0	0	0	0	0	0	0	0	0
158228	18 Jan 21	06:07:00	1	0	0	0	0	0	0	0	0	0	0	0	0	0	0	0	0	0	0	0	0	0	0	0	0	0	0	0	0	0	0	0	0	0	0	0	0	0	0
158229	18 Jan 21	06:08:00	1	0	0	0	0	0	0	0	0	0	0	0	0	0	0	0	0	0	0	0	0	0	0	0	0	0	0	0	0	0	0	0	0	0	0	0	0	0	0
158230	18 Jan 21	06:09:00	1	0	0	0	0	0	0	0	0	0	0	0	0	0	0	0	0	0	0	0	0	0	0	0	0	0	0	0	0	0	0	0	0	0	0	0	0	0	0
158231	18 Jan 21	06:10:00	1	0	0	0	0	0	0	0	0	0	0	0	0	0	0	0	0	0	0	0	0	0	0	0	0	0	0	0	0	0	0	0	0	0	0	0	0	0	0
158232	18 Jan 21	06:11:00	1	0	0	0	0	0	0	0	0	0	0	0	0	0	0	0	0	0	0	0	0	0	0	0	0	0	0	0	0	0	0	0	0	0	0	0	0	0	0
158233	18 Jan 21	06:12:00	1	0	0	0	0	0	0	0	0	0	0	0	0	0	0	0	0	0	0	0	0	0	0	0	0	0	0	0	0	0	0	0	0	0	0	0	0	0	0
158234	18 Jan 21	06:13:00	1	0	0	0	0	0	0	0	0	0	0	0	0	0	0	0	0	0	0	0	0	0	0	0	0	0	0	0	0	0	0	0	0	0	0	0	0	0	0
158235	18 Jan 21	06:14:00	1	0	0	0	0	0	0	0	0	0	0	0	0	0	0	0	0	0	0	0	0	0	0	0	0	0	0	0	0	0	0	0	0	0	0	0	0	0	0
158236	18 Jan 21	06:15:00	1	0	0	0	0	0	0	0	0	0	0	0	0	0	0	0	0	0	0	0	0	0	0	0	0	0	0	0	0	0	0	0	0	0	0	0	0	0	0
158237	18 Jan 21	06:16:00	1	0	0	0	0	0	0	0	0	0	0	0	0	0	0	0	0	0	0	0	0	0	0	0	0	0	0	0	0	0	0	0	0	0	0	0	0	0	0
158238	18 Jan 21	06:17:00	1	0	0	0	0	0	0	0	0	0	0	0	0	0	0	0	0	0	0	0	0	0	0	0	0	0	0	0	0	0	0	0	0	0	0	0	0	0	0
158239	18 Jan 21	06:18:00	1	0	0	0	0	0	0	0	0	0	0	0	0	0	0	0	0	0	0	0	0	0	0	0	0	0	0	0	0	0	0	0	0	0	0	0	0	0	0
158240	18 Jan 21	06:19:00	1	0	0	0	0	0	0	0	0	0	0	0	0	0	0	0	0	0	0	0	0	0	0	0	0	0	0	0	0	0	0	0	0	0	0	0	0	0	0
158241	18 Jan 21	06:20:00	1	0	0	0	0	0	0	0	0	0	0	0	0	0	0	0	0	0	0	0	0	0	0	0	0	0	0	0	0	0	0	0	0	0	0	0	0	0	0
158242	18 Jan 21	06:21:00	1	0	0	0	0	0	0	0	0	0	0	0	0	0	0	0	0	0	0	0	0	0	0	0	0	0	0	0	0	0	0	0	0	0	3	0	0	0	0
158243	18 Jan 21	06:22:00	1	0	0	0	0	0	0	0	0	0	0	0	0	0	0	0	0	0	0	0	0	0	0	0	0	0	0	0	0	0	0	0	0	0	0	0	0	0	0
158244	18 Jan 21	06:23:00	1	0	0	0	0	0	0	0	0	0	0	0	0	0	0	0	0	0	2	0	0	0	0	0	0	0	0	0	0	0	0	0	0	0	0	0	0	0	0
158245	18 Jan 21	06:24:00	1	0	0	0	0	0	0	0	0	0	0	0	0	0	0	0	0	0	0	0	0	0	0	0	0	0	0	0	0	0	0	0	0	0	0	0	0	0	0
158246	18 Jan 21	06:25:00	1	0	0	0	0	0	0	0	0	0	0	0	0	0	0	0	0	0	0	0	0	0	0	0	0	0	0	0	0	0	0	0	0	0	0	0	0	0	0
158247	18 Jan 21	06:26:00	1	0	0	0	0	0	0	0	0	0	0	0	0	0	0	0	0	0	0	0	0	0	0	0	0	0	0	0	0	0	0	0	0	0	0	0	0	0	0
158248	18 Jan 21	06:27:00	1	0	0	0	0	0	0	0	0	0	0	0	0	0	0	0	0	0	0	0	0	0	0	0	0	0	0	0	0	0	0	0	0	0	0	0	0	0	0
158249	18 Jan 21	06:28:00	1	0	0	0	0	0	0	0	0	0	0	0	0	0	0	0	0	0	0	0	0	0	0	0	0	0	0	0	0	0	0	0	0	0	0	0	0	0	0
158250	18 Jan 21	06:29:00	1	0	0	0	0	0	0	0	0	0	0	0	0	0	0	0	0	0	0	0	0	0	0	0	0	0	0	0	0	0	0	0	0	0	0	0	0	0	0
158251	18 Jan 21	06:30:00	1	0	0	0	0	0	0	0	0	0	0	0	0	0	0	0	0	0	0	0	0	0	0	0	0	0	0	0	0	0	0	0	0	0	0	0	0	0	0
158252	18 Jan 21	06:31:00	1	0	0	0	0	0	0	0	0	0	0	0	0	0	0	0	0	0	0	0	0	0	0	0	0	0	0	0	0	0	0	0	0	0	0	0	0	0	0
158253	18 Jan 21	06:32:00	1	0	0	0	0	0	0	0	0	0	0	0	0	0	0	0	0	0	0	0	0	0	0	0	0	0	0	0	0	0	0	0	0	0	0	0	0	0	0
158254	18 Jan 21	06:33:00	1	0	0	0	0	0	0	0	0	0	0	0	0	0	0	0	0	0	0	0	0	0	0	0	0	0	0	0	0	0	0	0	0	0	0	0	0	0	0
158255	18 Jan 21	06:34:00	1	0	0	0	0	0	0	0	0	0	0	0	0	0	0	0	0	0	0	0	0	0	0	0	0	0	0	0	0	0	0	0	0	0	0	0	0	0	0
158256	18 Jan 21	06:35:00	1	0	0	0	0	0	0	0	0	0	0	0	0	0	0	0	0	1	0	0	0	0	0	0	0	0	0	0	0	0	0	0	0	0	0	0	0	0	0
158257	18 Jan 21	06:36:00	1	0	0	0	0	0	0	0	0	0	0	0	0	0	0	0	0	0	0	0	0	0	0	0	0	0	0	0	0	0	0	0	0	0	0	0	0	0	0
158258	18 Jan 21	06:37:00	1	0	0	0	0	0	0	0	0	0	0	0	0	0	0	0	0	0	0	0	0	0	0	0	0	0	0	0	0	0	0	0	0	0	0	0	0	0	0
158259	18 Jan 21	06:38:00	1	0	0	0	0	0	0	0	0	0	0	0	0	0	0	0	0	0	0	0	0	0	0	0	0	0	0	0	0	0	0	0	0	0	0	0	0	0	0
158260	18 Jan 21	06:39:00	1	0	0	0	0	0	0	0	0	0	0	0	0	0	0	0	0	0	0	0	0	0	0	0	0	0	0	0	0	0	0	0	0	0	0	0	0	0	0
158261	18 Jan 21	06:40:00	1	0	0	0	0	0	0	0	0	0	0	0	0	0	0	0	0	0	0	0	0	0	0	0	0	0	0	0	0	0	0	0	0	0	0	0	0	0	0
158262	18 Jan 21	06:41:00	1	0	0	0	0	0	0	0	0	0	0	0	0	0	0	0	0	1	0	0	0	0	0	0	0	0	0	0	0	0	0	0	0	1	0	0	0	0	0
158263	18 Jan 21	06:42:00	1	0	0	0	0	0	0	0	0	0	0	0	0	0	0	0	0	0	0	0	0	0	0	0	0	0	0	0	0	0	0	0	0	0	0	0	0	0	0
158264	18 Jan 21	06:43:00	1	0	0	0	0	0	0	0	0	0	0	0	0	0	0	0	0	0	0	0	0	0	0	0	0	0	0	0	0	0	0	0	0	0	0	0	0	0	0
158265	18 Jan 21	06:44:00	1	0	0	0	0	0	0	0	0	0	0	0	0	0	0	0	0	0	0	0	0	0	0	0	0	0	0	0	0	0	0	0	0	0	0	0	0	0	0
158266	18 Jan 21	06:45:00	1	0	0	0	0	0	0	0	0	0	0	0	0	0	0	0	0	0	0	0	0	0	0	0	0	0	0	0	0	0	0	0	0	0	0	0	0	0	0
158267	18 Jan 21	06:46:00	1	0	0	0	0	0	0	0	0	0	0	0	0	0	0	0	0	0	0	0	0	0	0	0	0	0	0	0	0	0	0	0	0	0	0	0	0	0	0
158268	18 Jan 21	06:47:00	1	0	0	0	0	0	0	0	0	0	0	0	0	0	0	0	0	0	0	0	0	0	0	0	0	0	0	0	0	0	0	0	0	2	0	0	0	0	0
158269	18 Jan 21	06:48:00	1	0	0	0	0	0	0	0	0	0	0	0	0	0	0	0	0	0	0	0	0	0	0	0	0	0	0	0	0	0	0	0	0	0	0	0	0	0	0
158270	18 Jan 21	06:49:00	1	0	0	0	0	0	0	0	0	0	0	0	0	0	0	0	0	0	0	0	0	0	0	0	0	0	0	0	0	0	0	0	0	0	0	0	0	0	0
158271	18 Jan 21	06:50:00	1	0	0	0	0	0	0	0	0	0	0	0	0	0	0	0	0	0	0	0	0	0	0	0	0	0	0	0	0	0	0	0	0	0	0	0	0	0	0
158272	18 Jan 21	06:51:00	1	0	0	0	0	0	0	0	0	0	0	0	0	0	0	0	0	0	0	0	0	0	0	0	0	0	0	0	0	0	0	0	0	0	0	0	0	0	0
158273	18 Jan 21	06:52:00	1	0	0	0	0	0	0	0	0	0	0	0	0	0	0	0	0	0	0	0	0	0	0	0	0	0	0	0	0	0	0	0	0	2	0	0	0	0	0
158274	18 Jan 21	06:53:00	1	0	0	0	0	0	0	0	0	0	0	0	0	0	0	0	0	0	0	0	0	0	0	0	0	0	0	0	0	0	0	0	0	0	0	0	0	0	0
158275	18 Jan 21	06:54:00	1	0	0	0	0	0	0	0	0	0	0	0	0	0	0	0	0	0	0	0	0	0	0	0	0	0	0	0	0	0	0	0	0	0	0	0	0	0	0
158276	18 Jan 21	06:55:00	1	0	0	0	0	0	0	0	0	0	0	0	0	0	0	0	0	0	0	0	0	0	0	0	0	0	0	0	0	0	0	0	0	0	0	0	0	0	0
158277	18 Jan 21	06:56:00	1	0	0	0	0	0	0	0	0	0	0	0	0	0	0	0	0	0	0	0	0	0	0	0	0	0	0	0	0	0	0	0	0	0	0	0	0	0	0
158278	18 Jan 21	06:57:00	1	0	0	0	0	0	0	0	0	0	0	0	0	0	0	0	0	0	0	0	0	0	0	0	0	0	0	0	0	0	0	0	0	0	0	0	0	0	0
158279	18 Jan 21	06:58:00	1	0	0	0	0	0	0	0	0	0	0	0	0	0	0	0	0	0	0	0	0	0	0	0	0	0	0	0	0	0	0	0	0	0	0	0	0	0	0
158280	18 Jan 21	06:59:00	1	0	0	0	0	0	0	0	0	0	0	0	0	0	0	0	0	0	0	0	0	0	0	0	0	0	0	0	0	0	0	0	0	0	0	0	0	0	0
158281	18 Jan 21	07:00:00	1	0	0	0	0	0	0	0	0	0	0	0	0	0	0	0	0	0	0	0	0	0	0	0	0	0	0	0	0	0	0	0	0	0	0	0	0	0	0
158282	18 Jan 21	07:01:00	1	0	0	0	0	0	0	0	0	0	0	0	0	0	0	0	0	0	0	0	0	0	0	0	0	0	0	0	0	0	0	0	0	0	0	0	0	0	0
158283	18 Jan 21	07:02:00	1	0	0	0	0	0	0	0	0	0	0	0	0	0	0	0	0	0	0	0	0	0	0	0	0	0	0	0	0	0	0	0	0	2	0	0	0	0	0
158284	18 Jan 21	07:03:00	1	0	0	0	0	0	0	0	0	0	0	0	0	0	0	0	0	0	0	0	0	0	0	0	0	0	0	0	0	0	0	0	0	1	0	0	0	0	0
158285	18 Jan 21	07:04:00	1	0	0	0	0	0	0	0	0	0	0	0	0	0	0	0	0	0	0	0	0	0	0	0	0	0	0	0	0	0	0	0	0	1	0	0	0	0	0
158286	18 Jan 21	07:05:00	1	0	0	0	0	0	0	0	0	0	0	0	0	0	0	0	0	0	0	0	0	0	0	0	0	0	0	0	0	0	0	0	0	0	1	0	0	0	0
158287	18 Jan 21	07:06:00	1	0	0	0	0	0	0	0	0	0	0	0	0	0	0	0	0	0	0	0	0	0	0	0	0	0	0	0	0	0	0	0	0	0	1	0	0	0	0
158288	18 Jan 21	07:07:00	1	0	0	0	0	0	0	0	0	0	0	0	0	0	0	0	0	0	0	0	0	0	0	0	0	0	0	0	0	0	0	0	0	0	6	0	0	0	0
158289	18 Jan 21	07:08:00	1	0	0	0	0	0	0	0	0	0	0	0	0	0	0	0	0	0	0	0	0	0	0	0	0	0	0	0	0	0	0	0	0	0	0	0	0	0	0
158290	18 Jan 21	07:09:00	1	0	0	0	0	0	0	0	0	0	0	0	0	0	0	0	0	0	0	0	0	0	0	0	0	0	0	0	0	0	0	0	0	0	0	0	0	0	0
158291	18 Jan 21	07:10:00	1	0	0	0	0	0	0	0	0	0	0	0	0	0	0	0	0	0	0	0	0	0	0	0	0	0	0	0	0	0	0	0	0	0	0	0	0	0	0
158292	18 Jan 21	07:11:00	1	0	0	0	0	0	0	0	0	0	0	0	0	0	0	0	0	0	0	0	0	0	0	0	0	0	0	0	0	0	0	0	0	0	0	0	0	0	0
158293	18 Jan 21	07:12:00	1	0	0	0	0	0	0	0	0	0	0	0	0	0	0	0	0	0	0	0	0	0	0	0	0	0	0	0	0	0	0	0	0	0	1	0	0	0	0
158294	18 Jan 21	07:13:00	1	0	0	0	0	0	0	0	0	0	0	0	0	0	0	0	0	0	0	0	0	0	0	0	0	0	0	0	0	0	0	0	0	0	3	0	0	0	0
158295	18 Jan 21	07:14:00	1	0	0	0	0	0	0	0	0	0	0	0	0	0	0	0	0	0	0	0	0	0	0	0	0	0	0	0	0	0	0	0	0	0	0	0	0	0	0
158296	18 Jan 21	07:15:00	1	0	0	0	0	0	0	0	0	0	0	0	0	0	0	0	0	0	0	0	0	0	0	0	0	0	0	0	0	0	0	0	0	0	0	0	0	0	0
158297	18 Jan 21	07:16:00	1	0	0	0	0	0	0	0	0	0	0	0	0	0	0	0	0	0	0	0	0	0	0	0	0	0	0	0	0	0	0	0	0	0	0	0	0	0	0
158298	18 Jan 21	07:17:00	1	0	0	0	0	0	0	0	0	0	0	0	0	0	0	0	0	0	0	0	0	0	0	0	0	0	0	0	0	0	0	0	0	0	0	0	0	0	0
158299	18 Jan 21	07:18:00	1	0	0	0	0	0	0	0	0	0	0	0	0	0	0	0	0	0	0	0	0	0	0	0	0	0	0	0	0	0	0	0	0	0	0	0	0	0	0
158300	18 Jan 21	07:19:00	1	0	0	0	0	0	0	0	0	0	0	0	0	0	0	0	0	0	0	0	0	0	0	0	0	0	0	0	0	0	0	0	0	0	0	0	0	0	0
158301	18 Jan 21	07:20:00	1	0	0	0	0	0	0	0	0	0	0	0	0	0	0	0	0	0	0	0	0	0	0	0	0	0	0	0	0	0	0	0	0	0	0	0	0	0	0
158302	18 Jan 21	07:21:00	1	0	0	0	0	0	0	0	0	0	0	0	0	0	0	0	0	0	0	0	0	0	0	0	0	0	0	0	0	0	0	0	0	0	0	0	0	0	0
158303	18 Jan 21	07:22:00	1	0	0	0	0	0	0	0	0	0	0	0	0	0	0	0	0	0	0	0	0	0	0	0	0	0	0	0	0	0	0	0	0	0	0	0	0	0	0
158304	18 Jan 21	07:23:00	1	0	0	0	0	0	0	0	0	0	0	0	0	0	0	0	0	0	0	0	0	0	0	0	0	0	0	0	0	0	0	0	0	0	0	0	0	0	0
158305	18 Jan 21	07:24:00	1	0	0	0	0	0	0	0	0	0	0	0	0	0	0	0	1	0	0	0	0	0	0	0	0	0	0	0	0	0	0	0	0	0	0	0	0	0	0
158306	18 Jan 21	07:25:00	1	0	0	0	0	0	0	0	0	0	0	0	0	0	0	0	0	0	0	0	0	0	0	0	0	0	0	0	0	0	0	0	0	0	0	0	0	0	0
158307	18 Jan 21	07:26:00	1	0	0	0	0	0	0	0	0	0	0	0	0	0	0	0	0	0	0	0	0	0	0	0	0	0	0	0	0	0	0	0	0	0	0	0	0	0	0
158308	18 Jan 21	07:27:00	1	0	0	0	0	0	0	0	0	0	0	0	0	0	0	0	0	0	0	0	0	0	0	0	0	0	0	0	0	0	0	0	0	0	0	0	0	0	0
158309	18 Jan 21	07:28:00	1	0	0	0	0	0	0	0	0	0	0	0	0	0	0	0	0	0	0	0	0	0	0	0	0	0	0	0	0	0	2	0	0	0	0	0	0	0	0
158310	18 Jan 21	07:29:00	1	0	0	0	0	0	0	0	0	0	0	0	0	0	0	0	1	0	0	0	0	0	0	0	0	0	0	3	0	2	0	0	0	0	0	0	0	0	0
158311	18 Jan 21	07:30:00	1	0	0	0	0	0	0	0	0	0	0	0	0	0	0	0	0	0	0	0	0	0	0	0	0	0	0	0	0	0	0	0	0	0	0	0	0	0	0
158312	18 Jan 21	07:31:00	1	0	0	0	0	0	0	0	0	0	0	0	0	0	0	0	1	0	0	0	0	0	0	0	0	0	1	0	0	0	0	0	0	0	0	0	0	0	0
158313	18 Jan 21	07:32:00	1	0	0	0	0	0	0	0	0	0	0	0	0	0	0	0	1	0	0	0	0	0	0	0	0	0	0	1	0	0	0	0	0	0	0	0	0	0	0
158314	18 Jan 21	07:33:00	1	0	0	0	0	0	0	0	0	0	0	0	0	0	0	0	1	0	0	0	0	0	0	0	0	0	0	0	0	0	0	0	0	0	0	0	0	0	0
158315	18 Jan 21	07:34:00	1	0	0	0	0	0	0	0	0	0	0	0	0	0	0	0	1	0	0	0	0	0	0	0	0	0	0	0	0	0	0	0	0	0	0	0	0	0	0
158316	18 Jan 21	07:35:00	1	0	0	0	0	0	0	0	0	0	0	0	0	0	0	0	2	0	0	0	0	0	0	0	0	0	2	0	0	0	0	0	0	0	0	0	0	0	0
158317	18 Jan 21	07:36:00	1	0	0	0	0	0	0	0	0	0	0	0	0	0	0	0	1	0	0	0	0	0	0	0	0	0	2	0	1	0	0	0	0	0	0	0	0	0	0
158318	18 Jan 21	07:37:00	1	0	0	0	0	0	0	0	0	0	0	0	0	0	0	0	0	0	0	0	0	0	0	0	0	0	2	0	1	0	0	0	0	0	0	0	0	0	0
158319	18 Jan 21	07:38:00	1	0	0	0	0	0	0	0	0	0	0	0	0	0	0	0	0	0	0	0	0	3	0	0	0	0	0	0	0	0	0	0	0	0	0	0	0	0	0
158320	18 Jan 21	07:39:00	1	0	0	0	0	0	0	0	0	0	0	0	0	0	0	0	0	0	0	0	0	1	0	0	0	0	0	0	2	0	0	0	0	0	0	0	0	0	0
158321	18 Jan 21	07:40:00	1	0	0	0	0	0	0	0	0	0	0	0	0	0	0	0	0	0	0	0	0	0	0	0	0	0	0	0	0	0	0	0	0	0	0	0	0	0	0
158322	18 Jan 21	07:41:00	1	0	0	0	0	0	0	0	0	0	0	0	0	0	0	0	0	0	0	0	0	0	0	0	0	0	0	0	1	0	0	0	0	0	0	0	0	0	0
158323	18 Jan 21	07:42:00	1	0	0	0	0	0	0	0	0	0	0	0	0	0	0	0	0	0	0	0	0	0	0	0	0	0	0	0	0	0	0	0	0	0	0	0	0	0	0
158324	18 Jan 21	07:43:00	1	0	0	0	0	0	0	0	0	0	0	0	0	0	0	0	0	0	0	0	0	0	0	0	0	0	0	0	0	0	0	0	0	0	0	0	0	0	0
158325	18 Jan 21	07:44:00	1	0	0	0	0	0	0	0	0	0	0	0	0	0	0	0	0	0	0	0	0	0	0	0	0	0	0	0	0	0	0	0	0	0	0	0	0	0	0
158326	18 Jan 21	07:45:00	1	0	0	0	0	0	0	0	0	0	0	0	0	0	0	0	0	0	0	0	0	0	0	0	0	0	0	0	0	0	0	0	0	0	0	0	0	0	0
158327	18 Jan 21	07:46:00	1	0	0	0	0	0	0	0	0	0	0	0	0	0	0	0	0	0	0	0	0	0	0	0	0	0	0	0	0	0	0	0	0	0	0	0	0	0	0
158328	18 Jan 21	07:47:00	1	0	0	0	0	0	0	0	0	0	0	0	0	0	0	0	0	1	0	0	0	0	0	0	0	0	0	0	0	0	0	0	0	0	0	0	0	0	0
158329	18 Jan 21	07:48:00	1	0	0	0	0	0	0	0	0	0	0	0	0	0	0	0	0	0	0	0	0	0	0	0	0	0	0	0	0	0	0	0	0	0	0	0	0	0	0
158330	18 Jan 21	07:49:00	1	0	0	0	0	0	0	0	0	0	0	0	0	0	0	0	0	0	0	0	0	0	0	0	0	0	0	0	0	0	0	0	0	1	0	0	0	0	0
158331	18 Jan 21	07:50:00	1	0	0	0	0	0	0	0	0	0	0	0	0	0	0	0	0	0	0	0	0	0	0	0	0	0	0	0	0	0	0	0	0	0	0	0	0	0	0
158332	18 Jan 21	07:51:00	1	0	0	0	0	0	0	0	0	0	0	0	0	0	0	0	0	0	0	0	0	0	0	0	0	0	0	0	0	0	0	0	0	0	0	0	0	0	0
158333	18 Jan 21	07:52:00	1	0	0	0	0	0	0	0	0	0	0	0	0	0	0	0	0	0	0	0	0	0	0	0	0	0	0	0	0	0	0	0	1	0	0	0	0	0	0
158334	18 Jan 21	07:53:00	1	0	0	0	0	0	0	0	0	0	0	0	0	0	0	0	0	0	0	0	0	0	0	0	0	0	0	0	0	0	0	0	2	0	0	0	0	1	0
158335	18 Jan 21	07:54:00	1	0	0	0	0	0	0	0	0	0	0	0	0	0	0	0	0	0	0	0	0	0	0	0	0	0	0	0	0	0	0	0	0	0	0	0	0	1	0
158336	18 Jan 21	07:55:00	1	0	0	0	0	0	0	0	0	0	0	0	0	0	0	0	0	0	0	0	0	0	0	0	0	0	0	0	0	0	0	0	0	0	0	0	0	0	0
158337	18 Jan 21	07:56:00	1	0	0	0	0	0	0	0	0	0	0	0	0	0	0	0	0	0	0	0	0	0	0	0	0	0	0	0	0	0	0	0	0	0	0	0	0	0	0
158338	18 Jan 21	07:57:00	1	0	0	0	0	0	0	0	0	0	0	0	0	0	0	0	0	0	0	0	0	0	0	0	2	0	0	0	0	0	0	0	0	0	0	0	0	0	0
158339	18 Jan 21	07:58:00	1	0	0	0	0	0	0	0	0	0	0	0	0	0	0	0	0	0	0	0	0	0	0	0	0	0	0	0	0	0	0	0	0	0	0	0	0	0	0
158340	18 Jan 21	07:59:00	1	0	0	0	0	0	1	0	0	0	0	0	0	0	0	0	0	4	0	0	0	0	0	0	0	0	0	0	0	0	0	0	0	0	0	0	0	0	0
158341	18 Jan 21	08:00:00	1	0	0	0	0	0	1	0	0	0	0	0	2	0	0	0	0	8	0	0	0	0	0	1	0	0	0	0	1	1	1	1	0	2	0	0	0	0	0
158342	18 Jan 21	08:01:00	1	0	0	0	0	0	1	0	1	0	0	0	1	1	0	0	0	1	1	0	1	0	1	0	1	0	0	0	1	2	2	2	1	0	1	0	0	2	1
158343	18 Jan 21	08:02:00	1	0	0	0	0	0	1	0	0	0	0	0	0	1	1	0	0	0	0	0	1	0	0	2	0	0	0	2	0	1	1	1	0	2	2	0	1	2	1
158344	18 Jan 21	08:03:00	1	0	0	0	0	0	1	0	0	0	1	0	1	2	1	1	1	0	0	0	4	0	1	0	0	1	1	2	0	1	2	0	1	1	0	2	0	3	0
158345	18 Jan 21	08:04:00	1	0	0	0	0	0	1	0	0	0	1	0	1	1	0	1	0	0	0	1	0	0	2	1	0	0	1	1	1	1	2	1	1	0	0	1	0	3	1
158346	18 Jan 21	08:05:00	1	0	0	0	0	0	1	0	0	0	0	0	0	1	2	0	0	0	1	0	0	0	2	1	1	0	1	2	1	0	2	1	1	1	0	1	1	0	1
158347	18 Jan 21	08:06:00	1	0	0	0	0	0	1	0	0	0	0	0	0	1	0	0	1	0	0	0	0	0	2	0	0	0	1	0	0	1	2	0	1	1	1	0	1	1	3
158348	18 Jan 21	08:07:00	1	0	0	0	0	0	1	0	0	0	0	0	1	2	0	0	0	0	2	0	0	0	1	1	2	0	5	0	0	1	1	3	1	1	3	2	3	2	0
158349	18 Jan 21	08:08:00	1	0	0	0	0	0	1	0	0	0	2	0	1	0	0	2	0	0	0	1	0	0	2	1	0	0	3	1	0	1	2	1	1	1	0	2	2	3	1
158350	18 Jan 21	08:09:00	1	0	0	0	0	0	1	0	0	0	0	0	0	1	2	0	0	0	0	0	0	1	1	2	1	0	2	1	3	0	1	1	2	1	2	1	0	1	0
158351	18 Jan 21	08:10:00	1	0	0	0	0	0	1	0	0	0	0	0	1	0	0	1	0	0	2	0	0	0	2	0	0	0	2	2	0	0	2	0	1	2	0	3	2	0	1
158352	18 Jan 21	08:11:00	1	0	0	0	0	0	1	0	0	0	1	0	1	0	2	0	0	0	0	0	1	0	1	0	2	0	1	1	1	0	1	2	1	0	0	2	1	2	2
158353	18 Jan 21	08:12:00	1	0	0	0	0	0	1	0	0	0	1	0	0	2	1	1	0	0	0	0	1	0	1	1	0	0	1	1	1	0	0	2	1	2	0	1	1	1	2
158354	18 Jan 21	08:13:00	1	0	0	0	0	0	1	0	0	0	0	0	2	2	1	1	0	0	0	0	0	0	1	0	0	0	0	0	1	1	3	1	0	0	0	1	0	1	1
158355	18 Jan 21	08:14:00	1	0	0	0	0	0	1	0	0	0	2	0	0	0	0	2	0	0	1	0	0	0	2	1	1	0	1	2	3	1	2	1	0	1	2	1	6	3	0
158356	18 Jan 21	08:15:00	1	0	0	0	0	0	1	0	0	0	0	0	1	0	0	4	0	0	1	0	0	0	9	0	1	0	1	0	1	1	1	0	0	1	0	1	2	1	1
158357	18 Jan 21	08:16:00	1	0	0	0	0	0	1	0	0	0	0	0	0	2	0	0	0	0	0	0	2	0	1	0	1	0	1	1	1	1	2	0	0	2	0	1	2	3	2
158358	18 Jan 21	08:17:00	1	0	0	0	0	0	1	0	0	0	0	0	0	1	0	0	0	0	0	0	0	0	1	0	0	0	0	3	1	1	3	0	1	0	2	2	1	1	0
158359	18 Jan 21	08:18:00	1	0	0	0	0	0	1	0	0	0	0	0	0	1	2	2	0	0	2	0	0	0	1	0	0	0	0	1	1	2	1	0	0	1	1	0	2	0	1
158360	18 Jan 21	08:19:00	1	0	0	0	0	0	1	0	0	0	1	0	1	0	0	0	0	0	0	0	0	0	3	1	1	0	3	0	1	1	1	1	1	1	1	1	2	1	1
158361	18 Jan 21	08:20:00	1	0	0	0	0	0	1	0	0	0	1	0	0	0	1	0	0	0	0	0	0	0	1	0	0	0	1	1	0	1	2	3	0	1	1	4	1	2	0
158362	18 Jan 21	08:21:00	1	0	0	0	0	0	1	0	0	0	0	0	0	0	1	1	0	0	0	0	1	0	0	0	2	0	2	2	0	2	1	1	1	1	0	2	1	2	2
158363	18 Jan 21	08:22:00	1	0	0	0	0	0	1	0	0	0	0	0	0	2	1	0	0	0	0	0	2	0	2	0	1	0	1	1	0	1	0	0	1	0	2	2	0	1	0
158364	18 Jan 21	08:23:00	1	0	0	0	0	0	1	0	0	0	0	0	2	0	2	1	0	0	1	0	0	0	1	1	0	0	1	3	0	1	2	1	2	1	0	1	3	0	1
158365	18 Jan 21	08:24:00	1	0	0	0	0	0	1	0	0	0	0	0	0	0	0	0	0	0	2	0	2	0	0	0	1	0	1	1	0	0	2	0	1	1	1	1	1	0	1
158366	18 Jan 21	08:25:00	1	0	0	0	0	0	1	0	0	0	0	0	1	1	1	0	0	0	0	0	1	0	2	0	0	0	0	2	1	2	1	1	0	1	1	0	2	0	0
158367	18 Jan 21	08:26:00	1	0	0	0	0	0	1	0	0	0	0	0	0	1	1	0	0	0	0	0	1	0	0	1	1	0	1	1	1	1	1	1	1	1	0	0	1	1	1
158368	18 Jan 21	08:27:00	1	0	0	0	0	0	1	0	0	0	0	0	0	0	2	1	0	0	1	0	1	0	1	1	1	0	0	1	0	1	2	1	1	1	2	0	0	0	1
158369	18 Jan 21	08:28:00	1	0	0	0	0	0	1	0	1	0	0	0	1	0	0	1	0	0	1	0	1	0	1	0	5	0	2	2	0	1	1	0	1	0	0	2	2	1	2
158370	18 Jan 21	08:29:00	1	0	0	0	0	0	1	0	0	0	0	0	0	0	2	0	0	0	0	0	2	0	1	1	2	0	0	0	1	1	1	2	1	1	0	0	2	0	0
158371	18 Jan 21	08:30:00	1	0	0	0	0	0	1	0	1	0	0	0	1	0	0	2	0	0	2	0	1	0	1	0	0	0	2	1	0	1	1	1	1	1	2	2	1	0	2
158372	18 Jan 21	08:31:00	1	0	0	0	0	0	1	0	0	0	0	0	1	0	0	0	0	0	0	0	3	0	2	1	1	0	1	1	2	1	1	1	0	1	0	2	2	0	0
158373	18 Jan 21	08:32:00	1	0	0	0	0	0	1	0	0	0	0	0	0	0	2	2	0	0	0	0	1	0	0	2	1	0	2	1	0	1	0	0	1	0	1	2	2	2	1
158374	18 Jan 21	08:33:00	1	0	0	0	0	0	1	0	0	0	1	1	0	0	1	1	0	0	1	0	1	0	2	1	2	0	1	0	2	1	1	2	2	1	1	2	1	0	0
158375	18 Jan 21	08:34:00	1	0	0	0	0	0	1	0	0	0	1	0	0	0	1	1	0	0	1	0	1	0	0	0	0	0	2	1	0	2	1	1	1	0	0	1	1	0	1
158376	18 Jan 21	08:35:00	1	0	0	0	0	0	1	0	1	0	0	0	1	0	1	0	0	0	0	0	1	0	0	0	2	0	1	0	0	1	0	0	2	0	0	2	2	1	2
158377	18 Jan 21	08:36:00	1	0	0	0	0	0	1	0	1	0	0	0	1	0	1	1	0	0	2	0	1	0	1	1	0	0	1	0	0	1	2	0	0	1	1	0	1	1	1
158378	18 Jan 21	08:37:00	1	0	0	0	0	0	1	0	1	0	0	0	0	0	0	2	0	0	0	0	1	0	1	0	1	0	0	1	3	0	1	1	2	0	1	2	0	3	1
158379	18 Jan 21	08:38:00	1	0	0	0	0	0	1	0	1	0	0	0	0	0	0	2	0	0	0	2	1	0	1	1	1	0	1	1	1	0	0	0	1	0	0	1	1	0	1
158380	18 Jan 21	08:39:00	1	0	0	0	0	0	1	0	0	0	0	0	1	0	2	1	0	0	1	0	1	0	1	0	0	1	2	3	0	1	2	1	1	1	0	0	1	1	1
158381	18 Jan 21	08:40:00	1	0	0	0	0	0	1	0	0	0	0	0	1	0	2	2	0	0	2	0	2	0	2	1	0	0	1	1	1	1	2	1	2	0	0	0	0	1	2
158382	18 Jan 21	08:41:00	1	0	0	0	0	0	1	0	1	0	0	0	0	0	2	2	0	0	1	0	1	0	0	1	0	0	2	0	0	1	1	0	0	1	0	2	1	0	0
158383	18 Jan 21	08:42:00	1	0	0	0	0	0	1	0	0	0	0	0	0	0	0	0	0	0	0	0	1	0	1	2	1	0	0	1	0	1	2	1	0	0	4	2	0	0	0
158384	18 Jan 21	08:43:00	1	0	0	0	0	0	1	0	1	0	0	1	0	0	1	1	0	0	0	0	1	0	1	0	0	0	1	3	0	2	0	1	1	1	0	1	1	1	0
158385	18 Jan 21	08:44:00	1	0	0	0	0	0	1	0	1	0	0	0	0	0	1	3	0	0	0	0	1	0	2	0	2	1	0	2	0	0	1	0	0	1	0	0	0	0	0
158386	18 Jan 21	08:45:00	1	0	0	0	0	0	1	0	1	0	0	0	2	0	0	1	0	0	2	0	0	0	0	0	0	0	0	1	0	2	1	0	3	2	0	1	0	1	1
158387	18 Jan 21	08:46:00	1	0	0	0	0	0	1	0	0	0	0	0	1	0	0	1	0	0	0	0	2	0	1	0	2	0	1	0	2	0	2	0	0	0	2	0	0	1	1
158388	18 Jan 21	08:47:00	1	0	0	0	0	0	1	0	0	0	0	0	0	0	2	0	0	0	0	0	2	0	1	0	0	0	1	2	1	1	0	0	0	0	0	0	1	1	1
158389	18 Jan 21	08:48:00	1	0	0	0	0	0	1	0	0	0	0	0	1	0	2	3	0	0	1	0	2	0	1	0	1	0	1	1	1	0	0	1	0	1	0	2	2	0	0
158390	18 Jan 21	08:49:00	1	0	0	0	0	0	1	0	1	0	0	0	0	0	0	1	0	0	1	0	1	0	1	2	2	0	0	0	2	1	1	0	0	1	0	1	0	2	0
158391	18 Jan 21	08:50:00	1	0	0	0	0	0	1	0	1	0	0	1	0	0	2	0	0	0	1	0	0	0	0	1	1	0	1	1	2	1	1	2	0	1	0	2	1	2	2
158392	18 Jan 21	08:51:00	1	0	0	0	0	0	1	0	0	0	0	0	0	0	1	0	0	0	1	0	0	0	0	0	1	0	0	1	0	2	0	1	3	0	0	0	0	0	1
158393	18 Jan 21	08:52:00	1	0	0	0	0	0	1	0	0	0	0	0	0	0	2	0	0	0	1	0	2	0	0	1	0	0	0	1	1	1	1	0	0	0	0	1	1	0	0
158394	18 Jan 21	08:53:00	1	0	0	0	0	0	1	0	0	0	0	0	0	0	2	2	0	0	1	0	2	0	1	1	1	0	2	0	0	1	1	1	0	0	0	2	1	1	1
158395	18 Jan 21	08:54:00	1	0	0	0	0	0	1	0	0	0	0	0	1	0	2	0	0	0	0	0	0	0	1	2	0	0	1	2	0	1	1	1	1	1	0	1	0	1	6
158396	18 Jan 21	08:55:00	1	0	0	0	0	0	1	0	0	0	0	0	1	0	0	1	0	0	1	0	0	0	0	0	1	0	1	0	1	0	1	1	1	0	0	0	1	1	1
158397	18 Jan 21	08:56:00	1	0	0	0	0	0	1	0	1	0	0	0	0	0	0	1	0	0	1	0	0	0	0	0	2	0	0	0	0	1	1	0	0	0	0	1	0	1	3
158398	18 Jan 21	08:57:00	1	0	0	0	0	0	1	0	0	0	0	0	0	0	0	2	0	0	1	0	0	0	1	1	0	0	0	2	1	0	2	0	1	0	0	1	1	0	0
158399	18 Jan 21	08:58:00	1	0	0	0	0	0	1	0	1	0	0	0	1	0	2	1	0	0	2	0	2	0	1	0	0	0	0	2	0	3	1	0	2	1	0	2	2	1	0
158400	18 Jan 21	08:59:00	1	0	0	0	0	0	1	0	1	0	0	0	1	0	2	2	0	0	1	0	2	0	0	1	0	0	1	0	2	0	1	0	0	0	0	0	1	2	1
158401	18 Jan 21	09:00:00	1	0	0	0	0	0	1	0	1	0	0	0	0	0	0	0	0	0	1	0	0	0	1	2	1	0	2	1	1	2	2	0	0	1	0	0	0	0	0
158402	18 Jan 21	09:01:00	1	0	0	0	0	0	1	0	1	0	0	0	0	0	0	1	0	0	1	0	2	0	1	2	0	0	1	0	0	1	1	0	1	1	0	0	1	1	0
158403	18 Jan 21	09:02:00	1	0	0	0	0	0	1	0	1	0	0	0	0	0	0	1	0	0	0	0	0	0	0	1	1	0	2	0	0	1	0	1	1	0	0	0	2	0	1
158404	18 Jan 21	09:03:00	1	0	0	0	0	0	1	0	0	0	0	0	0	0	2	0	0	0	2	0	0	0	0	0	0	0	2	4	0	0	2	1	0	2	0	0	0	0	1
158405	18 Jan 21	09:04:00	1	0	0	0	0	0	1	0	0	0	0	0	0	0	2	1	0	0	0	0	1	0	1	1	0	0	1	1	2	2	1	0	1	1	0	0	0	1	0
158406	18 Jan 21	09:05:00	1	0	0	0	0	0	1	0	1	0	0	0	0	0	0	0	0	0	1	0	3	0	2	2	1	0	2	0	0	1	1	0	0	0	2	0	1	0	1
158407	18 Jan 21	09:06:00	1	0	0	0	0	0	1	0	0	0	0	0	1	0	1	0	0	0	0	0	1	0	1	0	0	0	2	2	0	1	1	0	0	1	0	0	1	1	1
158408	18 Jan 21	09:07:00	1	0	0	0	0	0	1	0	1	0	0	0	0	0	1	0	0	0	1	0	1	0	0	1	0	0	1	0	1	1	1	1	1	1	0	0	0	0	1
158409	18 Jan 21	09:08:00	1	0	0	0	0	0	1	0	0	0	0	0	0	0	1	0	0	0	0	0	0	0	0	1	2	0	0	2	1	0	2	1	2	0	0	0	0	1	0
158410	18 Jan 21	09:09:00	1	0	0	0	0	0	1	0	1	0	0	0	0	0	2	0	0	0	0	0	3	0	0	0	0	0	0	1	1	1	2	0	0	0	0	0	1	0	1
158411	18 Jan 21	09:10:00	1	0	0	0	0	0	1	0	1	0	0	0	0	0	2	0	0	0	0	0	0	0	1	1	1	0	2	0	1	1	2	0	0	0	0	0	0	2	2
158412	18 Jan 21	09:11:00	1	0	0	0	0	0	1	0	1	0	0	0	0	0	1	0	0	0	0	0	0	0	1	1	0	0	0	1	1	1	1	0	0	1	1	0	1	3	2
158413	18 Jan 21	09:12:00	1	0	0	0	0	0	1	0	2	0	0	1	0	0	1	0	0	0	0	0	2	0	0	0	0	0	0	0	0	1	1	0	1	0	1	0	1	1	0
158414	18 Jan 21	09:13:00	1	0	0	0	0	0	1	0	0	0	0	0	0	0	1	0	0	0	0	0	0	0	2	1	2	0	1	1	1	1	1	0	0	1	0	0	1	1	1
158415	18 Jan 21	09:14:00	1	0	0	0	0	0	1	0	1	0	0	0	0	0	0	0	0	0	0	0	2	0	0	0	2	0	1	2	0	0	1	0	1	0	0	0	0	0	0
158416	18 Jan 21	09:15:00	1	0	0	0	0	0	1	0	1	0	0	0	0	0	0	0	0	0	0	0	1	0	0	0	0	0	1	0	0	1	0	0	0	1	0	0	1	0	4
158417	18 Jan 21	09:16:00	1	0	0	0	0	0	1	0	1	0	0	0	0	0	1	0	0	0	0	0	1	0	0	0	0	0	1	2	0	1	1	0	0	2	0	0	1	1	1
158418	18 Jan 21	09:17:00	1	0	0	0	0	0	1	0	3	0	0	5	0	0	1	1	0	0	0	0	2	0	1	0	1	0	1	0	0	0	1	0	0	0	2	0	2	2	3
158419	18 Jan 21	09:18:00	1	0	0	0	0	0	1	0	0	0	0	0	0	0	0	1	0	0	0	0	0	0	0	0	0	0	0	0	1	2	0	0	0	1	0	0	0	1	1
158420	18 Jan 21	09:19:00	1	0	0	0	0	0	1	0	0	0	0	0	0	0	1	3	0	0	0	0	4	0	0	0	1	0	1	1	1	1	0	0	1	0	0	0	1	2	0
158421	18 Jan 21	09:20:00	1	0	0	0	0	0	1	0	1	0	0	0	0	0	1	1	0	0	0	2	0	0	0	0	0	0	1	0	0	0	0	0	1	0	0	0	1	0	1
158422	18 Jan 21	09:21:00	1	0	0	0	0	0	1	0	1	0	0	1	0	0	2	0	0	0	1	0	2	0	1	1	1	0	1	2	0	1	1	1	1	0	0	0	0	1	1
158423	18 Jan 21	09:22:00	1	0	0	0	0	0	1	0	0	0	0	0	1	0	0	0	0	0	1	0	0	0	0	1	1	0	0	1	0	1	1	0	2	0	0	0	1	1	2
158424	18 Jan 21	09:23:00	1	0	0	0	0	0	1	0	0	0	0	0	0	0	1	2	0	0	0	0	0	0	1	0	0	0	0	1	0	0	0	1	0	1	0	0	0	0	0
158425	18 Jan 21	09:24:00	1	0	0	0	0	0	1	0	1	0	0	0	0	0	1	0	0	0	0	0	0	0	1	1	1	0	2	2	2	1	2	0	1	0	0	0	0	0	1
158426	18 Jan 21	09:25:00	1	0	0	0	0	0	1	0	1	0	0	0	0	0	2	1	0	0	0	0	0	0	0	1	0	0	2	2	0	0	1	0	0	1	0	0	1	1	1
158427	18 Jan 21	09:26:00	1	0	0	0	0	0	1	0	1	0	0	0	0	0	0	3	0	0	0	0	2	0	0	0	2	0	0	0	0	0	1	1	0	0	0	0	0	0	1
158428	18 Jan 21	09:27:00	1	0	0	0	0	0	1	0	2	0	0	0	0	0	2	1	0	0	0	0	0	0	1	0	0	0	1	1	0	1	0	0	1	1	0	0	2	2	0
158429	18 Jan 21	09:28:00	1	0	0	0	0	0	1	0	1	0	0	0	0	0	0	0	0	0	0	0	1	0	1	1	1	0	1	1	0	0	1	1	0	0	1	0	0	0	1
158430	18 Jan 21	09:29:00	1	0	0	0	0	0	1	0	0	0	0	0	0	0	1	1	0	0	0	0	2	0	0	1	0	0	1	0	0	1	2	0	1	0	1	0	1	1	0
158431	18 Jan 21	09:30:00	1	0	0	0	0	0	1	0	1	0	0	0	0	0	1	1	0	0	0	0	1	0	0	0	0	0	0	0	0	0	1	0	1	1	0	0	1	0	1
158432	18 Jan 21	09:31:00	1	0	0	0	0	0	1	0	1	0	0	0	0	0	1	0	0	0	0	0	0	0	1	1	0	0	1	2	0	2	1	0	1	0	0	0	2	1	0
158433	18 Jan 21	09:32:00	1	0	0	0	0	0	1	0	0	0	0	0	0	0	0	3	0	0	0	0	0	0	1	2	0	0	1	0	0	2	2	0	0	1	0	0	1	1	1
158434	18 Jan 21	09:33:00	1	0	0	0	0	0	1	0	1	0	0	0	0	0	2	0	0	0	0	0	0	0	0	0	1	0	0	1	0	1	1	1	0	0	0	0	2	0	2
158435	18 Jan 21	09:34:00	1	0	0	0	0	0	1	0	0	0	0	0	0	0	2	0	0	0	0	0	0	0	0	1	0	0	1	3	0	1	2	0	0	1	0	0	1	1	1
158436	18 Jan 21	09:35:00	1	0	0	0	0	0	1	0	0	0	0	0	0	0	1	0	0	0	0	0	0	0	0	1	1	0	2	1	1	2	0	1	0	1	0	0	1	0	1
158437	18 Jan 21	09:36:00	1	0	0	0	0	0	1	0	0	0	0	0	0	0	1	1	0	0	0	0	1	0	0	1	0	0	2	1	3	0	0	0	1	0	0	0	1	1	0
158438	18 Jan 21	09:37:00	1	0	0	0	0	0	1	0	0	0	0	0	0	0	2	1	0	0	0	0	0	0	0	0	0	0	1	0	0	0	0	0	1	1	0	0	1	0	3
158439	18 Jan 21	09:38:00	1	0	0	0	0	0	1	0	0	0	0	0	0	0	0	0	0	0	0	0	1	0	0	2	1	0	1	1	2	1	0	0	0	1	0	0	0	2	1
158440	18 Jan 21	09:39:00	1	0	0	0	0	0	1	0	0	0	0	0	0	0	2	0	0	0	0	0	0	0	0	0	1	0	0	1	0	2	0	0	1	0	0	1	0	0	0
158441	18 Jan 21	09:40:00	1	0	0	0	0	0	1	0	0	0	0	0	0	0	2	0	0	0	0	0	0	0	0	1	0	0	2	0	0	0	0	0	1	0	0	1	1	1	0
158442	18 Jan 21	09:41:00	1	0	0	0	0	0	1	0	1	0	0	0	0	0	0	0	0	0	0	0	0	0	0	0	0	0	1	0	1	1	1	1	1	1	0	1	1	2	0
158443	18 Jan 21	09:42:00	1	0	0	0	0	0	1	0	0	0	0	0	0	0	2	0	0	0	0	0	0	0	0	1	1	0	0	1	1	3	2	0	0	1	0	0	0	1	0
158444	18 Jan 21	09:43:00	1	0	0	0	0	0	1	0	1	0	0	0	0	0	2	0	0	0	0	0	0	0	0	1	0	0	1	0	0	1	1	0	0	0	0	1	1	0	0
158445	18 Jan 21	09:44:00	1	0	0	0	0	0	1	0	1	0	0	0	0	0	1	0	0	0	0	0	0	0	0	0	0	0	1	1	1	1	3	0	1	1	0	0	1	1	1
158446	18 Jan 21	09:45:00	1	0	0	0	0	0	1	0	0	0	0	0	0	0	1	0	0	0	0	0	0	0	0	0	0	0	1	0	2	0	1	0	0	0	0	0	1	1	2
158447	18 Jan 21	09:46:00	1	0	0	0	0	0	1	0	2	0	0	0	0	0	0	0	0	0	0	0	1	0	0	1	0	0	2	1	0	2	1	0	1	0	0	0	1	0	0
158448	18 Jan 21	09:47:00	1	0	0	0	0	0	1	0	0	0	0	0	0	0	2	0	0	0	0	0	0	0	0	2	0	1	0	0	2	1	2	0	1	1	0	2	1	1	0
158449	18 Jan 21	09:48:00	1	0	0	0	0	0	1	0	0	0	0	0	0	0	0	0	0	0	0	0	1	0	0	0	1	0	1	0	2	2	2	0	0	0	0	0	0	1	1
158450	18 Jan 21	09:49:00	1	0	0	0	0	0	1	0	1	0	0	0	0	0	0	0	0	0	0	0	0	0	0	1	0	0	1	0	1	1	2	0	0	1	0	0	1	2	0
158451	18 Jan 21	09:50:00	1	0	0	0	0	0	1	0	2	0	0	0	0	0	1	0	0	0	0	0	0	0	0	0	0	0	1	1	2	1	1	0	0	2	0	0	1	1	1
158452	18 Jan 21	09:51:00	1	0	0	0	0	0	1	0	0	0	0	0	0	0	1	0	0	0	0	0	0	0	0	1	2	1	1	0	0	1	1	1	1	0	0	0	1	1	3
158453	18 Jan 21	09:52:00	1	0	0	0	0	0	1	0	1	0	0	0	0	0	1	0	0	0	0	0	0	0	0	0	0	0	1	2	1	0	2	1	2	0	0	0	1	1	0
158454	18 Jan 21	09:53:00	1	0	0	0	0	0	1	0	2	0	0	0	0	0	1	0	0	0	0	0	0	0	0	1	1	0	0	0	0	0	1	0	0	1	0	0	1	0	0
158455	18 Jan 21	09:54:00	1	0	0	0	0	0	1	0	0	0	0	0	0	0	0	0	0	0	0	0	0	0	0	1	0	0	1	1	0	1	0	0	2	2	0	0	1	1	1
158456	18 Jan 21	09:55:00	1	0	0	0	0	0	1	0	2	0	0	0	0	0	0	0	0	0	0	0	0	0	0	0	1	0	1	0	0	1	0	0	0	1	0	0	0	2	1
158457	18 Jan 21	09:56:00	1	0	0	0	0	0	1	0	0	0	0	0	0	0	2	0	0	0	0	0	0	0	0	1	2	0	0	0	0	1	0	1	0	0	2	0	1	0	1
158458	18 Jan 21	09:57:00	1	0	0	0	0	0	1	0	0	0	0	0	0	0	3	0	0	0	0	0	0	0	0	2	0	0	0	1	0	1	1	0	0	0	0	0	1	0	1
158459	18 Jan 21	09:58:00	1	0	0	0	0	0	1	0	1	0	0	0	0	0	1	0	0	0	0	0	0	0	0	0	0	0	1	0	0	0	2	1	0	1	0	0	2	0	1
158460	18 Jan 21	09:59:00	1	0	0	0	0	0	1	0	0	0	0	0	0	0	1	0	0	0	0	0	0	0	0	0	1	0	0	0	0	2	0	0	1	1	0	0	0	3	1
158461	18 Jan 21	10:00:00	1	0	0	0	0	0	1	0	0	0	0	0	0	0	3	0	0	0	0	0	2	0	0	0	0	0	0	0	0	1	1	1	1	1	0	0	2	0	0
158462	18 Jan 21	10:01:00	1	0	0	0	0	0	1	0	0	0	0	0	0	0	0	0	0	0	0	0	0	0	0	1	0	0	1	0	0	1	2	0	0	0	0	0	0	2	0
158463	18 Jan 21	10:02:00	1	0	0	0	0	0	1	0	0	0	0	0	0	0	1	0	0	0	0	0	0	0	0	0	0	0	0	0	0	0	2	1	0	0	0	0	0	2	0
158464	18 Jan 21	10:03:00	1	0	0	0	0	0	1	0	2	0	0	0	0	0	1	0	0	0	0	0	0	0	0	2	1	0	2	0	0	1	0	0	1	0	0	0	1	0	2
158465	18 Jan 21	10:04:00	1	0	0	0	0	0	1	0	1	0	0	0	0	0	3	0	0	0	0	0	0	0	0	1	0	0	0	0	0	1	3	0	0	1	0	0	1	1	0
158466	18 Jan 21	10:05:00	1	0	0	0	0	0	1	0	0	0	0	0	0	0	0	0	0	0	0	0	1	0	0	0	0	0	2	0	0	1	1	0	1	0	2	0	0	0	0
158467	18 Jan 21	10:06:00	1	0	0	0	0	0	1	0	0	0	0	0	0	0	2	0	0	0	0	0	0	0	1	2	1	0	1	0	0	2	1	1	0	0	0	0	0	2	1
158468	18 Jan 21	10:07:00	1	0	0	0	0	0	1	0	0	0	0	0	0	0	2	1	0	0	0	0	1	0	0	0	0	0	1	0	0	1	0	0	0	1	0	0	1	0	1
158469	18 Jan 21	10:08:00	1	0	0	0	0	0	1	0	0	0	0	0	0	0	1	0	0	0	0	0	0	0	0	1	0	0	1	0	0	0	1	0	0	1	0	0	0	1	1
158470	18 Jan 21	10:09:00	1	0	0	0	0	0	1	0	0	0	0	0	0	0	2	2	0	0	0	0	0	0	1	1	1	0	1	0	0	1	1	0	0	0	2	1	1	0	0
158471	18 Jan 21	10:10:00	1	0	0	0	0	0	1	0	0	0	0	0	0	0	0	0	0	0	0	0	0	0	0	1	1	0	0	1	0	2	1	0	0	0	0	1	0	1	2
158472	18 Jan 21	10:11:00	1	0	0	0	0	0	1	0	0	0	0	0	0	0	1	3	0	0	0	0	0	0	0	1	0	0	2	1	0	0	1	0	0	1	0	0	1	1	1
158473	18 Jan 21	10:12:00	1	0	0	0	0	0	1	0	0	0	0	0	0	0	0	0	0	0	0	0	0	0	0	0	1	0	0	0	1	1	0	0	0	1	0	0	4	0	2
158474	18 Jan 21	10:13:00	1	0	0	0	0	0	1	0	0	0	0	0	0	0	1	1	0	0	0	0	0	0	5	1	1	0	0	0	1	1	1	0	0	1	0	0	0	1	1
158475	18 Jan 21	10:14:00	1	0	0	0	0	0	1	0	0	0	0	0	0	0	1	1	0	0	0	0	1	0	0	0	1	0	0	1	0	1	1	0	0	1	0	0	1	1	0
158476	18 Jan 21	10:15:00	1	0	0	0	0	0	1	0	0	0	0	0	0	0	1	0	0	0	0	0	1	0	0	2	0	0	1	0	2	0	0	0	0	0	0	0	0	1	0
158477	18 Jan 21	10:16:00	1	0	0	0	0	0	1	0	0	0	0	0	0	0	2	0	0	0	0	0	0	0	0	1	1	0	0	1	0	0	2	0	0	2	0	0	1	2	0
158478	18 Jan 21	10:17:00	1	0	0	0	0	0	1	0	0	0	0	0	0	0	0	0	0	0	1	0	0	0	1	0	0	0	1	2	0	2	2	0	0	1	0	0	1	2	1
158479	18 Jan 21	10:18:00	1	0	0	0	0	0	1	0	0	0	0	0	0	0	1	0	0	0	1	0	0	0	0	1	1	0	0	0	0	1	0	0	0	0	1	0	1	0	0
158480	18 Jan 21	10:19:00	1	0	0	0	0	0	1	0	0	0	0	0	0	0	1	0	0	0	0	0	0	0	1	0	1	0	0	0	0	2	0	0	0	2	1	0	0	0	0
158481	18 Jan 21	10:20:00	1	0	0	0	0	0	1	0	0	0	0	0	0	0	1	0	0	0	0	0	0	0	0	0	0	0	0	2	2	0	1	0	0	0	0	0	0	0	0
158482	18 Jan 21	10:21:00	1	0	0	0	0	0	1	0	0	0	0	0	0	0	1	0	0	0	0	0	0	0	0	2	0	0	0	2	0	1	1	0	4	0	0	0	1	1	0
158483	18 Jan 21	10:22:00	1	0	0	0	0	0	1	0	0	0	0	0	0	0	1	0	0	0	0	0	1	0	0	1	0	0	1	0	2	0	2	0	0	1	0	0	1	1	0
158484	18 Jan 21	10:23:00	1	0	0	0	0	0	1	0	0	0	0	0	0	0	1	0	0	0	0	0	2	0	0	0	1	0	0	0	1	0	0	1	1	0	0	0	1	1	0
158485	18 Jan 21	10:24:00	1	0	0	0	0	0	1	0	0	0	0	0	0	0	0	0	0	0	0	0	0	0	2	1	0	0	3	0	1	0	1	0	0	0	2	0	0	1	1
158486	18 Jan 21	10:25:00	1	0	0	0	0	0	1	0	0	0	0	0	0	0	0	0	0	0	0	0	0	0	0	1	0	0	1	1	1	0	1	0	0	1	0	0	1	2	1
158487	18 Jan 21	10:26:00	1	0	0	0	0	0	1	0	0	0	0	0	0	0	0	0	0	0	0	0	0	0	0	1	1	0	0	0	1	0	0	0	0	0	0	0	0	2	0
158488	18 Jan 21	10:27:00	1	0	0	0	0	0	1	0	1	0	0	0	0	0	0	0	0	0	0	0	0	0	0	1	0	0	0	1	0	0	2	0	0	1	0	0	1	0	1
158489	18 Jan 21	10:28:00	1	0	0	0	0	0	1	0	0	0	0	0	0	0	0	0	0	0	0	0	0	0	0	0	1	0	1	1	0	0	0	1	1	1	0	0	0	1	0
158490	18 Jan 21	10:29:00	1	0	0	0	0	0	1	0	1	0	0	0	0	0	0	0	0	0	0	0	0	0	0	1	1	0	1	1	0	0	1	1	1	0	0	0	0	0	0
158491	18 Jan 21	10:30:00	1	0	0	0	0	0	1	0	1	0	0	0	0	0	1	2	0	0	0	0	0	0	0	0	1	0	0	2	0	0	0	0	0	2	2	0	1	0	2
158492	18 Jan 21	10:31:00	1	0	0	0	0	0	1	0	1	0	0	0	0	0	0	0	0	0	0	0	0	0	0	1	0	0	0	0	1	0	0	0	1	0	1	1	0	0	0
158493	18 Jan 21	10:32:00	1	0	0	0	0	0	1	0	1	0	0	0	0	0	0	0	0	0	0	0	0	0	0	0	0	0	2	0	1	0	1	0	0	1	1	1	0	0	1
158494	18 Jan 21	10:33:00	1	0	0	0	0	0	1	0	0	0	0	0	0	0	0	1	0	0	0	0	1	0	0	1	0	0	0	0	0	0	0	0	1	1	0	0	1	1	0
158495	18 Jan 21	10:34:00	1	0	0	0	0	0	1	0	1	0	0	0	0	0	0	1	0	0	2	0	1	0	0	0	0	0	0	0	0	0	2	0	0	0	0	2	0	0	1
158496	18 Jan 21	10:35:00	1	0	0	0	0	0	1	0	2	0	0	0	0	0	2	0	0	0	0	0	0	0	0	0	0	0	0	0	0	0	1	0	0	0	0	0	0	0	1
158497	18 Jan 21	10:36:00	1	0	0	0	0	0	1	0	1	0	0	0	0	0	0	0	0	0	0	0	0	0	0	1	1	0	1	0	0	0	1	0	2	1	0	0	1	0	0
158498	18 Jan 21	10:37:00	1	0	0	0	0	0	1	0	0	0	0	0	0	0	0	0	0	0	0	0	0	0	0	1	0	0	1	0	0	1	1	0	1	0	0	0	0	0	0
158499	18 Jan 21	10:38:00	1	0	0	0	0	0	1	0	0	0	0	0	0	0	0	0	0	0	0	0	0	0	0	1	1	0	1	1	0	0	0	0	0	0	0	2	1	2	0
158500	18 Jan 21	10:39:00	1	0	0	0	0	0	1	0	0	0	0	0	0	0	2	0	0	0	0	0	0	0	0	0	0	0	2	0	0	0	0	0	2	1	0	0	0	0	0
158501	18 Jan 21	10:40:00	1	0	0	0	0	0	1	0	0	0	0	0	0	0	1	0	0	0	0	0	0	0	0	0	0	0	0	1	0	0	0	0	0	1	0	0	0	0	0
158502	18 Jan 21	10:41:00	1	0	0	0	0	0	1	0	0	0	0	0	0	0	1	0	0	0	0	0	0	1	0	0	1	0	1	0	0	1	0	1	1	0	0	0	0	0	1
158503	18 Jan 21	10:42:00	1	0	0	0	0	0	1	0	0	0	0	0	0	0	2	1	0	0	0	0	0	0	0	0	1	0	0	0	0	0	0	0	1	2	0	0	3	0	1
158504	18 Jan 21	10:43:00	1	0	0	0	0	0	1	0	0	0	0	0	0	0	0	1	0	0	0	0	0	0	0	1	0	0	2	2	0	0	0	0	1	1	0	0	0	0	2
158505	18 Jan 21	10:44:00	1	0	0	0	0	0	1	0	0	0	0	0	0	0	0	0	0	0	0	0	0	0	0	1	1	0	0	1	0	0	1	0	0	1	0	0	0	0	0
158506	18 Jan 21	10:45:00	1	0	0	0	0	0	1	0	1	0	0	0	0	0	2	0	0	0	0	0	0	1	0	0	1	0	0	1	0	0	1	0	0	0	0	0	0	2	2
158507	18 Jan 21	10:46:00	1	0	0	0	0	0	1	0	2	0	0	0	0	0	0	0	0	0	0	0	0	0	0	0	0	0	0	1	0	0	0	0	0	1	0	0	0	0	1
158508	18 Jan 21	10:47:00	1	0	0	0	0	0	1	0	0	0	0	0	0	0	0	0	0	0	0	0	1	0	0	0	0	0	0	0	0	0	1	0	0	1	0	2	0	0	1
158509	18 Jan 21	10:48:00	1	0	0	0	0	0	1	0	0	0	0	0	0	0	1	0	0	0	1	0	1	0	0	1	1	0	0	1	0	0	1	0	0	1	0	0	1	0	1
158510	18 Jan 21	10:49:00	1	0	0	0	0	0	1	0	0	0	0	0	0	0	1	0	0	0	1	0	0	0	0	0	1	0	0	2	0	1	0	0	0	0	0	0	1	0	0
158511	18 Jan 21	10:50:00	1	0	0	0	0	0	1	0	1	0	0	0	0	0	0	0	0	0	0	0	0	0	0	1	1	0	1	3	0	0	0	0	0	1	0	0	0	2	1
158512	18 Jan 21	10:51:00	1	0	0	0	0	0	1	0	0	0	0	0	0	0	2	0	0	0	0	0	0	0	0	1	0	0	0	0	0	0	1	0	0	1	0	0	1	1	0
158513	18 Jan 21	10:52:00	1	0	0	0	0	0	1	0	0	0	0	0	0	0	0	0	0	0	0	0	2	0	0	1	0	1	0	1	0	1	1	0	0	0	0	0	0	1	1
158514	18 Jan 21	10:53:00	1	0	0	0	0	0	1	0	0	0	0	0	0	0	1	0	0	0	0	0	0	0	0	0	0	0	0	0	0	0	2	0	0	1	0	0	0	1	0
158515	18 Jan 21	10:54:00	1	0	0	0	0	0	1	0	1	0	0	0	0	0	1	0	0	0	0	0	0	0	0	0	0	1	1	0	0	0	1	0	0	2	0	0	2	1	1
158516	18 Jan 21	10:55:00	1	0	0	0	0	0	1	0	0	0	0	0	0	0	0	0	0	0	0	0	1	0	0	1	2	2	1	0	0	2	0	0	0	0	0	0	0	0	0
158517	18 Jan 21	10:56:00	1	0	0	0	0	0	1	0	0	0	0	0	0	0	2	0	0	0	0	0	1	0	0	0	0	0	2	0	0	1	1	0	1	1	0	0	1	0	1
158518	18 Jan 21	10:57:00	1	0	0	0	0	0	1	0	1	0	0	0	0	0	0	0	0	0	0	0	0	0	0	1	0	2	1	3	0	0	0	0	1	0	0	0	1	2	0
158519	18 Jan 21	10:58:00	1	0	0	0	0	0	1	0	0	0	0	0	0	1	1	0	0	0	0	0	1	0	0	0	0	0	1	2	0	1	0	0	0	1	0	0	0	0	1
158520	18 Jan 21	10:59:00	1	0	0	0	0	0	1	0	1	0	0	0	0	1	1	0	0	0	0	0	1	0	0	1	1	0	0	0	0	1	1	0	0	1	0	0	1	2	1
158521	18 Jan 21	11:00:00	1	0	0	0	0	0	1	0	0	0	0	0	0	0	0	0	0	0	0	0	0	0	0	2	0	0	0	2	0	2	1	0	0	0	0	0	1	0	1
158522	18 Jan 21	11:01:00	1	0	0	0	0	0	1	0	0	0	0	0	0	0	0	0	0	0	0	0	0	0	0	0	0	0	1	0	0	1	3	1	0	0	2	0	0	0	1
158523	18 Jan 21	11:02:00	1	0	0	0	0	0	1	0	0	0	0	0	0	1	0	0	0	0	0	0	0	0	0	2	0	0	0	0	0	1	2	0	0	0	0	0	2	2	0
158524	18 Jan 21	11:03:00	1	0	0	0	0	0	1	0	0	0	0	0	0	1	0	0	0	0	0	0	0	0	0	0	0	0	2	1	0	1	1	1	0	2	0	0	0	1	0
158525	18 Jan 21	11:04:00	1	0	0	0	0	0	1	0	0	0	0	0	0	0	0	0	0	0	0	0	0	0	0	0	0	0	1	1	0	0	1	0	1	1	2	0	1	1	0
158526	18 Jan 21	11:05:00	1	0	0	0	0	0	1	0	0	0	0	0	0	0	1	0	0	0	0	0	0	0	0	1	2	0	2	0	0	0	0	0	0	0	0	0	1	1	1
158527	18 Jan 21	11:06:00	1	0	0	0	0	0	1	0	0	0	0	0	0	0	1	0	0	0	0	0	0	0	0	0	0	0	1	0	0	1	1	1	1	1	0	0	0	1	0
158528	18 Jan 21	11:07:00	1	0	0	0	0	0	1	0	0	0	0	0	0	0	0	0	0	0	0	0	0	0	0	0	0	1	1	0	0	1	1	0	0	0	0	0	1	1	0
158529	18 Jan 21	11:08:00	1	0	0	0	0	0	1	0	0	0	0	0	0	2	0	1	0	0	0	0	0	0	0	1	0	0	2	0	0	1	2	1	0	0	0	0	1	0	0
158530	18 Jan 21	11:09:00	1	0	0	0	0	0	1	0	0	0	0	0	0	2	0	0	0	0	0	0	1	1	0	0	2	2	3	1	0	1	1	0	0	1	2	0	1	2	0
158531	18 Jan 21	11:10:00	1	0	0	0	0	0	1	0	1	0	0	0	0	1	2	0	0	0	0	0	0	0	0	0	0	0	1	1	0	0	0	0	2	0	0	0	0	2	1
158532	18 Jan 21	11:11:00	1	0	0	0	0	0	1	0	1	0	0	0	0	1	0	6	0	0	0	0	1	0	0	0	1	2	1	0	0	1	2	0	0	1	0	2	0	0	1
158533	18 Jan 21	11:12:00	1	0	0	0	0	0	1	0	0	0	0	0	0	0	0	0	0	0	0	0	0	1	0	0	0	1	2	1	0	1	1	0	1	1	0	0	0	1	1
158534	18 Jan 21	11:13:00	1	0	0	0	0	0	1	0	0	0	0	0	0	1	2	1	0	0	0	0	0	0	0	0	0	0	2	1	1	0	2	0	0	0	0	0	1	3	1
158535	18 Jan 21	11:14:00	1	0	0	0	0	0	1	0	0	0	0	0	0	1	0	0	0	0	0	0	0	0	0	1	0	0	1	1	0	3	2	0	0	0	0	0	1	1	0
158536	18 Jan 21	11:15:00	1	0	0	0	0	0	1	0	0	0	0	0	0	1	0	0	0	0	0	0	0	0	0	0	0	0	2	0	0	1	1	1	0	1	0	0	0	0	1
158537	18 Jan 21	11:16:00	1	0	0	0	0	0	1	0	0	0	0	0	0	1	0	0	0	0	0	0	0	0	0	0	0	0	0	1	0	0	2	0	1	1	1	0	2	0	1
158538	18 Jan 21	11:17:00	1	0	0	0	0	0	1	0	0	0	0	0	0	1	0	0	0	0	0	0	0	0	0	0	0	1	1	0	1	2	1	1	0	0	1	0	0	0	1
158539	18 Jan 21	11:18:00	1	0	0	0	0	0	1	0	0	0	0	0	0	1	2	0	0	0	0	0	0	1	0	2	0	0	1	1	0	0	1	0	0	0	1	0	3	1	2
158540	18 Jan 21	11:19:00	1	0	0	0	0	0	1	0	0	0	0	0	0	1	0	0	0	0	0	0	0	1	0	1	0	0	1	1	0	0	1	0	0	0	1	0	0	0	0
158541	18 Jan 21	11:20:00	1	0	0	0	0	0	1	0	0	0	0	0	0	1	1	0	0	0	0	0	0	0	0	1	0	0	1	0	0	1	1	0	0	0	0	0	0	3	1
158542	18 Jan 21	11:21:00	1	0	0	0	0	0	1	0	0	0	0	0	0	0	1	0	0	0	0	0	2	1	0	0	0	1	1	0	0	1	0	4	0	1	0	0	1	1	0
158543	18 Jan 21	11:22:00	1	0	0	0	0	0	1	0	0	0	0	0	0	2	2	0	0	0	0	0	0	1	0	0	0	0	1	0	0	0	1	0	1	0	0	0	0	0	0
158544	18 Jan 21	11:23:00	1	0	0	0	0	0	1	0	0	0	0	0	0	0	0	0	0	0	0	0	0	0	0	0	0	0	1	0	0	0	1	0	0	1	2	0	1	1	0
158545	18 Jan 21	11:24:00	1	0	0	0	0	0	1	0	1	0	0	0	0	1	2	0	0	0	0	0	0	0	0	0	0	0	0	0	0	1	1	0	0	0	0	0	0	1	0
158546	18 Jan 21	11:25:00	1	0	0	0	0	0	1	0	3	0	0	0	0	1	0	0	0	0	0	0	0	0	0	2	0	0	1	0	0	0	1	1	0	0	0	0	0	0	1
158547	18 Jan 21	11:26:00	1	0	0	0	0	0	1	0	1	0	0	0	0	1	0	0	0	0	0	0	0	0	0	0	0	0	0	0	1	1	2	0	0	0	0	0	0	1	0
158548	18 Jan 21	11:27:00	1	0	0	0	0	0	1	0	0	0	0	0	0	1	2	0	0	0	0	0	0	0	0	2	0	0	1	0	0	2	1	2	0	1	0	0	1	1	1
158549	18 Jan 21	11:28:00	1	0	0	0	0	0	1	0	0	0	0	0	0	1	0	0	0	0	0	0	0	0	0	0	0	0	0	0	0	1	1	0	1	0	1	0	0	1	1
158550	18 Jan 21	11:29:00	1	0	0	0	0	0	1	0	0	0	0	0	0	1	1	0	0	0	0	0	1	1	0	0	0	0	0	1	0	1	0	0	1	2	1	0	0	0	1
158551	18 Jan 21	11:30:00	1	0	0	0	0	0	1	0	1	0	0	0	0	0	1	0	0	0	0	0	0	1	0	3	0	0	1	0	0	1	2	0	1	0	0	0	1	0	0
158552	18 Jan 21	11:31:00	1	0	0	0	0	0	1	0	1	0	0	0	0	1	0	0	0	0	0	0	1	0	0	1	0	0	0	0	0	0	0	0	1	0	0	0	0	0	0
158553	18 Jan 21	11:32:00	1	0	0	0	0	0	1	0	0	0	0	0	0	1	0	0	0	0	0	0	0	0	0	1	1	0	0	2	0	1	2	0	0	1	2	0	0	0	1
158554	18 Jan 21	11:33:00	1	0	0	0	0	0	1	0	0	0	0	0	0	0	2	0	0	0	0	0	0	1	0	0	0	0	0	1	0	0	1	0	0	0	0	0	0	1	1
158555	18 Jan 21	11:34:00	1	0	0	0	0	0	1	0	1	0	0	0	0	2	0	0	0	0	0	0	2	1	0	0	1	0	1	0	2	1	2	0	1	1	0	0	0	0	0
158556	18 Jan 21	11:35:00	1	0	0	0	0	0	1	0	0	0	0	0	0	0	0	0	0	0	0	0	0	0	0	1	0	0	1	0	0	1	0	0	1	0	0	0	0	1	1
158557	18 Jan 21	11:36:00	1	0	0	0	0	0	1	0	0	0	0	0	0	2	0	0	0	0	0	0	0	1	0	1	0	0	1	0	0	0	0	1	0	1	0	0	1	0	0
158558	18 Jan 21	11:37:00	1	0	0	0	0	0	1	0	0	0	0	0	0	0	0	0	0	0	1	0	1	1	0	1	0	0	1	1	1	1	0	0	1	0	1	0	1	0	0
158559	18 Jan 21	11:38:00	1	0	0	0	0	0	1	0	0	0	0	0	0	2	0	0	0	0	0	0	1	3	0	1	1	0	0	1	1	0	0	0	0	1	1	0	2	0	0
158560	18 Jan 21	11:39:00	1	0	0	0	0	0	1	0	0	0	0	0	0	0	0	0	0	0	1	0	0	0	0	0	1	0	1	1	0	1	1	0	1	0	0	0	0	0	1
158561	18 Jan 21	11:40:00	1	0	0	0	0	0	1	0	0	0	0	0	0	1	2	0	0	0	0	0	2	0	0	0	0	0	1	0	1	1	2	0	0	0	0	0	0	0	0
158562	18 Jan 21	11:41:00	1	0	0	0	0	0	1	0	0	0	0	0	0	1	2	0	0	0	0	0	0	1	0	0	1	0	1	1	1	1	0	0	0	1	0	0	1	0	0
158563	18 Jan 21	11:42:00	1	0	0	0	0	0	1	0	0	0	0	0	0	1	1	0	0	0	0	0	1	0	0	0	0	0	1	0	0	0	1	0	0	0	0	1	2	0	0
158564	18 Jan 21	11:43:00	1	0	0	0	0	0	1	0	0	0	0	0	0	2	1	0	0	0	0	0	1	1	0	0	0	0	1	0	2	0	1	0	1	0	0	1	1	0	0
158565	18 Jan 21	11:44:00	1	0	0	0	0	0	1	0	0	0	0	0	0	0	1	0	0	0	0	0	1	0	0	0	0	0	1	0	0	0	0	0	1	1	0	0	0	0	0
158566	18 Jan 21	11:45:00	1	0	0	0	0	0	1	0	0	0	0	0	0	1	0	0	0	1	0	0	1	0	0	1	0	0	0	0	0	1	2	1	0	1	1	0	0	0	1
158567	18 Jan 21	11:46:00	1	0	0	0	0	0	1	0	0	0	0	0	0	0	1	0	0	0	0	0	0	0	1	0	1	0	1	1	0	1	2	0	0	1	1	0	0	0	1
158568	18 Jan 21	11:47:00	1	0	0	0	0	0	1	0	2	0	0	0	0	0	0	0	0	0	0	0	2	0	0	0	1	0	1	0	0	0	1	0	0	0	1	0	1	0	0
158569	18 Jan 21	11:48:00	1	0	0	0	0	0	1	0	0	0	1	0	0	0	0	0	0	0	0	0	2	0	1	0	0	0	1	0	0	1	0	1	0	1	0	0	1	0	0
158570	18 Jan 21	11:49:00	1	0	0	0	0	0	1	0	0	0	0	0	0	0	0	0	0	0	0	0	0	0	0	1	1	0	0	0	0	1	2	0	0	0	0	1	1	0	0
158571	18 Jan 21	11:50:00	1	0	0	0	0	0	1	0	0	0	1	0	0	1	0	0	0	0	0	0	0	0	0	0	2	0	1	1	0	0	1	0	0	0	0	0	1	0	0
158572	18 Jan 21	11:51:00	1	0	0	0	0	0	1	0	0	0	0	0	0	2	0	0	0	0	0	0	0	0	1	0	0	0	1	2	0	0	1	0	0	0	0	1	1	0	0
158573	18 Jan 21	11:52:00	1	0	0	0	0	0	1	0	0	0	0	0	0	0	1	0	0	0	0	0	1	0	1	1	2	0	0	0	0	0	1	0	0	0	0	0	1	0	0
158574	18 Jan 21	11:53:00	1	0	0	0	0	0	1	0	0	0	0	0	0	1	0	2	0	0	1	0	1	1	1	0	1	0	4	0	0	0	0	0	0	2	1	0	0	0	0
158575	18 Jan 21	11:54:00	1	0	0	0	0	0	1	0	0	0	0	0	0	1	0	0	0	0	1	0	0	0	1	1	1	0	0	1	0	2	0	0	0	0	0	0	0	0	1
158576	18 Jan 21	11:55:00	1	0	0	0	0	0	1	0	0	0	0	0	0	2	0	0	0	0	0	0	0	0	1	0	0	0	1	1	0	0	0	0	0	1	0	0	0	0	1
158577	18 Jan 21	11:56:00	1	0	0	0	0	0	1	0	0	0	0	0	0	0	0	0	0	0	0	0	0	0	0	1	1	0	0	0	0	1	0	0	0	0	0	0	0	0	0
158578	18 Jan 21	11:57:00	1	0	0	0	0	0	1	0	0	0	1	0	0	0	0	0	0	0	0	0	0	0	2	0	1	0	1	0	0	0	2	0	0	2	0	0	0	0	2
158579	18 Jan 21	11:58:00	1	0	0	0	0	0	1	0	0	0	2	0	0	2	0	0	0	0	0	0	0	0	1	2	0	0	1	0	0	0	1	0	0	0	0	0	0	0	0
158580	18 Jan 21	11:59:00	1	0	0	0	0	0	1	0	0	0	0	0	0	0	0	0	0	0	0	0	0	2	0	0	1	0	0	1	0	0	1	0	0	0	0	0	0	0	1
158581	18 Jan 21	12:00:00	1	0	0	0	0	0	1	0	0	0	0	0	0	1	0	0	0	0	0	0	0	1	1	1	0	0	1	1	0	0	2	0	3	0	0	0	1	0	0
158582	18 Jan 21	12:01:00	1	0	0	0	0	0	1	0	0	0	0	0	0	1	0	1	0	0	0	1	0	0	1	0	0	0	1	0	0	1	1	0	0	0	0	0	0	0	2
158583	18 Jan 21	12:02:00	1	0	0	0	0	0	1	0	0	0	0	0	0	0	0	0	0	1	0	0	0	0	1	1	1	0	1	0	0	0	0	0	0	1	0	0	1	0	0
158584	18 Jan 21	12:03:00	1	0	0	0	0	0	1	0	0	0	0	0	0	0	0	1	0	1	0	1	1	1	0	1	0	0	0	1	0	1	2	0	0	0	0	0	0	0	0
158585	18 Jan 21	12:04:00	1	0	0	0	0	0	1	0	0	0	0	0	0	1	0	0	0	0	0	0	1	0	2	0	1	0	1	1	0	0	1	0	1	1	0	0	0	0	1
158586	18 Jan 21	12:05:00	1	0	0	0	0	0	1	0	0	0	0	0	0	1	0	0	0	0	0	0	0	0	0	1	0	0	0	1	0	1	2	0	2	0	1	0	1	0	0
158587	18 Jan 21	12:06:00	1	0	0	0	0	0	1	0	0	0	0	0	0	1	0	0	0	0	0	0	2	1	1	2	0	0	1	0	0	1	1	0	0	0	1	0	1	0	0
158588	18 Jan 21	12:07:00	1	0	0	0	0	0	1	0	0	0	0	0	0	1	0	0	0	0	0	0	0	0	0	0	0	0	2	1	0	0	1	1	0	0	0	0	0	0	1
158589	18 Jan 21	12:08:00	1	0	0	0	0	0	1	0	0	0	0	0	0	0	0	0	0	1	0	0	2	1	2	1	1	0	0	1	0	0	0	0	1	1	0	0	2	0	0
158590	18 Jan 21	12:09:00	1	0	0	0	0	0	1	0	0	0	0	0	0	0	0	0	0	0	0	0	1	1	1	0	0	0	1	1	0	1	2	0	1	0	0	0	0	0	1
158591	18 Jan 21	12:10:00	1	0	0	0	0	0	1	0	0	0	0	0	0	0	0	0	0	0	0	0	0	0	1	2	0	1	1	0	0	1	2	0	0	0	2	0	0	0	0
158592	18 Jan 21	12:11:00	1	0	0	0	0	0	1	0	0	0	0	0	0	2	0	0	0	0	0	0	0	0	0	1	1	0	1	0	0	0	0	0	0	1	0	0	1	0	0
158593	18 Jan 21	12:12:00	1	0	0	0	0	0	1	0	0	0	0	0	0	0	0	0	0	0	0	0	2	0	0	0	0	0	2	1	0	1	0	0	0	1	0	0	0	0	0
158594	18 Jan 21	12:13:00	1	0	0	0	0	0	1	0	0	0	0	0	0	0	0	0	0	0	0	0	0	0	1	1	0	0	0	0	0	1	0	1	1	0	1	0	1	0	0
158595	18 Jan 21	12:14:00	1	0	0	0	0	0	1	0	0	0	0	0	0	0	0	0	0	0	0	0	0	0	1	1	0	0	1	0	0	1	0	0	0	0	2	0	0	0	1
158596	18 Jan 21	12:15:00	1	0	0	0	0	0	1	0	0	0	0	0	0	0	0	0	0	0	0	0	0	0	0	0	0	0	1	1	0	1	2	0	0	0	1	0	0	0	0
158597	18 Jan 21	12:16:00	1	0	0	0	0	0	1	0	0	0	0	0	0	0	0	0	0	0	0	0	2	1	2	1	0	0	0	0	0	1	2	0	0	0	0	0	2	0	2
158598	18 Jan 21	12:17:00	1	0	0	0	0	0	1	0	0	0	0	0	0	1	0	1	0	0	0	0	1	0	1	0	0	0	0	1	0	1	1	0	1	1	0	0	1	0	1
158599	18 Jan 21	12:18:00	1	0	0	0	0	0	1	0	0	0	0	0	0	1	0	0	0	0	0	0	1	1	0	0	0	0	1	1	0	0	1	0	0	0	0	0	1	0	0
158600	18 Jan 21	12:19:00	1	0	0	0	0	0	1	0	0	0	0	0	0	1	0	0	0	0	0	0	0	0	0	0	0	2	1	0	0	0	1	1	0	1	1	0	1	0	1
158601	18 Jan 21	12:20:00	1	0	0	0	0	0	1	0	1	0	0	1	0	1	0	0	0	0	0	0	0	0	2	0	1	0	0	2	0	0	1	0	0	0	1	0	2	0	0
158602	18 Jan 21	12:21:00	1	0	0	0	0	0	1	0	0	0	0	0	0	1	0	1	0	0	0	0	1	1	0	0	0	0	0	0	0	1	2	1	0	0	0	0	0	0	0
158603	18 Jan 21	12:22:00	1	0	0	0	0	0	1	0	0	0	0	0	0	1	0	0	0	0	0	0	1	0	2	2	1	0	1	0	0	0	2	0	0	2	0	0	1	0	1
158604	18 Jan 21	12:23:00	1	0	0	0	0	0	1	0	0	0	0	0	0	1	0	0	0	0	0	0	2	1	0	0	0	2	0	0	0	1	0	0	1	0	0	0	0	0	0
158605	18 Jan 21	12:24:00	1	0	0	0	0	0	1	0	0	0	0	1	0	0	0	0	0	0	0	0	2	0	0	1	0	0	0	2	0	0	1	0	1	0	0	0	1	0	2
158606	18 Jan 21	12:25:00	1	0	0	0	0	0	1	0	0	0	0	0	0	1	0	0	0	0	0	0	0	0	1	0	1	0	1	0	0	0	2	0	0	0	0	0	1	0	0
158607	18 Jan 21	12:26:00	1	0	0	0	0	0	1	0	0	0	0	0	0	0	0	0	0	0	0	0	0	3	1	1	1	0	1	1	0	1	2	0	0	0	0	0	0	0	1
158608	18 Jan 21	12:27:00	1	0	0	0	0	0	1	0	1	0	0	0	0	0	0	0	0	0	0	0	0	0	0	0	0	1	0	0	0	1	2	0	0	0	1	0	0	0	1
158609	18 Jan 21	12:28:00	1	0	0	0	0	0	1	0	0	0	0	0	0	0	0	0	0	0	1	0	0	0	1	0	0	0	0	1	0	1	1	0	1	1	1	0	0	0	0
158610	18 Jan 21	12:29:00	1	0	0	0	0	0	1	0	0	0	0	0	0	0	0	0	0	0	0	0	0	1	0	1	5	0	1	0	0	0	3	0	0	2	0	2	0	0	0
158611	18 Jan 21	12:30:00	1	0	0	0	0	0	1	0	0	0	0	0	0	0	0	0	0	0	1	0	2	0	0	0	1	0	0	0	0	0	0	0	0	0	2	0	0	0	1
158612	18 Jan 21	12:31:00	1	0	0	0	0	0	1	0	0	0	0	0	0	0	0	0	0	0	0	0	0	0	1	0	0	0	0	2	0	0	0	0	0	0	0	0	1	0	0
158613	18 Jan 21	12:32:00	1	0	0	0	0	0	1	0	0	0	0	0	0	0	0	0	0	0	0	0	0	0	0	1	1	0	0	0	0	0	2	0	0	0	0	0	0	0	0
158614	18 Jan 21	12:33:00	1	0	0	0	0	0	1	0	0	0	0	0	0	0	0	0	0	0	0	0	2	0	0	1	0	0	1	0	0	2	1	0	0	0	2	0	0	0	0
158615	18 Jan 21	12:34:00	1	0	0	0	0	0	1	0	0	0	0	0	0	0	0	0	0	0	0	0	0	0	0	1	1	0	0	0	0	0	3	1	0	0	1	1	0	0	1
158616	18 Jan 21	12:35:00	1	0	0	0	0	0	1	0	0	0	0	0	0	2	0	0	0	0	0	0	0	0	0	0	0	0	0	1	0	0	1	0	0	0	1	0	1	0	2
158617	18 Jan 21	12:36:00	1	0	0	0	0	0	1	0	0	0	0	0	0	0	0	0	0	0	0	0	1	0	0	1	1	0	1	0	0	1	1	0	0	2	0	1	0	0	1
158618	18 Jan 21	12:37:00	1	0	0	0	0	0	1	0	0	0	0	0	0	0	0	0	0	0	0	0	1	0	0	1	0	0	1	0	0	1	0	0	0	0	1	0	1	0	1
158619	18 Jan 21	12:38:00	1	0	0	0	0	0	1	0	0	0	0	0	0	0	0	0	0	0	0	0	1	0	0	0	0	0	0	2	0	1	0	0	1	0	1	0	0	0	1
158620	18 Jan 21	12:39:00	1	0	0	0	0	0	1	0	0	0	0	0	1	0	0	0	0	0	0	0	0	0	0	1	1	0	1	1	0	0	1	0	0	0	0	0	2	0	1
158621	18 Jan 21	12:40:00	1	0	0	0	0	0	1	0	0	0	0	0	0	0	0	0	0	0	0	0	0	0	0	0	0	0	1	0	0	0	2	0	0	0	0	0	2	0	1
158622	18 Jan 21	12:41:00	1	0	0	0	0	0	1	0	0	0	0	0	0	0	0	0	0	0	0	0	0	0	0	0	1	1	0	0	0	0	0	0	0	0	2	0	0	0	0
158623	18 Jan 21	12:42:00	1	0	0	0	0	0	1	0	0	0	0	0	1	0	0	2	0	0	0	0	0	0	3	1	0	0	1	0	0	1	0	0	0	0	0	0	0	0	1
158624	18 Jan 21	12:43:00	1	0	0	0	0	0	1	0	0	0	0	0	0	0	0	0	0	0	0	0	1	0	0	0	1	0	0	1	0	0	1	0	0	0	0	0	0	0	0
158625	18 Jan 21	12:44:00	1	0	0	0	0	0	1	0	0	0	0	0	0	0	0	0	0	0	0	0	3	0	0	2	0	0	0	1	0	1	1	0	0	0	1	0	1	0	0
158626	18 Jan 21	12:45:00	1	0	0	0	0	0	1	0	0	0	0	0	0	0	0	0	0	0	0	0	0	0	1	0	0	0	1	0	0	1	2	0	1	0	1	0	0	0	1
158627	18 Jan 21	12:46:00	1	0	0	0	0	0	1	0	0	0	0	0	0	0	0	0	0	0	0	0	0	0	0	0	0	0	0	0	0	1	0	0	1	1	0	0	1	0	0
158628	18 Jan 21	12:47:00	1	0	0	0	0	0	1	0	0	0	0	0	0	0	0	0	0	0	0	0	0	0	0	0	0	0	0	0	0	1	1	0	0	0	1	0	1	0	2
158629	18 Jan 21	12:48:00	1	0	0	0	0	0	1	0	0	0	0	0	0	3	0	0	0	0	0	0	0	0	0	0	1	0	1	0	0	0	1	0	0	1	1	1	0	0	1
158630	18 Jan 21	12:49:00	1	0	0	0	0	0	1	0	0	0	0	0	0	1	0	0	0	0	0	0	0	0	1	0	0	0	1	0	0	1	0	0	1	0	1	1	2	0	1
158631	18 Jan 21	12:50:00	1	0	0	0	0	0	1	0	0	0	0	0	0	0	0	0	0	0	0	0	0	0	1	0	0	0	0	1	0	0	0	0	0	2	1	0	0	0	1
158632	18 Jan 21	12:51:00	1	0	0	0	0	0	1	0	0	0	0	0	0	0	0	0	0	0	0	0	2	0	0	0	1	0	1	0	0	0	1	0	1	0	0	0	1	0	0
158633	18 Jan 21	12:52:00	1	0	0	0	0	0	1	0	0	0	0	0	0	0	0	0	0	0	0	0	0	0	0	1	1	0	0	0	0	1	2	0	1	0	1	0	0	0	1
158634	18 Jan 21	12:53:00	1	0	0	0	0	0	1	0	0	0	1	0	1	2	0	0	0	0	0	0	0	0	0	0	0	0	1	0	0	1	1	0	1	0	2	0	0	0	1
158635	18 Jan 21	12:54:00	1	0	0	0	0	0	1	0	0	0	1	0	0	0	0	0	0	0	1	0	0	0	0	0	1	0	0	1	0	0	2	0	0	0	1	0	0	0	1
158636	18 Jan 21	12:55:00	1	0	0	0	0	0	1	0	0	0	0	0	0	0	0	1	0	0	0	0	0	0	0	0	0	0	0	0	0	1	1	0	0	1	2	0	0	0	0
158637	18 Jan 21	12:56:00	1	0	0	0	0	0	1	0	0	0	0	0	0	0	0	2	0	0	0	0	2	0	0	0	1	0	1	0	0	0	2	0	0	0	1	0	3	0	0
158638	18 Jan 21	12:57:00	1	0	0	0	0	0	1	0	0	0	0	0	0	0	0	1	0	0	1	0	0	0	0	0	1	0	0	0	0	1	0	0	0	0	0	0	0	0	1
158639	18 Jan 21	12:58:00	1	0	0	0	0	0	1	0	0	0	0	0	0	0	0	0	0	0	0	0	0	0	0	0	0	0	0	0	0	1	1	0	1	1	0	0	2	0	0
158640	18 Jan 21	12:59:00	1	0	0	0	0	0	1	0	0	0	0	0	1	0	0	2	0	0	0	0	0	0	0	0	0	0	0	0	0	1	1	1	0	0	1	0	1	0	0
158641	18 Jan 21	13:00:00	1	0	0	0	0	0	1	0	0	0	0	0	0	0	0	0	0	0	0	0	0	0	0	0	1	0	0	1	0	1	1	0	1	1	1	0	0	0	0
158642	18 Jan 21	13:01:00	1	0	0	0	0	0	1	0	0	0	0	0	1	0	0	0	0	0	0	0	0	0	0	0	0	0	2	1	0	1	2	0	0	0	1	1	0	0	0
158643	18 Jan 21	13:02:00	1	0	0	0	0	0	1	0	0	0	0	0	1	0	0	0	0	0	0	0	0	0	0	1	0	0	0	1	0	0	0	1	0	0	1	1	1	0	0
158644	18 Jan 21	13:03:00	1	0	0	0	0	0	1	0	0	0	0	0	0	0	0	0	0	0	0	0	0	0	0	0	0	0	1	0	0	1	1	0	0	0	0	0	0	0	2
158645	18 Jan 21	13:04:00	1	0	0	0	0	0	1	0	0	0	0	0	2	0	0	0	0	0	0	0	2	0	0	1	0	3	2	0	0	0	3	0	0	0	0	0	0	0	0
158646	18 Jan 21	13:05:00	1	0	0	0	0	0	1	0	0	0	0	0	1	0	0	0	0	0	0	0	0	0	0	0	0	0	0	0	0	0	0	0	0	0	1	1	1	0	0
158647	18 Jan 21	13:06:00	1	0	0	0	0	0	1	0	0	0	0	0	2	0	0	0	0	0	0	0	0	0	0	1	1	0	0	1	0	0	0	0	0	0	1	0	0	0	0
158648	18 Jan 21	13:07:00	1	0	0	0	0	0	1	0	0	0	0	0	0	0	0	0	0	0	0	0	0	0	0	1	0	0	2	0	0	1	1	0	0	1	1	1	1	0	0
158649	18 Jan 21	13:08:00	1	0	0	0	0	0	1	0	0	0	0	0	1	0	0	0	0	0	0	0	1	0	0	1	1	0	0	0	0	1	1	1	0	0	1	2	1	0	0
158650	18 Jan 21	13:09:00	1	0	0	0	0	0	1	0	0	0	0	0	0	0	0	0	0	0	0	0	1	1	0	1	0	0	0	0	0	0	0	0	0	0	0	0	0	0	2
158651	18 Jan 21	13:10:00	1	0	0	0	0	0	1	0	0	0	0	0	4	0	0	0	0	0	0	0	0	0	0	0	1	0	1	0	0	0	0	1	1	0	0	0	1	0	0
158652	18 Jan 21	13:11:00	1	0	0	0	0	0	1	0	0	0	0	0	0	0	0	1	0	0	0	0	0	0	0	2	0	0	1	0	0	1	0	0	1	2	1	0	0	0	0
158653	18 Jan 21	13:12:00	1	0	0	0	0	0	1	0	0	0	0	0	2	0	0	1	0	0	0	0	2	0	1	1	0	0	1	1	0	1	0	0	0	1	1	1	1	0	0
158654	18 Jan 21	13:13:00	1	0	0	0	0	0	1	0	0	0	0	0	0	0	0	0	0	0	0	0	2	0	0	1	1	0	2	0	0	0	0	0	0	0	0	0	0	0	0
158655	18 Jan 21	13:14:00	1	0	0	0	0	0	1	0	0	0	0	0	0	0	0	0	0	0	0	0	0	0	0	0	0	1	0	0	0	0	2	1	0	0	2	0	0	0	0
158656	18 Jan 21	13:15:00	1	0	0	0	0	0	1	0	0	0	0	0	0	0	0	1	0	0	0	0	0	1	0	1	0	0	0	0	0	0	1	0	0	1	0	0	0	0	1
158657	18 Jan 21	13:16:00	1	0	0	0	0	0	1	0	0	0	0	0	0	0	0	1	0	0	0	0	1	0	1	1	1	0	0	1	0	2	1	0	0	0	0	0	1	0	2
158658	18 Jan 21	13:17:00	1	0	0	0	0	0	1	0	0	0	0	0	3	0	0	0	0	0	0	0	1	0	0	0	1	0	0	0	0	0	2	0	0	1	2	1	0	1	0
158659	18 Jan 21	13:18:00	1	0	0	0	0	0	1	0	0	0	0	0	0	2	0	0	0	0	0	0	1	1	0	0	0	0	0	0	0	1	0	0	0	2	1	1	1	2	1
158660	18 Jan 21	13:19:00	1	0	0	0	0	0	1	0	0	0	0	0	0	0	0	0	0	0	0	0	1	1	0	1	0	0	0	1	0	1	2	0	0	1	0	0	1	1	0
158661	18 Jan 21	13:20:00	1	0	0	0	0	0	1	0	0	0	0	0	0	0	0	1	0	0	0	0	0	0	1	1	1	0	1	1	0	0	1	0	0	2	1	1	0	1	1
158662	18 Jan 21	13:21:00	1	0	0	0	0	0	1	0	0	0	0	0	0	0	0	0	0	0	0	0	0	0	0	0	0	0	1	1	0	0	1	0	0	0	0	2	0	1	1
158663	18 Jan 21	13:22:00	1	0	0	0	0	0	1	0	0	0	0	0	1	0	0	0	0	0	0	0	2	0	0	0	2	0	0	0	0	1	2	0	0	0	0	0	1	2	0
158664	18 Jan 21	13:23:00	1	0	0	0	0	0	1	0	0	0	0	0	1	0	0	0	0	0	0	0	1	1	1	0	0	0	1	3	0	0	0	0	0	0	1	1	0	1	0
158665	18 Jan 21	13:24:00	1	0	0	0	0	0	1	0	0	0	0	0	0	0	0	0	0	0	0	0	1	0	0	0	0	1	0	0	0	0	3	0	0	0	1	2	0	0	0
158666	18 Jan 21	13:25:00	1	0	0	0	0	0	1	0	0	0	0	0	0	0	0	0	0	0	0	0	1	1	0	0	0	0	1	1	0	1	1	0	0	1	1	2	0	0	0
158667	18 Jan 21	13:26:00	1	0	0	0	0	0	1	0	0	0	0	0	2	0	0	0	0	0	0	0	0	0	1	0	0	0	1	1	0	1	0	0	0	0	2	0	0	1	0
158668	18 Jan 21	13:27:00	1	0	0	0	0	0	1	0	0	0	0	0	0	0	0	1	0	0	0	0	1	0	0	0	1	1	1	0	0	0	2	0	0	0	1	0	0	2	0
158669	18 Jan 21	13:28:00	1	0	0	0	0	0	1	0	0	0	0	0	0	0	0	1	0	0	0	0	1	0	0	0	0	0	1	0	0	1	1	0	0	1	0	0	0	2	1
158670	18 Jan 21	13:29:00	1	0	0	0	0	0	1	0	0	0	0	0	1	1	0	0	0	0	0	0	0	0	0	0	0	0	0	0	0	1	1	0	0	0	0	0	0	0	0
158671	18 Jan 21	13:30:00	1	0	0	0	0	0	1	0	0	0	0	0	1	0	0	0	0	0	0	0	0	0	0	0	1	0	0	0	0	1	0	0	0	0	1	0	1	1	1
158672	18 Jan 21	13:31:00	1	0	0	0	0	0	1	0	0	0	0	0	0	1	0	0	0	0	0	0	0	0	1	0	0	0	1	0	0	1	2	0	0	0	0	2	0	1	1
158673	18 Jan 21	13:32:00	1	0	0	0	0	0	1	0	0	0	0	0	0	0	0	0	0	0	0	0	2	0	0	0	0	0	1	0	0	1	0	0	0	0	2	0	0	0	0
158674	18 Jan 21	13:33:00	1	0	0	0	0	0	1	0	0	1	0	0	0	0	0	0	0	0	0	0	0	0	1	1	2	0	0	0	0	0	1	0	0	0	0	0	0	1	0
158675	18 Jan 21	13:34:00	1	0	0	0	0	0	1	0	0	0	0	0	0	0	0	0	0	0	0	0	0	0	0	1	1	0	1	0	0	0	1	0	0	0	1	0	1	0	1
158676	18 Jan 21	13:35:00	1	0	0	0	0	0	1	0	0	0	0	0	0	0	0	0	0	0	0	0	1	0	1	1	1	0	0	1	0	1	0	0	0	0	1	0	0	1	0
158677	18 Jan 21	13:36:00	1	0	0	0	0	0	1	0	0	0	0	0	2	0	0	0	0	0	0	0	0	0	0	0	1	0	0	0	0	0	0	0	0	0	0	0	1	1	0
158678	18 Jan 21	13:37:00	1	0	0	0	0	0	1	0	0	0	0	0	0	0	0	0	0	0	1	0	1	0	1	0	1	1	0	0	0	1	0	0	0	0	0	0	0	1	1
158679	18 Jan 21	13:38:00	1	0	0	0	0	0	1	0	0	0	0	0	0	0	0	0	0	0	1	0	1	0	0	1	0	0	1	1	0	1	1	0	0	0	0	1	0	0	0
158680	18 Jan 21	13:39:00	1	0	0	0	0	0	1	0	0	1	0	0	0	0	0	2	0	0	0	0	0	0	1	0	1	3	0	0	0	1	1	0	0	0	0	0	1	0	6
158681	18 Jan 21	13:40:00	1	0	0	0	0	0	1	0	0	1	0	0	1	0	0	0	0	0	0	0	1	0	0	0	0	0	0	0	0	0	2	0	0	0	1	0	0	2	0
158682	18 Jan 21	13:41:00	1	0	0	0	0	0	1	0	0	1	0	0	1	0	0	0	0	0	0	0	0	0	0	1	1	1	0	0	0	1	0	0	0	0	1	0	0	1	2
158683	18 Jan 21	13:42:00	1	0	0	0	0	0	1	0	0	0	0	0	0	0	0	0	0	0	0	0	0	0	1	0	1	0	0	0	0	2	4	0	0	0	0	0	0	0	1
158684	18 Jan 21	13:43:00	1	0	0	0	0	0	1	0	0	0	0	0	1	0	0	0	0	0	0	0	0	0	0	0	0	0	0	0	0	0	0	0	0	0	0	1	1	2	3
158685	18 Jan 21	13:44:00	1	0	0	0	0	0	1	0	0	2	0	0	1	0	0	0	0	0	0	0	0	0	0	1	0	0	1	0	0	1	2	0	0	1	0	1	1	0	1
158686	18 Jan 21	13:45:00	1	0	0	0	0	0	1	0	0	0	0	0	1	0	0	0	0	0	0	0	0	1	0	1	0	0	0	0	0	1	2	0	0	0	2	0	1	1	0
158687	18 Jan 21	13:46:00	1	0	0	0	0	0	1	0	0	1	0	0	1	0	0	0	0	0	0	0	2	1	1	0	0	0	0	0	0	3	0	0	0	0	0	0	0	0	0
158688	18 Jan 21	13:47:00	1	0	0	0	0	0	1	0	0	1	0	0	2	0	0	0	0	0	1	0	0	0	1	0	1	0	0	0	0	1	0	0	0	1	0	0	0	0	1
158689	18 Jan 21	13:48:00	1	0	0	0	0	0	1	0	0	1	0	0	0	0	0	0	0	0	1	0	0	0	0	1	0	0	1	0	0	0	1	0	0	1	0	0	1	0	0
158690	18 Jan 21	13:49:00	1	0	0	0	0	0	1	0	0	0	0	0	0	0	1	0	0	0	0	0	0	0	0	0	1	0	0	0	0	1	2	0	0	0	2	0	0	0	0
158691	18 Jan 21	13:50:00	1	0	0	0	0	0	1	0	0	0	0	0	3	0	2	0	0	0	1	0	1	0	0	0	1	0	2	0	0	0	5	0	0	1	1	1	1	3	1
158692	18 Jan 21	13:51:00	1	0	0	0	0	0	1	0	0	2	0	0	1	0	1	0	0	0	1	0	0	1	0	1	0	1	1	0	0	1	1	0	1	1	0	0	0	0	1
158693	18 Jan 21	13:52:00	1	0	0	0	0	0	1	0	0	1	0	0	0	0	1	0	0	0	0	0	1	0	0	1	1	0	0	0	0	1	1	0	1	0	0	0	0	0	2
158694	18 Jan 21	13:53:00	1	0	0	0	0	0	1	0	0	0	0	0	1	0	0	0	0	0	0	0	0	1	2	0	0	0	1	0	0	1	0	2	0	0	2	0	1	0	1
158695	18 Jan 21	13:54:00	1	0	0	0	0	0	1	0	0	2	0	2	1	0	1	0	0	0	0	0	2	0	0	0	1	1	0	0	0	0	2	0	0	0	0	0	1	0	0
158696	18 Jan 21	13:55:00	1	0	0	0	0	0	1	0	0	1	0	0	1	0	3	0	0	0	0	0	1	0	0	0	0	0	1	0	0	0	0	1	0	1	2	0	0	0	0
158697	18 Jan 21	13:56:00	1	0	0	0	0	0	1	0	0	1	0	0	1	0	1	0	0	0	0	0	1	0	1	0	0	2	1	0	0	1	0	0	1	0	1	0	1	1	1
158698	18 Jan 21	13:57:00	1	0	0	0	0	0	1	0	0	1	0	0	0	0	1	0	0	0	1	0	1	1	0	0	1	1	1	1	0	0	2	0	0	0	0	0	0	1	1
158699	18 Jan 21	13:58:00	1	0	0	0	0	0	1	0	0	0	0	0	1	0	2	0	0	0	1	0	1	1	1	0	1	0	0	0	0	1	2	0	1	0	0	0	0	0	1
158700	18 Jan 21	13:59:00	1	0	0	0	0	0	1	0	0	1	0	0	0	0	1	2	0	0	0	0	2	0	0	3	2	0	0	0	0	1	1	1	0	0	1	0	1	2	1
158701	18 Jan 21	14:00:00	1	0	0	0	0	0	1	0	0	1	0	0	2	0	1	0	0	0	1	0	0	0	0	0	0	0	0	3	0	0	1	0	0	0	0	0	0	0	1
158702	18 Jan 21	14:01:00	1	0	0	0	0	0	1	0	0	0	0	0	0	0	0	0	0	0	1	0	0	0	0	2	0	0	0	0	0	2	0	0	0	1	1	0	0	2	2
158703	18 Jan 21	14:02:00	1	0	0	0	0	0	1	0	0	2	0	0	1	0	1	0	0	0	0	0	0	0	0	1	0	0	0	2	0	0	1	1	1	1	0	0	1	3	0
158704	18 Jan 21	14:03:00	1	0	0	0	0	0	1	0	0	0	0	0	0	0	1	0	0	0	0	0	2	1	2	0	1	0	0	0	0	1	1	0	0	0	2	0	0	0	0
158705	18 Jan 21	14:04:00	1	0	0	0	0	0	1	0	0	1	0	0	1	0	0	0	0	0	0	0	1	1	0	0	2	0	0	0	0	1	0	0	1	0	0	0	1	2	1
158706	18 Jan 21	14:05:00	1	0	0	0	0	0	1	0	0	6	0	0	0	0	0	0	0	0	2	0	1	0	1	1	1	0	2	0	0	0	2	0	0	0	1	0	0	0	2
158707	18 Jan 21	14:06:00	1	0	0	0	0	0	1	0	0	0	0	0	1	0	3	2	0	0	0	0	2	0	1	1	0	0	1	0	1	2	2	0	0	0	1	0	1	0	0
158708	18 Jan 21	14:07:00	1	0	0	0	0	0	1	0	0	1	0	0	2	0	0	0	0	0	0	0	1	0	0	1	0	0	2	1	0	0	3	0	0	0	1	0	0	1	0
158709	18 Jan 21	14:08:00	1	0	0	0	0	0	1	0	0	2	0	0	1	0	2	1	0	0	1	0	0	1	1	2	1	0	1	0	1	1	0	0	0	0	1	0	0	0	1
158710	18 Jan 21	14:09:00	1	0	0	0	0	0	1	0	0	1	0	0	2	0	1	0	0	0	1	0	2	0	1	0	0	0	1	0	0	0	1	0	0	0	0	0	0	0	1
158711	18 Jan 21	14:10:00	1	0	0	0	0	0	1	0	0	1	1	0	0	0	0	0	0	0	0	0	0	0	0	1	1	0	2	0	0	0	1	0	0	0	0	0	1	0	1
158712	18 Jan 21	14:11:00	1	0	0	0	0	0	1	0	0	1	1	0	1	0	1	0	0	0	0	0	1	1	1	2	0	0	2	1	0	1	0	0	0	1	1	0	0	0	1
158713	18 Jan 21	14:12:00	1	0	0	0	0	0	1	0	0	1	0	0	0	0	0	0	0	0	1	0	0	0	0	1	0	0	1	0	0	1	1	0	1	0	0	0	1	2	0
158714	18 Jan 21	14:13:00	1	0	0	0	0	0	1	0	0	1	0	0	0	0	0	0	0	0	1	0	1	0	1	1	1	0	0	0	0	2	1	0	0	0	1	0	0	2	1
158715	18 Jan 21	14:14:00	1	0	0	0	0	0	1	0	0	0	0	0	1	0	0	1	0	0	0	0	0	0	0	1	1	0	1	0	0	0	1	0	1	0	2	0	0	0	1
158716	18 Jan 21	14:15:00	1	0	0	0	0	0	1	0	0	1	0	0	1	1	1	1	0	0	2	0	0	0	1	0	1	0	0	0	1	0	1	0	0	0	0	0	1	0	0
158717	18 Jan 21	14:16:00	1	0	0	0	0	0	1	0	1	1	0	0	0	1	1	1	0	0	0	0	0	0	1	0	0	0	1	0	0	1	1	0	0	0	0	0	0	1	1
158718	18 Jan 21	14:17:00	1	0	0	0	0	0	1	0	0	0	0	0	1	0	2	0	0	0	1	0	0	0	1	1	1	0	1	0	1	1	2	0	0	0	0	0	0	0	0
158719	18 Jan 21	14:18:00	1	0	0	0	0	0	1	0	1	1	0	0	1	0	2	1	0	0	1	0	0	2	1	0	1	1	1	0	2	0	2	0	0	1	0	0	1	1	0
158720	18 Jan 21	14:19:00	1	0	0	0	0	0	1	0	1	1	0	0	1	0	1	1	0	0	0	0	3	0	1	2	0	0	1	1	0	1	0	0	0	0	2	0	1	0	0
158721	18 Jan 21	14:20:00	1	0	0	0	0	0	1	0	1	2	0	0	1	0	1	0	0	0	0	0	0	1	1	0	0	1	0	0	1	0	1	0	0	0	1	0	0	0	1
158722	18 Jan 21	14:21:00	1	0	0	0	0	0	1	0	1	1	0	0	1	1	1	0	0	0	1	0	0	0	2	1	1	0	1	0	1	0	1	0	2	0	1	0	2	1	0
158723	18 Jan 21	14:22:00	1	0	0	0	0	0	1	0	1	1	0	0	0	1	1	0	0	0	1	0	0	1	1	0	0	0	1	0	0	0	1	1	0	0	2	1	0	0	0
158724	18 Jan 21	14:23:00	1	0	0	0	0	0	1	0	1	1	0	0	2	1	2	1	0	0	0	0	0	4	1	1	0	1	1	1	0	1	2	0	0	0	0	1	1	0	0
158725	18 Jan 21	14:24:00	1	0	0	0	0	0	1	0	0	0	0	0	1	1	2	0	0	0	0	0	0	1	1	0	0	0	0	2	2	0	0	0	2	0	1	0	0	0	2
158726	18 Jan 21	14:25:00	1	0	0	0	0	0	1	0	2	1	0	0	1	0	3	0	0	0	2	0	0	0	1	2	1	0	1	0	0	1	1	1	0	0	1	1	1	0	0
158727	18 Jan 21	14:26:00	1	0	0	0	0	0	1	0	1	0	0	0	0	1	1	0	0	0	0	0	1	1	0	0	1	1	0	0	1	0	0	0	0	2	0	1	0	1	1
158728	18 Jan 21	14:27:00	1	0	0	0	0	0	1	0	0	1	0	0	0	1	1	1	0	0	1	0	1	0	1	0	0	0	1	0	1	0	0	0	1	0	0	0	1	1	1
158729	18 Jan 21	14:28:00	1	0	0	0	0	0	1	0	0	1	0	0	0	0	1	0	0	0	0	0	0	0	1	0	0	0	1	1	1	1	0	1	1	0	0	0	1	0	1
158730	18 Jan 21	14:29:00	1	0	0	0	0	0	1	0	0	0	0	0	1	1	1	2	0	0	3	0	0	0	1	0	1	1	2	0	1	0	2	0	0	0	2	1	0	0	2
158731	18 Jan 21	14:30:00	1	0	0	0	0	0	1	0	1	2	0	0	0	1	1	0	0	0	0	0	1	1	0	2	0	0	0	1	0	0	1	0	0	1	0	1	1	2	1
158732	18 Jan 21	14:31:00	1	0	0	0	0	0	1	0	0	0	0	0	1	1	1	0	0	0	0	0	1	0	1	0	1	0	0	4	1	0	0	1	0	1	1	0	0	2	2
158733	18 Jan 21	14:32:00	1	0	0	0	0	0	1	0	0	1	0	0	1	1	1	1	0	0	0	0	0	0	1	1	0	0	3	0	0	1	1	0	0	0	2	0	0	0	0
158734	18 Jan 21	14:33:00	1	0	0	0	0	0	1	0	1	1	0	0	2	2	1	2	0	0	1	0	0	2	0	0	2	1	2	1	0	1	1	0	0	1	1	0	0	0	0
158735	18 Jan 21	14:34:00	1	0	0	0	0	0	1	0	0	1	0	0	1	0	0	0	0	0	1	0	1	0	1	0	1	0	1	1	0	0	1	0	0	1	2	0	0	1	0
158736	18 Jan 21	14:35:00	1	0	0	0	0	0	1	0	1	1	0	0	0	2	0	0	0	0	0	0	1	1	2	0	1	0	0	0	0	1	1	0	0	2	1	0	0	1	0
158737	18 Jan 21	14:36:00	1	0	0	0	0	0	1	0	2	1	0	0	1	1	2	2	0	0	1	0	0	1	0	0	1	0	2	0	0	0	1	0	1	0	0	0	1	0	0
158738	18 Jan 21	14:37:00	1	0	0	0	0	0	1	0	1	1	0	1	1	1	1	1	0	0	1	0	2	0	1	1	1	0	0	0	0	1	1	0	1	0	0	1	2	0	0
158739	18 Jan 21	14:38:00	1	0	0	0	0	0	1	0	2	0	0	0	1	1	1	0	0	0	0	0	0	0	0	0	0	0	1	1	0	1	0	0	0	0	1	2	0	0	0
158740	18 Jan 21	14:39:00	1	0	0	0	0	0	1	0	0	2	0	0	1	1	1	0	0	0	1	0	0	0	1	0	0	0	1	0	0	0	0	0	0	0	0	1	0	1	1
158741	18 Jan 21	14:40:00	1	0	0	0	0	0	1	0	1	0	0	0	0	1	2	0	0	0	1	0	0	0	1	1	1	1	1	0	0	0	0	0	1	0	0	1	1	0	2
158742	18 Jan 21	14:41:00	1	0	0	0	0	0	1	0	0	0	0	0	0	0	0	0	0	0	0	0	2	0	0	1	0	0	0	0	0	1	0	0	1	0	0	0	0	2	0
158743	18 Jan 21	14:42:00	1	0	0	0	0	0	1	0	0	1	0	0	0	1	2	0	0	0	2	0	1	2	0	1	0	1	1	0	0	0	0	0	0	0	0	0	1	1	2
158744	18 Jan 21	14:43:00	1	0	0	0	0	0	1	0	0	1	0	0	1	1	0	1	0	0	0	0	1	0	0	1	1	1	1	1	0	1	0	0	0	1	1	1	1	0	0
158745	18 Jan 21	14:44:00	1	0	0	0	0	0	1	0	0	1	0	0	0	0	1	0	0	0	1	0	0	0	0	0	1	0	0	1	0	2	2	0	0	0	1	1	0	0	0
158746	18 Jan 21	14:45:00	1	0	0	0	0	0	1	0	0	0	0	0	1	0	1	1	0	0	0	0	2	0	0	1	1	0	0	1	0	0	1	0	0	1	0	0	2	0	0
158747	18 Jan 21	14:46:00	1	0	0	0	0	0	1	0	1	0	0	0	3	0	1	0	0	0	1	0	1	0	0	1	0	0	0	1	0	0	1	0	0	0	2	0	1	0	1
158748	18 Jan 21	14:47:00	1	0	0	0	0	0	1	0	2	1	0	0	1	1	1	0	0	0	0	0	1	0	0	0	0	1	0	0	0	0	1	0	0	0	0	0	1	0	1
158749	18 Jan 21	14:48:00	1	0	0	0	0	0	1	0	0	2	0	0	1	1	1	0	0	0	1	0	0	0	0	0	1	0	2	0	0	0	2	1	0	0	2	0	0	0	0
158750	18 Jan 21	14:49:00	1	0	0	0	0	0	1	0	1	1	0	0	2	0	2	2	0	0	0	1	0	0	0	1	0	0	0	1	0	2	0	0	0	0	0	1	0	2	0
158751	18 Jan 21	14:50:00	1	0	0	0	0	0	1	0	0	1	0	0	0	1	1	0	0	0	1	1	0	0	1	0	0	1	1	0	0	0	1	0	0	0	2	1	0	1	0
158752	18 Jan 21	14:51:00	1	0	0	0	0	0	1	0	0	0	0	0	0	1	2	0	0	0	0	0	2	1	1	1	0	0	1	1	0	1	2	0	2	0	0	2	0	1	1
158753	18 Jan 21	14:52:00	1	0	0	0	0	0	1	0	1	1	0	0	0	2	0	0	0	0	0	2	0	0	1	0	1	1	1	0	0	1	0	0	1	0	1	0	1	0	0
158754	18 Jan 21	14:53:00	1	0	0	0	0	0	1	0	0	1	0	0	2	0	2	1	0	0	2	0	0	0	1	1	1	0	1	0	0	1	1	0	0	1	1	2	0	0	1
158755	18 Jan 21	14:54:00	1	0	0	0	0	0	1	0	1	0	0	0	1	1	3	2	0	0	2	0	1	0	1	1	0	1	0	1	0	2	1	0	0	0	2	0	1	0	1
158756	18 Jan 21	14:55:00	1	0	0	0	0	0	1	0	2	1	0	0	1	1	1	1	0	0	2	1	0	0	1	0	0	0	0	1	0	0	1	0	0	1	1	2	0	2	1
158757	18 Jan 21	14:56:00	1	0	0	0	0	0	1	0	0	1	0	0	0	1	1	0	0	0	0	1	1	2	1	0	1	0	1	1	0	1	1	0	0	0	1	1	2	0	0
158758	18 Jan 21	14:57:00	1	0	0	0	0	0	1	0	1	1	0	0	1	0	1	0	0	0	1	3	0	0	1	0	0	0	0	0	0	0	1	0	0	0	0	1	0	0	0
158759	18 Jan 21	14:58:00	1	0	0	0	0	0	1	0	0	1	0	0	1	1	1	0	0	0	0	0	1	0	2	2	0	1	0	0	0	0	2	0	0	1	0	1	1	1	1
158760	18 Jan 21	14:59:00	1	0	0	0	0	0	1	0	1	0	0	0	1	1	2	0	0	0	1	1	1	1	1	1	3	0	0	0	0	2	2	0	0	0	1	0	1	1	0
158761	18 Jan 21	15:00:00	1	0	0	0	0	0	1	0	1	1	0	0	0	1	1	1	0	0	1	1	0	0	2	1	2	0	1	1	0	0	0	1	0	1	2	0	0	1	0
158762	18 Jan 21	15:01:00	1	0	0	0	0	0	1	0	1	2	0	0	1	1	1	1	0	0	1	1	0	0	0	1	0	0	0	2	0	1	1	0	3	0	1	1	0	1	0
158763	18 Jan 21	15:02:00	1	0	0	0	0	0	1	0	0	1	0	0	1	0	1	2	0	0	0	1	0	0	0	0	0	0	0	0	0	1	3	1	0	1	0	0	0	0	2
158764	18 Jan 21	15:03:00	1	0	0	0	0	0	1	0	0	0	0	0	3	1	2	0	0	0	1	1	1	0	2	1	1	1	0	0	0	2	0	0	0	0	0	0	0	0	0
158765	18 Jan 21	15:04:00	1	0	0	0	0	0	1	0	0	2	0	0	1	2	1	1	0	0	1	1	1	0	0	0	1	0	1	0	0	0	0	1	1	0	2	0	2	1	0
158766	18 Jan 21	15:05:00	1	0	0	0	0	0	1	0	1	1	0	0	0	0	2	0	0	0	1	2	1	0	1	2	0	0	0	0	0	0	1	0	1	1	0	0	0	0	0
158767	18 Jan 21	15:06:00	1	0	0	0	0	0	1	0	1	1	0	0	5	1	3	1	0	0	1	0	1	0	1	1	1	1	0	1	0	0	1	1	0	0	1	0	2	2	0
158768	18 Jan 21	15:07:00	1	0	0	0	0	0	1	0	0	1	0	1	0	1	1	2	0	0	0	1	2	0	0	0	0	1	1	0	0	0	1	0	1	0	0	0	0	0	0
158769	18 Jan 21	15:08:00	1	0	0	0	0	0	1	0	1	0	0	0	0	1	2	0	0	0	0	1	0	1	1	0	2	0	1	1	0	0	3	0	0	0	1	1	1	0	0
158770	18 Jan 21	15:09:00	1	0	0	0	0	0	1	0	0	1	0	1	1	0	1	0	0	1	1	0	2	1	1	1	0	1	1	0	0	0	0	0	0	1	1	1	0	0	0
158771	18 Jan 21	15:10:00	1	0	0	0	0	0	1	0	0	0	1	0	0	0	1	2	0	0	1	1	0	0	1	1	0	0	1	2	1	0	1	0	1	0	0	0	1	0	0
158772	18 Jan 21	15:11:00	1	0	0	0	0	0	1	0	0	2	0	0	0	0	2	1	0	0	1	1	2	0	1	1	1	0	1	1	0	2	1	1	0	2	0	1	0	0	0
158773	18 Jan 21	15:12:00	1	0	0	0	0	0	1	0	0	1	1	0	1	0	1	1	0	0	0	1	1	0	0	0	1	0	1	1	1	1	0	0	0	0	1	0	0	2	1
158774	18 Jan 21	15:13:00	1	0	0	0	0	0	1	0	0	1	0	0	0	2	1	0	0	0	1	1	1	0	0	1	1	1	1	0	0	0	0	0	0	0	1	1	1	2	1
158775	18 Jan 21	15:14:00	1	0	0	0	0	0	1	0	0	0	0	0	2	3	2	1	0	0	1	1	2	1	0	0	0	1	1	2	0	1	1	0	0	0	1	0	0	1	2
158776	18 Jan 21	15:15:00	1	0	0	0	0	0	1	0	1	2	1	0	2	0	2	0	0	0	0	0	1	0	0	0	1	0	0	1	0	1	0	0	0	1	2	1	1	1	1
158777	18 Jan 21	15:16:00	1	0	0	0	0	0	1	0	0	0	0	0	1	1	1	1	0	0	1	1	1	0	0	1	1	2	1	1	0	0	1	0	0	1	0	0	1	0	0
158778	18 Jan 21	15:17:00	1	0	0	0	0	0	1	0	0	2	1	1	1	1	3	3	0	0	0	1	1	0	1	1	0	1	0	2	0	0	2	0	0	0	1	1	0	1	1
158779	18 Jan 21	15:18:00	1	0	0	0	0	0	1	0	1	0	0	0	1	1	0	0	0	0	1	0	1	0	1	0	0	1	0	1	1	2	1	0	0	0	1	1	0	1	0
158780	18 Jan 21	15:19:00	1	0	0	0	0	0	1	0	0	2	2	1	1	0	2	1	0	0	0	1	2	0	1	2	1	1	2	1	1	0	1	0	0	1	0	1	1	1	1
158781	18 Jan 21	15:20:00	1	0	0	0	0	0	1	0	0	1	0	0	1	1	2	0	0	0	0	0	0	1	1	1	3	0	0	1	0	0	1	0	0	2	0	1	0	0	1
158782	18 Jan 21	15:21:00	1	0	0	0	0	0	1	0	1	2	0	0	1	0	2	2	0	0	1	2	1	0	1	1	1	1	1	0	0	1	1	0	0	0	1	2	1	1	1
158783	18 Jan 21	15:22:00	1	0	0	0	0	0	1	0	0	1	1	1	0	1	0	2	0	1	0	1	2	0	1	0	0	1	0	0	0	0	2	0	0	0	1	0	1	0	0
158784	18 Jan 21	15:23:00	1	0	0	0	0	0	1	0	0	0	1	0	2	1	2	0	0	0	1	1	0	1	1	0	0	0	1	1	1	1	1	0	0	1	1	1	1	0	0
158785	18 Jan 21	15:24:00	1	0	0	0	0	0	1	0	0	0	0	1	0	0	1	1	0	0	1	1	2	0	1	1	1	0	0	0	1	0	0	0	0	1	0	1	0	0	0
158786	18 Jan 21	15:25:00	1	0	0	0	0	0	1	0	0	0	0	0	1	2	1	0	0	1	0	1	0	0	2	0	0	1	2	0	0	1	1	0	1	0	2	0	1	1	1
158787	18 Jan 21	15:26:00	1	0	0	0	0	0	1	0	0	1	0	0	1	0	2	0	0	0	1	4	1	0	0	1	0	0	1	0	0	1	0	0	1	0	1	0	2	1	0
158788	18 Jan 21	15:27:00	1	0	0	0	0	0	1	0	0	0	2	0	1	0	1	0	0	0	1	1	1	1	1	1	1	2	0	0	0	0	0	0	0	0	0	2	0	0	0
158789	18 Jan 21	15:28:00	1	0	0	0	0	0	1	0	2	1	3	0	0	1	3	0	0	0	1	1	0	0	1	1	1	0	1	1	0	0	0	0	0	0	0	0	0	0	1
158790	18 Jan 21	15:29:00	1	0	0	0	0	0	1	0	0	1	0	0	0	1	0	0	0	0	1	3	0	0	2	1	1	0	0	0	0	0	0	0	0	1	0	1	1	1	2
158791	18 Jan 21	15:30:00	1	0	0	0	0	0	1	0	0	0	1	0	0	0	2	0	0	1	0	1	1	0	1	1	0	2	1	1	0	0	1	2	0	0	1	2	1	0	1
158792	18 Jan 21	15:31:00	1	0	0	0	0	0	1	0	0	2	2	1	1	0	0	1	0	0	2	2	1	0	0	0	1	1	1	5	0	0	1	0	0	0	1	0	1	0	1
158793	18 Jan 21	15:32:00	1	0	0	0	0	0	1	0	0	2	1	0	0	1	2	0	0	1	0	1	1	1	1	0	0	4	1	0	0	2	1	0	0	0	1	1	2	1	1
158794	18 Jan 21	15:33:00	1	0	0	0	0	0	1	0	0	4	0	0	1	1	1	1	0	2	1	1	3	0	0	0	0	0	1	1	0	0	1	0	1	0	0	2	0	1	3
158795	18 Jan 21	15:34:00	1	0	0	0	0	0	1	0	1	0	0	1	1	2	1	2	0	0	0	2	1	1	1	1	1	1	1	2	1	1	0	0	1	1	0	0	2	1	0
158796	18 Jan 21	15:35:00	1	0	0	0	0	0	1	0	1	1	1	0	1	2	2	0	0	1	1	1	2	1	1	0	1	1	1	0	2	1	1	1	0	0	0	0	0	0	2
158797	18 Jan 21	15:36:00	1	0	0	0	0	0	1	0	0	1	1	0	1	0	0	0	0	0	1	1	2	1	3	2	0	0	0	0	0	0	0	0	0	1	0	0	1	0	1
158798	18 Jan 21	15:37:00	1	0	0	0	0	0	1	0	1	1	2	0	1	2	2	0	0	1	1	1	2	1	2	2	0	0	2	1	1	2	3	1	1	1	0	0	0	0	0
158799	18 Jan 21	15:38:00	1	0	0	0	0	0	1	0	0	1	0	0	1	0	2	3	0	0	1	1	2	1	2	0	1	1	1	1	2	1	0	0	1	1	0	0	1	0	1
158800	18 Jan 21	15:39:00	1	0	0	0	0	0	1	0	1	0	1	1	1	0	1	1	0	0	1	2	0	0	1	1	0	1	2	1	1	2	2	0	1	0	0	0	2	1	1
158801	18 Jan 21	15:40:00	1	0	0	0	0	0	1	0	1	1	1	1	0	2	1	0	0	0	1	1	1	0	1	0	0	0	1	1	0	0	1	0	0	0	2	0	1	0	2
158802	18 Jan 21	15:41:00	1	0	0	0	0	0	1	0	0	1	1	0	1	1	1	0	0	0	1	0	1	0	1	1	1	1	0	1	1	1	3	0	1	0	0	0	0	0	0
158803	18 Jan 21	15:42:00	1	0	0	0	0	0	1	0	1	0	1	1	1	1	1	1	0	0	0	2	1	1	1	0	0	0	1	0	1	0	0	0	0	0	1	0	0	1	2
158804	18 Jan 21	15:43:00	1	0	0	0	0	0	1	0	1	1	1	1	0	1	2	1	0	1	1	2	1	0	1	0	0	0	0	0	0	0	0	0	0	0	2	2	0	0	2
158805	18 Jan 21	15:44:00	1	0	0	0	0	0	1	0	1	1	3	0	0	1	1	0	0	1	1	0	0	0	0	2	1	0	1	1	2	0	0	0	1	0	1	0	1	0	1
158806	18 Jan 21	15:45:00	1	0	0	0	0	0	1	0	0	0	0	0	1	1	0	0	0	0	1	2	2	1	1	1	1	0	2	0	0	0	1	0	1	0	1	0	0	0	1
158807	18 Jan 21	15:46:00	1	0	0	0	0	0	1	0	0	1	0	1	0	0	2	2	0	0	1	0	0	0	0	0	0	0	1	1	0	0	1	0	0	0	1	1	0	0	0
158808	18 Jan 21	15:47:00	1	0	0	0	0	0	1	0	1	1	1	0	1	0	2	0	0	0	0	1	2	3	2	1	1	0	1	1	0	1	0	0	0	1	0	1	0	0	1
158809	18 Jan 21	15:48:00	1	0	0	0	0	0	1	0	1	0	1	1	0	1	0	2	0	1	1	0	0	1	1	0	1	1	1	1	1	0	0	0	0	0	1	0	1	0	0
158810	18 Jan 21	15:49:00	1	0	0	0	0	0	1	0	0	1	0	1	1	2	1	1	0	1	1	1	2	1	1	0	1	1	0	1	0	1	1	0	0	2	2	0	1	0	0
158811	18 Jan 21	15:50:00	1	0	0	0	0	0	1	0	1	1	2	0	0	0	2	1	0	1	1	0	0	0	2	0	1	1	2	1	1	0	1	0	1	0	1	1	0	0	0
158812	18 Jan 21	15:51:00	1	0	0	0	0	0	1	0	1	1	2	0	2	1	1	0	0	0	0	0	2	0	0	1	0	1	1	1	0	0	1	0	0	1	1	1	0	0	2
158813	18 Jan 21	15:52:00	1	0	0	0	0	0	1	0	0	1	0	1	0	0	2	1	0	0	1	2	0	0	1	1	0	0	0	2	1	2	2	0	0	1	1	1	1	0	0
158814	18 Jan 21	15:53:00	1	0	0	0	0	0	1	0	2	0	1	0	2	1	1	0	0	1	1	1	1	1	2	1	1	1	1	0	1	0	2	0	2	1	1	2	0	0	1
158815	18 Jan 21	15:54:00	1	0	0	0	0	0	1	0	0	1	1	0	0	2	2	1	0	1	0	1	1	0	0	0	1	0	1	0	1	0	1	0	1	1	0	0	1	0	1
158816	18 Jan 21	15:55:00	1	0	0	0	0	0	1	0	2	1	1	1	0	0	0	0	0	0	1	0	0	0	2	0	0	1	0	2	0	0	1	0	0	1	0	0	2	0	3
158817	18 Jan 21	15:56:00	1	0	0	0	0	0	1	0	1	0	1	1	0	1	1	0	0	0	0	1	1	1	1	0	1	0	0	1	2	0	1	0	0	0	1	1	1	0	1
158818	18 Jan 21	15:57:00	1	0	0	0	0	0	1	0	0	1	0	1	1	1	0	0	0	0	0	1	1	1	1	1	0	0	0	1	1	0	2	1	1	0	0	2	2	0	1
158819	18 Jan 21	15:58:00	1	0	0	0	0	0	1	0	0	1	2	0	1	1	3	0	0	0	0	1	2	1	1	1	1	2	1	0	2	0	2	0	1	0	0	1	0	0	0
158820	18 Jan 21	15:59:00	1	0	0	0	0	0	1	0	0	0	0	0	1	1	2	1	0	1	2	0	0	0	1	0	1	0	0	1	0	0	2	0	0	0	0	2	1	0	1
158821	18 Jan 21	16:00:00	1	0	0	0	0	0	1	0	1	1	0	1	2	1	0	1	0	0	0	1	1	1	0	0	0	0	0	1	0	0	1	2	0	0	0	0	1	0	0
158822	18 Jan 21	16:01:00	1	0	0	0	0	0	1	0	1	1	0	0	1	1	2	0	0	1	0	1	1	1	1	2	0	2	1	0	1	1	2	0	1	1	1	1	1	0	2
158823	18 Jan 21	16:02:00	1	0	0	0	0	0	1	0	0	0	1	1	1	2	2	2	0	1	1	0	1	0	2	2	1	1	0	2	2	0	0	1	0	0	1	2	1	0	1
158824	18 Jan 21	16:03:00	1	0	0	0	0	0	1	0	2	1	1	1	0	1	2	1	0	1	0	2	1	0	1	0	1	0	0	2	0	1	2	0	1	0	1	0	1	0	0
158825	18 Jan 21	16:04:00	1	0	0	0	0	0	1	0	0	0	2	0	3	0	2	1	0	1	1	0	2	2	1	1	0	2	1	0	1	0	1	0	0	1	1	1	0	0	1
158826	18 Jan 21	16:05:00	1	0	0	0	0	0	1	0	0	1	0	0	0	1	2	0	0	1	0	0	0	0	2	2	1	0	1	0	2	1	1	1	0	1	1	1	2	0	1
158827	18 Jan 21	16:06:00	1	0	0	0	0	0	1	0	0	0	0	0	0	1	1	0	0	1	0	2	3	0	0	1	0	0	0	1	2	1	0	0	0	0	0	0	0	0	0
158828	18 Jan 21	16:07:00	1	0	0	0	0	0	1	0	1	2	1	0	1	0	0	1	0	1	1	2	0	3	1	1	1	2	1	0	0	1	2	0	0	0	1	1	1	0	1
158829	18 Jan 21	16:08:00	1	0	0	0	0	0	1	0	1	0	1	1	0	1	1	4	0	0	1	1	2	0	1	1	0	0	0	1	0	0	2	0	0	0	1	1	0	0	1
158830	18 Jan 21	16:09:00	1	0	0	0	0	0	1	0	0	0	2	1	2	1	2	1	0	1	1	0	0	0	1	1	1	7	2	1	0	1	2	1	1	1	1	0	1	0	0
158831	18 Jan 21	16:10:00	1	0	0	0	0	0	1	0	1	0	0	0	0	2	1	1	1	1	1	1	1	1	1	1	1	0	0	1	0	0	1	0	1	0	1	0	1	0	1
158832	18 Jan 21	16:11:00	1	0	0	0	0	0	1	0	1	1	1	1	1	1	0	0	0	1	1	1	1	0	1	1	1	1	1	0	0	0	1	4	0	0	0	1	2	0	1
158833	18 Jan 21	16:12:00	1	0	0	0	0	0	1	0	0	3	1	1	3	1	1	1	0	1	1	0	0	0	0	1	0	0	0	1	0	1	2	0	1	2	1	1	1	0	1
158834	18 Jan 21	16:13:00	1	0	0	0	0	0	1	0	0	3	2	0	0	0	2	1	0	1	0	1	2	0	2	1	1	0	2	2	0	0	1	0	1	0	1	0	0	0	0
158835	18 Jan 21	16:14:00	1	0	0	0	0	0	1	0	0	1	1	1	0	0	2	0	0	0	0	1	0	0	1	1	0	1	1	0	0	2	1	0	0	0	1	0	1	0	1
158836	18 Jan 21	16:15:00	1	0	0	0	0	0	1	0	2	2	1	1	1	2	1	0	0	1	1	0	3	0	1	1	1	1	0	2	2	0	1	1	0	0	2	0	1	0	1
158837	18 Jan 21	16:16:00	1	0	0	0	0	0	1	0	0	1	0	0	1	1	0	0	0	2	1	1	1	0	1	1	1	1	0	2	1	1	2	0	1	0	0	1	1	0	2
158838	18 Jan 21	16:17:00	1	0	0	0	0	0	1	0	1	0	2	1	2	2	1	1	0	0	0	1	0	1	2	1	0	1	1	2	1	0	2	1	0	1	0	1	1	0	0
158839	18 Jan 21	16:18:00	1	0	0	0	0	0	1	0	0	1	2	1	0	0	1	1	1	2	1	2	2	0	0	1	1	0	1	1	1	0	1	0	0	0	1	1	1	0	0
158840	18 Jan 21	16:19:00	1	0	0	0	0	0	1	0	1	1	0	1	1	1	2	0	0	1	1	2	2	0	1	0	1	2	1	0	1	1	1	1	1	0	0	1	1	0	1
158841	18 Jan 21	16:20:00	1	0	0	0	0	0	1	0	0	0	2	1	1	3	0	0	0	1	2	0	2	1	2	2	0	0	1	2	0	1	2	0	0	0	0	1	0	0	1
158842	18 Jan 21	16:21:00	1	0	0	0	0	0	1	0	0	0	2	0	0	0	1	0	0	2	0	1	1	1	0	1	1	0	0	1	2	1	1	1	1	1	0	1	1	0	1
158843	18 Jan 21	16:22:00	1	0	0	0	0	0	1	0	1	2	1	2	2	1	2	0	1	1	1	1	1	0	2	1	1	0	1	0	0	0	0	0	0	0	0	1	0	0	0
158844	18 Jan 21	16:23:00	1	0	0	0	0	0	1	0	0	0	1	0	1	0	2	2	0	1	1	1	1	0	0	1	0	0	1	1	0	1	1	0	0	1	0	1	1	0	0
158845	18 Jan 21	16:24:00	1	0	0	0	0	0	1	0	0	0	0	1	1	3	1	0	1	1	0	2	1	0	1	1	0	0	1	0	2	1	2	0	1	2	0	1	1	0	0
158846	18 Jan 21	16:25:00	1	0	0	0	0	0	1	0	1	1	2	0	1	1	2	1	1	0	0	2	1	1	1	0	0	0	1	1	1	0	1	0	0	0	0	1	1	0	1
158847	18 Jan 21	16:26:00	1	0	0	0	0	0	1	0	0	1	0	1	0	0	0	1	0	1	1	1	1	1	1	0	1	0	1	2	1	1	1	0	0	0	0	1	1	0	1
158848	18 Jan 21	16:27:00	1	0	0	0	0	0	1	0	1	1	1	0	2	1	1	1	0	0	1	1	0	1	0	1	3	0	0	1	0	1	1	0	1	2	0	0	2	0	0
158849	18 Jan 21	16:28:00	1	0	0	0	0	0	1	0	1	1	0	1	1	1	0	0	0	1	1	1	1	0	1	1	1	1	1	1	1	1	0	0	1	0	0	3	0	0	1
158850	18 Jan 21	16:29:00	1	0	0	0	0	0	1	0	1	0	1	1	1	1	1	1	0	1	0	1	0	0	2	1	0	1	1	1	2	2	2	0	0	0	0	1	1	0	2
158851	18 Jan 21	16:30:00	1	0	0	0	0	0	1	0	1	1	1	0	1	2	2	0	1	1	1	0	0	1	1	2	0	0	0	1	1	1	0	0	0	0	0	3	0	0	1
158852	18 Jan 21	16:31:00	1	0	0	0	0	0	1	0	0	1	1	0	0	1	1	1	1	1	0	1	1	0	2	0	0	0	2	1	2	0	2	0	1	0	0	1	2	0	1
158853	18 Jan 21	16:32:00	1	0	0	0	0	0	1	0	1	1	2	1	2	1	1	0	0	1	1	1	2	0	2	0	0	0	1	1	2	2	2	0	0	1	0	0	2	0	1
158854	18 Jan 21	16:33:00	1	0	0	0	0	0	1	0	0	1	2	1	2	0	1	0	0	2	0	1	0	0	0	1	0	1	0	0	2	1	2	0	0	1	0	1	0	0	1
158855	18 Jan 21	16:34:00	1	0	0	0	0	0	1	0	0	0	2	0	1	3	2	0	0	1	1	1	2	1	1	2	0	0	0	2	1	1	2	0	0	0	0	1	1	0	0
158856	18 Jan 21	16:35:00	1	0	0	0	0	0	1	0	0	1	0	1	1	2	1	0	0	1	1	0	0	0	0	1	0	1	1	0	1	0	0	0	0	4	0	1	1	0	1
158857	18 Jan 21	16:36:00	1	0	0	0	0	0	1	0	1	0	1	0	0	0	1	2	0	1	0	2	0	0	2	0	0	0	1	1	0	2	2	0	1	0	0	1	0	0	0
158858	18 Jan 21	16:37:00	1	0	0	0	0	0	1	0	0	2	1	1	1	1	2	2	1	1	0	0	1	1	2	5	0	2	1	1	1	0	1	0	0	1	0	1	0	0	2
158859	18 Jan 21	16:38:00	1	0	0	0	0	0	1	0	0	0	0	0	1	1	1	1	0	0	2	1	1	0	0	2	0	0	1	1	2	1	1	1	0	0	0	1	0	0	0
158860	18 Jan 21	16:39:00	1	0	0	0	0	0	1	0	1	1	2	2	1	1	0	0	1	1	0	3	0	0	2	1	0	2	1	1	1	1	2	0	0	0	0	2	1	0	3
158861	18 Jan 21	16:40:00	1	0	0	0	0	0	1	0	1	1	0	0	1	1	1	0	0	1	1	1	0	1	1	0	0	0	1	1	1	0	1	0	1	0	0	1	1	0	0
158862	18 Jan 21	16:41:00	1	0	0	0	0	0	1	0	0	1	3	1	1	1	1	1	0	1	0	0	1	0	2	2	0	0	0	1	1	2	0	1	0	0	0	1	0	0	2
158863	18 Jan 21	16:42:00	1	0	0	0	0	0	1	0	0	0	0	1	0	1	2	1	1	1	1	2	3	1	1	1	0	1	1	0	1	1	1	0	0	1	0	1	2	0	1
158864	18 Jan 21	16:43:00	1	0	0	0	0	0	1	0	0	1	1	0	1	1	1	0	1	0	0	0	0	1	0	1	0	1	0	1	1	1	2	0	1	0	0	1	1	0	0
158865	18 Jan 21	16:44:00	1	0	0	0	0	0	1	0	0	1	1	1	1	1	2	0	0	2	0	3	2	0	2	2	0	0	1	1	1	0	2	0	0	0	0	2	0	0	0
158866	18 Jan 21	16:45:00	1	0	0	0	0	0	1	0	1	1	2	1	2	2	2	0	0	1	0	1	0	0	0	2	0	1	1	1	0	1	3	0	0	1	0	1	0	0	0
158867	18 Jan 21	16:46:00	1	0	0	0	0	0	1	0	0	1	2	1	1	1	2	0	0	0	1	0	1	0	0	0	0	1	0	2	0	0	0	0	0	1	0	1	1	0	1
158868	18 Jan 21	16:47:00	1	0	0	0	0	0	1	0	2	1	0	0	1	1	2	0	1	1	1	8	1	0	0	0	0	1	1	0	1	1	1	0	0	0	0	1	0	0	1
158869	18 Jan 21	16:48:00	1	0	0	0	0	0	1	0	1	1	0	1	1	4	1	0	0	1	0	0	1	0	2	0	0	0	1	1	1	1	0	0	0	0	1	1	1	0	0
158870	18 Jan 21	16:49:00	1	0	0	0	0	0	1	0	1	1	1	0	1	1	1	1	1	0	0	0	1	1	1	2	0	0	1	0	2	0	1	0	0	1	0	1	0	0	2
158871	18 Jan 21	16:50:00	1	0	0	0	0	0	1	0	0	1	3	1	1	1	1	1	0	0	1	1	2	0	1	1	0	0	0	1	2	0	3	0	0	1	0	0	0	0	1
158872	18 Jan 21	16:51:00	1	0	0	0	0	0	1	0	0	1	0	1	4	1	1	2	0	2	0	1	1	0	1	0	0	0	1	1	0	0	1	0	0	0	0	1	0	0	2
158873	18 Jan 21	16:52:00	1	0	0	0	0	0	1	0	0	0	1	2	1	0	1	0	0	0	1	0	0	0	2	1	0	0	1	2	0	0	2	0	1	0	0	1	1	0	0
158874	18 Jan 21	16:53:00	1	0	0	0	0	0	1	0	1	1	1	0	0	0	1	0	1	2	0	1	1	0	1	0	0	0	0	1	0	0	0	0	0	1	0	2	1	0	1
158875	18 Jan 21	16:54:00	1	0	0	0	0	0	1	0	1	0	0	1	0	1	1	2	0	1	1	0	1	0	1	0	1	0	0	1	2	0	1	1	1	1	0	0	0	0	0
158876	18 Jan 21	16:55:00	1	0	0	0	0	0	1	0	1	2	2	0	2	1	1	0	1	1	1	0	1	2	1	0	0	0	1	0	0	0	1	0	0	1	0	1	1	0	1
158877	18 Jan 21	16:56:00	1	0	0	0	0	0	1	0	0	1	0	2	0	2	2	1	0	2	1	1	0	1	0	2	0	0	0	0	0	1	2	1	1	0	0	1	0	0	1
158878	18 Jan 21	16:57:00	1	0	0	0	0	0	1	0	0	3	1	0	2	1	2	1	0	2	0	2	2	1	2	0	0	0	2	0	0	0	1	0	1	0	0	2	1	0	0
158879	18 Jan 21	16:58:00	1	0	0	0	0	0	1	0	0	0	1	1	2	1	0	0	0	2	1	1	2	0	0	2	1	0	1	0	0	0	1	0	0	1	0	0	1	0	1
158880	18 Jan 21	16:59:00	1	0	0	0	0	0	1	0	1	1	0	2	0	1	2	0	0	0	0	1	2	0	1	0	0	0	1	0	2	2	1	2	1	0	0	2	1	0	0
158881	18 Jan 21	17:00:00	1	0	0	0	0	0	1	0	0	1	3	0	2	1	1	0	0	1	1	1	0	1	1	2	0	0	1	2	1	1	0	0	0	0	0	0	1	0	0
158882	18 Jan 21	17:01:00	1	0	0	0	0	0	1	0	1	0	1	1	1	0	2	0	1	1	1	1	1	0	2	0	0	0	1	1	0	1	2	1	1	0	0	0	0	0	0
158883	18 Jan 21	17:02:00	1	0	0	0	0	0	1	0	0	0	0	1	1	2	2	0	0	0	1	1	1	0	1	1	0	0	2	0	0	0	1	0	0	0	0	1	0	0	2
158884	18 Jan 21	17:03:00	1	0	0	0	0	0	1	0	0	0	2	1	1	1	1	1	1	1	0	0	1	1	0	2	0	0	0	1	0	1	0	1	0	0	0	2	0	0	0
158885	18 Jan 21	17:04:00	1	0	0	0	0	0	1	0	1	1	0	1	1	0	1	3	0	1	1	1	2	1	1	2	1	0	0	1	1	1	0	0	0	0	0	2	1	0	0
158886	18 Jan 21	17:05:00	1	0	0	0	0	0	1	0	0	0	0	2	1	1	2	0	1	1	1	1	0	0	4	1	1	0	0	0	1	1	0	0	1	0	0	1	1	0	0
158887	18 Jan 21	17:06:00	1	0	0	0	0	0	1	0	0	0	4	1	1	2	2	2	0	1	0	1	2	1	1	1	0	0	0	0	2	0	2	1	1	0	0	2	0	0	2
158888	18 Jan 21	17:07:00	1	0	0	0	0	0	1	0	1	1	1	0	2	2	1	0	1	1	1	1	0	0	1	2	1	0	0	0	0	0	2	0	0	0	0	0	1	0	0
158889	18 Jan 21	17:08:00	1	0	0	0	0	0	1	0	1	1	1	0	0	0	1	2	1	2	0	1	3	0	2	1	1	0	0	0	1	0	1	1	0	0	0	3	0	0	0
158890	18 Jan 21	17:09:00	1	0	0	0	0	0	1	0	0	1	0	2	2	2	2	0	0	0	1	1	1	1	1	1	0	0	0	0	0	0	1	1	0	0	0	1	1	0	1
158891	18 Jan 21	17:10:00	1	0	0	0	0	0	1	0	0	0	1	1	1	1	0	2	0	2	1	1	2	0	1	0	0	0	0	1	2	0	2	1	0	0	0	2	0	0	0
158892	18 Jan 21	17:11:00	1	0	0	0	0	0	1	0	1	2	2	1	1	1	3	0	1	1	1	1	2	0	2	2	0	0	0	0	0	1	2	0	1	0	0	1	0	0	0
158893	18 Jan 21	17:12:00	1	0	0	0	0	0	1	0	2	1	0	0	1	0	2	2	1	1	1	0	1	1	1	0	1	0	0	1	0	0	3	0	0	0	0	2	1	0	1
158894	18 Jan 21	17:13:00	1	0	0	0	0	0	1	0	0	0	1	1	0	2	2	0	0	1	0	1	1	0	2	2	1	1	0	1	2	0	0	0	0	0	0	1	1	0	2
158895	18 Jan 21	17:14:00	1	0	0	0	0	0	1	0	0	1	0	2	0	1	2	0	0	1	0	1	1	0	0	0	0	0	0	1	0	0	1	0	1	0	0	1	1	0	0
158896	18 Jan 21	17:15:00	1	0	0	0	0	0	1	0	0	1	1	1	0	1	1	0	2	1	1	0	1	0	1	0	0	0	0	0	0	0	1	0	1	0	0	1	0	0	3
158897	18 Jan 21	17:16:00	1	0	0	0	0	0	1	0	0	1	1	1	0	1	1	2	1	1	0	1	1	1	1	0	0	0	0	0	0	0	2	0	0	0	0	1	0	0	0
158898	18 Jan 21	17:17:00	1	0	0	0	0	0	1	0	1	1	2	0	1	2	1	0	0	1	1	1	2	0	2	0	1	0	0	1	0	1	2	0	0	0	0	0	1	0	1
158899	18 Jan 21	17:18:00	1	0	0	0	0	0	1	0	1	0	0	1	1	0	2	0	1	1	1	1	0	2	1	1	1	0	0	1	0	0	1	0	1	0	0	0	0	0	4
158900	18 Jan 21	17:19:00	1	0	0	0	0	0	1	0	2	1	0	1	0	1	1	0	0	0	1	1	1	0	1	0	1	0	0	2	2	1	2	0	0	0	0	2	0	0	0
158901	18 Jan 21	17:20:00	1	0	0	0	0	0	1	0	1	1	0	0	0	1	1	3	1	1	0	2	2	0	2	2	0	0	0	0	0	0	0	1	1	0	0	1	1	0	0
158902	18 Jan 21	17:21:00	1	0	0	0	0	0	1	0	1	0	0	1	2	1	1	0	1	1	0	0	1	1	2	1	0	0	0	1	2	1	2	1	0	0	0	1	1	0	7
158903	18 Jan 21	17:22:00	1	0	0	0	0	0	1	0	1	2	0	1	1	1	0	1	1	1	1	3	2	0	0	0	1	0	0	1	1	0	0	1	1	0	0	2	2	0	0
158904	18 Jan 21	17:23:00	1	0	0	0	0	0	1	0	2	0	2	0	1	3	1	1	0	2	1	1	1	1	0	1	1	0	0	1	1	1	1	0	0	0	0	1	1	0	1
158905	18 Jan 21	17:24:00	1	0	0	0	0	0	1	0	1	2	0	1	1	1	1	1	1	1	0	1	1	0	1	1	0	1	0	1	0	1	2	1	0	0	0	1	1	0	1
158906	18 Jan 21	17:25:00	1	0	0	0	0	0	1	0	0	0	3	1	1	1	1	1	1	1	1	1	1	0	2	0	2	0	0	1	1	3	1	0	0	0	0	0	0	0	1
158907	18 Jan 21	17:26:00	1	0	0	0	0	0	1	0	0	1	1	1	1	1	1	2	0	2	1	0	2	0	1	1	1	1	0	1	0	1	1	0	0	0	0	1	1	0	0
158908	18 Jan 21	17:27:00	1	0	0	0	0	0	1	0	0	3	1	1	1	0	1	1	1	1	1	2	1	1	0	2	0	0	0	2	1	1	1	4	0	0	0	1	1	0	2
158909	18 Jan 21	17:28:00	1	0	0	0	0	0	1	0	0	1	3	1	2	1	1	0	0	4	0	1	2	0	0	0	1	0	0	1	0	0	0	0	1	0	0	1	0	0	0
158910	18 Jan 21	17:29:00	1	0	0	0	0	0	1	0	0	1	2	1	1	0	2	0	0	1	1	2	2	0	1	2	0	0	0	2	0	0	1	0	0	0	0	0	1	0	0
158911	18 Jan 21	17:30:00	1	0	0	0	0	0	1	0	0	0	0	1	0	1	1	2	1	0	0	1	1	1	2	0	0	1	0	2	1	2	1	2	1	0	0	1	1	0	1
158912	18 Jan 21	17:31:00	1	0	0	0	0	0	1	0	2	0	0	1	0	0	2	1	0	1	1	2	0	0	1	0	0	0	0	1	0	2	1	1	0	0	0	1	0	0	1
158913	18 Jan 21	17:32:00	1	0	0	0	0	0	1	0	0	0	1	0	0	1	1	0	0	2	1	0	3	1	1	0	0	0	0	2	2	0	1	0	0	0	0	0	1	0	1
158914	18 Jan 21	17:33:00	1	0	0	0	0	0	1	0	1	1	1	1	0	1	0	0	1	2	0	1	1	1	1	1	1	0	0	1	1	0	1	1	0	0	0	1	1	0	0
158915	18 Jan 21	17:34:00	1	0	0	0	0	0	1	0	2	0	1	2	1	0	2	1	0	1	0	1	3	2	1	1	1	1	0	2	1	0	1	1	1	0	0	0	1	0	0
158916	18 Jan 21	17:35:00	1	0	0	0	0	0	1	0	1	1	1	1	1	1	2	0	1	1	2	2	0	2	1	1	0	0	0	2	2	0	2	0	1	0	0	1	0	0	2
158917	18 Jan 21	17:36:00	1	0	0	0	0	0	1	0	1	1	0	0	1	1	1	1	0	1	0	0	2	0	1	1	0	0	0	1	3	0	1	1	0	0	0	2	0	0	1
158918	18 Jan 21	17:37:00	1	0	0	0	0	0	1	0	1	1	2	1	1	2	1	1	1	2	0	0	2	2	1	1	1	1	0	1	1	2	1	1	1	0	0	0	2	0	0
158919	18 Jan 21	17:38:00	1	0	0	0	0	0	1	0	1	1	0	0	1	0	2	0	1	1	1	2	2	0	2	1	1	1	0	2	1	1	1	0	0	0	0	0	1	0	1
158920	18 Jan 21	17:39:00	1	0	0	0	0	0	1	0	0	1	2	1	1	0	2	1	1	0	1	0	1	1	1	3	0	0	0	0	0	1	1	1	1	0	0	0	1	2	2
158921	18 Jan 21	17:40:00	1	0	0	0	0	0	1	0	1	1	1	2	1	1	0	1	1	2	0	1	2	1	1	0	1	0	0	2	1	0	2	0	1	0	0	1	1	1	1
158922	18 Jan 21	17:41:00	1	0	0	0	0	0	1	0	0	1	1	1	1	0	2	0	1	2	1	0	2	0	0	2	1	0	0	2	1	0	1	0	1	0	0	0	0	0	0
158923	18 Jan 21	17:42:00	1	0	0	0	0	0	1	0	1	0	1	0	1	2	1	2	0	1	1	1	2	0	2	2	1	0	0	2	1	1	0	0	0	0	0	0	2	1	1
158924	18 Jan 21	17:43:00	1	0	0	0	0	0	1	0	0	0	1	1	2	1	1	1	1	0	1	0	0	0	1	0	2	0	0	1	1	2	0	1	1	0	0	0	0	0	0
158925	18 Jan 21	17:44:00	1	0	0	0	0	0	1	0	0	0	1	1	1	1	2	2	0	1	1	2	3	1	2	1	0	0	0	0	1	1	1	1	1	0	1	0	0	3	1
158926	18 Jan 21	17:45:00	1	0	0	0	0	0	1	0	0	1	2	1	3	1	1	1	1	1	1	0	3	0	1	0	0	2	1	2	1	1	0	1	0	0	0	0	0	1	1
158927	18 Jan 21	17:46:00	1	0	0	0	0	0	1	0	1	1	1	0	0	1	1	1	0	1	1	1	0	1	1	1	0	0	0	0	0	1	1	0	2	0	0	1	0	2	1
158928	18 Jan 21	17:47:00	1	0	0	0	0	0	1	0	1	0	2	1	2	1	1	0	1	1	0	1	2	0	1	0	0	1	0	1	1	1	1	1	0	0	0	2	1	1	0
158929	18 Jan 21	17:48:00	1	0	0	0	0	0	1	0	2	1	1	1	2	0	1	2	0	2	1	1	1	0	1	0	1	1	0	2	0	0	1	0	0	0	2	0	1	1	2
158930	18 Jan 21	17:49:00	1	0	0	0	0	0	1	0	1	0	2	0	0	0	0	1	0	2	0	1	1	0	0	0	0	0	0	2	0	2	1	1	0	1	0	1	1	0	1
158931	18 Jan 21	17:50:00	1	0	0	0	0	0	1	0	2	1	1	2	1	1	2	3	0	2	1	0	1	0	2	1	0	2	0	0	0	0	1	0	1	0	0	2	1	1	0
158932	18 Jan 21	17:51:00	1	0	0	0	0	0	1	0	0	1	3	0	1	1	1	2	0	1	0	1	2	1	1	2	1	0	0	2	1	1	1	0	1	0	0	2	2	2	0
158933	18 Jan 21	17:52:00	1	0	0	0	0	0	1	0	0	1	0	1	1	1	1	2	1	1	0	1	0	0	1	2	0	1	0	1	1	2	2	1	1	0	1	0	0	2	1
158934	18 Jan 21	17:53:00	1	0	0	0	0	0	1	0	0	1	0	1	2	1	0	1	0	1	1	2	2	0	1	1	0	0	0	1	2	1	2	0	2	0	0	2	1	1	0
158935	18 Jan 21	17:54:00	1	0	0	0	0	0	1	0	0	2	2	1	1	2	0	0	0	1	0	0	0	0	2	0	0	0	0	2	1	0	2	0	1	1	0	2	0	2	0
158936	18 Jan 21	17:55:00	1	0	0	0	0	0	1	0	1	0	2	1	1	0	1	1	1	1	0	2	1	1	1	2	0	0	0	0	0	0	0	1	1	0	0	1	1	0	0
158937	18 Jan 21	17:56:00	1	0	0	0	0	0	1	0	2	1	0	0	1	1	2	1	1	2	1	1	2	0	1	2	0	2	0	1	1	2	0	0	0	1	0	2	0	0	0
158938	18 Jan 21	17:57:00	1	0	0	0	0	0	1	0	1	1	1	1	2	1	3	0	1	0	1	2	0	1	1	1	0	0	0	2	2	2	0	1	2	1	0	1	1	1	0
158939	18 Jan 21	17:58:00	1	0	0	0	0	0	1	0	0	1	1	2	0	1	0	1	0	1	1	1	1	1	1	0	1	0	0	1	2	1	0	1	2	1	0	0	1	0	0
158940	18 Jan 21	17:59:00	1	0	0	0	0	0	1	0	2	1	1	1	1	1	2	2	0	1	0	1	1	0	3	2	0	0	0	1	0	2	0	1	1	0	1	2	0	0	2
158941	18 Jan 21	18:00:00	1	0	0	0	0	0	1	0	0	1	2	0	2	1	0	1	1	1	1	2	2	0	1	1	0	0	0	0	0	1	1	1	1	1	0	1	0	0	1
158942	18 Jan 21	18:01:00	1	0	0	0	0	0	1	0	1	0	1	0	3	1	2	1	1	2	1	1	1	0	0	3	0	2	0	0	0	0	1	0	0	1	0	2	1	2	2
158943	18 Jan 21	18:02:00	1	0	0	0	0	0	1	0	1	1	1	1	1	1	1	2	1	1	1	1	1	1	2	1	0	1	0	3	0	2	0	1	1	0	0	2	2	0	1
158944	18 Jan 21	18:03:00	1	0	0	0	0	0	1	0	0	1	1	2	0	1	1	1	0	1	0	1	1	0	2	0	1	0	0	1	0	1	0	0	1	0	0	2	0	1	0
158945	18 Jan 21	18:04:00	1	0	0	0	0	0	1	0	0	0	0	0	0	1	1	3	1	2	0	0	2	0	1	0	0	0	0	2	1	0	0	0	1	1	0	0	0	0	0
158946	18 Jan 21	18:05:00	1	0	0	0	0	0	1	0	1	2	1	2	1	1	1	0	0	1	1	1	0	1	2	2	1	0	0	2	0	0	0	0	0	1	0	2	1	2	1
158947	18 Jan 21	18:06:00	1	0	0	0	0	0	1	0	1	0	2	0	1	1	4	1	1	2	0	1	1	0	2	0	0	0	0	0	0	0	0	0	1	0	0	2	2	2	0
158948	18 Jan 21	18:07:00	1	0	0	0	0	0	1	0	0	4	1	2	2	1	0	0	1	1	1	1	2	0	0	2	0	0	0	2	0	1	0	2	1	1	0	1	1	1	1
158949	18 Jan 21	18:08:00	1	0	0	0	0	0	1	0	1	1	2	0	2	1	1	1	0	1	2	0	2	0	2	1	2	0	0	1	1	0	0	1	1	1	0	1	2	1	2
158950	18 Jan 21	18:09:00	1	0	0	0	0	0	1	0	0	1	2	2	1	0	2	2	1	1	0	2	1	1	1	1	0	1	0	0	1	2	0	0	2	1	0	1	1	1	1
158951	18 Jan 21	18:10:00	1	0	0	0	0	0	1	0	3	2	2	0	1	2	2	0	0	1	1	0	1	1	0	2	1	1	0	4	1	1	0	0	1	0	0	1	1	0	2
158952	18 Jan 21	18:11:00	1	0	0	0	0	0	1	0	0	0	0	1	1	2	1	1	1	1	1	0	1	1	2	0	0	0	0	0	1	1	0	1	2	0	0	0	1	1	2
158953	18 Jan 21	18:12:00	1	0	0	0	0	0	1	0	0	1	1	1	1	1	1	0	0	2	1	2	1	0	1	2	1	0	0	0	1	1	1	0	0	0	0	1	1	0	0
158954	18 Jan 21	18:13:00	1	0	0	0	0	0	1	0	0	0	1	0	1	2	1	1	0	2	0	0	2	0	2	0	0	0	1	1	2	0	1	1	2	1	0	0	2	1	1
158955	18 Jan 21	18:14:00	1	0	0	0	0	0	1	0	1	1	2	1	1	1	2	1	1	1	2	1	2	1	1	1	1	0	0	1	0	0	0	0	0	1	1	2	1	0	0
158956	18 Jan 21	18:15:00	1	0	0	0	0	0	1	0	1	0	0	1	2	0	2	0	0	1	0	1	1	1	1	1	1	0	0	0	1	1	0	1	2	1	0	1	0	0	2
158957	18 Jan 21	18:16:00	1	0	0	0	0	0	1	0	1	2	2	1	1	2	1	2	1	1	2	1	1	1	2	2	0	0	0	2	0	1	0	0	2	0	0	2	0	0	1
158958	18 Jan 21	18:17:00	1	0	0	0	0	0	1	0	1	0	0	1	2	1	2	2	0	1	0	1	3	1	2	1	1	0	0	2	1	0	0	0	1	1	1	0	1	0	0
158959	18 Jan 21	18:18:00	1	0	0	0	0	0	1	0	1	2	1	0	1	1	1	0	0	1	0	1	0	0	1	1	0	0	0	1	1	0	0	1	0	0	1	2	1	0	0
158960	18 Jan 21	18:19:00	1	0	0	0	0	0	1	0	1	0	2	2	0	1	2	2	0	1	1	1	1	2	2	2	0	0	0	1	0	0	0	0	0	0	1	1	0	0	0
158961	18 Jan 21	18:20:00	1	0	0	0	0	0	1	0	0	2	1	1	0	1	4	2	0	2	1	0	1	0	2	0	1	0	0	0	1	1	0	0	1	1	0	1	0	0	1
158962	18 Jan 21	18:21:00	1	0	0	0	0	0	1	0	0	1	2	1	1	1	1	1	1	0	0	2	1	1	1	2	0	1	0	4	0	1	0	0	0	1	0	1	0	0	0
158963	18 Jan 21	18:22:00	1	0	0	0	0	0	1	0	1	1	0	1	1	1	2	0	1	1	1	0	2	0	1	2	1	0	0	4	1	0	0	1	2	1	0	0	0	0	0
158964	18 Jan 21	18:23:00	1	0	0	0	0	0	1	0	0	1	2	1	1	1	2	1	0	2	1	2	2	0	2	0	0	1	0	0	1	2	0	1	1	1	0	1	0	0	1
158965	18 Jan 21	18:24:00	1	0	0	0	0	0	1	0	1	0	1	1	1	1	1	2	0	1	1	1	2	2	2	1	1	0	0	2	0	0	0	0	0	0	0	1	0	0	0
158966	18 Jan 21	18:25:00	1	0	0	0	0	0	1	0	1	5	1	1	2	1	3	0	3	1	0	0	1	1	1	1	1	0	0	1	0	1	0	0	1	0	0	1	0	1	2
158967	18 Jan 21	18:26:00	1	0	0	0	0	0	1	0	1	0	2	2	0	1	2	2	0	0	1	1	1	0	1	0	1	0	0	1	0	1	0	2	1	0	0	2	0	2	1
158968	18 Jan 21	18:27:00	1	0	0	0	0	0	1	0	0	2	2	1	1	1	2	1	1	2	1	0	1	0	2	0	0	0	0	1	1	0	0	1	1	1	0	1	0	1	0
158969	18 Jan 21	18:28:00	1	0	0	0	0	0	1	0	0	0	2	1	1	1	2	2	0	2	1	1	1	1	1	1	1	1	0	1	1	1	0	0	2	2	0	2	0	1	0
158970	18 Jan 21	18:29:00	1	0	0	0	0	0	1	0	1	1	1	1	1	2	1	4	1	0	1	1	1	0	1	1	0	1	0	0	0	0	0	1	0	0	0	3	0	0	0
158971	18 Jan 21	18:30:00	1	0	0	0	0	0	1	0	1	0	1	2	2	0	2	1	0	1	1	0	2	1	2	1	1	1	0	2	0	1	0	0	1	1	1	4	0	1	0
158972	18 Jan 21	18:31:00	1	0	0	0	0	0	1	0	2	1	1	0	1	2	1	0	1	2	1	1	0	0	1	1	1	1	0	0	2	2	0	1	1	0	1	1	1	2	0
158973	18 Jan 21	18:32:00	1	0	0	0	0	0	1	0	0	1	2	1	1	1	0	2	1	1	1	1	1	0	1	1	1	1	0	1	1	0	0	0	1	1	0	1	0	1	0
158974	18 Jan 21	18:33:00	1	0	0	0	0	0	1	0	2	1	1	1	1	2	2	1	0	0	1	1	2	0	2	2	1	1	0	1	1	0	0	1	0	1	0	2	0	1	0
158975	18 Jan 21	18:34:00	1	0	0	0	0	0	1	0	0	1	3	2	1	1	1	1	0	1	1	0	3	0	0	2	2	0	0	2	1	1	1	1	0	2	1	1	1	1	0
158976	18 Jan 21	18:35:00	1	0	0	0	0	0	1	0	2	0	2	2	1	1	2	1	0	1	0	2	1	1	2	1	2	0	0	1	2	0	1	3	2	1	1	3	0	2	0
158977	18 Jan 21	18:36:00	1	0	0	0	0	0	1	0	1	1	1	1	2	1	2	1	1	1	2	1	1	0	0	1	2	0	0	0	2	0	3	1	0	1	0	1	0	0	0
158978	18 Jan 21	18:37:00	1	0	0	0	0	0	1	0	1	1	3	1	1	0	2	2	0	2	1	1	1	0	1	2	1	2	0	1	0	0	1	0	0	0	0	3	0	0	0
158979	18 Jan 21	18:38:00	1	0	0	0	0	0	1	0	0	1	1	1	2	1	2	0	1	1	0	1	1	0	3	2	0	0	0	0	1	0	0	0	2	1	0	2	0	1	0
158980	18 Jan 21	18:39:00	1	0	0	0	0	0	1	0	2	0	1	2	1	2	2	0	0	1	0	2	2	2	2	1	0	0	0	1	3	0	1	0	2	1	0	1	0	1	0
158981	18 Jan 21	18:40:00	1	0	0	0	0	0	1	0	0	1	2	1	4	0	4	3	1	1	1	1	1	1	2	2	1	0	0	0	0	0	1	0	1	1	1	0	0	1	0
158982	18 Jan 21	18:41:00	1	0	0	0	0	0	1	0	1	1	1	2	1	2	1	5	0	1	0	2	1	0	2	2	0	1	0	0	1	0	0	0	0	1	2	1	0	1	0
158983	18 Jan 21	18:42:00	1	0	0	0	0	0	1	0	1	1	1	1	2	1	1	3	1	2	1	0	2	1	0	0	1	1	0	2	0	0	3	0	1	1	0	3	0	0	0
158984	18 Jan 21	18:43:00	1	0	0	0	0	0	1	0	1	2	1	1	1	2	1	1	1	0	0	2	1	1	1	2	0	0	0	1	1	0	1	1	3	1	2	3	1	0	0
158985	18 Jan 21	18:44:00	1	0	0	0	0	0	1	0	0	1	1	1	2	1	2	3	0	1	1	1	1	1	1	1	0	1	0	0	1	0	2	1	0	0	2	1	0	0	0
158986	18 Jan 21	18:45:00	1	0	0	0	0	0	1	0	1	3	2	2	2	2	3	2	1	1	0	1	2	0	2	0	1	1	0	0	1	0	1	0	1	0	0	2	0	0	0
158987	18 Jan 21	18:46:00	1	0	0	0	0	0	1	0	2	0	2	0	1	2	2	0	0	1	0	2	1	1	2	0	0	0	0	1	0	0	2	2	0	0	2	0	0	1	0
158988	18 Jan 21	18:47:00	1	0	0	0	0	0	1	0	1	2	0	1	2	0	2	3	1	2	1	0	0	0	0	2	1	1	1	2	1	0	2	2	0	0	0	1	0	2	0
158989	18 Jan 21	18:48:00	1	0	0	0	0	0	1	0	1	1	2	1	2	1	0	1	0	1	2	2	2	1	2	0	1	1	0	0	2	0	1	0	1	0	1	0	0	2	0
158990	18 Jan 21	18:49:00	1	0	0	0	0	0	1	0	1	1	1	1	1	1	2	2	0	1	1	2	0	1	1	1	1	0	0	2	2	0	0	2	3	0	1	2	0	1	0
158991	18 Jan 21	18:50:00	1	0	0	0	0	0	1	0	1	2	2	0	3	1	2	1	1	1	0	1	1	0	1	0	0	0	0	1	0	0	0	0	1	1	0	0	0	0	0
158992	18 Jan 21	18:51:00	1	0	0	0	0	0	1	0	1	1	1	1	3	2	2	2	0	2	2	1	1	1	0	0	1	2	0	1	1	0	1	0	1	1	0	1	0	1	0
158993	18 Jan 21	18:52:00	1	0	0	0	0	0	1	0	2	0	1	2	1	1	2	1	1	0	4	1	1	0	2	1	1	2	0	0	1	0	1	1	1	0	1	1	0	1	0
158994	18 Jan 21	18:53:00	1	0	0	0	0	0	1	0	0	1	3	0	1	1	1	0	1	1	1	2	2	0	2	1	0	0	0	1	1	0	1	1	0	1	0	0	1	0	0
158995	18 Jan 21	18:54:00	1	0	0	0	0	0	1	0	2	1	2	1	1	2	2	2	0	2	1	1	3	1	2	0	1	0	0	1	0	0	2	0	1	0	0	0	0	0	0
158996	18 Jan 21	18:55:00	1	0	0	0	0	0	1	0	0	1	1	1	1	2	2	2	0	1	0	1	1	0	2	1	0	0	0	2	0	0	1	1	1	1	1	0	0	0	0
158997	18 Jan 21	18:56:00	1	0	0	0	0	0	1	0	1	2	1	1	2	0	2	0	1	2	2	1	1	1	2	0	0	0	0	2	1	0	1	0	2	1	0	0	0	1	0
158998	18 Jan 21	18:57:00	1	0	0	0	0	0	1	0	1	1	1	1	2	1	1	1	0	0	0	1	1	1	1	0	1	0	1	1	1	0	2	0	1	0	1	2	0	0	0
158999	18 Jan 21	18:58:00	1	0	0	0	0	0	1	0	0	4	3	1	0	2	1	2	1	2	1	2	2	0	2	0	1	0	0	4	0	0	1	0	1	2	0	1	0	2	0
159000	18 Jan 21	18:59:00	1	0	0	0	0	0	1	0	1	1	1	0	1	0	1	2	0	0	1	2	2	1	1	0	2	0	0	0	3	0	1	0	1	0	0	1	0	0	0
159001	18 Jan 21	19:00:00	1	0	0	0	0	0	1	0	2	2	2	0	2	2	1	1	0	2	2	2	1	1	2	0	1	0	0	3	1	0	1	1	2	0	2	2	1	4	0
159002	18 Jan 21	19:01:00	1	0	0	0	0	0	1	0	1	0	1	0	0	0	1	1	1	1	1	1	2	0	2	0	1	0	2	2	3	0	2	1	1	1	1	3	1	0	0
159003	18 Jan 21	19:02:00	1	0	0	0	0	0	1	0	0	3	2	1	0	1	2	1	1	1	1	2	1	0	1	0	2	0	1	0	0	0	2	0	2	1	1	1	0	0	0
159004	18 Jan 21	19:03:00	1	0	0	0	0	0	1	0	0	1	0	1	1	0	2	1	1	1	1	1	2	1	1	0	0	0	0	1	1	0	0	1	1	1	0	0	1	0	1
159005	18 Jan 21	19:04:00	1	0	0	0	0	0	1	0	0	1	3	1	1	1	1	0	0	1	0	1	1	1	0	0	1	0	0	3	0	0	1	1	1	0	1	1	0	0	0
159006	18 Jan 21	19:05:00	1	0	0	0	0	0	1	0	1	1	2	1	1	1	2	1	0	1	1	1	2	1	1	0	1	0	0	1	2	1	2	0	0	1	1	1	0	0	2
159007	18 Jan 21	19:06:00	1	0	0	0	0	0	1	0	0	1	1	1	2	1	1	2	0	2	2	2	3	0	1	0	2	2	1	1	2	1	3	0	2	0	1	1	1	0	0
159008	18 Jan 21	19:07:00	1	0	0	0	0	0	1	0	1	1	0	0	1	0	1	2	1	1	1	0	2	1	0	0	0	0	1	2	1	2	0	0	1	2	0	2	1	0	1
159009	18 Jan 21	19:08:00	1	0	0	0	0	0	1	0	1	2	2	1	2	1	2	2	1	1	0	0	2	1	1	0	1	2	1	0	0	0	1	0	1	1	1	1	0	2	0
159010	18 Jan 21	19:09:00	1	0	0	0	0	0	1	0	1	1	0	1	0	1	1	0	1	1	1	0	2	2	1	0	1	0	0	0	2	0	1	0	2	1	1	0	0	0	0
159011	18 Jan 21	19:10:00	1	0	0	0	0	0	1	0	1	1	1	1	0	2	2	1	0	1	2	0	2	0	0	0	0	2	1	1	1	0	0	0	0	1	0	2	0	0	1
159012	18 Jan 21	19:11:00	1	0	0	0	0	0	1	0	1	1	2	1	1	1	1	2	2	1	1	0	2	0	2	0	1	0	1	0	0	1	1	1	1	0	0	2	0	1	0
159013	18 Jan 21	19:12:00	1	0	0	0	0	0	1	0	1	2	1	1	1	1	2	1	0	2	1	0	2	0	2	0	1	1	2	0	2	1	0	1	2	2	0	2	0	0	1
159014	18 Jan 21	19:13:00	1	0	0	0	0	0	1	0	1	0	1	0	0	1	1	1	0	1	1	0	2	0	2	2	0	1	0	1	1	1	1	2	1	0	1	1	0	1	2
159015	18 Jan 21	19:14:00	1	0	0	0	0	0	1	0	1	2	1	1	1	1	3	2	1	1	1	0	1	0	2	1	1	1	1	2	0	2	4	0	0	1	0	1	0	2	1
159016	18 Jan 21	19:15:00	1	0	0	0	0	0	1	0	1	1	2	1	2	2	1	2	1	2	0	0	2	1	1	2	2	1	0	2	2	1	2	0	1	0	0	0	0	0	0
159017	18 Jan 21	19:16:00	1	0	0	0	0	0	1	0	0	3	2	1	2	1	2	1	0	1	1	0	1	0	2	0	1	0	1	4	1	1	0	0	1	0	0	2	0	0	1
159018	18 Jan 21	19:17:00	1	0	0	0	0	0	1	0	0	1	3	1	2	1	2	2	1	1	1	0	1	0	3	1	0	0	1	2	1	0	2	1	2	0	1	1	1	0	0
159019	18 Jan 21	19:18:00	1	0	0	0	0	0	1	0	2	1	1	1	1	1	0	2	0	1	1	0	3	1	0	1	0	1	1	1	0	2	3	1	1	2	2	1	0	0	0
159020	18 Jan 21	19:19:00	1	0	0	0	0	0	1	0	1	1	2	2	1	2	2	2	0	1	1	0	0	0	1	1	2	0	0	2	1	1	1	0	2	1	0	1	0	0	0
159021	18 Jan 21	19:20:00	1	0	0	0	0	0	1	0	0	2	2	0	2	1	1	2	1	1	1	0	1	0	1	0	1	0	1	2	0	0	1	0	1	1	1	1	1	1	0
159022	18 Jan 21	19:21:00	1	0	0	0	0	0	1	0	1	0	1	1	1	2	3	2	0	1	1	0	1	1	0	3	1	0	1	1	3	0	2	0	1	0	0	1	0	1	0
159023	18 Jan 21	19:22:00	1	0	0	0	0	0	1	0	0	2	1	2	1	0	1	2	0	1	0	0	0	0	2	0	2	0	0	2	0	1	1	2	1	2	1	0	2	1	0
159024	18 Jan 21	19:23:00	1	0	0	0	0	0	1	0	0	0	2	1	1	1	2	0	1	1	1	0	2	1	0	1	0	0	1	2	2	1	1	0	1	2	0	1	0	1	2
159025	18 Jan 21	19:24:00	1	0	0	0	0	0	1	0	2	1	2	2	1	1	0	2	0	1	2	0	2	0	1	1	1	0	1	1	1	0	2	0	1	0	1	1	1	2	1
159026	18 Jan 21	19:25:00	1	0	0	0	0	0	1	0	2	1	2	0	1	0	2	3	0	1	1	0	1	0	0	1	1	0	1	0	0	2	2	0	2	0	1	2	0	0	2
159027	18 Jan 21	19:26:00	1	0	0	0	0	0	1	0	0	2	1	1	1	1	3	1	1	2	0	0	1	0	1	2	0	0	1	0	1	0	0	1	1	0	0	2	0	0	0
159028	18 Jan 21	19:27:00	1	0	0	0	0	0	1	0	1	2	3	1	2	1	1	3	0	1	1	0	1	1	2	1	1	0	0	1	1	1	2	1	2	0	2	2	1	0	0
159029	18 Jan 21	19:28:00	1	0	0	0	0	0	1	0	1	1	0	1	1	1	2	1	0	2	1	0	1	2	0	0	1	0	1	0	0	1	2	0	0	1	1	0	0	2	5
159030	18 Jan 21	19:29:00	1	0	0	0	0	0	1	0	1	1	2	1	2	2	0	2	1	1	1	0	1	0	2	1	0	0	1	1	0	1	2	0	1	1	1	1	1	0	0
159031	18 Jan 21	19:30:00	1	0	0	0	0	0	1	0	1	2	2	1	1	1	5	1	0	1	0	0	2	1	1	1	0	0	1	2	0	0	1	0	0	1	0	1	0	1	0
159032	18 Jan 21	19:31:00	1	0	0	0	0	0	1	0	1	0	2	1	0	0	2	0	2	0	1	0	1	0	1	0	0	0	0	1	0	2	0	0	0	1	2	1	0	0	1
159033	18 Jan 21	19:32:00	1	0	0	0	0	0	1	0	1	2	1	1	1	2	1	1	0	1	1	0	2	0	0	2	1	0	2	1	0	1	1	0	0	0	0	2	1	2	1
159034	18 Jan 21	19:33:00	1	0	0	0	0	0	1	0	1	1	3	2	1	2	1	3	0	2	1	0	3	1	2	2	1	0	1	2	1	1	1	0	0	1	2	1	1	0	0
159035	18 Jan 21	19:34:00	1	0	0	0	0	0	1	0	1	1	3	1	2	1	1	0	1	1	1	0	2	0	2	0	2	0	1	2	1	0	1	0	0	1	0	2	1	1	1
159036	18 Jan 21	19:35:00	1	0	0	0	0	0	1	0	0	2	1	2	3	2	2	1	1	2	0	0	2	1	2	1	0	0	1	3	2	2	0	1	0	0	1	1	0	0	0
159037	18 Jan 21	19:36:00	1	0	0	0	0	0	1	0	1	0	1	1	1	1	1	1	0	1	0	0	1	0	2	0	1	0	1	2	0	1	1	0	0	2	0	2	0	1	1
159038	18 Jan 21	19:37:00	1	0	0	0	0	0	1	0	1	2	3	1	2	3	2	1	2	2	1	0	2	0	2	1	0	0	0	2	2	1	1	1	0	2	1	1	0	0	0
159039	18 Jan 21	19:38:00	1	0	0	0	0	0	1	0	1	0	1	1	1	0	1	1	0	1	1	0	2	2	2	1	2	0	0	3	0	0	0	0	1	0	0	2	0	2	0
159040	18 Jan 21	19:39:00	1	0	0	0	0	0	1	0	0	2	3	1	1	0	1	3	0	1	1	0	2	3	0	0	1	0	1	1	1	1	1	1	0	1	2	1	1	2	0
159041	18 Jan 21	19:40:00	1	0	0	0	0	0	1	0	1	1	1	1	1	2	2	2	0	2	1	0	2	1	2	1	0	0	1	1	1	1	2	0	1	0	0	1	0	2	2
159042	18 Jan 21	19:41:00	1	0	0	0	0	0	1	0	2	1	2	1	2	0	1	1	1	2	1	1	1	1	1	0	1	0	0	2	1	0	1	1	1	1	0	1	1	1	0
159043	18 Jan 21	19:42:00	1	0	0	0	0	0	1	0	1	2	1	1	1	1	1	1	0	1	2	0	2	0	1	1	1	0	1	1	2	0	0	0	1	1	2	0	0	2	1
159044	18 Jan 21	19:43:00	1	0	0	0	0	0	1	0	1	1	3	1	1	1	1	4	0	1	0	1	2	0	2	2	0	0	1	2	1	0	1	0	1	1	1	0	0	1	0
159045	18 Jan 21	19:44:00	1	0	0	0	0	0	1	0	1	1	2	1	4	1	1	2	0	1	1	0	0	0	1	2	2	0	1	2	0	0	2	1	0	0	0	1	1	2	1
159046	18 Jan 21	19:45:00	1	0	0	0	0	0	1	0	2	2	1	1	1	1	1	1	1	1	0	0	1	0	1	0	2	0	1	2	0	0	1	1	1	1	0	2	1	1	0
159047	18 Jan 21	19:46:00	1	0	0	0	0	0	1	0	1	2	3	1	1	2	1	2	0	1	0	0	0	0	0	2	1	0	1	2	0	0	1	1	1	3	1	1	1	3	1
159048	18 Jan 21	19:47:00	1	0	0	0	0	0	1	0	1	2	2	2	1	1	2	1	1	1	1	0	2	0	2	1	1	0	1	2	0	0	1	0	1	0	1	2	0	1	1
159049	18 Jan 21	19:48:00	1	0	0	0	0	0	1	0	1	1	1	1	1	2	1	2	0	3	1	0	1	1	2	1	1	0	0	1	0	1	2	1	1	0	0	3	0	1	0
159050	18 Jan 21	19:49:00	1	0	0	0	0	0	1	0	1	1	2	1	1	1	0	1	1	1	1	0	4	0	0	0	1	0	1	0	0	0	2	0	0	1	0	2	1	0	0
159051	18 Jan 21	19:50:00	1	0	0	0	0	0	1	0	1	1	2	2	1	1	3	2	1	0	0	0	1	0	0	1	1	0	1	2	0	1	1	0	1	0	1	1	0	1	0
159052	18 Jan 21	19:51:00	1	0	0	0	0	0	1	0	1	0	2	1	2	0	2	1	0	2	2	0	2	1	2	0	2	0	0	3	0	1	1	0	2	1	2	2	0	1	0
159053	18 Jan 21	19:52:00	1	0	0	0	0	0	1	0	1	1	2	0	2	1	2	1	0	1	1	0	1	0	1	3	1	1	2	2	0	0	1	0	0	2	1	1	1	2	0
159054	18 Jan 21	19:53:00	1	0	0	0	0	0	1	0	3	1	2	2	0	0	0	2	1	2	1	0	2	1	0	0	2	0	0	1	0	1	1	1	1	1	1	0	1	1	1
159055	18 Jan 21	19:54:00	1	0	0	0	0	0	1	0	3	1	1	0	0	1	2	1	1	1	1	0	1	1	1	3	0	1	2	2	0	1	0	1	1	2	0	0	1	1	1
159056	18 Jan 21	19:55:00	1	0	0	0	0	0	1	0	1	1	2	2	0	0	5	1	0	1	1	0	0	0	1	1	1	0	1	3	0	0	1	0	1	0	0	3	1	1	1
159057	18 Jan 21	19:56:00	1	0	0	0	0	0	1	0	2	0	1	1	0	1	1	3	1	1	1	0	1	0	1	0	1	0	1	2	0	1	1	0	1	1	0	1	1	1	1
159058	18 Jan 21	19:57:00	1	0	0	0	0	0	1	0	3	2	2	2	4	0	2	1	0	2	2	0	1	3	2	1	2	0	1	1	0	0	1	0	0	0	1	1	1	0	0
159059	18 Jan 21	19:58:00	1	0	0	0	0	0	1	0	0	1	2	1	2	0	2	2	0	1	0	0	1	0	1	0	0	0	0	3	0	2	1	0	2	1	1	2	1	0	3
159060	18 Jan 21	19:59:00	1	0	0	0	0	0	1	0	1	1	2	1	3	0	2	1	1	1	2	1	3	1	4	2	1	0	2	1	1	2	1	1	1	0	1	2	3	1	2
159061	18 Jan 21	20:00:00	1	0	0	0	0	0	0	0	2	2	3	2	2	1	3	7	3	3	6	3	6	4	5	2	1	2	2	6	3	2	2	1	2	3	4	2	1	1	3
159062	18 Jan 21	20:01:00	1	0	0	0	0	0	0	0	5	4	5	4	2	2	6	4	3	4	6	3	3	2	1	3	3	2	1	7	0	5	3	3	5	3	3	4	4	5	5
159063	18 Jan 21	20:02:00	1	0	0	0	0	0	0	0	2	3	6	4	3	1	3	5	4	5	3	4	4	2	3	3	1	1	4	7	4	2	2	3	1	4	3	6	2	4	2
159064	18 Jan 21	20:03:00	1	0	0	0	0	0	0	0	3	5	5	3	4	2	4	3	3	4	3	3	5	0	3	2	2	4	2	2	2	3	2	2	5	3	2	3	4	3	4
159065	18 Jan 21	20:04:00	1	0	0	0	0	0	0	0	4	2	4	3	3	2	3	3	2	5	4	4	3	0	4	4	2	3	3	6	2	4	2	2	4	4	3	5	2	3	2
159066	18 Jan 21	20:05:00	1	0	0	0	0	0	0	0	3	4	4	2	4	1	2	1	4	3	2	2	7	4	4	2	0	2	3	4	3	4	4	2	1	2	0	2	4	5	2
159067	18 Jan 21	20:06:00	1	0	0	0	0	0	0	0	1	3	6	2	1	3	5	5	4	3	3	3	4	2	1	2	4	4	2	4	2	2	1	2	7	3	5	3	3	0	0
159068	18 Jan 21	20:07:00	1	0	0	0	0	0	0	0	1	2	4	2	3	2	3	2	2	4	3	4	3	2	1	3	2	3	2	4	0	2	1	2	1	2	1	4	4	3	3
159069	18 Jan 21	20:08:00	1	0	0	0	0	0	0	0	3	4	4	4	2	2	4	2	4	4	1	4	3	1	3	3	3	0	1	5	4	3	3	2	4	9	3	4	3	3	3
159070	18 Jan 21	20:09:00	1	0	0	0	0	0	0	0	1	2	4	3	5	1	2	4	3	0	4	3	5	2	2	2	2	1	1	6	2	4	0	0	1	2	1	5	2	1	7
159071	18 Jan 21	20:10:00	1	0	0	0	0	0	0	0	1	5	4	6	6	1	2	4	3	3	1	5	2	0	1	2	1	3	2	8	2	4	4	6	4	2	2	4	3	8	3
159072	18 Jan 21	20:11:00	1	0	0	0	0	0	0	0	7	2	3	4	3	2	2	4	3	3	3	5	4	2	2	4	1	0	4	9	2	6	2	2	5	2	4	2	3	4	2
159073	18 Jan 21	20:12:00	1	0	0	0	0	0	0	0	1	8	4	4	4	3	2	4	2	2	4	2	4	4	3	3	6	1	4	4	0	2	0	5	3	2	0	3	2	5	0
159074	18 Jan 21	20:13:00	1	0	0	0	0	0	0	0	2	4	3	1	4	4	1	3	4	4	2	3	2	1	0	2	1	1	2	0	2	3	1	2	1	1	3	2	2	3	2
159075	18 Jan 21	20:14:00	1	0	0	0	0	0	0	0	0	3	3	3	5	3	3	2	2	2	5	2	2	2	2	2	0	2	4	4	1	2	2	2	3	2	1	1	3	0	3
159076	18 Jan 21	20:15:00	1	0	0	0	0	0	0	0	5	3	2	1	2	1	2	3	3	0	2	6	2	3	2	2	0	2	2	4	1	4	1	4	5	3	4	3	3	4	2
159077	18 Jan 21	20:16:00	1	0	0	0	0	0	0	0	3	1	3	5	3	1	3	5	3	4	0	6	4	1	3	3	0	0	1	4	1	1	3	0	3	2	2	3	4	1	2
159078	18 Jan 21	20:17:00	1	0	0	0	0	0	0	0	3	1	5	3	3	2	3	2	4	3	3	1	3	1	1	2	0	0	4	2	2	2	2	0	3	2	2	3	3	3	2
159079	18 Jan 21	20:18:00	1	0	0	0	0	0	0	0	1	3	5	3	3	2	3	3	3	2	3	3	1	2	2	3	0	0	0	2	2	3	2	0	2	2	4	1	3	2	1
159080	18 Jan 21	20:19:00	1	0	0	0	0	0	0	0	2	2	3	2	4	2	6	2	2	3	1	4	3	3	2	2	0	0	3	5	1	4	3	1	0	0	4	4	5	2	4
159081	18 Jan 21	20:20:00	1	0	0	0	0	0	0	0	0	2	5	2	4	2	1	1	2	4	3	6	3	7	0	2	1	0	1	2	0	4	6	1	3	0	1	1	2	4	2
159082	18 Jan 21	20:21:00	1	0	0	0	0	0	0	0	2	1	2	3	2	2	2	2	2	2	1	4	4	1	1	4	1	0	3	5	0	2	4	1	2	1	2	5	1	0	0
159083	18 Jan 21	20:22:00	1	0	0	0	0	0	0	0	2	2	4	2	3	1	3	1	2	5	1	5	2	2	2	2	0	0	2	3	1	1	2	1	1	1	4	4	2	3	2
159084	18 Jan 21	20:23:00	1	0	0	0	0	0	0	0	4	2	3	2	4	3	1	2	2	3	1	4	3	3	1	2	2	0	2	3	1	4	2	0	3	0	3	5	2	2	1
159085	18 Jan 21	20:24:00	1	0	0	0	0	0	0	0	0	5	2	2	4	3	2	4	2	4	3	4	1	1	1	3	3	0	4	3	1	4	1	0	2	1	1	1	4	3	2
159086	18 Jan 21	20:25:00	1	0	0	0	0	0	0	0	3	2	3	1	2	3	2	1	2	3	1	3	3	0	2	2	4	0	2	3	1	1	3	1	2	1	3	1	2	3	1
159087	18 Jan 21	20:26:00	1	0	0	0	0	0	0	0	4	2	4	3	2	2	3	3	4	5	1	4	1	0	0	3	1	0	3	5	1	2	4	0	2	0	1	3	4	2	1
159088	18 Jan 21	20:27:00	1	0	0	0	0	0	0	0	1	2	2	2	2	2	2	3	4	3	2	3	2	0	2	2	0	0	1	4	1	1	1	1	1	0	1	2	2	1	5
159089	18 Jan 21	20:28:00	1	0	0	0	0	0	0	0	2	3	4	2	3	2	3	1	2	3	2	2	1	1	1	8	0	3	1	3	2	2	1	2	2	0	1	2	1	4	2
159090	18 Jan 21	20:29:00	1	0	0	0	0	0	0	0	1	2	3	1	3	7	2	3	1	2	3	2	1	2	1	1	0	1	3	3	2	2	3	0	1	0	3	1	3	1	0
159091	18 Jan 21	20:30:00	1	0	0	0	0	0	0	0	2	3	3	1	2	3	1	2	1	3	2	3	1	1	1	2	0	0	2	4	1	0	1	0	1	0	1	2	3	2	3
159092	18 Jan 21	20:31:00	1	0	0	0	0	0	0	0	4	2	5	1	3	2	2	2	3	5	3	2	2	2	3	3	0	0	1	2	0	2	1	0	2	0	1	1	3	2	2
159093	18 Jan 21	20:32:00	1	0	0	0	0	0	0	0	3	3	2	3	1	2	2	2	2	3	2	1	3	0	1	3	1	3	1	3	0	4	2	0	2	0	3	2	2	2	0
159094	18 Jan 21	20:33:00	1	0	0	0	0	0	0	0	0	0	4	1	2	2	2	2	3	4	1	4	2	0	1	1	1	1	2	3	1	3	0	0	1	0	3	1	2	1	0
159095	18 Jan 21	20:34:00	1	0	0	0	0	0	0	0	2	2	3	1	2	1	3	1	0	3	4	2	1	1	0	3	1	0	1	4	2	3	0	0	3	0	0	4	1	2	2
159096	18 Jan 21	20:35:00	1	0	0	0	0	0	0	0	4	2	2	3	1	2	2	2	3	2	3	2	1	1	1	2	0	0	2	1	0	1	1	1	1	0	0	1	2	3	0
159097	18 Jan 21	20:36:00	1	0	0	0	0	0	0	0	1	4	4	1	2	2	3	1	1	3	2	2	1	0	3	2	1	0	2	3	1	3	2	0	0	1	0	1	1	3	1
159098	18 Jan 21	20:37:00	1	0	0	0	0	0	0	0	1	1	2	1	2	2	2	1	1	2	1	1	2	5	0	5	0	3	1	4	1	1	1	1	1	2	0	2	2	4	1
159099	18 Jan 21	20:38:00	1	0	0	0	0	0	0	0	0	2	2	2	4	2	2	0	2	2	2	5	1	2	2	0	0	4	3	4	1	3	1	1	2	1	0	1	6	3	0
159100	18 Jan 21	20:39:00	1	0	0	0	0	0	0	0	3	1	4	2	2	0	1	2	2	3	1	1	0	0	0	2	0	1	1	2	0	0	1	1	2	0	4	0	3	2	0
159101	18 Jan 21	20:40:00	1	0	0	0	0	0	0	0	1	5	2	1	1	2	2	2	2	2	2	3	0	0	0	2	1	0	0	6	0	0	1	0	1	0	2	0	5	2	0
159102	18 Jan 21	20:41:00	1	0	0	0	0	0	0	0	1	4	3	4	3	2	4	0	2	3	1	3	0	4	0	0	2	0	2	3	0	0	1	0	1	0	0	1	2	2	0
159103	18 Jan 21	20:42:00	1	0	0	0	0	0	0	0	1	4	5	1	2	3	1	3	1	2	2	2	2	0	0	2	0	0	1	1	1	0	2	0	1	0	3	2	2	2	0
159104	18 Jan 21	20:43:00	1	0	0	0	0	0	0	0	0	2	3	2	4	5	1	0	2	4	1	1	0	0	0	3	3	7	1	3	0	0	0	0	1	0	1	2	2	2	0
159105	18 Jan 21	20:44:00	1	0	0	0	0	0	0	0	1	2	4	1	2	2	3	0	2	3	3	2	1	0	0	3	3	0	1	2	1	0	2	0	1	0	2	1	2	1	0
159106	18 Jan 21	20:45:00	1	0	0	0	0	0	0	0	2	2	3	1	3	1	0	0	2	2	2	3	0	2	0	3	0	0	1	6	0	0	1	0	2	0	1	0	2	1	0
159107	18 Jan 21	20:46:00	1	0	0	0	0	0	0	0	6	1	3	0	4	0	0	0	3	1	2	1	1	0	0	4	0	0	2	5	2	0	0	0	1	0	3	2	3	0	2
159108	18 Jan 21	20:47:00	1	0	0	0	0	0	0	0	0	0	3	0	1	0	1	0	2	3	2	5	0	0	0	0	4	1	1	1	0	0	0	0	1	0	1	1	1	0	0
159109	18 Jan 21	20:48:00	1	0	0	0	0	0	0	0	1	3	3	0	2	0	0	0	2	3	1	1	0	2	0	3	0	1	2	1	0	0	0	0	1	0	2	1	1	1	0
159110	18 Jan 21	20:49:00	1	0	0	0	0	0	0	0	1	2	4	0	3	2	1	0	3	1	0	3	0	2	0	1	1	0	1	4	1	0	0	0	1	0	1	0	2	2	0
159111	18 Jan 21	20:50:00	1	0	0	0	0	0	0	0	1	2	3	0	4	0	0	0	0	2	1	3	0	1	0	2	2	0	2	1	0	0	0	0	1	0	0	0	0	2	0
159112	18 Jan 21	20:51:00	1	0	0	0	0	0	0	0	2	1	3	0	4	2	4	0	3	1	1	3	0	0	0	1	1	0	3	2	2	0	0	0	1	0	2	0	2	0	0
159113	18 Jan 21	20:52:00	1	0	0	0	0	0	0	0	0	4	5	0	2	1	0	0	2	2	5	2	0	0	0	3	0	0	1	4	0	0	0	0	1	0	0	0	2	2	0
159114	18 Jan 21	20:53:00	1	0	0	0	0	0	0	0	0	1	2	0	4	0	1	0	1	2	3	4	1	0	0	0	0	0	2	3	0	0	0	0	1	0	2	0	1	1	0
159115	18 Jan 21	20:54:00	1	0	0	0	0	0	0	0	2	1	2	0	3	0	0	0	2	2	2	1	0	0	0	2	0	1	0	3	0	0	0	0	4	0	5	0	1	2	0
159116	18 Jan 21	20:55:00	1	0	0	0	0	0	0	0	0	1	2	0	5	0	2	0	3	2	2	3	0	0	0	3	0	1	0	1	0	0	0	0	1	0	2	0	0	2	0
159117	18 Jan 21	20:56:00	1	0	0	0	0	0	0	0	2	3	1	1	4	2	2	0	2	2	0	1	1	0	0	3	0	0	1	3	0	0	0	0	2	0	0	0	3	3	0
159118	18 Jan 21	20:57:00	1	0	0	0	0	0	0	0	1	1	2	3	2	1	0	0	1	2	0	4	0	0	0	0	0	2	2	1	0	0	0	0	0	0	1	0	2	1	0
159119	18 Jan 21	20:58:00	1	0	0	0	0	0	0	0	9	1	3	2	3	0	1	0	1	2	2	4	0	0	0	0	0	0	1	6	0	0	0	0	4	0	1	0	1	2	0
159120	18 Jan 21	20:59:00	1	0	0	0	0	0	0	0	3	1	2	2	4	0	1	0	0	1	2	1	0	0	0	2	0	1	2	2	1	0	0	0	0	0	2	0	2	1	0
159121	18 Jan 21	21:00:00	1	0	0	0	0	0	0	0	2	0	3	2	2	0	1	0	1	3	0	4	0	0	0	0	0	2	1	4	0	0	0	0	2	0	1	0	1	2	0
159122	18 Jan 21	21:01:00	1	0	0	0	0	0	0	0	1	1	1	2	3	1	0	0	1	1	1	3	0	0	0	1	0	0	0	0	0	0	0	0	1	0	0	0	1	2	0
159123	18 Jan 21	21:02:00	1	0	0	0	0	0	0	0	0	1	2	1	3	0	0	0	0	1	0	2	0	0	0	1	0	0	1	4	1	0	0	0	1	0	2	0	0	1	0
159124	18 Jan 21	21:03:00	1	0	0	0	0	0	0	0	1	0	1	0	2	0	1	0	0	2	0	2	0	0	0	1	0	0	0	3	0	0	0	0	0	0	1	0	0	6	0
159125	18 Jan 21	21:04:00	1	0	0	0	0	0	0	0	2	0	2	3	3	0	1	0	0	2	0	2	0	0	0	1	0	0	2	4	0	0	0	0	2	0	1	0	0	3	0
159126	18 Jan 21	21:05:00	1	0	0	0	0	0	0	0	0	2	4	1	3	0	3	0	0	2	2	2	0	0	0	1	0	1	1	2	1	0	0	0	2	0	1	0	4	2	0
159127	18 Jan 21	21:06:00	1	0	0	0	0	0	0	0	0	1	1	0	3	2	0	0	2	3	2	2	0	0	0	1	0	0	0	1	0	0	0	0	1	0	0	0	1	0	0
159128	18 Jan 21	21:07:00	1	0	0	0	0	0	0	0	1	1	3	3	2	1	0	0	0	3	1	4	0	0	0	2	0	0	2	0	2	0	0	0	4	0	1	0	2	0	0
159129	18 Jan 21	21:08:00	1	0	0	0	0	0	0	0	0	1	3	0	3	0	0	0	0	3	0	3	0	0	0	1	0	0	1	1	1	0	0	0	3	0	2	0	0	1	0
159130	18 Jan 21	21:09:00	1	0	0	0	0	0	0	0	2	2	3	0	1	1	0	0	1	2	2	2	0	0	0	1	0	1	1	2	1	0	0	0	2	0	0	0	1	1	0
159131	18 Jan 21	21:10:00	1	0	0	0	0	0	0	0	1	4	3	1	3	4	0	0	1	4	0	3	0	0	0	1	0	0	1	0	0	0	0	0	1	0	1	0	0	1	0
159132	18 Jan 21	21:11:00	1	0	0	0	0	0	0	0	0	1	4	0	1	1	0	0	0	2	1	1	0	0	0	2	0	1	0	2	0	0	0	0	1	0	2	0	0	4	0
159133	18 Jan 21	21:12:00	1	0	0	0	0	0	0	0	0	1	2	1	3	2	0	0	0	4	1	1	0	0	0	1	0	2	0	2	0	0	0	0	1	0	1	0	0	2	0
159134	18 Jan 21	21:13:00	1	0	0	0	0	0	0	0	1	2	2	1	2	1	0	0	1	2	0	2	0	0	0	0	0	0	2	1	0	0	0	0	1	0	3	0	0	0	0
159135	18 Jan 21	21:14:00	1	0	0	0	0	0	0	0	1	1	3	0	3	0	0	0	1	3	0	0	0	0	0	1	0	0	0	1	0	0	0	0	5	0	2	0	0	1	0
159136	18 Jan 21	21:15:00	1	0	0	0	0	0	0	0	0	4	1	1	3	1	0	0	1	0	0	2	0	0	0	3	0	3	0	2	1	0	0	0	1	0	3	0	0	2	0
159137	18 Jan 21	21:16:00	1	0	0	0	0	0	0	0	0	3	1	0	3	2	0	0	0	3	0	2	0	0	0	2	0	0	1	0	0	0	0	0	0	0	3	0	0	0	0
159138	18 Jan 21	21:17:00	1	0	0	0	0	0	0	0	1	1	0	2	3	2	0	0	0	2	0	1	0	0	0	0	0	0	0	0	0	0	0	0	3	0	2	0	0	2	0
159139	18 Jan 21	21:18:00	1	0	0	0	0	0	0	0	1	0	2	0	0	2	0	0	0	1	0	4	0	0	0	3	0	0	1	0	0	0	0	0	1	0	3	0	0	2	0
159140	18 Jan 21	21:19:00	1	0	0	0	0	0	0	0	0	1	5	3	2	0	0	0	0	2	0	2	0	0	0	4	0	0	0	1	1	0	0	0	2	0	2	0	0	2	0
159141	18 Jan 21	21:20:00	1	0	0	0	0	0	0	0	0	2	3	0	3	1	0	0	0	5	0	2	0	0	0	0	0	0	1	0	0	0	0	0	2	0	2	0	0	1	0
159142	18 Jan 21	21:21:00	1	0	0	0	0	0	0	0	1	1	1	0	1	5	0	0	0	4	0	3	0	0	0	3	0	0	2	0	0	0	0	0	1	0	3	0	0	1	0
159143	18 Jan 21	21:22:00	1	0	0	0	0	0	0	0	2	0	4	0	0	0	0	0	0	2	0	2	0	0	0	0	0	0	2	0	0	0	0	0	0	0	1	0	0	0	0
159144	18 Jan 21	21:23:00	1	0	0	0	0	0	0	0	1	2	2	2	1	0	0	0	1	2	0	2	0	0	0	4	0	0	2	0	0	0	0	0	1	0	3	0	0	1	0
159145	18 Jan 21	21:24:00	1	0	0	0	0	0	0	0	0	0	4	1	2	0	0	0	0	1	0	2	0	0	0	3	0	1	0	0	0	0	0	0	0	0	1	0	0	3	0
159146	18 Jan 21	21:25:00	1	0	0	0	0	0	0	0	0	2	1	2	2	3	0	0	0	2	0	1	0	0	0	1	0	0	1	0	0	0	0	0	2	0	1	0	0	1	0
159147	18 Jan 21	21:26:00	1	0	0	0	0	0	0	0	0	1	1	0	1	0	0	0	0	0	0	3	0	0	0	2	0	0	1	0	0	2	0	0	1	0	1	0	0	0	0
159148	18 Jan 21	21:27:00	1	0	0	0	0	0	0	0	0	1	3	2	2	0	0	0	0	0	0	1	0	0	0	1	0	0	2	0	0	8	0	0	1	0	0	0	0	1	0
159149	18 Jan 21	21:28:00	1	0	0	0	0	0	0	0	0	2	2	0	0	1	0	0	0	1	0	4	0	0	0	2	0	0	0	0	0	0	0	0	2	0	1	0	0	0	0
159150	18 Jan 21	21:29:00	1	0	0	0	0	0	0	0	0	2	1	0	1	1	0	0	0	0	0	5	0	0	0	2	0	0	0	0	0	0	0	0	1	0	1	0	0	2	0
159151	18 Jan 21	21:30:00	1	0	0	0	0	0	0	0	0	3	2	0	1	0	0	0	0	2	0	1	0	0	0	0	0	0	1	0	0	0	0	0	0	0	3	0	0	2	0
159152	18 Jan 21	21:31:00	1	0	0	0	0	0	0	0	0	3	3	0	2	0	0	0	0	2	0	2	0	0	0	0	0	0	0	0	0	0	0	0	2	0	3	0	0	0	0
159153	18 Jan 21	21:32:00	1	0	0	0	0	0	0	0	0	2	2	0	1	0	0	0	0	1	0	4	0	0	0	1	0	0	0	0	1	0	0	0	2	0	5	0	0	1	0
159154	18 Jan 21	21:33:00	1	0	0	0	0	0	0	0	0	1	0	0	1	3	0	0	0	3	0	2	0	0	0	1	0	0	1	0	0	0	0	0	0	0	1	0	0	0	0
159155	18 Jan 21	21:34:00	1	0	0	0	0	0	0	0	0	0	0	0	2	0	0	0	0	0	0	2	0	0	0	2	0	0	1	0	0	0	0	0	0	0	0	0	0	0	0
159156	18 Jan 21	21:35:00	1	0	0	0	0	0	0	0	0	0	1	0	2	0	0	0	0	2	0	2	0	0	0	1	0	0	0	0	0	0	0	0	4	0	1	0	0	0	0
159157	18 Jan 21	21:36:00	1	0	0	0	0	0	0	0	0	5	1	0	0	0	0	0	0	1	0	2	0	0	0	2	0	0	0	0	0	0	0	0	2	0	2	0	0	0	0
159158	18 Jan 21	21:37:00	1	0	0	0	0	0	0	0	0	0	3	0	2	0	0	0	0	2	0	0	0	0	0	2	0	0	0	0	0	0	0	0	1	0	2	0	0	0	0
159159	18 Jan 21	21:38:00	1	0	0	0	0	0	0	0	0	2	2	0	1	0	0	0	0	1	0	3	0	0	0	1	0	0	0	0	0	0	0	0	3	0	2	0	0	2	0
159160	18 Jan 21	21:39:00	1	0	0	0	0	0	0	0	0	0	4	0	1	0	0	0	0	0	0	0	0	0	0	1	0	0	0	0	0	0	0	0	1	0	1	0	0	0	0
159161	18 Jan 21	21:40:00	1	0	0	0	0	0	0	0	0	0	5	0	0	0	0	0	0	2	0	2	0	0	0	0	0	0	0	0	0	0	0	0	1	0	4	0	0	0	0
159162	18 Jan 21	21:41:00	1	0	0	0	0	0	0	0	0	0	1	0	1	0	0	0	0	0	0	5	0	0	0	2	0	0	0	0	0	0	0	0	1	0	1	0	0	1	0
159163	18 Jan 21	21:42:00	1	0	0	0	0	0	0	0	0	0	3	0	3	0	0	0	0	0	0	2	0	0	0	0	0	0	0	0	0	0	0	0	2	0	2	0	0	0	0
159164	18 Jan 21	21:43:00	1	0	0	0	0	0	0	0	0	0	3	0	2	0	0	0	0	4	0	2	0	0	0	2	1	0	0	0	0	0	0	0	3	0	0	0	0	0	0
159165	18 Jan 21	21:44:00	1	0	0	0	0	0	0	0	0	0	2	0	2	0	0	0	0	1	0	2	0	0	0	0	0	0	0	0	0	0	0	0	3	0	0	0	0	0	0
159166	18 Jan 21	21:45:00	1	0	0	0	0	0	0	0	0	0	4	0	2	0	0	0	0	0	0	3	0	0	0	1	0	0	0	0	0	0	0	0	0	0	1	0	0	0	0
159167	18 Jan 21	21:46:00	1	0	0	0	0	0	0	0	0	0	2	0	0	0	0	0	0	0	0	0	0	0	0	1	0	0	0	0	0	0	0	0	0	0	2	0	0	0	0
159168	18 Jan 21	21:47:00	1	0	0	0	0	0	0	0	0	0	2	0	1	0	0	0	0	1	0	2	0	0	0	1	0	0	0	0	0	0	0	0	4	0	0	0	0	0	0
159169	18 Jan 21	21:48:00	1	0	0	0	0	0	0	0	0	0	2	0	0	0	0	0	0	0	0	0	0	0	0	1	0	0	0	0	0	0	0	0	4	0	0	0	0	0	0
159170	18 Jan 21	21:49:00	1	0	0	0	0	0	0	0	0	0	3	0	2	0	0	0	0	0	0	0	0	0	0	3	1	0	0	0	0	0	0	0	1	0	0	0	0	0	0
159171	18 Jan 21	21:50:00	1	0	0	0	0	0	0	0	0	0	1	0	3	0	0	0	0	0	0	2	0	0	0	1	0	0	0	0	0	0	0	0	0	0	2	0	0	1	0
159172	18 Jan 21	21:51:00	1	0	0	0	0	0	0	0	0	0	1	0	0	0	0	0	0	0	0	2	0	0	0	1	0	0	0	0	0	0	0	0	0	0	2	0	0	0	0
159173	18 Jan 21	21:52:00	1	0	0	0	0	0	0	0	0	0	2	0	0	0	0	0	0	0	0	2	0	0	0	1	0	0	0	0	0	0	0	0	1	0	1	0	0	0	0
159174	18 Jan 21	21:53:00	1	0	0	0	0	0	0	0	0	0	1	0	1	0	0	0	0	0	0	1	0	0	0	1	0	0	0	0	0	0	0	0	0	0	3	0	0	0	0
159175	18 Jan 21	21:54:00	1	0	0	0	0	0	0	0	0	0	2	0	0	0	0	0	0	0	0	2	0	0	0	0	0	0	0	0	1	0	0	0	1	0	2	0	0	0	0
159176	18 Jan 21	21:55:00	1	0	0	0	0	0	0	0	0	0	2	0	0	0	0	0	0	1	0	1	0	0	0	0	0	0	0	0	0	0	0	0	1	0	1	0	0	0	0
159177	18 Jan 21	21:56:00	1	0	0	0	0	0	0	0	0	0	2	0	0	0	0	0	0	0	0	1	0	0	0	0	9	0	0	0	0	0	0	0	0	0	2	0	0	0	0
159178	18 Jan 21	21:57:00	1	0	0	0	0	0	0	0	0	0	3	0	0	0	0	0	0	0	0	1	0	0	0	1	0	0	0	0	0	0	0	0	0	0	5	0	0	0	0
159179	18 Jan 21	21:58:00	1	0	0	0	0	0	0	0	0	0	1	0	2	0	0	0	0	0	0	1	0	0	0	0	1	0	0	0	2	0	0	0	0	0	2	0	0	0	0
159180	18 Jan 21	21:59:00	1	0	0	0	0	0	0	0	0	0	2	0	2	0	0	0	0	0	0	1	0	0	0	0	0	0	0	0	0	0	0	0	0	0	4	0	0	0	0
159181	18 Jan 21	22:00:00	1	0	0	0	0	0	0	0	0	0	1	0	0	0	0	0	0	0	0	1	0	0	0	0	0	0	0	0	0	0	0	0	0	1	1	0	0	0	0
159182	18 Jan 21	22:01:00	1	0	0	0	0	0	0	0	0	0	1	0	0	0	0	0	0	0	0	0	0	0	0	1	0	0	0	0	0	0	0	0	0	0	1	0	0	0	0
159183	18 Jan 21	22:02:00	1	0	0	0	0	0	0	0	0	0	1	0	0	0	0	0	0	0	0	0	0	0	0	1	0	0	0	0	0	0	0	0	0	0	0	0	0	0	0
159184	18 Jan 21	22:03:00	1	0	0	0	0	0	0	0	0	0	2	0	0	0	0	0	0	0	0	0	0	0	0	2	0	0	0	0	0	0	0	0	0	0	1	0	0	0	0
159185	18 Jan 21	22:04:00	1	0	0	0	0	0	0	0	0	0	2	0	0	0	0	0	0	0	0	0	0	0	0	3	0	0	0	0	0	0	0	0	0	0	1	0	0	0	0
159186	18 Jan 21	22:05:00	1	0	0	0	0	0	0	0	0	0	2	0	1	0	0	0	0	0	0	0	0	0	0	0	0	0	0	0	0	0	0	0	0	0	1	0	0	0	0
159187	18 Jan 21	22:06:00	1	0	0	0	0	0	0	0	0	0	2	0	0	0	0	0	0	0	0	0	0	0	0	1	0	0	0	0	0	0	0	0	0	0	1	0	0	0	0
159188	18 Jan 21	22:07:00	1	0	0	0	0	0	0	0	0	0	3	0	0	0	0	0	0	0	0	0	0	0	0	0	0	0	0	0	0	0	0	0	0	0	1	0	0	0	0
159189	18 Jan 21	22:08:00	1	0	0	0	0	0	0	0	0	0	2	0	0	0	0	0	0	0	0	0	0	0	0	0	0	0	0	0	0	0	0	0	0	0	1	0	0	0	0
159190	18 Jan 21	22:09:00	1	0	0	0	0	0	0	0	0	0	1	0	0	0	0	0	0	0	0	0	0	0	0	1	0	0	0	0	0	0	0	0	0	0	3	0	0	0	0
159191	18 Jan 21	22:10:00	1	0	0	0	0	0	0	0	0	0	1	0	0	0	0	0	0	0	0	0	0	0	0	0	0	0	0	0	0	0	0	0	0	0	2	0	0	0	0
159192	18 Jan 21	22:11:00	1	0	0	0	0	0	0	0	0	0	0	0	0	0	0	0	0	0	0	0	0	0	0	1	0	0	0	0	0	1	0	0	0	0	2	0	0	0	0
159193	18 Jan 21	22:12:00	1	0	0	0	0	0	0	0	0	0	0	0	0	0	0	0	0	0	0	0	0	0	0	0	0	0	0	0	0	0	0	0	0	0	3	0	0	0	0
159194	18 Jan 21	22:13:00	1	0	0	0	0	0	0	0	0	0	0	0	0	0	0	0	0	0	0	0	0	0	0	0	0	0	0	0	0	0	0	0	0	0	2	0	0	0	0
159195	18 Jan 21	22:14:00	1	0	0	0	0	0	0	0	0	0	0	0	0	0	0	0	0	0	0	0	0	1	0	1	0	0	0	0	0	0	0	0	0	0	1	0	0	0	0
159196	18 Jan 21	22:15:00	1	0	0	0	0	0	0	0	0	0	0	0	0	0	0	0	0	0	0	0	0	0	0	4	0	0	0	0	0	0	0	0	0	0	2	0	0	0	0
159197	18 Jan 21	22:16:00	1	0	0	0	0	0	0	0	0	0	0	0	0	0	0	0	0	0	0	0	0	0	0	1	0	0	0	0	0	0	0	0	0	0	1	0	0	0	0
159198	18 Jan 21	22:17:00	1	0	0	0	0	0	0	0	0	0	0	0	0	0	0	0	0	0	0	0	0	0	0	1	0	4	0	0	0	0	0	0	0	0	2	0	0	0	0
159199	18 Jan 21	22:18:00	1	0	0	0	0	0	0	0	0	0	0	0	0	0	0	0	0	0	0	0	0	0	0	1	0	1	0	0	0	0	0	0	0	0	3	0	0	0	0
159200	18 Jan 21	22:19:00	1	0	0	0	0	0	0	0	0	0	0	0	0	0	0	0	0	0	0	0	0	0	0	0	0	0	0	0	0	1	0	0	0	0	0	0	0	0	0
159201	18 Jan 21	22:20:00	1	0	0	0	0	0	0	0	0	0	0	0	0	0	0	0	0	0	0	0	0	0	0	0	0	0	0	0	0	0	0	0	0	0	0	0	0	0	0
159202	18 Jan 21	22:21:00	1	0	0	0	0	0	0	0	0	0	0	0	0	0	0	0	0	0	0	0	0	0	0	0	0	0	0	0	0	0	0	0	0	0	0	0	0	0	0
159203	18 Jan 21	22:22:00	1	0	0	0	0	0	0	0	0	0	0	0	0	0	0	0	0	0	0	0	0	0	0	3	0	0	0	0	0	0	0	0	0	0	0	0	0	0	0
159204	18 Jan 21	22:23:00	1	0	0	0	0	0	0	0	0	0	0	0	0	0	0	0	0	0	0	0	0	0	0	0	0	0	0	0	0	0	0	0	0	0	0	0	0	0	0
159205	18 Jan 21	22:24:00	1	0	0	0	0	0	0	0	0	0	0	0	0	0	0	0	0	0	0	0	0	0	0	1	0	0	0	0	0	0	0	0	0	0	0	0	0	0	0
159206	18 Jan 21	22:25:00	1	0	0	0	0	0	0	0	0	0	0	0	0	0	0	0	0	0	0	0	0	0	0	1	0	0	0	0	0	0	0	0	0	0	0	0	0	0	0
159207	18 Jan 21	22:26:00	1	0	0	0	0	0	0	0	0	0	0	0	0	0	0	0	0	0	0	0	0	0	0	1	0	0	0	0	0	0	0	0	0	0	0	0	0	0	0
159208	18 Jan 21	22:27:00	1	0	0	0	0	0	0	0	0	0	0	0	0	0	0	0	0	0	0	0	0	0	0	0	0	0	0	0	0	0	0	0	0	0	0	0	0	0	0
159209	18 Jan 21	22:28:00	1	0	0	0	0	0	0	0	0	0	0	0	0	0	0	0	0	0	0	0	0	0	0	1	0	0	0	0	0	0	0	0	0	0	0	0	0	0	0
159210	18 Jan 21	22:29:00	1	0	0	0	0	0	0	0	0	0	0	0	1	0	0	0	0	0	0	0	0	0	0	0	0	0	0	0	0	0	0	0	0	0	0	0	0	0	0
159211	18 Jan 21	22:30:00	1	0	0	0	0	0	0	0	0	0	0	0	0	0	0	0	0	0	0	0	0	0	0	0	0	0	0	0	0	0	0	0	0	0	0	0	0	0	0
159212	18 Jan 21	22:31:00	1	0	0	0	0	0	0	0	0	0	0	0	0	0	0	0	0	0	0	0	0	0	0	1	0	0	0	0	0	0	0	0	0	0	0	0	0	0	0
159213	18 Jan 21	22:32:00	1	0	0	0	0	0	0	0	0	1	0	0	0	0	0	3	0	0	0	0	0	0	0	0	0	0	0	0	0	0	0	0	0	0	0	0	0	0	0
159214	18 Jan 21	22:33:00	1	0	0	0	0	0	0	0	0	0	0	0	0	0	0	2	0	0	0	0	0	0	0	0	0	0	0	0	1	0	0	0	0	0	0	0	0	0	0
159215	18 Jan 21	22:34:00	1	0	0	0	0	0	0	0	0	0	0	0	0	0	0	0	0	0	0	0	0	0	0	0	0	0	0	0	0	0	0	0	0	0	0	0	0	0	0
159216	18 Jan 21	22:35:00	1	0	0	0	0	0	0	0	0	0	0	0	0	0	0	0	0	0	0	0	0	0	0	0	0	0	0	0	0	0	0	0	0	0	0	0	0	0	0
159217	18 Jan 21	22:36:00	1	0	0	0	0	0	0	0	0	1	0	0	0	0	0	0	0	0	0	0	0	0	0	0	0	0	0	0	0	0	0	0	0	0	0	0	0	0	0
159218	18 Jan 21	22:37:00	1	0	0	0	0	0	0	0	0	0	0	0	0	0	0	2	0	0	0	0	0	0	0	0	0	0	0	0	0	0	0	0	0	0	0	0	0	0	0
159219	18 Jan 21	22:38:00	1	0	0	0	0	0	0	0	0	2	0	0	0	0	0	0	0	0	0	0	0	0	0	0	0	0	0	0	0	0	0	0	0	0	0	0	0	0	0
159220	18 Jan 21	22:39:00	1	0	0	0	0	0	0	0	0	0	0	0	0	0	0	0	0	0	0	0	0	0	0	0	0	0	0	0	0	0	0	0	0	0	0	0	0	0	0
159221	18 Jan 21	22:40:00	1	0	0	0	0	0	0	0	0	0	0	0	0	0	0	0	0	0	0	0	0	0	0	0	0	0	0	0	0	0	0	0	0	0	0	0	0	0	0
159222	18 Jan 21	22:41:00	1	0	0	0	0	0	0	0	0	0	0	0	0	0	0	0	0	0	0	0	0	0	0	0	0	0	0	0	0	0	0	0	0	0	0	0	0	0	0
159223	18 Jan 21	22:42:00	1	0	0	0	0	0	0	0	0	0	0	0	0	0	0	0	0	0	0	0	0	0	0	0	0	0	0	0	0	0	0	0	0	0	0	0	0	0	0
159224	18 Jan 21	22:43:00	1	0	0	0	0	0	0	0	0	0	0	0	0	0	0	0	0	0	0	0	0	0	0	0	0	0	0	0	0	0	0	0	0	0	3	0	0	0	0
159225	18 Jan 21	22:44:00	1	0	0	0	0	0	0	0	0	0	0	0	0	0	0	0	0	0	0	0	0	0	0	0	0	0	0	0	0	0	0	0	0	0	1	0	0	0	0
159226	18 Jan 21	22:45:00	1	0	0	0	0	0	0	0	0	0	0	0	0	0	0	0	0	0	0	0	0	0	0	0	0	0	0	0	0	0	0	0	0	0	2	0	0	0	0
159227	18 Jan 21	22:46:00	1	0	0	0	0	0	0	0	0	0	0	0	0	0	0	0	0	0	0	0	0	0	0	0	0	0	0	0	0	0	0	0	0	0	0	0	0	0	0
159228	18 Jan 21	22:47:00	1	0	0	0	0	0	0	0	0	0	0	0	0	0	0	0	0	0	0	0	0	0	0	0	0	0	0	0	0	0	0	0	0	0	3	0	0	0	0
159229	18 Jan 21	22:48:00	1	0	0	0	0	0	0	0	0	0	0	0	0	0	0	0	0	0	0	0	0	0	0	0	0	0	0	0	0	0	0	0	0	0	0	0	0	0	0
159230	18 Jan 21	22:49:00	1	0	0	0	0	0	0	0	0	0	0	0	0	0	0	0	0	0	0	0	0	0	0	0	0	0	0	0	0	0	0	0	0	0	0	0	0	0	0
159231	18 Jan 21	22:50:00	1	0	0	0	0	0	0	0	0	0	0	0	0	0	0	0	0	0	0	0	0	0	0	0	0	0	0	0	0	0	0	0	0	0	0	0	0	0	0
159232	18 Jan 21	22:51:00	1	0	0	0	0	0	0	0	0	0	0	0	0	0	0	0	0	0	0	0	0	0	0	0	0	0	0	0	0	0	0	0	0	0	7	0	0	0	0
159233	18 Jan 21	22:52:00	1	0	0	0	0	0	0	0	0	0	0	0	0	0	0	0	0	0	0	0	0	0	0	0	0	0	0	0	0	0	0	0	0	0	1	0	0	0	0
159234	18 Jan 21	22:53:00	1	0	0	0	0	0	0	0	0	0	0	0	0	0	0	0	0	0	0	0	0	0	0	0	0	0	0	0	0	0	0	0	0	0	3	0	0	0	0
159235	18 Jan 21	22:54:00	1	0	0	0	0	0	0	0	0	0	0	0	0	0	0	0	0	0	0	0	0	0	0	0	0	0	0	0	0	0	0	0	0	0	1	0	0	0	0
159236	18 Jan 21	22:55:00	1	0	0	0	0	0	0	0	0	0	0	0	0	0	0	0	0	0	0	0	0	2	0	0	0	0	0	0	0	0	0	0	0	0	0	0	0	0	0
159237	18 Jan 21	22:56:00	1	0	0	0	0	0	0	0	0	0	0	0	0	0	0	0	0	0	0	0	0	0	0	0	0	0	0	0	0	0	0	0	0	0	2	0	0	0	0
159238	18 Jan 21	22:57:00	1	0	0	0	0	0	0	0	0	0	0	0	0	0	0	0	0	0	0	0	0	0	0	0	0	0	0	0	0	0	0	0	0	0	2	0	0	0	0
159239	18 Jan 21	22:58:00	1	0	0	0	0	0	0	0	0	0	0	0	0	0	0	0	0	0	0	0	0	2	0	0	0	0	0	0	0	0	0	0	0	0	2	0	0	0	0
159240	18 Jan 21	22:59:00	1	0	0	0	0	0	0	0	0	0	0	0	0	0	0	0	0	0	0	0	0	0	0	0	0	0	0	0	0	0	0	0	0	0	3	1	0	0	0
159241	18 Jan 21	23:00:00	1	0	0	0	0	0	0	0	0	0	0	0	0	0	0	0	0	0	0	0	0	0	0	0	0	0	0	0	0	0	0	0	0	0	1	4	0	0	0
159242	18 Jan 21	23:01:00	1	0	0	0	0	0	0	0	0	0	0	0	0	0	0	0	0	0	0	0	0	0	0	0	0	0	0	0	0	0	0	0	0	0	0	6	0	0	0
159243	18 Jan 21	23:02:00	1	0	0	0	0	0	0	0	0	0	0	0	0	0	0	0	0	0	0	0	0	0	0	0	0	0	0	0	0	0	0	0	0	0	0	0	0	0	0
159244	18 Jan 21	23:03:00	1	0	0	0	0	0	0	0	0	0	0	0	0	0	0	0	0	0	0	0	0	0	0	0	0	0	0	0	0	0	0	0	0	0	0	0	0	0	0
159245	18 Jan 21	23:04:00	1	0	0	0	0	0	0	0	0	0	0	0	1	0	0	0	0	0	0	0	0	0	0	0	0	0	0	0	0	0	0	0	0	0	0	0	0	0	0
159246	18 Jan 21	23:05:00	1	0	0	0	0	0	0	0	0	0	0	0	0	0	0	0	0	0	0	0	0	0	0	0	0	0	0	0	0	0	0	0	0	0	0	0	0	0	0
159247	18 Jan 21	23:06:00	1	0	0	0	0	0	0	0	0	0	0	0	8	0	0	0	0	0	0	0	0	0	0	0	0	0	0	0	0	0	0	0	0	0	0	0	0	0	0
159248	18 Jan 21	23:07:00	1	0	0	0	0	0	0	0	0	0	0	0	3	0	0	0	0	0	0	0	0	0	0	0	0	0	0	0	0	0	0	0	0	0	0	1	0	0	0
159249	18 Jan 21	23:08:00	1	0	0	0	0	0	0	0	0	0	0	0	1	0	0	0	0	0	0	0	0	0	0	0	0	0	0	0	0	0	0	0	0	0	0	0	0	0	0
159250	18 Jan 21	23:09:00	1	0	0	0	0	0	0	0	0	0	0	0	3	0	0	0	0	0	0	0	0	0	0	0	0	0	0	0	0	0	0	0	0	0	0	0	0	0	0
159251	18 Jan 21	23:10:00	1	0	0	0	0	0	0	0	0	0	0	0	1	0	0	0	0	0	0	0	0	0	0	0	0	0	0	0	0	0	0	0	0	0	0	0	0	0	0
159252	18 Jan 21	23:11:00	1	0	0	0	0	0	0	0	0	0	0	0	2	0	0	0	0	0	0	0	0	0	0	0	0	0	0	0	1	0	0	0	0	0	0	0	0	0	0
159253	18 Jan 21	23:12:00	1	0	0	0	0	0	0	0	0	0	0	0	3	0	0	0	0	0	0	0	0	0	0	0	0	0	0	0	0	0	0	0	0	0	0	0	0	0	0
159254	18 Jan 21	23:13:00	1	0	0	0	0	0	0	0	0	0	0	0	2	0	0	0	0	0	0	0	0	0	0	0	0	0	0	0	0	0	0	0	0	0	0	0	0	0	1
159255	18 Jan 21	23:14:00	1	0	0	0	0	0	0	0	0	0	0	0	1	0	0	0	0	0	0	0	0	0	0	0	0	0	0	0	0	0	0	0	0	0	0	0	0	0	0
159256	18 Jan 21	23:15:00	1	0	0	0	0	0	0	0	0	0	0	0	1	0	0	0	0	0	0	0	0	0	0	0	0	0	0	0	0	0	0	0	0	0	0	0	0	0	0
159257	18 Jan 21	23:16:00	1	0	0	0	0	0	0	0	0	0	0	0	2	0	0	0	0	0	0	0	0	0	0	0	0	0	0	0	0	0	0	0	0	0	0	0	0	0	0
159258	18 Jan 21	23:17:00	1	0	0	0	0	0	0	0	0	0	0	0	3	0	0	0	0	0	0	0	0	0	0	0	0	0	0	0	0	0	0	0	0	0	0	0	0	1	0
159259	18 Jan 21	23:18:00	1	0	0	0	0	0	0	0	0	0	0	0	1	0	0	0	0	0	0	0	0	0	0	0	0	0	0	0	0	0	0	0	0	0	0	0	0	0	0
159260	18 Jan 21	23:19:00	1	0	0	0	0	0	0	0	0	0	0	0	1	0	0	0	0	0	0	0	0	0	0	0	0	0	0	0	0	0	0	0	0	0	0	0	0	0	0
159261	18 Jan 21	23:20:00	1	0	0	0	0	0	0	0	0	0	0	0	0	0	0	0	0	0	0	0	0	0	0	0	0	0	0	0	0	0	0	0	0	0	0	0	0	0	1
159262	18 Jan 21	23:21:00	1	0	0	0	0	0	0	0	0	0	0	0	2	0	0	0	0	0	0	0	0	0	0	0	0	0	0	0	0	0	0	0	0	0	0	0	0	0	0
159263	18 Jan 21	23:22:00	1	0	0	0	0	0	0	0	0	0	0	0	2	0	0	0	0	0	0	0	0	0	0	0	0	0	0	0	0	0	0	0	0	0	0	0	0	0	0
159264	18 Jan 21	23:23:00	1	0	0	0	0	0	0	0	0	0	0	0	2	0	0	0	0	0	0	0	0	0	0	0	0	0	0	0	0	0	0	0	0	0	0	0	0	0	0
159265	18 Jan 21	23:24:00	1	0	0	0	0	0	0	0	0	0	0	0	1	0	0	0	0	0	0	0	0	0	0	0	0	0	0	0	2	0	0	0	0	0	0	0	0	0	0
159266	18 Jan 21	23:25:00	1	0	0	0	0	0	0	0	0	0	0	0	4	0	0	0	0	0	0	0	0	0	0	0	0	0	0	0	0	0	0	0	0	0	0	0	0	0	0
159267	18 Jan 21	23:26:00	1	0	0	0	0	0	0	0	0	0	0	0	2	0	0	0	0	0	0	0	0	0	0	0	0	0	0	5	0	0	0	0	0	0	0	0	0	0	0
159268	18 Jan 21	23:27:00	1	0	0	0	0	0	0	0	0	0	0	0	3	0	0	0	0	0	0	0	0	0	0	0	0	0	0	4	0	0	0	0	0	0	0	0	0	0	0
159269	18 Jan 21	23:28:00	1	0	0	0	0	0	0	0	0	0	0	0	0	0	0	0	0	0	0	0	0	0	0	0	0	0	0	11	0	0	0	0	0	0	0	0	0	0	0
159270	18 Jan 21	23:29:00	1	0	0	0	0	0	0	0	0	0	0	0	2	0	0	0	0	0	0	0	0	0	0	0	0	0	0	1	0	0	0	0	0	0	0	0	0	0	0
159271	18 Jan 21	23:30:00	1	0	0	0	0	0	0	0	0	0	0	0	1	0	0	0	0	0	0	0	0	0	0	0	0	0	0	2	0	0	0	0	0	0	0	0	0	0	0
159272	18 Jan 21	23:31:00	1	0	0	0	0	0	0	0	0	0	0	0	1	0	0	0	0	0	0	0	0	0	0	0	0	0	0	0	2	0	0	0	0	0	0	0	0	0	0
159273	18 Jan 21	23:32:00	1	0	0	0	0	0	0	0	0	0	0	0	2	0	0	0	0	0	1	0	0	0	0	0	0	0	0	0	1	0	0	0	0	0	0	0	0	0	0
159274	18 Jan 21	23:33:00	1	0	0	0	0	0	0	0	0	0	0	0	0	0	0	0	0	0	1	0	0	0	0	0	0	0	0	0	0	0	0	0	0	0	0	0	0	0	0
159275	18 Jan 21	23:34:00	1	0	0	0	0	0	0	0	0	0	0	0	4	0	0	0	0	0	4	0	0	0	0	0	0	0	0	0	0	0	0	0	0	0	0	0	0	0	0
159276	18 Jan 21	23:35:00	1	0	0	0	0	0	0	0	0	0	0	0	0	0	0	0	0	0	0	0	0	0	0	0	2	0	0	0	0	0	0	0	0	0	0	0	0	0	0
159277	18 Jan 21	23:36:00	1	0	0	0	0	0	0	0	0	0	0	0	0	0	0	0	0	0	0	0	0	0	0	0	0	0	0	0	0	1	0	0	0	0	0	0	0	0	0
159278	18 Jan 21	23:37:00	1	0	0	0	0	0	0	0	0	0	0	0	1	0	0	0	0	0	0	0	0	0	0	0	0	0	0	0	0	0	0	0	0	0	0	0	0	0	0
159279	18 Jan 21	23:38:00	1	0	0	0	0	0	0	0	0	0	0	0	0	0	0	0	0	0	0	0	0	0	0	0	0	0	0	0	0	0	0	0	0	0	0	0	0	0	0
159280	18 Jan 21	23:39:00	1	0	0	0	0	0	0	0	0	0	0	0	1	0	0	0	0	0	0	0	0	0	0	0	0	0	0	0	0	0	0	0	0	0	0	0	0	0	0
159281	18 Jan 21	23:40:00	1	0	0	0	0	0	0	0	0	0	0	0	1	0	0	0	0	0	0	0	0	0	0	0	0	0	0	0	0	0	0	0	0	0	0	0	1	0	0
159282	18 Jan 21	23:41:00	1	0	0	0	0	0	0	0	0	0	0	0	1	0	0	0	0	0	0	0	0	0	0	0	0	0	0	0	0	0	0	0	0	0	0	0	0	0	0
159283	18 Jan 21	23:42:00	1	0	0	0	0	0	0	0	0	0	0	0	0	0	0	0	0	0	0	0	0	0	0	0	0	0	0	0	0	0	0	0	0	0	0	0	0	0	0
159284	18 Jan 21	23:43:00	1	0	0	0	0	0	0	0	0	0	0	0	0	0	0	0	0	0	0	0	0	0	0	0	0	0	0	0	0	0	0	0	0	0	0	0	0	0	0
159285	18 Jan 21	23:44:00	1	0	0	0	0	0	0	0	0	0	0	0	0	0	0	0	0	0	0	0	0	0	0	0	0	0	0	0	0	0	0	0	0	0	0	0	0	0	0
159286	18 Jan 21	23:45:00	1	0	0	0	0	0	0	0	0	0	0	0	0	0	0	0	0	0	0	0	0	0	0	0	0	0	0	0	0	0	0	0	0	0	0	0	0	0	0
159287	18 Jan 21	23:46:00	1	0	0	0	0	0	0	0	0	0	0	0	0	0	0	0	0	0	0	0	0	0	0	0	0	0	0	0	0	0	0	0	0	0	0	0	0	0	0
159288	18 Jan 21	23:47:00	1	0	0	0	0	0	0	0	0	0	0	0	0	0	0	0	0	0	0	0	0	0	0	0	0	0	0	0	0	0	0	0	0	0	0	0	0	0	0
159289	18 Jan 21	23:48:00	1	0	0	0	0	0	0	0	0	0	0	0	0	0	0	0	0	0	0	0	0	0	3	0	0	0	0	0	0	0	0	0	0	0	0	0	0	0	0
159290	18 Jan 21	23:49:00	1	0	0	0	0	0	0	0	0	0	0	0	0	0	0	0	0	0	0	0	0	0	0	0	0	0	0	0	0	0	0	0	0	0	0	0	0	0	0
159291	18 Jan 21	23:50:00	1	0	0	0	0	0	0	0	0	0	0	0	0	0	0	0	0	0	0	0	0	0	0	0	0	0	0	0	0	0	0	0	0	0	0	0	9	0	0
159292	18 Jan 21	23:51:00	1	0	0	0	0	0	0	0	0	0	0	0	0	0	0	0	0	0	0	0	0	0	2	0	0	0	0	0	0	0	0	0	0	0	0	0	0	0	0
159293	18 Jan 21	23:52:00	1	0	0	0	0	0	0	0	0	0	0	0	0	0	0	0	0	0	0	0	0	0	0	0	0	0	0	0	0	0	0	0	0	0	0	0	0	0	0
159294	18 Jan 21	23:53:00	1	0	0	0	0	0	0	0	0	0	0	0	0	0	0	0	0	0	0	0	0	0	0	0	0	0	0	0	0	0	0	0	0	0	0	0	0	0	0
159295	18 Jan 21	23:54:00	1	0	0	0	0	0	0	0	0	0	0	0	0	0	0	0	0	0	0	0	0	0	0	0	0	0	0	0	0	0	0	0	0	0	0	0	0	0	0
159296	18 Jan 21	23:55:00	1	0	0	0	0	0	0	0	0	0	0	0	0	0	0	0	0	0	0	0	0	0	0	0	0	0	0	0	0	0	0	0	0	0	0	0	0	0	0
159297	18 Jan 21	23:56:00	1	0	0	0	0	0	0	0	0	0	0	0	0	0	0	0	0	0	0	0	0	0	0	0	0	0	0	0	0	0	0	0	0	0	0	0	0	0	0
159298	18 Jan 21	23:57:00	1	0	0	0	0	0	0	0	0	0	0	0	0	0	0	0	0	0	0	0	0	0	0	0	0	0	0	1	0	0	0	0	0	0	0	0	0	0	0
159299	18 Jan 21	23:58:00	1	0	0	0	0	0	0	0	0	0	0	0	0	0	0	0	0	0	0	0	0	0	0	0	0	0	0	0	0	0	0	0	0	0	0	0	0	0	0
159300	18 Jan 21	23:59:00	1	0	0	0	0	0	0	0	0	0	0	0	0	0	0	0	0	0	0	0	0	0	0	0	0	0	0	0	0	0	0	0	0	0	0	0	0	0	0
159301	19 Jan 21	00:00:00	1	0	0	0	0	0	0	0	0	0	0	0	0	0	0	0	0	0	0	0	0	0	0	0	0	0	0	0	0	0	0	0	0	0	0	0	0	0	0
159302	19 Jan 21	00:01:00	1	0	0	0	0	0	0	0	0	0	0	0	0	0	0	0	0	0	0	0	0	0	0	0	0	0	0	0	0	0	0	0	0	0	0	0	0	0	0
159303	19 Jan 21	00:02:00	1	0	0	0	0	0	0	0	0	0	0	0	0	0	0	0	0	0	0	0	0	0	0	0	0	0	0	0	0	0	0	0	0	0	0	0	0	0	0
159304	19 Jan 21	00:03:00	1	0	0	0	0	0	0	0	0	0	0	0	0	0	0	0	0	0	0	0	0	0	0	0	0	0	0	0	0	0	0	0	0	0	0	0	0	0	0
159305	19 Jan 21	00:04:00	1	0	0	0	0	0	0	0	0	0	0	0	0	0	0	0	0	2	0	0	0	0	0	0	0	0	0	0	0	0	0	0	0	0	0	0	0	0	0
159306	19 Jan 21	00:05:00	1	0	0	0	0	0	0	0	0	0	0	0	0	0	0	0	0	2	0	0	0	0	0	0	0	0	0	0	0	0	0	0	0	0	0	0	0	0	0
159307	19 Jan 21	00:06:00	1	0	0	0	0	0	0	0	0	0	0	0	0	0	0	0	0	2	0	0	0	0	0	0	0	0	0	0	0	0	0	0	0	0	0	0	0	0	0
159308	19 Jan 21	00:07:00	1	0	0	0	0	0	0	0	0	0	0	0	0	0	0	0	0	3	0	0	0	0	0	0	0	0	0	0	0	0	0	0	0	0	0	0	0	0	0
159309	19 Jan 21	00:08:00	1	0	0	0	0	0	0	0	0	0	0	0	0	0	0	0	0	4	0	0	0	0	0	0	0	0	0	0	0	0	0	0	0	0	0	0	0	3	0
159310	19 Jan 21	00:09:00	1	0	0	0	0	0	0	0	0	0	0	0	0	0	0	0	0	2	0	0	0	0	0	0	0	0	0	0	0	0	0	0	0	0	0	0	0	2	0
159311	19 Jan 21	00:10:00	1	0	0	0	0	0	0	0	0	0	0	0	0	0	0	0	0	0	0	0	0	0	0	0	0	0	0	0	0	0	0	0	0	0	0	0	0	0	0
159312	19 Jan 21	00:11:00	1	0	0	0	0	0	0	0	0	0	0	0	0	0	0	0	0	0	0	0	0	0	0	0	0	0	0	0	0	0	0	0	0	0	0	0	0	0	0
159313	19 Jan 21	00:12:00	1	0	0	0	0	0	0	0	0	0	0	0	0	0	0	0	0	0	0	0	0	0	0	0	0	0	0	0	0	0	0	0	0	0	0	0	0	0	0
159314	19 Jan 21	00:13:00	1	0	0	0	0	0	0	0	0	0	0	0	0	0	0	0	0	0	0	0	0	0	0	0	0	0	0	0	0	0	0	0	0	0	0	0	0	0	0
159315	19 Jan 21	00:14:00	1	0	0	0	0	0	0	0	0	0	0	0	0	0	0	0	0	0	0	0	0	0	0	0	0	0	0	0	0	0	0	0	0	0	0	0	0	0	0
159316	19 Jan 21	00:15:00	1	0	0	0	0	0	0	0	0	0	0	0	0	0	0	0	0	0	0	0	0	0	0	0	0	0	0	0	0	0	0	0	0	0	0	0	0	0	0
159317	19 Jan 21	00:16:00	1	0	0	0	0	0	0	0	0	0	0	0	0	0	0	0	0	0	0	0	0	0	0	0	0	0	0	0	0	0	0	0	0	0	0	1	0	0	0
159318	19 Jan 21	00:17:00	1	0	0	0	0	0	0	0	0	0	0	0	0	0	0	0	0	0	0	0	0	0	0	0	0	0	0	0	0	2	0	0	0	0	0	0	0	0	0
159319	19 Jan 21	00:18:00	1	0	0	0	0	0	0	0	0	0	0	0	0	0	0	0	0	0	0	0	0	0	0	0	0	0	0	0	0	0	1	0	0	0	0	0	0	0	0
159320	19 Jan 21	00:19:00	1	0	0	0	0	0	0	0	0	0	0	0	0	0	0	0	0	0	0	0	0	0	0	0	0	0	0	0	0	1	0	0	0	0	0	0	0	0	0
159321	19 Jan 21	00:20:00	1	0	0	0	0	0	0	0	0	0	0	0	0	0	0	0	0	0	0	0	0	0	0	0	0	0	0	0	0	5	0	0	0	0	0	0	0	0	0
159322	19 Jan 21	00:21:00	1	0	0	0	0	0	0	0	0	0	0	0	0	0	0	0	0	0	0	0	0	0	0	0	0	0	0	0	0	0	0	0	0	0	0	0	0	0	0
159323	19 Jan 21	00:22:00	1	0	0	0	0	0	0	0	0	0	0	0	0	0	0	0	0	0	0	0	0	0	0	0	0	0	0	0	0	0	0	0	0	0	0	0	0	0	0
159324	19 Jan 21	00:23:00	1	0	0	0	0	0	0	0	0	0	0	0	0	0	0	0	0	0	0	0	0	0	0	0	0	0	0	0	0	0	0	0	0	0	0	0	0	0	0
159325	19 Jan 21	00:24:00	1	0	0	0	0	0	0	0	0	0	0	0	0	0	0	0	0	0	0	0	0	0	0	0	0	0	0	0	1	0	0	0	0	0	0	0	0	0	0
159326	19 Jan 21	00:25:00	1	0	0	0	0	0	0	0	0	0	0	0	0	0	0	0	0	0	0	0	0	0	0	0	0	0	0	0	0	0	0	0	0	0	0	0	0	0	0
159327	19 Jan 21	00:26:00	1	0	0	0	0	0	0	0	0	0	0	0	0	0	0	0	0	0	1	0	0	0	0	0	0	0	0	0	0	0	0	0	0	0	0	0	0	0	0
159328	19 Jan 21	00:27:00	1	0	0	0	0	0	0	0	0	0	0	0	0	0	0	0	0	0	2	0	0	0	0	0	0	0	0	0	0	0	1	0	0	0	0	0	0	0	0
159329	19 Jan 21	00:28:00	1	0	0	0	0	0	0	0	0	0	0	0	0	0	0	0	5	0	0	0	0	0	0	0	0	0	0	0	0	0	0	0	0	0	0	0	0	0	0
159330	19 Jan 21	00:29:00	1	0	0	0	0	0	0	0	0	0	0	0	0	0	0	0	1	0	2	0	0	0	0	0	0	0	1	0	0	0	0	0	0	0	0	0	0	0	0
159331	19 Jan 21	00:30:00	1	0	0	0	0	0	0	0	0	0	0	0	0	0	0	0	1	0	0	0	0	0	1	0	0	0	0	0	0	0	0	0	0	0	0	0	0	0	0
159332	19 Jan 21	00:31:00	1	0	0	0	0	0	0	0	0	0	0	0	0	0	0	0	0	0	0	0	0	0	1	0	0	0	0	0	0	0	0	0	0	0	0	0	0	0	0
159333	19 Jan 21	00:32:00	1	0	0	0	0	0	0	0	0	0	0	0	0	0	0	0	0	0	0	0	0	0	0	0	0	0	0	0	0	0	0	0	0	0	0	0	0	0	0
159334	19 Jan 21	00:33:00	1	0	0	0	0	0	0	0	0	0	0	0	0	0	0	0	1	0	0	0	0	0	0	0	0	0	0	0	0	0	0	0	0	0	0	0	0	0	0
159335	19 Jan 21	00:34:00	1	0	0	0	0	0	0	0	0	0	0	0	0	0	0	0	1	0	0	0	0	0	3	0	0	0	0	0	0	0	0	0	0	0	0	0	0	0	0
159336	19 Jan 21	00:35:00	1	0	0	0	0	0	0	0	0	0	0	0	0	0	0	0	1	0	0	0	0	0	0	0	0	0	0	0	0	0	0	0	0	0	0	0	0	0	0
159337	19 Jan 21	00:36:00	1	0	0	0	0	0	0	0	0	0	0	0	0	0	0	0	0	0	0	0	0	0	0	0	0	0	0	0	0	0	0	0	0	0	0	0	0	0	0
159338	19 Jan 21	00:37:00	1	0	0	0	0	0	0	0	0	0	0	0	0	0	0	0	2	0	0	0	0	0	0	0	0	0	0	0	0	0	0	0	0	0	0	0	0	0	0
159339	19 Jan 21	00:38:00	1	0	0	0	0	0	0	0	0	0	0	0	0	0	0	0	1	0	0	0	0	0	0	0	0	0	0	0	0	0	0	0	0	0	0	0	0	0	0
159340	19 Jan 21	00:39:00	1	0	0	0	0	0	0	0	0	0	0	0	0	0	0	0	2	0	0	0	0	0	0	0	0	0	0	0	0	0	0	0	0	0	0	0	0	0	0
159341	19 Jan 21	00:40:00	1	0	0	0	0	0	0	0	0	0	0	0	0	0	0	0	1	0	0	0	0	0	0	0	0	0	0	0	0	0	0	0	0	0	0	0	0	0	0
159342	19 Jan 21	00:41:00	1	0	0	0	0	0	0	0	0	0	0	0	0	0	0	0	0	0	0	0	0	0	0	0	0	0	0	0	0	0	0	0	0	0	0	0	0	0	0
159343	19 Jan 21	00:42:00	1	0	0	0	0	0	0	0	0	0	0	0	0	0	0	0	1	0	0	0	0	0	0	0	0	0	0	0	0	0	0	0	0	0	0	0	0	0	0
159344	19 Jan 21	00:43:00	1	0	0	0	0	0	0	0	0	0	0	0	0	0	0	0	0	0	0	0	0	0	0	0	0	0	0	0	0	0	0	0	0	0	0	0	2	0	0
159345	19 Jan 21	00:44:00	1	0	0	0	0	0	0	0	1	0	0	0	0	0	0	0	0	0	0	0	0	0	0	0	0	0	0	0	0	0	0	0	0	0	0	0	1	0	0
159346	19 Jan 21	00:45:00	1	0	0	0	0	0	0	0	0	0	0	0	0	0	0	0	0	0	0	0	0	0	0	0	0	0	0	0	0	0	0	0	0	0	0	0	0	0	0
159347	19 Jan 21	00:46:00	1	0	0	0	0	0	0	0	0	0	0	0	0	0	0	0	0	0	0	0	0	0	0	0	0	0	0	0	0	0	0	0	0	0	0	0	0	0	0
159348	19 Jan 21	00:47:00	1	0	0	0	0	0	0	0	0	0	0	0	0	0	0	0	0	0	0	0	0	0	0	0	0	0	0	0	0	0	0	0	0	0	0	0	0	0	0
159349	19 Jan 21	00:48:00	1	0	0	0	0	0	0	0	0	0	0	0	0	0	0	0	0	0	0	0	0	0	0	0	0	0	0	0	0	0	0	0	0	0	0	0	0	0	0
159350	19 Jan 21	00:49:00	1	0	0	0	0	0	0	0	0	0	0	0	0	0	0	0	0	0	0	0	0	0	0	0	0	0	0	0	0	0	0	0	0	0	0	0	0	0	0
159351	19 Jan 21	00:50:00	1	0	0	0	0	0	0	0	0	0	0	0	0	0	0	0	0	0	0	0	0	0	0	0	0	0	0	0	0	0	0	0	0	0	0	0	0	0	0
159352	19 Jan 21	00:51:00	1	0	0	0	0	0	0	0	0	0	0	0	0	0	0	0	0	0	0	0	0	0	0	0	0	0	0	0	0	0	0	0	0	0	0	0	0	0	0
159353	19 Jan 21	00:52:00	1	0	0	0	0	0	0	0	0	0	0	0	0	0	0	0	0	0	0	0	0	0	0	0	0	0	0	0	0	0	0	0	0	0	0	0	0	0	0
159354	19 Jan 21	00:53:00	1	0	0	0	0	0	0	0	0	0	0	0	0	0	0	0	0	0	0	0	0	0	0	0	0	0	0	0	0	0	0	0	0	0	0	0	0	0	0
159355	19 Jan 21	00:54:00	1	0	0	0	0	0	0	0	0	0	0	0	0	0	0	0	0	0	0	0	0	0	0	0	0	0	0	0	0	0	0	0	0	0	0	0	0	0	0
159356	19 Jan 21	00:55:00	1	0	0	0	0	0	0	0	0	0	0	0	0	0	0	0	0	0	0	0	0	0	0	0	0	0	0	0	0	0	0	0	0	0	0	0	0	0	0
159357	19 Jan 21	00:56:00	1	0	0	0	0	0	0	0	0	0	0	0	0	0	0	0	0	0	0	0	0	0	0	0	0	0	0	0	0	0	0	0	0	0	0	0	0	0	0
159358	19 Jan 21	00:57:00	1	0	0	0	0	0	0	0	0	0	0	0	0	0	0	0	0	0	0	0	0	0	0	0	0	0	0	0	0	0	0	0	0	0	0	0	0	1	0
159359	19 Jan 21	00:58:00	1	0	0	0	0	0	0	0	0	0	0	0	0	0	0	0	0	0	0	0	0	0	0	0	0	0	0	0	0	0	0	0	0	0	0	0	0	0	0
159360	19 Jan 21	00:59:00	1	0	0	0	0	0	0	0	0	0	0	0	0	0	0	0	0	0	0	0	0	0	0	0	0	0	0	0	0	0	0	0	0	1	0	0	0	0	0
159361	19 Jan 21	01:00:00	1	0	0	0	0	0	0	0	0	0	0	0	0	0	0	0	0	0	0	0	0	0	0	0	0	0	0	0	0	0	0	0	0	0	0	0	0	0	0
159362	19 Jan 21	01:01:00	1	0	0	0	0	0	0	0	0	0	0	0	0	0	0	0	0	0	0	0	0	0	0	0	0	0	0	0	0	0	0	0	0	0	0	0	0	1	0
159363	19 Jan 21	01:02:00	1	0	0	0	0	0	0	0	0	0	0	0	0	0	0	0	0	0	0	0	0	0	0	0	0	0	0	0	0	0	0	0	0	0	0	0	0	3	0
159364	19 Jan 21	01:03:00	1	0	0	0	0	0	0	0	0	0	0	0	0	0	0	0	0	0	0	0	0	0	0	0	0	0	0	0	0	0	0	0	0	0	0	0	0	1	0
159365	19 Jan 21	01:04:00	1	0	0	0	0	0	0	0	0	0	0	0	0	0	0	0	0	0	0	0	0	0	0	0	0	0	0	0	0	0	0	0	0	0	0	0	0	7	0
159366	19 Jan 21	01:05:00	1	0	0	0	0	0	0	0	0	0	0	0	0	0	0	0	0	0	0	0	0	0	0	0	0	0	0	0	0	0	0	0	0	0	0	0	0	0	0
159367	19 Jan 21	01:06:00	1	0	0	0	0	0	0	0	0	0	0	0	0	0	0	0	0	0	0	0	0	0	0	0	0	0	0	0	0	0	0	0	0	0	0	0	0	0	0
159368	19 Jan 21	01:07:00	1	0	0	0	0	0	0	0	0	0	0	0	0	0	0	0	0	0	0	0	0	0	0	0	0	0	0	0	0	0	0	0	0	0	0	0	0	0	0
159369	19 Jan 21	01:08:00	1	0	0	0	0	0	0	0	0	0	0	0	0	0	0	0	0	0	0	0	0	0	0	0	0	0	0	0	0	0	0	0	0	0	0	0	0	1	0
159370	19 Jan 21	01:09:00	1	0	0	0	0	0	0	0	0	0	0	0	0	0	0	0	0	0	0	0	0	0	0	0	0	0	0	0	0	0	0	0	0	0	0	0	0	0	0
159371	19 Jan 21	01:10:00	1	0	0	0	0	0	0	0	0	0	0	0	0	0	4	0	0	0	0	0	0	0	0	0	0	0	0	0	0	0	0	0	0	0	0	0	0	0	0
159372	19 Jan 21	01:11:00	1	0	0	0	0	0	0	0	0	0	0	0	0	0	0	0	0	0	0	0	0	0	0	0	0	0	0	0	0	0	0	0	0	0	0	0	0	0	0
159373	19 Jan 21	01:12:00	1	0	0	0	0	0	0	0	0	0	0	0	0	0	0	0	0	0	0	0	0	0	0	0	0	0	0	0	0	0	0	0	0	0	0	0	0	0	0
159374	19 Jan 21	01:13:00	1	0	0	0	0	0	0	0	0	0	0	0	0	0	0	0	0	0	0	0	0	0	0	0	0	0	0	0	0	0	0	0	0	0	0	0	0	0	0
159375	19 Jan 21	01:14:00	1	0	0	0	0	0	0	0	0	0	0	0	0	0	0	0	0	0	0	0	0	0	0	0	0	0	0	0	0	0	0	0	0	0	0	0	0	0	0
159376	19 Jan 21	01:15:00	1	0	0	0	0	0	0	0	0	0	0	0	0	0	0	0	0	0	0	0	0	0	0	0	0	0	0	0	0	0	0	0	0	0	0	0	0	0	0
159377	19 Jan 21	01:16:00	1	0	0	0	0	0	0	0	0	0	0	0	0	0	0	0	0	0	0	0	0	0	0	0	0	0	0	0	0	0	0	0	0	2	0	0	0	0	0
159378	19 Jan 21	01:17:00	1	0	0	0	0	0	0	0	0	0	0	0	0	0	0	0	0	0	0	0	0	0	0	0	0	0	0	0	0	0	0	0	0	0	0	0	0	0	0
159379	19 Jan 21	01:18:00	1	0	0	0	0	0	0	0	0	0	0	0	0	0	0	0	0	0	0	0	0	0	0	0	0	0	0	0	0	0	0	0	0	0	0	0	0	0	0
159380	19 Jan 21	01:19:00	1	0	0	0	0	0	0	0	0	0	0	0	0	0	0	0	0	0	0	0	0	0	0	0	0	0	0	0	0	0	0	0	0	0	0	0	0	0	0
159381	19 Jan 21	01:20:00	1	0	0	0	0	0	0	0	0	0	0	0	0	0	0	0	0	0	0	0	0	0	0	0	0	0	0	0	0	0	0	0	0	0	0	0	0	0	0
159382	19 Jan 21	01:21:00	1	0	0	0	0	0	0	0	0	0	0	0	0	0	0	0	0	0	0	0	0	0	0	0	0	0	0	0	0	0	0	0	0	0	0	0	0	0	0
159383	19 Jan 21	01:22:00	1	0	0	0	0	0	0	0	0	0	0	0	0	0	0	0	0	0	0	0	0	0	0	0	0	0	0	0	0	0	0	0	0	0	0	0	0	0	0
159384	19 Jan 21	01:23:00	1	0	0	0	0	0	0	0	0	0	0	0	0	0	0	0	0	0	0	0	0	0	0	0	0	0	0	0	0	0	0	0	0	0	0	0	0	0	0
159385	19 Jan 21	01:24:00	1	0	0	0	0	0	0	0	0	0	0	0	0	0	0	0	0	0	0	0	0	0	0	0	0	0	0	0	0	0	0	0	0	0	0	0	0	0	0
159386	19 Jan 21	01:25:00	1	0	0	0	0	0	0	0	0	0	0	0	0	0	0	0	0	0	0	0	0	0	0	0	0	0	0	0	0	0	0	0	0	0	0	0	0	0	0
159387	19 Jan 21	01:26:00	1	0	0	0	0	0	0	0	0	0	0	0	0	0	0	0	0	0	0	0	0	0	0	0	0	0	0	0	0	0	0	0	0	0	0	0	0	0	0
159388	19 Jan 21	01:27:00	1	0	0	0	0	0	0	0	0	0	0	0	0	0	0	0	0	0	0	0	0	0	0	0	0	0	0	0	0	0	0	0	0	0	0	0	0	0	0
159389	19 Jan 21	01:28:00	1	0	0	0	0	0	0	0	0	0	0	0	0	0	0	0	0	0	0	0	0	0	0	0	0	0	0	0	0	0	0	0	0	0	0	0	0	0	0
159390	19 Jan 21	01:29:00	1	0	0	0	0	0	0	0	0	0	0	0	0	0	0	0	0	0	0	0	0	0	0	0	0	0	0	0	0	0	0	0	0	0	0	0	0	0	0
159391	19 Jan 21	01:30:00	1	0	0	0	0	0	0	0	0	0	0	0	0	0	0	0	0	0	0	0	0	0	0	0	0	0	0	0	0	0	0	0	0	0	0	0	0	0	0
159392	19 Jan 21	01:31:00	1	0	0	0	0	0	0	0	0	0	0	0	0	0	0	0	0	0	0	0	0	0	0	0	0	0	0	0	0	0	0	0	0	0	0	0	0	0	0
159393	19 Jan 21	01:32:00	1	0	0	0	0	0	0	0	0	0	0	0	0	0	0	0	0	0	0	0	0	0	0	0	0	0	0	0	0	0	0	0	0	0	0	0	0	0	0
159394	19 Jan 21	01:33:00	1	0	0	0	0	0	0	0	0	0	0	0	0	0	0	0	0	0	0	0	0	0	0	0	0	0	0	0	0	0	0	0	0	0	0	0	0	0	0
159395	19 Jan 21	01:34:00	1	0	0	0	0	0	0	0	0	0	0	0	0	0	0	0	0	0	0	0	0	0	0	0	0	0	0	0	0	0	0	0	0	0	0	0	0	0	0
159396	19 Jan 21	01:35:00	1	0	0	0	0	0	0	0	0	0	0	0	0	0	0	0	0	0	0	0	0	0	0	0	0	0	0	0	0	0	0	0	0	0	0	0	0	0	0
159397	19 Jan 21	01:36:00	1	0	0	0	0	0	0	0	0	0	0	0	0	0	0	0	0	0	0	0	0	0	0	0	0	0	0	0	0	0	0	0	0	0	0	0	0	0	0
159398	19 Jan 21	01:37:00	1	0	0	0	0	0	0	0	0	0	0	0	0	0	0	0	0	0	0	0	0	0	0	0	0	0	0	0	0	0	0	0	0	0	0	0	0	0	0
159399	19 Jan 21	01:38:00	1	0	0	0	0	0	0	0	0	0	0	0	0	0	0	0	0	0	0	0	0	0	0	0	0	0	0	0	0	0	0	0	0	0	0	0	0	0	0
159400	19 Jan 21	01:39:00	1	0	0	0	0	0	0	0	0	0	0	0	0	0	0	0	0	0	0	0	0	0	0	0	0	0	0	0	0	0	0	0	0	0	0	0	0	0	0
159401	19 Jan 21	01:40:00	1	0	0	0	0	0	0	0	0	0	0	0	0	0	0	0	0	0	0	0	0	0	0	0	0	0	0	0	0	0	0	0	0	0	0	0	0	0	0
159402	19 Jan 21	01:41:00	1	0	0	0	0	0	0	0	0	0	0	0	0	0	0	0	0	0	0	0	0	0	0	0	0	0	0	0	0	0	0	0	0	0	0	0	0	0	0
159403	19 Jan 21	01:42:00	1	0	0	0	0	0	0	0	0	0	0	0	0	0	0	0	0	0	0	0	0	0	0	0	0	0	0	0	0	0	0	0	0	0	0	0	0	0	0
159404	19 Jan 21	01:43:00	1	0	0	0	0	0	0	0	0	0	0	0	0	0	0	0	0	0	0	0	0	0	0	0	0	0	0	0	0	0	0	0	0	0	0	0	0	0	0
159405	19 Jan 21	01:44:00	1	0	0	0	0	0	0	0	0	0	0	0	0	0	0	0	0	0	0	0	0	0	0	0	0	0	0	0	0	0	0	0	0	0	0	0	0	0	0
159406	19 Jan 21	01:45:00	1	0	0	0	0	0	0	0	0	0	0	0	0	0	0	0	0	0	0	0	0	0	0	0	0	0	0	0	0	0	0	0	0	0	0	0	0	0	0
159407	19 Jan 21	01:46:00	1	0	0	0	0	0	0	0	0	0	0	0	0	0	0	0	0	0	0	0	0	0	0	0	0	0	0	0	0	0	0	0	0	0	0	0	0	0	0
159408	19 Jan 21	01:47:00	1	0	0	0	0	0	0	0	0	0	0	0	0	0	0	0	0	0	0	0	0	0	0	0	0	0	0	0	0	0	0	0	0	0	0	0	0	0	0
159409	19 Jan 21	01:48:00	1	0	0	0	0	0	0	0	0	0	0	0	0	0	0	0	0	0	0	0	0	0	0	0	0	0	0	0	0	0	0	0	0	0	0	0	0	0	0
159410	19 Jan 21	01:49:00	1	0	0	0	0	0	0	0	0	0	0	0	0	0	0	0	0	0	0	0	0	0	0	0	0	0	0	0	0	0	0	4	0	0	0	0	0	0	0
159411	19 Jan 21	01:50:00	1	0	0	0	0	0	0	0	0	0	0	0	0	0	0	0	0	0	0	0	0	0	0	0	0	0	0	0	0	0	0	0	0	0	0	0	0	0	0
159412	19 Jan 21	01:51:00	1	0	0	0	0	0	0	0	0	0	0	0	0	0	0	0	0	0	0	0	0	0	0	0	0	0	0	0	0	0	0	0	0	0	0	0	0	0	0
159413	19 Jan 21	01:52:00	1	0	0	0	0	0	0	0	0	0	0	0	0	0	0	0	0	0	0	0	0	0	0	0	0	0	0	0	0	0	0	0	0	0	0	0	0	0	0
159414	19 Jan 21	01:53:00	1	0	0	0	0	0	0	0	0	0	0	0	0	0	0	0	0	0	0	0	0	0	0	0	0	0	0	0	0	0	0	0	0	0	0	0	0	0	0
159415	19 Jan 21	01:54:00	1	0	0	0	0	0	0	0	0	0	0	0	0	0	0	0	0	0	0	0	0	0	0	0	0	0	0	0	0	0	0	0	0	0	0	0	0	0	0
159416	19 Jan 21	01:55:00	1	0	0	0	0	0	0	0	0	0	0	0	0	0	0	0	0	0	0	0	0	0	0	0	0	0	0	0	0	0	0	0	0	0	0	0	0	0	0
159417	19 Jan 21	01:56:00	1	0	0	0	0	0	0	0	0	0	0	0	0	0	0	0	0	0	0	0	0	0	0	0	0	0	0	0	0	0	0	0	0	0	0	0	0	0	0
159418	19 Jan 21	01:57:00	1	0	0	0	0	0	0	0	0	0	0	0	0	0	0	0	0	0	0	0	0	0	0	0	0	0	0	0	0	0	0	0	2	0	0	0	0	0	0
159419	19 Jan 21	01:58:00	1	0	0	0	0	0	0	0	0	0	0	0	0	0	0	0	0	0	0	0	0	0	0	0	0	0	0	0	0	0	0	0	2	0	0	0	0	0	0
159420	19 Jan 21	01:59:00	1	0	0	0	0	0	0	0	0	0	0	0	0	0	0	0	0	0	0	0	0	0	0	0	0	0	1	0	0	0	0	0	3	0	0	0	0	0	0
159421	19 Jan 21	02:00:00	1	0	0	0	0	0	0	0	0	0	0	0	0	0	0	0	0	0	0	0	0	0	0	0	0	0	0	0	0	0	0	0	0	0	0	0	0	0	0
159422	19 Jan 21	02:01:00	1	0	0	0	0	0	0	0	0	0	0	0	0	0	0	0	0	0	0	0	0	0	0	0	0	0	0	0	0	0	0	0	0	0	0	0	0	0	0
159423	19 Jan 21	02:02:00	1	0	0	0	0	0	0	0	0	0	0	0	0	0	0	0	0	0	0	0	0	0	0	0	0	0	0	0	0	0	0	0	0	0	0	0	0	0	0
159424	19 Jan 21	02:03:00	1	0	0	0	0	0	0	0	0	0	0	0	0	0	0	0	0	0	0	0	0	0	0	0	0	0	0	0	0	0	0	0	0	0	0	0	0	0	0
159425	19 Jan 21	02:04:00	1	0	0	0	0	0	0	0	0	0	0	0	0	0	0	0	0	0	0	0	0	0	0	0	0	0	0	0	0	0	0	0	0	0	0	0	0	0	0
159426	19 Jan 21	02:05:00	1	0	0	0	0	0	0	0	0	0	0	0	0	0	0	0	0	0	0	0	0	0	0	0	0	0	0	0	0	0	0	0	0	0	0	0	0	0	0
159427	19 Jan 21	02:06:00	1	0	0	0	0	0	0	0	0	0	0	0	0	0	0	0	0	0	0	0	0	0	0	0	0	0	0	0	0	0	0	0	0	0	0	0	0	0	0
159428	19 Jan 21	02:07:00	1	0	0	0	0	0	0	0	0	0	0	0	0	0	0	0	0	0	0	0	0	0	0	3	0	0	2	0	0	0	0	0	0	0	0	0	0	0	0
159429	19 Jan 21	02:08:00	1	0	0	0	0	0	0	0	0	0	0	0	0	0	0	0	0	0	0	0	0	0	0	0	0	0	0	0	0	0	0	0	0	0	0	0	0	0	0
159430	19 Jan 21	02:09:00	1	0	0	0	0	0	0	0	0	0	0	0	0	0	0	0	0	0	0	0	0	0	0	1	0	0	0	0	0	0	0	0	0	0	0	0	0	0	0
159431	19 Jan 21	02:10:00	1	0	0	0	0	0	0	0	0	0	0	0	0	0	0	0	0	0	0	0	0	0	0	1	0	0	1	0	0	0	0	0	0	0	0	0	0	0	0
159432	19 Jan 21	02:11:00	1	0	0	0	0	0	0	0	0	0	0	0	0	0	0	0	0	0	0	0	0	0	0	1	0	0	0	0	0	0	0	0	0	0	0	0	0	0	0
159433	19 Jan 21	02:12:00	1	0	0	0	0	0	0	0	0	0	0	0	0	0	0	0	0	0	0	0	0	0	0	1	0	0	0	0	0	0	0	0	0	0	0	0	0	0	0
159434	19 Jan 21	02:13:00	1	0	0	0	0	0	0	0	0	0	0	0	0	0	0	0	0	0	0	0	0	0	0	2	0	0	0	0	0	0	0	0	0	0	0	0	0	0	0
159435	19 Jan 21	02:14:00	1	0	0	0	0	0	0	0	0	0	0	0	0	0	0	0	0	0	0	0	0	0	0	0	0	0	0	0	0	0	0	0	0	0	0	0	0	0	0
159436	19 Jan 21	02:15:00	1	0	0	0	0	0	0	0	0	0	0	0	0	0	0	0	0	0	0	0	0	0	0	2	0	0	0	0	0	0	0	0	0	0	0	0	0	0	0
159437	19 Jan 21	02:16:00	1	0	0	0	0	0	0	0	0	0	0	0	0	0	0	0	0	0	0	0	0	0	0	1	0	0	0	0	0	2	0	0	0	0	0	0	0	0	0
159438	19 Jan 21	02:17:00	1	0	0	0	0	0	0	0	0	0	0	0	0	0	0	0	0	0	0	0	0	0	0	2	0	0	0	0	0	0	0	0	0	0	0	0	0	1	0
159439	19 Jan 21	02:18:00	1	0	0	0	0	0	0	0	0	0	0	0	0	0	0	0	0	0	0	0	0	0	0	2	0	0	0	0	0	0	0	0	0	0	0	0	0	0	0
159440	19 Jan 21	02:19:00	1	0	0	0	0	0	0	0	0	0	0	0	0	0	0	0	0	0	0	0	0	0	0	3	0	0	0	0	0	0	0	0	0	0	0	0	0	1	0
159441	19 Jan 21	02:20:00	1	0	0	0	0	0	0	0	0	0	0	0	0	0	0	0	0	0	0	0	0	0	0	0	0	0	0	0	0	0	0	0	0	0	0	0	0	0	0
159442	19 Jan 21	02:21:00	1	0	0	0	0	0	0	0	0	0	0	0	0	0	0	0	0	0	0	0	0	0	0	1	0	0	0	0	0	0	0	0	0	0	0	0	0	0	0
159443	19 Jan 21	02:22:00	1	0	0	0	0	0	0	0	0	0	0	0	0	0	0	0	0	0	0	0	0	0	0	1	0	0	0	0	0	0	0	0	0	0	1	0	0	0	0
159444	19 Jan 21	02:23:00	1	0	0	0	0	0	0	0	0	0	0	0	0	0	0	0	0	0	0	0	0	0	0	3	0	0	0	0	0	0	0	0	0	0	0	0	0	0	0
159445	19 Jan 21	02:24:00	1	0	0	0	0	0	0	0	0	0	0	0	0	0	0	0	0	0	0	0	0	0	0	1	0	0	0	0	0	0	0	0	0	0	1	0	0	0	0
159446	19 Jan 21	02:25:00	1	0	0	0	0	0	0	0	0	0	0	0	0	0	0	0	0	0	0	0	0	0	0	2	0	0	0	0	0	0	0	0	0	0	0	0	0	0	0
159447	19 Jan 21	02:26:00	1	0	0	0	0	0	0	0	0	0	0	0	0	0	0	0	0	0	0	0	0	0	0	2	0	0	0	0	0	0	0	0	0	0	1	0	0	0	0
159448	19 Jan 21	02:27:00	1	0	0	0	0	0	0	0	0	0	0	0	0	0	0	0	0	0	0	0	0	0	0	1	0	0	0	0	0	0	0	0	0	0	2	0	0	0	0
159449	19 Jan 21	02:28:00	1	0	0	0	0	0	0	0	0	0	0	0	0	0	0	0	0	0	0	0	0	0	0	3	0	0	0	0	0	0	0	0	0	0	1	0	0	0	0
159450	19 Jan 21	02:29:00	1	0	0	0	0	0	0	0	0	0	0	0	0	0	0	0	0	0	0	0	0	0	0	2	0	0	0	0	0	0	0	0	0	0	1	0	0	0	0
159451	19 Jan 21	02:30:00	1	0	0	0	0	0	0	0	0	0	0	0	0	0	0	0	0	0	0	0	0	0	0	2	0	0	0	0	0	0	0	0	0	0	2	0	0	0	0
159452	19 Jan 21	02:31:00	1	0	0	0	0	0	0	0	0	0	0	0	0	0	0	0	0	0	0	0	0	0	0	0	0	0	0	0	0	0	0	0	0	0	1	0	0	0	0
159453	19 Jan 21	02:32:00	1	0	0	0	0	0	0	0	0	0	0	0	0	0	0	0	0	0	0	0	0	0	0	2	0	0	0	0	0	0	0	0	0	0	0	0	0	0	0
159454	19 Jan 21	02:33:00	1	0	0	0	0	0	0	0	0	0	0	0	0	0	0	0	0	0	0	0	0	0	0	3	0	0	0	0	0	0	0	0	0	0	1	0	0	0	0
159455	19 Jan 21	02:34:00	1	0	0	0	0	0	0	0	0	0	0	0	0	0	0	0	0	0	0	0	0	0	0	0	0	0	0	0	0	0	0	0	0	0	3	0	0	0	0
159456	19 Jan 21	02:35:00	1	0	0	0	0	0	0	0	0	1	0	0	0	0	0	0	0	0	0	0	0	1	0	2	0	0	1	0	0	0	0	0	0	0	2	0	0	0	0
159457	19 Jan 21	02:36:00	1	0	0	0	0	0	0	0	0	4	0	0	0	0	0	0	0	0	0	0	0	0	0	2	0	0	0	0	0	0	0	0	0	0	0	0	0	0	0
159458	19 Jan 21	02:37:00	1	0	0	0	0	0	0	0	0	1	0	0	0	0	0	0	0	0	0	0	0	0	0	0	0	0	0	0	0	0	0	0	0	0	4	0	0	0	0
159459	19 Jan 21	02:38:00	1	0	0	0	0	0	0	0	0	0	0	0	0	0	0	0	0	0	0	0	0	0	0	2	0	0	0	0	0	0	0	0	0	0	2	0	0	0	0
159460	19 Jan 21	02:39:00	1	0	0	0	0	0	0	0	0	0	0	0	0	0	0	0	0	0	0	0	0	0	0	3	0	0	0	0	0	0	0	0	0	0	3	0	0	0	0
159461	19 Jan 21	02:40:00	1	0	0	0	0	0	0	0	0	0	0	0	0	0	0	0	0	0	0	0	0	0	0	2	0	0	0	0	0	0	0	0	0	0	2	0	0	0	0
159462	19 Jan 21	02:41:00	1	0	0	0	0	0	0	0	0	0	0	0	0	0	0	0	0	0	0	0	0	0	0	1	0	0	0	0	1	0	0	0	0	0	1	0	0	0	0
159463	19 Jan 21	02:42:00	1	0	0	0	0	0	0	0	0	0	0	0	0	0	0	0	0	0	0	0	0	0	0	1	0	0	0	0	0	0	0	0	0	0	1	0	0	0	0
159464	19 Jan 21	02:43:00	1	0	0	0	0	0	0	0	0	0	0	0	0	0	0	0	0	0	0	0	0	0	0	0	0	0	0	0	0	0	0	0	0	0	5	0	0	0	0
159465	19 Jan 21	02:44:00	1	0	0	0	0	0	0	0	0	0	0	0	0	0	0	0	0	0	0	0	0	0	0	1	0	0	0	0	0	0	0	0	0	0	0	0	0	0	0
159466	19 Jan 21	02:45:00	1	0	0	0	0	0	0	0	0	0	0	0	0	0	0	0	0	0	0	0	0	0	0	1	0	0	0	0	0	0	0	0	0	0	0	0	0	0	0
159467	19 Jan 21	02:46:00	1	0	0	0	0	0	0	0	0	0	0	0	0	0	0	0	0	0	0	0	0	0	0	2	0	0	0	0	0	0	0	0	0	0	2	0	0	0	1
159468	19 Jan 21	02:47:00	1	0	0	0	0	0	0	0	0	0	0	0	0	0	0	0	0	0	0	0	0	0	0	2	0	0	0	0	0	0	0	0	0	0	2	0	0	0	0
159469	19 Jan 21	02:48:00	1	0	0	0	0	0	0	0	0	0	0	0	0	0	0	0	0	0	0	0	0	0	0	0	0	0	0	0	0	0	0	0	0	0	0	0	0	0	0
159470	19 Jan 21	02:49:00	1	0	0	0	0	0	0	0	0	0	0	0	0	0	2	0	0	0	0	0	0	0	0	3	0	0	0	0	0	0	0	0	0	0	3	0	0	0	0
159471	19 Jan 21	02:50:00	1	0	0	0	0	0	0	0	0	0	0	0	0	0	1	0	0	0	0	0	0	0	0	2	0	0	0	0	0	0	0	0	0	0	1	0	0	0	0
159472	19 Jan 21	02:51:00	1	0	0	0	0	0	0	0	0	0	0	0	0	0	0	0	0	0	0	0	0	0	0	0	0	0	0	0	0	0	0	0	0	0	0	0	0	0	0
159473	19 Jan 21	02:52:00	1	0	0	0	0	0	0	0	0	0	0	0	0	0	0	0	0	0	0	0	0	0	0	0	0	0	0	0	0	0	0	0	0	0	2	1	0	0	0
159474	19 Jan 21	02:53:00	1	0	0	0	0	0	0	0	0	0	0	0	0	0	0	0	0	0	0	0	0	0	0	1	0	0	0	0	0	0	0	0	0	0	1	0	0	0	0
159475	19 Jan 21	02:54:00	1	0	0	0	0	0	0	0	0	0	0	0	0	0	0	0	0	0	0	0	0	0	0	4	0	0	0	0	0	0	0	0	0	0	1	1	0	0	0
159476	19 Jan 21	02:55:00	1	0	0	0	0	0	0	0	0	0	0	0	0	0	0	0	0	0	0	0	0	0	0	2	0	0	0	0	0	0	0	0	0	0	2	1	0	0	0
159477	19 Jan 21	02:56:00	1	0	0	0	0	0	0	0	0	0	0	0	0	0	0	0	0	0	0	0	0	0	0	1	0	0	0	0	0	0	0	0	0	0	3	0	0	0	0
159478	19 Jan 21	02:57:00	1	0	0	0	0	0	0	0	0	0	0	0	0	0	0	0	0	0	0	0	0	0	0	1	0	0	0	0	0	0	0	0	0	0	2	0	0	0	0
159479	19 Jan 21	02:58:00	1	0	0	0	0	0	0	0	0	0	0	0	0	0	0	0	0	0	0	0	0	0	0	1	0	0	0	0	0	0	0	0	0	0	3	0	0	0	0
159480	19 Jan 21	02:59:00	1	0	0	0	0	0	0	0	0	0	0	0	0	0	0	0	0	0	0	0	0	0	0	1	0	0	0	0	0	0	0	0	0	0	2	0	0	0	0
159481	19 Jan 21	03:00:00	1	0	0	0	0	0	0	0	0	0	0	0	0	0	0	0	0	0	0	0	0	0	0	0	0	0	0	1	0	0	0	0	0	0	1	0	0	0	0
159482	19 Jan 21	03:01:00	1	0	0	0	0	0	0	0	0	0	0	0	0	0	0	0	0	0	0	0	0	0	0	0	0	0	0	0	0	0	0	0	0	0	2	0	0	0	0
159483	19 Jan 21	03:02:00	1	0	0	0	0	0	0	0	0	0	0	0	0	0	0	0	0	0	0	0	0	0	0	0	0	0	0	0	0	0	0	0	0	0	2	0	0	0	0
159484	19 Jan 21	03:03:00	1	0	0	0	0	0	0	0	0	0	0	0	0	0	0	0	0	0	0	0	0	0	0	0	0	0	0	0	0	0	0	0	0	0	2	0	0	0	0
159485	19 Jan 21	03:04:00	1	0	0	0	0	0	0	0	0	0	0	0	0	0	0	0	0	0	0	0	0	0	0	2	0	0	0	0	0	0	0	0	0	0	4	0	0	0	0
159486	19 Jan 21	03:05:00	1	0	0	0	0	0	0	0	0	0	0	0	0	0	0	0	0	0	0	0	0	0	0	2	0	0	0	0	0	0	0	0	0	0	1	0	0	0	0
159487	19 Jan 21	03:06:00	1	0	0	0	0	0	0	0	0	0	0	0	0	0	0	0	0	0	0	0	0	0	0	0	0	0	0	0	0	0	0	0	0	0	1	0	0	0	0
159488	19 Jan 21	03:07:00	1	0	0	0	0	0	0	0	0	0	0	0	0	0	0	0	0	0	0	0	0	0	0	0	0	0	0	0	0	0	0	0	0	0	3	0	0	0	0
159489	19 Jan 21	03:08:00	1	0	0	0	0	0	0	0	0	0	0	0	0	0	0	0	0	0	0	0	0	0	0	1	0	0	0	0	0	0	0	0	0	0	1	0	0	0	0
159490	19 Jan 21	03:09:00	1	0	0	0	0	0	0	0	0	0	0	0	0	0	0	0	0	0	0	0	0	0	0	1	0	0	0	0	0	0	0	0	0	0	3	0	0	0	0
159491	19 Jan 21	03:10:00	1	0	0	0	0	0	0	0	0	0	0	0	0	0	0	0	0	0	0	0	0	0	0	1	0	0	0	0	0	0	0	0	0	0	0	0	0	0	0
159492	19 Jan 21	03:11:00	1	0	0	0	0	0	0	0	0	0	0	0	0	0	0	0	0	0	0	0	0	0	0	0	0	0	0	0	0	0	0	0	0	0	3	0	0	0	0
159493	19 Jan 21	03:12:00	1	0	0	0	0	0	0	0	0	0	0	0	0	0	0	0	0	0	0	0	0	0	0	1	0	0	0	0	0	0	0	0	0	0	2	0	0	0	0
159494	19 Jan 21	03:13:00	1	0	0	0	0	0	0	0	0	0	0	1	0	0	0	0	0	0	0	0	0	0	0	0	0	0	0	0	0	0	0	0	0	0	2	0	0	0	0
159495	19 Jan 21	03:14:00	1	0	0	0	0	0	0	0	0	0	0	0	0	0	0	0	0	0	0	0	0	0	0	0	0	0	0	0	0	0	0	0	0	0	2	0	0	0	0
159496	19 Jan 21	03:15:00	1	0	0	0	0	0	0	0	0	0	0	0	0	0	0	0	0	0	0	0	0	0	0	3	0	0	0	0	0	0	0	0	0	0	1	0	0	0	0
159497	19 Jan 21	03:16:00	1	0	0	0	0	0	0	0	0	0	0	0	0	0	0	0	0	0	0	0	0	0	0	0	0	0	0	0	0	0	0	0	0	0	2	0	0	0	0
159498	19 Jan 21	03:17:00	1	0	0	0	0	0	0	0	0	0	0	0	0	0	0	0	0	0	0	0	0	0	0	1	0	0	0	0	0	0	0	0	0	0	2	0	0	0	0
159499	19 Jan 21	03:18:00	1	0	0	0	0	0	0	0	0	0	0	0	0	0	0	0	0	0	0	0	0	0	0	2	0	0	0	0	0	0	0	0	0	0	2	0	0	0	0
159500	19 Jan 21	03:19:00	1	0	0	0	0	0	0	0	0	0	0	0	0	0	0	0	0	0	0	0	0	0	0	0	0	0	0	0	0	0	0	0	0	0	1	0	0	0	0
159501	19 Jan 21	03:20:00	1	0	0	0	0	0	0	0	0	0	0	0	0	0	0	0	0	0	0	0	0	0	0	0	0	0	0	0	0	0	0	0	0	0	2	0	0	0	0
159502	19 Jan 21	03:21:00	1	0	0	0	0	0	0	0	0	0	0	0	0	0	0	0	0	0	0	0	0	0	0	1	0	0	1	0	0	0	0	0	0	0	2	0	0	0	0
159503	19 Jan 21	03:22:00	1	0	0	0	0	0	0	0	0	0	0	0	0	0	0	0	0	0	0	0	0	0	0	0	0	0	0	0	0	0	0	0	0	0	0	0	0	0	0
159504	19 Jan 21	03:23:00	1	0	0	0	0	0	0	0	0	0	0	0	0	0	0	0	0	0	0	0	0	0	0	2	0	0	0	0	0	0	0	0	0	0	0	0	0	0	0
159505	19 Jan 21	03:24:00	1	0	0	0	0	0	0	0	0	0	0	0	0	0	0	0	0	0	0	0	0	0	0	0	0	0	0	0	0	0	0	0	0	0	0	0	0	0	0
159506	19 Jan 21	03:25:00	1	0	0	0	0	0	0	0	0	0	0	0	0	0	0	0	0	0	0	0	0	0	0	0	0	0	0	0	0	0	0	0	0	0	0	0	0	0	0
159507	19 Jan 21	03:26:00	1	0	0	0	0	0	0	0	0	0	0	0	0	0	0	0	0	0	0	0	0	0	0	0	0	0	0	0	0	0	0	1	0	0	0	0	0	0	0
159508	19 Jan 21	03:27:00	1	0	0	0	0	0	0	0	0	0	0	0	0	0	0	0	0	0	0	0	0	0	0	0	0	0	0	0	0	0	0	2	0	0	0	0	0	0	0
159509	19 Jan 21	03:28:00	1	0	0	0	0	0	0	0	0	0	0	0	0	0	0	0	0	0	0	0	0	0	0	0	0	0	0	0	0	0	0	1	0	0	0	0	0	0	0
159510	19 Jan 21	03:29:00	1	0	0	0	0	0	0	0	0	0	0	0	0	0	0	0	0	0	0	0	0	0	0	0	0	0	1	0	0	0	0	3	0	0	0	0	0	0	0
159511	19 Jan 21	03:30:00	1	0	0	0	0	0	0	0	0	0	0	0	0	0	0	0	0	0	0	0	0	0	0	0	0	0	0	0	0	0	0	0	0	0	0	0	1	0	0
159512	19 Jan 21	03:31:00	1	0	0	0	0	0	0	0	0	0	0	0	0	0	0	0	0	0	0	0	0	0	0	0	0	0	0	0	0	0	0	0	0	0	0	0	0	0	0
159513	19 Jan 21	03:32:00	1	0	0	0	0	0	0	0	0	0	0	0	0	0	0	0	0	0	0	0	0	0	0	0	0	0	0	0	0	0	0	0	0	0	0	0	0	0	0
159514	19 Jan 21	03:33:00	1	0	0	0	0	0	0	0	0	0	0	0	0	0	0	0	0	0	0	0	0	0	0	0	0	0	3	0	0	0	0	1	0	0	0	0	1	0	0
159515	19 Jan 21	03:34:00	1	0	0	0	0	0	0	0	0	0	0	0	0	0	0	0	0	0	0	0	0	0	0	0	0	0	0	0	0	0	0	0	0	0	0	0	0	0	0
159516	19 Jan 21	03:35:00	1	0	0	0	0	0	0	0	0	0	0	0	0	0	0	0	0	0	0	0	0	0	0	0	0	0	0	0	0	0	0	0	0	0	3	0	0	0	0
159517	19 Jan 21	03:36:00	1	0	0	0	0	0	0	0	0	0	0	1	0	0	0	0	0	0	0	0	0	0	0	0	0	0	0	0	0	0	0	2	0	0	0	0	0	0	0
159518	19 Jan 21	03:37:00	1	0	0	0	0	0	0	0	0	0	0	0	0	0	0	0	0	0	0	0	0	0	0	0	0	0	0	0	0	0	0	3	0	0	0	0	0	0	0
159519	19 Jan 21	03:38:00	1	0	0	0	0	0	0	0	0	0	0	0	0	0	0	0	0	0	0	0	0	0	0	0	0	0	0	0	0	0	0	1	0	0	0	0	0	0	0
159520	19 Jan 21	03:39:00	1	0	0	0	0	0	0	0	0	0	0	0	0	0	0	0	0	0	0	0	0	0	0	0	0	0	0	0	0	0	0	2	0	0	0	0	0	0	0
159521	19 Jan 21	03:40:00	1	0	0	0	0	0	0	0	0	0	0	0	0	0	0	0	0	0	0	0	0	0	0	0	0	0	0	0	0	0	0	0	0	0	0	0	0	0	0
159522	19 Jan 21	03:41:00	1	0	0	0	0	0	0	0	0	0	0	0	0	0	0	0	0	0	0	0	0	0	0	0	0	0	0	0	0	0	0	0	0	0	0	0	0	0	0
159523	19 Jan 21	03:42:00	1	0	0	0	0	0	0	0	0	0	0	0	0	0	0	0	0	0	0	0	0	0	0	0	0	0	0	0	0	0	0	0	0	0	0	0	0	0	0
159524	19 Jan 21	03:43:00	1	0	0	0	0	0	0	0	0	0	0	0	0	0	0	0	0	0	0	0	0	0	0	0	0	0	0	0	0	0	0	0	0	0	1	0	0	0	0
159525	19 Jan 21	03:44:00	1	0	0	0	0	0	0	0	0	0	0	0	0	0	0	0	0	0	0	0	0	0	0	0	0	0	0	0	0	0	0	0	0	0	0	0	0	0	0
159526	19 Jan 21	03:45:00	1	0	0	0	0	0	0	0	0	0	0	0	0	0	0	0	0	0	0	0	0	0	0	0	0	0	0	0	0	0	0	0	0	0	0	0	0	0	0
159527	19 Jan 21	03:46:00	1	0	0	0	0	0	0	0	0	0	0	0	0	0	0	0	0	0	0	0	0	0	0	0	0	0	0	0	0	0	0	0	0	0	0	0	0	0	0
159528	19 Jan 21	03:47:00	1	0	0	0	0	0	0	0	0	0	0	0	0	0	0	0	0	0	0	0	0	0	0	0	0	0	0	0	0	0	0	0	0	0	0	0	0	0	0
159529	19 Jan 21	03:48:00	1	0	0	0	0	0	0	0	0	0	0	0	0	0	0	0	0	0	0	0	0	0	0	0	0	0	0	0	0	0	0	0	0	0	0	0	0	0	0
159530	19 Jan 21	03:49:00	1	0	0	0	0	0	0	0	0	0	0	0	0	0	0	0	0	0	0	0	0	0	0	0	0	0	0	0	0	0	0	0	0	0	0	0	0	0	0
159531	19 Jan 21	03:50:00	1	0	0	0	0	0	0	0	0	0	0	0	0	0	0	0	0	0	0	0	0	0	0	0	0	0	0	0	0	0	0	0	0	0	0	0	0	0	0
159532	19 Jan 21	03:51:00	1	0	0	0	0	0	0	0	0	0	0	0	0	0	0	0	0	0	0	0	0	0	0	0	0	0	0	0	0	0	0	0	0	0	0	0	0	0	0
159533	19 Jan 21	03:52:00	1	0	0	0	0	0	0	0	0	0	0	0	0	0	0	0	0	0	0	0	0	0	0	0	0	0	0	0	0	0	0	0	0	0	0	0	0	0	0
159534	19 Jan 21	03:53:00	1	0	0	0	0	0	0	0	0	0	0	0	0	0	0	0	0	0	0	0	0	0	0	0	0	0	0	0	0	0	0	0	0	0	0	0	0	0	0
159535	19 Jan 21	03:54:00	1	0	0	0	0	0	0	0	0	0	0	0	0	0	0	0	0	0	0	0	0	0	0	0	0	0	0	0	0	0	0	0	0	0	0	0	0	0	0
159536	19 Jan 21	03:55:00	1	0	0	0	0	0	0	0	0	0	0	0	0	0	0	0	0	0	0	0	0	0	0	0	0	0	0	0	0	0	0	0	0	0	0	0	0	0	0
159537	19 Jan 21	03:56:00	1	0	0	0	0	0	0	0	0	0	0	0	0	0	0	0	0	0	0	0	0	0	0	0	0	0	0	0	0	0	0	0	0	0	0	0	0	0	0
159538	19 Jan 21	03:57:00	1	0	0	0	0	0	0	0	0	0	0	0	0	0	0	0	0	0	0	0	0	0	0	0	0	0	0	0	0	0	0	0	0	0	0	0	0	0	0
159539	19 Jan 21	03:58:00	1	0	0	0	0	0	0	0	0	0	0	0	0	0	0	0	0	0	0	0	0	0	0	0	0	0	0	0	0	0	0	0	0	0	0	0	0	0	0
159540	19 Jan 21	03:59:00	1	0	0	0	0	0	0	0	0	0	0	0	0	0	0	0	0	0	0	0	0	0	0	0	0	0	0	0	0	0	0	0	0	0	0	0	0	0	0
159541	19 Jan 21	04:00:00	1	0	0	0	0	0	0	0	0	0	0	0	0	0	0	0	0	0	0	0	0	0	0	0	0	0	0	0	0	0	0	0	0	0	1	0	0	0	0
159542	19 Jan 21	04:01:00	1	0	0	0	0	0	0	0	0	0	0	0	0	0	0	0	0	0	0	0	0	0	0	0	0	0	0	0	0	0	0	0	0	0	0	0	0	0	0
159543	19 Jan 21	04:02:00	1	0	0	0	0	0	0	0	0	0	0	0	0	0	0	0	0	0	0	0	0	0	0	0	0	0	0	0	0	0	0	0	0	0	0	0	0	0	0
159544	19 Jan 21	04:03:00	1	0	0	0	0	0	0	0	0	0	0	0	0	0	0	0	0	0	0	0	0	0	0	0	0	0	0	0	0	0	0	0	0	0	0	0	0	0	0
159545	19 Jan 21	04:04:00	1	0	0	0	0	0	0	0	0	0	0	0	0	0	0	0	0	0	0	0	0	0	0	0	0	0	0	0	0	0	0	0	0	0	0	0	0	0	0
159546	19 Jan 21	04:05:00	1	0	0	0	0	0	0	0	0	0	0	0	0	0	0	0	0	0	0	0	0	0	0	0	0	0	0	0	0	0	0	0	0	0	1	0	0	0	0
159547	19 Jan 21	04:06:00	1	0	0	0	0	0	0	0	0	0	0	0	0	0	0	0	0	0	0	0	0	0	0	0	0	0	0	0	0	0	0	0	0	0	0	0	0	0	0
159548	19 Jan 21	04:07:00	1	0	0	0	0	0	0	0	0	0	0	0	0	0	0	0	0	0	0	0	0	0	0	0	0	0	0	0	0	0	0	0	0	0	0	0	0	0	0
159549	19 Jan 21	04:08:00	1	0	0	0	0	0	0	0	0	0	0	0	0	0	0	0	0	0	0	0	0	0	0	0	0	0	0	0	0	0	0	0	0	0	0	0	0	0	0
159550	19 Jan 21	04:09:00	1	0	0	0	0	0	0	0	0	0	0	0	0	0	0	0	0	0	0	0	0	0	0	0	0	0	0	0	0	0	0	0	0	0	0	0	0	0	0
159551	19 Jan 21	04:10:00	1	0	0	0	0	0	0	0	0	0	0	0	0	0	0	0	0	0	0	0	0	0	0	0	0	0	0	0	0	0	0	0	0	0	0	0	0	0	0
159552	19 Jan 21	04:11:00	1	0	0	0	0	0	0	0	0	0	0	0	0	0	0	0	0	0	0	0	0	0	0	0	0	0	0	0	0	0	0	0	0	0	0	0	0	0	0
159553	19 Jan 21	04:12:00	1	0	0	0	0	0	0	0	0	0	0	0	0	0	0	0	0	0	0	0	0	0	0	0	0	0	0	0	0	0	0	0	0	0	0	0	0	0	0
159554	19 Jan 21	04:13:00	1	0	0	0	0	0	0	0	0	0	0	0	0	0	0	0	0	0	0	0	0	0	0	0	0	0	0	0	0	0	0	0	0	0	0	0	0	0	0
159555	19 Jan 21	04:14:00	1	0	0	0	0	0	0	0	0	0	0	0	0	0	0	0	0	0	0	0	0	0	0	0	0	0	0	0	0	0	0	0	0	0	0	0	0	0	0
159556	19 Jan 21	04:15:00	1	0	0	0	0	0	0	0	0	0	0	0	0	0	0	0	0	0	0	0	0	0	0	0	0	0	0	0	0	0	0	0	0	0	0	0	0	0	0
159557	19 Jan 21	04:16:00	1	0	0	0	0	0	0	0	0	0	0	0	0	0	0	0	0	0	0	0	0	0	0	0	0	0	0	0	0	0	0	0	0	0	0	0	0	0	0
159558	19 Jan 21	04:17:00	1	0	0	0	0	0	0	0	0	0	0	0	0	0	0	0	0	0	0	0	0	0	0	0	0	0	0	0	0	0	0	0	0	0	1	0	0	0	0
159559	19 Jan 21	04:18:00	1	0	0	0	0	0	0	0	0	0	0	0	0	0	0	0	0	0	0	0	0	0	0	0	0	0	0	0	0	0	0	0	0	0	3	0	0	0	0
159560	19 Jan 21	04:19:00	1	0	0	0	0	0	0	0	0	0	0	0	0	0	0	0	0	0	0	0	0	0	0	0	0	0	0	0	0	0	0	0	0	0	0	0	0	0	0
159561	19 Jan 21	04:20:00	1	0	0	0	0	0	0	0	0	0	0	0	0	0	0	0	0	0	0	0	0	0	0	0	0	0	0	0	0	0	0	0	0	0	2	0	0	0	0
159562	19 Jan 21	04:21:00	1	0	0	0	0	0	0	0	0	0	0	0	0	0	0	0	0	0	0	0	0	0	0	0	0	0	0	0	0	0	0	0	0	0	1	0	0	0	0
159563	19 Jan 21	04:22:00	1	0	0	0	0	0	0	0	0	0	0	0	0	0	0	0	0	0	0	0	0	0	0	0	0	0	0	0	0	0	0	0	0	0	4	0	0	0	0
159564	19 Jan 21	04:23:00	1	0	0	0	0	0	0	0	0	0	0	0	0	0	0	0	0	0	0	0	0	0	0	0	0	0	0	0	0	0	0	0	0	0	2	0	0	0	0
159565	19 Jan 21	04:24:00	1	0	0	0	0	0	0	0	0	0	0	0	0	0	0	0	0	0	0	0	0	0	0	0	0	0	0	0	0	0	0	0	0	0	1	0	0	0	0
159566	19 Jan 21	04:25:00	1	0	0	0	0	0	0	0	0	0	0	0	0	0	0	0	0	0	0	0	0	0	0	0	0	0	0	0	0	0	0	0	0	0	4	0	0	0	0
159567	19 Jan 21	04:26:00	1	0	0	0	0	0	0	0	0	0	0	0	0	0	0	0	0	0	0	0	0	0	0	0	0	0	0	0	0	0	0	0	0	0	1	0	0	0	0
159568	19 Jan 21	04:27:00	1	0	0	0	0	0	0	0	0	0	0	0	0	0	0	0	0	0	0	0	0	0	0	0	0	0	3	0	0	0	0	0	0	0	1	0	0	0	0
159569	19 Jan 21	04:28:00	1	0	0	0	0	0	0	0	0	0	0	0	0	0	0	0	0	0	0	0	0	0	0	0	0	0	1	0	0	0	0	0	0	0	1	0	0	0	0
159570	19 Jan 21	04:29:00	1	0	0	0	0	0	0	0	0	0	0	0	0	0	0	0	0	0	0	0	0	0	0	0	0	0	0	0	0	0	0	0	0	0	2	0	0	0	0
159571	19 Jan 21	04:30:00	1	0	0	0	0	0	0	0	0	0	0	0	0	0	0	0	0	0	0	0	0	0	0	0	0	0	0	0	0	0	0	0	0	0	0	0	0	0	0
159572	19 Jan 21	04:31:00	1	0	0	0	0	0	0	0	0	0	0	0	0	0	0	0	0	0	0	0	0	0	0	0	0	0	0	0	0	0	0	0	0	0	0	0	0	0	0
159573	19 Jan 21	04:32:00	1	0	0	0	0	0	0	0	0	0	0	0	0	0	0	0	0	0	0	0	0	0	0	0	0	0	0	0	0	0	0	0	0	0	0	0	0	0	0
159574	19 Jan 21	04:33:00	1	0	0	0	0	0	0	0	0	0	0	0	0	0	0	0	0	0	0	0	0	0	0	0	0	0	0	0	0	0	0	0	0	0	0	0	0	0	0
159575	19 Jan 21	04:34:00	1	0	0	0	0	0	0	0	0	0	0	0	0	0	0	0	0	0	0	0	0	0	0	0	0	0	0	0	0	0	0	0	0	0	0	0	0	0	0
159576	19 Jan 21	04:35:00	1	0	0	0	0	0	0	0	0	0	0	0	0	0	0	0	0	0	0	0	0	0	0	0	0	0	0	0	0	0	0	0	0	0	0	0	0	0	0
159577	19 Jan 21	04:36:00	1	0	0	0	0	0	0	0	0	0	0	0	0	0	0	0	0	0	0	0	0	0	0	0	0	0	0	0	0	0	0	0	0	0	0	0	0	0	0
159578	19 Jan 21	04:37:00	1	0	0	0	0	0	0	0	0	0	0	0	0	0	0	0	0	0	0	0	0	0	0	0	0	0	0	0	0	0	0	0	0	0	0	0	0	0	0
159579	19 Jan 21	04:38:00	1	0	0	0	0	0	0	0	0	0	0	0	0	0	0	0	0	0	0	0	0	0	0	0	0	0	0	0	0	0	0	0	0	0	0	0	0	0	0
159580	19 Jan 21	04:39:00	1	0	0	0	0	0	0	0	0	0	0	0	0	0	0	0	0	0	0	0	0	0	0	0	0	0	0	0	0	0	0	0	0	0	0	0	0	0	0
159581	19 Jan 21	04:40:00	1	0	0	0	0	0	0	0	0	0	0	0	0	0	0	0	0	0	0	0	0	0	0	0	0	0	0	0	0	0	0	0	0	0	0	0	0	0	0
159582	19 Jan 21	04:41:00	1	0	0	0	0	0	0	0	0	0	0	0	0	0	0	0	0	0	0	0	0	0	0	0	0	0	0	0	0	0	0	2	0	0	0	0	0	0	0
159583	19 Jan 21	04:42:00	1	0	0	0	0	0	0	0	0	0	0	0	0	0	0	0	0	0	0	0	0	0	0	0	0	0	0	0	0	0	0	0	0	0	0	0	0	0	0
159584	19 Jan 21	04:43:00	1	0	0	0	0	0	0	0	0	0	0	0	1	0	0	0	0	0	0	0	0	0	0	0	0	0	0	0	0	0	0	2	0	0	0	0	0	0	0
159585	19 Jan 21	04:44:00	1	0	0	0	0	0	0	0	0	0	0	0	0	0	0	0	0	0	0	0	0	0	0	0	0	0	0	0	0	0	0	0	0	0	0	0	0	0	0
159586	19 Jan 21	04:45:00	1	0	0	0	0	0	0	0	0	0	0	0	0	0	0	0	0	0	0	0	0	0	0	0	0	0	0	0	0	0	0	2	0	0	0	0	0	0	0
159587	19 Jan 21	04:46:00	1	0	0	0	0	0	0	0	0	0	0	0	0	0	0	0	0	0	0	0	0	0	0	0	0	0	0	0	0	0	0	0	0	0	0	0	0	0	0
159588	19 Jan 21	04:47:00	1	0	0	0	0	0	0	0	0	0	0	0	0	0	0	0	0	0	0	0	0	0	0	0	0	0	0	0	0	0	0	0	0	0	0	0	0	0	0
159589	19 Jan 21	04:48:00	1	0	0	0	0	0	0	0	0	0	0	0	0	0	0	0	0	0	0	0	0	0	0	0	0	0	0	0	0	0	0	0	0	0	0	0	0	0	0
159590	19 Jan 21	04:49:00	1	0	0	0	0	0	0	0	0	0	0	0	0	0	0	0	0	0	0	0	0	0	0	0	0	0	0	0	0	0	0	0	0	0	0	0	0	0	0
159591	19 Jan 21	04:50:00	1	0	0	0	0	0	0	0	0	0	0	0	0	0	0	0	0	0	0	0	0	0	0	0	0	0	0	0	0	0	0	0	0	0	0	0	0	0	0
159592	19 Jan 21	04:51:00	1	0	0	0	0	0	0	0	0	0	0	0	0	0	0	0	0	0	0	0	0	0	0	0	0	0	0	0	0	0	0	0	0	0	0	0	0	0	0
159593	19 Jan 21	04:52:00	1	0	0	0	0	0	0	0	0	0	0	0	0	0	0	0	0	0	0	0	0	0	0	0	0	0	0	0	0	0	0	2	0	0	0	0	0	0	0
159594	19 Jan 21	04:53:00	1	0	0	0	0	0	0	0	0	0	0	0	0	0	0	0	0	0	0	0	0	0	0	0	0	0	0	0	0	0	0	3	0	0	0	0	0	0	0
159595	19 Jan 21	04:54:00	1	0	0	0	0	0	0	0	0	0	0	0	0	0	0	0	0	0	0	0	0	0	0	0	0	0	0	0	0	0	0	0	0	0	0	0	0	0	0
159596	19 Jan 21	04:55:00	1	0	0	0	0	0	0	0	0	0	0	0	0	0	0	0	0	0	0	0	0	0	0	0	0	0	0	0	0	0	0	0	0	0	0	0	0	0	0
159597	19 Jan 21	04:56:00	1	0	0	0	0	0	0	0	0	0	0	0	0	0	0	0	0	0	0	0	0	0	0	0	0	0	0	0	0	0	0	0	0	0	0	0	0	0	0
159598	19 Jan 21	04:57:00	1	0	0	0	0	0	0	0	0	0	0	0	0	0	0	0	0	0	0	0	0	0	0	0	0	0	0	0	0	0	0	0	0	0	0	0	0	0	0
159599	19 Jan 21	04:58:00	1	0	0	0	0	0	0	0	0	0	0	0	0	0	0	0	0	0	0	0	0	0	0	0	0	0	0	0	0	0	0	0	0	0	0	0	0	0	0
159600	19 Jan 21	04:59:00	1	0	0	0	0	0	0	0	0	0	0	0	0	0	0	0	0	0	0	0	0	0	0	0	0	0	0	0	0	0	0	0	0	0	0	0	0	0	0
159601	19 Jan 21	05:00:00	1	0	0	0	0	0	0	0	0	0	0	0	0	0	0	0	0	0	0	0	0	0	0	0	0	0	0	0	0	0	0	0	0	0	0	0	0	0	0
159602	19 Jan 21	05:01:00	1	0	0	0	0	0	0	0	0	0	0	0	0	0	0	0	0	0	0	0	0	0	0	0	0	0	0	0	0	0	0	0	0	0	0	0	0	0	0
159603	19 Jan 21	05:02:00	1	0	0	0	0	0	0	0	0	0	0	0	0	0	0	0	0	0	0	0	0	0	0	0	0	0	0	0	0	0	0	0	0	0	0	0	0	0	0
159604	19 Jan 21	05:03:00	1	0	0	0	0	0	0	0	0	0	0	0	0	0	0	0	0	0	0	0	0	0	0	0	0	0	0	0	0	0	0	0	0	0	0	0	0	0	0
159605	19 Jan 21	05:04:00	1	0	0	0	0	0	0	0	0	0	0	0	0	0	0	0	0	0	0	0	0	0	0	0	0	0	0	0	0	0	0	0	0	0	0	0	0	0	0
159606	19 Jan 21	05:05:00	1	0	0	0	0	0	0	0	0	0	0	0	0	0	0	0	0	0	0	0	0	0	0	0	0	0	0	0	0	0	0	0	0	0	0	0	0	0	0
159607	19 Jan 21	05:06:00	1	0	0	0	0	0	0	0	0	0	0	0	0	0	0	0	0	0	0	0	0	0	0	0	0	0	0	0	0	0	0	0	0	0	0	0	0	0	0
159608	19 Jan 21	05:07:00	1	0	0	0	0	0	0	0	0	0	0	0	0	0	0	0	0	0	0	0	0	0	0	0	0	0	0	0	0	0	0	0	0	0	0	0	0	0	0
159609	19 Jan 21	05:08:00	1	0	0	0	0	0	0	0	0	0	0	0	0	0	0	0	0	0	0	0	0	0	0	0	0	0	0	0	0	0	0	0	0	0	0	0	0	0	0
159610	19 Jan 21	05:09:00	1	0	0	0	0	0	0	0	0	0	0	0	0	0	0	0	0	0	0	0	0	3	0	0	0	0	0	0	0	0	0	0	0	0	0	0	0	0	0
159611	19 Jan 21	05:10:00	1	0	0	0	0	0	0	0	0	0	0	0	0	0	0	0	0	0	0	0	0	0	0	0	0	0	0	0	0	0	0	0	0	0	0	0	0	0	0
159612	19 Jan 21	05:11:00	1	0	0	0	0	0	0	0	0	0	0	0	0	0	0	0	0	0	0	0	0	2	0	0	0	0	0	0	0	0	2	0	0	0	0	0	0	0	0
159613	19 Jan 21	05:12:00	1	0	0	0	0	0	0	0	0	0	0	0	0	0	0	0	0	0	0	0	0	1	0	0	0	0	0	0	0	0	0	0	0	0	0	0	0	0	0
159614	19 Jan 21	05:13:00	1	0	0	0	0	0	0	0	0	0	0	0	0	0	0	0	0	0	0	0	0	0	0	0	0	0	0	0	0	0	0	0	0	0	0	0	0	0	0
159615	19 Jan 21	05:14:00	1	0	0	0	0	0	0	0	0	0	0	0	0	0	0	0	0	0	0	0	0	0	0	0	0	0	0	0	0	0	0	0	0	0	0	0	0	0	0
159616	19 Jan 21	05:15:00	1	0	0	0	0	0	0	0	0	0	0	0	0	0	0	0	0	0	0	0	0	1	0	0	0	0	0	0	0	0	0	0	0	0	0	0	0	0	0
159617	19 Jan 21	05:16:00	1	0	0	0	0	0	0	0	0	0	0	0	0	0	0	0	0	0	0	0	0	0	0	0	0	0	0	0	0	0	0	0	0	0	0	0	0	0	0
159618	19 Jan 21	05:17:00	1	0	0	0	0	0	0	0	0	0	0	0	0	0	0	0	0	0	0	0	0	0	0	0	0	0	0	0	0	0	0	0	0	0	0	0	0	0	0
159619	19 Jan 21	05:18:00	1	0	0	0	0	0	0	0	0	0	0	0	0	0	0	0	0	0	0	0	0	0	0	0	0	0	0	0	0	0	0	0	0	0	0	0	0	0	0
159620	19 Jan 21	05:19:00	1	0	0	0	0	0	0	0	0	0	0	0	0	0	0	0	0	0	0	0	0	0	0	0	0	0	0	0	0	0	0	0	0	0	0	0	0	0	0
159621	19 Jan 21	05:20:00	1	0	0	0	0	0	0	0	0	0	0	0	0	0	0	0	0	0	0	0	0	0	0	0	0	0	0	0	0	0	0	0	0	0	0	0	0	0	0
159622	19 Jan 21	05:21:00	1	0	0	0	0	0	0	0	0	0	0	0	0	0	0	0	0	0	0	0	0	0	0	0	0	0	0	0	0	0	0	0	0	0	0	0	0	0	0
159623	19 Jan 21	05:22:00	1	0	0	0	0	0	0	0	0	0	0	0	0	0	0	0	0	0	0	0	0	0	0	0	0	0	0	0	0	0	0	0	0	0	0	0	0	0	0
159624	19 Jan 21	05:23:00	1	0	0	0	0	0	0	0	0	0	0	0	0	0	0	0	0	0	0	0	0	0	0	0	0	0	0	0	0	0	0	0	0	0	0	0	0	0	0
159625	19 Jan 21	05:24:00	1	0	0	0	0	0	0	0	0	0	0	0	0	0	0	0	0	0	0	0	0	0	0	0	0	0	0	0	0	0	0	0	0	0	0	0	0	0	0
159626	19 Jan 21	05:25:00	1	0	0	0	0	0	0	0	0	0	0	0	0	0	0	0	0	0	0	0	0	0	0	0	0	0	0	0	0	0	1	0	0	0	0	0	0	0	0
159627	19 Jan 21	05:26:00	1	0	0	0	0	0	0	0	0	0	0	0	0	0	0	0	0	0	0	0	0	0	0	0	0	0	0	0	0	0	1	0	0	0	1	0	0	0	0
159628	19 Jan 21	05:27:00	1	0	0	0	0	0	0	0	0	0	0	0	0	0	0	0	0	0	0	0	0	0	0	0	0	0	0	0	0	0	0	0	0	0	3	0	0	0	0
159629	19 Jan 21	05:28:00	1	0	0	0	0	0	0	0	0	0	0	0	0	0	0	0	0	0	0	0	0	0	0	0	0	0	0	0	0	2	0	0	0	0	1	0	0	0	0
159630	19 Jan 21	05:29:00	1	0	0	0	0	0	0	0	0	0	0	0	0	0	0	0	0	0	0	0	0	0	0	0	0	0	0	0	0	0	0	0	0	0	2	0	0	0	0
159631	19 Jan 21	05:30:00	1	0	0	0	0	0	0	0	0	0	0	0	0	0	0	0	0	0	0	0	0	0	0	0	0	0	0	0	0	0	0	0	0	0	2	0	0	0	0
159632	19 Jan 21	05:31:00	1	0	0	0	0	0	0	0	0	0	0	0	0	0	0	0	0	0	0	0	0	0	0	0	0	0	0	0	0	0	0	0	0	0	3	0	0	0	0
159633	19 Jan 21	05:32:00	1	0	0	0	0	0	0	0	0	0	0	0	0	1	0	0	0	0	0	0	0	0	0	0	0	0	0	0	0	0	0	0	0	0	2	0	0	0	0
159634	19 Jan 21	05:33:00	1	0	0	0	0	0	0	0	0	0	0	0	0	0	0	0	0	0	0	0	0	0	0	0	0	0	0	0	0	0	0	0	0	0	2	0	0	0	0
159635	19 Jan 21	05:34:00	1	0	0	0	0	0	0	0	0	0	0	0	0	0	0	0	0	0	0	0	0	0	0	0	0	0	0	0	0	0	0	0	0	0	1	0	0	0	0
159636	19 Jan 21	05:35:00	1	0	0	0	0	0	0	0	0	0	0	0	0	0	0	0	0	0	0	0	0	0	0	0	0	0	0	0	0	0	0	0	0	0	3	0	0	0	0
159637	19 Jan 21	05:36:00	1	0	0	0	0	0	0	0	0	0	0	0	0	0	0	0	0	0	0	0	0	0	0	0	0	0	0	0	0	0	0	0	0	0	2	0	0	0	0
159638	19 Jan 21	05:37:00	1	0	0	0	0	0	0	0	0	0	0	0	0	0	0	0	0	0	0	0	0	0	0	0	0	0	0	0	0	0	0	0	0	0	1	0	0	0	0
159639	19 Jan 21	05:38:00	1	0	0	0	0	0	0	0	0	0	0	0	0	0	0	0	0	0	0	0	0	0	0	0	0	0	0	0	0	0	0	0	0	0	1	0	0	0	0
159640	19 Jan 21	05:39:00	1	0	0	0	0	0	0	0	0	0	0	0	0	0	0	0	0	0	0	0	0	0	0	0	0	0	0	0	0	0	0	0	0	0	2	0	0	0	0
159641	19 Jan 21	05:40:00	1	0	0	0	0	0	0	0	0	0	0	0	0	0	0	0	0	0	0	0	0	0	0	0	0	0	0	0	0	0	0	0	0	0	0	0	0	0	0
159642	19 Jan 21	05:41:00	1	0	0	0	0	0	0	0	0	0	0	0	0	0	0	0	0	0	0	0	0	0	0	0	0	0	0	0	0	0	0	0	0	0	0	0	0	0	0
159643	19 Jan 21	05:42:00	1	0	0	0	0	0	0	0	0	0	0	0	0	0	0	0	0	0	0	0	0	0	0	0	0	0	0	0	0	0	0	0	0	0	0	0	0	0	0
159644	19 Jan 21	05:43:00	1	0	0	0	0	0	0	0	0	0	0	0	0	0	0	0	0	0	0	0	0	0	0	0	0	0	0	0	0	0	0	0	0	0	0	0	0	0	0
159645	19 Jan 21	05:44:00	1	0	0	0	0	0	0	0	0	0	0	0	0	0	0	0	0	0	0	0	0	0	0	0	0	0	0	0	0	0	0	0	0	4	0	0	0	0	0
159646	19 Jan 21	05:45:00	1	0	0	0	0	0	0	0	0	0	0	0	0	0	0	0	0	0	0	0	0	0	0	0	0	0	0	0	0	0	0	0	0	1	0	0	0	0	0
159647	19 Jan 21	05:46:00	1	0	0	0	0	0	0	0	0	0	0	0	0	0	0	0	0	0	0	0	0	0	0	0	0	0	0	0	0	0	0	0	0	0	0	0	0	0	0
159648	19 Jan 21	05:47:00	1	0	0	0	0	0	0	0	0	0	0	0	0	0	0	0	0	0	0	0	0	0	0	0	0	0	0	0	0	0	0	0	0	0	0	0	0	0	0
159649	19 Jan 21	05:48:00	1	0	0	0	0	0	0	0	0	0	0	0	0	0	0	0	0	0	0	0	0	0	0	0	0	0	0	0	0	0	0	0	0	0	0	0	0	0	0
159650	19 Jan 21	05:49:00	1	0	0	0	0	0	0	0	0	0	0	0	0	0	0	0	0	0	0	0	0	0	0	0	0	0	0	0	0	0	0	0	0	0	0	0	0	0	0
159651	19 Jan 21	05:50:00	1	0	0	0	0	0	0	0	0	0	0	0	0	0	0	0	0	0	0	0	0	0	0	0	0	0	0	0	0	0	0	0	0	0	0	0	0	0	0
159652	19 Jan 21	05:51:00	1	0	0	0	0	0	0	0	0	0	0	0	0	0	0	0	0	0	0	0	0	0	0	0	0	0	0	0	0	0	0	0	0	0	0	0	0	0	0
159653	19 Jan 21	05:52:00	1	0	0	0	0	0	0	0	0	0	0	0	0	0	0	0	0	0	0	0	0	0	0	0	0	0	0	0	0	0	0	0	0	0	0	0	0	0	0
159654	19 Jan 21	05:53:00	1	0	0	0	0	0	0	0	0	0	0	0	0	0	0	0	0	0	0	0	0	0	0	0	0	0	0	0	0	0	0	0	0	0	0	0	0	1	0
159655	19 Jan 21	05:54:00	1	0	0	0	0	0	0	0	0	0	0	0	0	0	0	0	0	0	0	0	0	0	0	0	0	0	0	0	0	0	0	0	0	0	0	0	0	0	0
159656	19 Jan 21	05:55:00	1	0	0	0	0	0	0	0	0	0	0	0	0	0	0	0	0	0	0	0	0	0	0	0	0	0	0	0	0	0	0	0	0	0	0	0	0	0	0
159657	19 Jan 21	05:56:00	1	0	0	0	0	0	0	0	0	0	0	0	0	0	0	0	0	0	0	0	0	0	0	0	0	0	0	0	0	0	0	0	0	0	0	0	0	0	0
159658	19 Jan 21	05:57:00	1	0	0	0	0	0	0	0	0	0	0	0	0	0	0	0	0	0	0	0	0	0	0	0	0	0	0	0	0	0	0	0	0	0	0	0	0	0	0
159659	19 Jan 21	05:58:00	1	0	0	0	0	0	0	0	0	0	0	0	0	0	0	0	0	0	0	0	0	0	0	0	0	0	0	0	0	0	0	0	0	0	0	0	0	0	0
159660	19 Jan 21	05:59:00	1	0	0	0	0	0	0	0	0	0	0	0	0	0	0	0	0	0	0	0	0	0	0	0	0	0	0	0	0	0	0	0	0	0	0	0	0	0	0
159661	19 Jan 21	06:00:00	1	0	0	0	0	0	0	0	0	0	0	0	0	0	0	0	0	0	0	0	0	0	0	0	0	0	0	0	0	0	0	0	0	0	0	0	0	0	0
159662	19 Jan 21	06:01:00	1	0	0	0	0	0	0	0	0	0	0	0	0	0	0	0	0	0	0	0	0	0	0	0	0	0	0	0	0	0	0	0	0	0	0	0	0	0	0
159663	19 Jan 21	06:02:00	1	0	0	0	0	0	0	0	0	0	0	0	0	0	0	0	0	0	0	0	0	0	0	0	0	0	0	0	0	0	0	0	0	0	0	0	0	0	0
159664	19 Jan 21	06:03:00	1	0	0	0	0	0	0	0	0	0	0	0	0	0	0	0	0	0	0	0	0	0	0	0	0	0	0	0	0	0	0	0	0	0	0	0	0	0	0
159665	19 Jan 21	06:04:00	1	0	0	0	0	0	0	0	0	0	0	0	0	0	0	0	0	0	0	0	0	0	0	0	0	0	0	0	0	0	0	0	0	0	0	0	0	0	0
159666	19 Jan 21	06:05:00	1	0	0	0	0	0	0	0	0	0	0	0	0	0	0	0	0	0	0	0	0	0	0	0	0	0	0	0	0	0	0	0	0	0	0	0	0	0	0
159667	19 Jan 21	06:06:00	1	0	0	0	0	0	0	0	0	0	0	0	0	0	0	0	0	0	0	0	0	0	0	0	0	0	0	0	0	0	2	0	0	0	0	0	0	0	0
159668	19 Jan 21	06:07:00	1	0	0	0	0	0	0	0	0	0	0	0	0	0	0	0	0	0	0	0	0	0	0	0	0	0	0	0	0	0	0	0	0	0	0	0	0	0	2
159669	19 Jan 21	06:08:00	1	0	0	0	0	0	0	0	0	0	0	0	0	0	0	0	0	0	0	0	0	0	0	0	0	0	0	0	0	0	0	0	0	0	0	0	0	0	0
159670	19 Jan 21	06:09:00	1	0	0	0	0	0	0	0	0	0	0	0	0	0	0	0	0	0	0	0	0	0	0	0	0	0	0	0	0	0	0	0	0	0	0	0	0	0	0
159671	19 Jan 21	06:10:00	1	0	0	0	0	0	0	0	0	0	0	0	0	0	0	0	0	0	0	0	0	0	0	0	0	0	0	0	0	0	0	0	0	0	0	0	0	0	0
159672	19 Jan 21	06:11:00	1	0	0	0	0	0	0	0	0	0	0	0	0	0	0	0	0	0	0	0	0	0	0	0	0	0	0	0	0	0	0	0	0	0	0	0	0	0	0
159673	19 Jan 21	06:12:00	1	0	0	0	0	0	0	0	0	0	0	0	0	0	0	0	0	0	0	0	0	0	0	0	0	0	0	0	0	0	0	0	0	0	0	0	0	0	0
159674	19 Jan 21	06:13:00	1	0	0	0	0	0	0	0	0	0	0	0	0	0	0	0	0	0	0	0	0	0	0	0	0	0	0	0	0	0	0	0	0	0	0	0	0	0	0
159675	19 Jan 21	06:14:00	1	0	0	0	0	0	0	0	0	0	0	0	0	0	0	0	0	0	0	0	0	0	0	0	0	0	0	0	0	0	0	0	0	0	0	0	0	0	0
159676	19 Jan 21	06:15:00	1	0	0	0	0	0	0	0	0	0	0	0	0	0	0	0	0	0	0	0	0	0	0	0	0	0	0	0	0	0	0	0	0	0	0	0	0	0	0
159677	19 Jan 21	06:16:00	1	0	0	0	0	0	0	0	0	0	0	0	0	0	0	0	0	0	0	0	0	0	0	0	0	0	0	0	0	0	0	0	0	0	0	0	0	0	0
159678	19 Jan 21	06:17:00	1	0	0	0	0	0	0	0	0	0	0	0	0	0	0	0	0	0	0	0	0	0	0	0	0	0	0	0	0	0	0	0	0	1	0	0	0	0	0
159679	19 Jan 21	06:18:00	1	0	0	0	0	0	0	0	0	0	0	0	0	0	0	0	0	0	0	0	0	0	0	0	0	0	0	0	0	0	0	0	0	0	0	0	0	0	0
159680	19 Jan 21	06:19:00	1	0	0	0	0	0	0	0	0	0	0	0	0	0	0	0	0	0	0	0	0	0	0	0	0	0	0	0	0	0	0	0	0	2	0	0	0	0	0
159681	19 Jan 21	06:20:00	1	0	0	0	0	0	0	0	0	0	0	0	0	0	0	0	0	0	0	0	0	0	0	0	0	0	0	0	0	0	0	0	0	2	0	0	0	0	0
159682	19 Jan 21	06:21:00	1	0	0	0	0	0	0	0	0	0	0	0	0	0	0	0	0	0	0	0	0	3	0	0	0	0	0	0	0	0	0	0	0	0	0	0	0	0	0
159683	19 Jan 21	06:22:00	1	0	0	0	0	0	0	0	0	0	0	0	0	0	0	0	0	0	0	0	0	2	0	0	0	0	0	0	0	0	0	0	0	1	0	0	0	0	0
159684	19 Jan 21	06:23:00	1	0	0	0	0	0	0	0	0	0	0	0	0	0	0	0	0	0	0	0	0	0	0	0	0	0	0	0	0	0	0	0	0	1	0	0	0	0	0
159685	19 Jan 21	06:24:00	1	0	0	0	0	0	0	0	0	0	0	0	0	0	0	0	0	0	0	0	0	0	0	0	0	0	0	0	0	0	0	0	0	0	0	0	0	0	0
159686	19 Jan 21	06:25:00	1	0	0	0	0	0	0	0	0	0	0	0	0	0	0	0	0	0	0	0	0	0	0	0	0	0	0	0	0	0	0	0	0	0	0	0	0	0	0
159687	19 Jan 21	06:26:00	1	0	0	0	0	0	0	0	0	0	0	0	0	0	0	0	0	0	0	0	0	0	0	0	0	0	0	0	0	0	0	0	0	0	0	0	0	0	0
159688	19 Jan 21	06:27:00	1	0	0	0	0	0	0	0	0	0	0	0	0	0	0	0	0	0	0	0	0	0	0	0	0	0	0	0	0	0	0	0	0	0	0	0	0	0	0
159689	19 Jan 21	06:28:00	1	0	0	0	0	0	0	0	0	0	0	0	0	0	0	0	0	0	0	0	0	0	0	0	0	0	0	0	0	0	0	0	0	0	0	0	0	0	0
159690	19 Jan 21	06:29:00	1	0	0	0	0	0	0	0	0	0	0	0	0	0	0	0	0	0	0	0	0	0	0	0	0	0	0	0	0	0	0	0	0	0	0	0	0	0	0
159691	19 Jan 21	06:30:00	1	0	0	0	0	0	0	0	0	0	0	0	0	0	0	0	0	0	0	0	0	0	0	0	0	0	0	0	0	0	0	0	0	0	0	0	0	0	0
159692	19 Jan 21	06:31:00	1	0	0	0	0	0	0	0	0	0	0	0	0	0	0	0	0	0	0	0	0	0	0	0	0	0	0	0	0	0	0	0	0	0	0	0	0	0	0
159693	19 Jan 21	06:32:00	1	0	0	0	0	0	0	0	0	0	0	0	0	0	0	0	0	0	0	0	0	0	0	0	0	0	0	0	0	0	0	0	0	0	0	0	0	0	0
159694	19 Jan 21	06:33:00	1	0	0	0	0	0	0	0	0	0	0	0	0	0	0	0	0	0	0	0	0	0	0	0	0	0	0	0	0	0	0	0	0	0	0	0	0	0	0
159695	19 Jan 21	06:34:00	1	0	0	0	0	0	0	0	0	0	0	0	0	0	0	0	0	0	0	0	0	0	0	0	0	0	0	0	0	0	0	0	0	0	0	0	0	0	0
159696	19 Jan 21	06:35:00	1	0	0	0	0	0	0	0	0	0	0	0	0	0	0	0	0	0	0	0	0	0	0	0	0	0	0	0	0	0	0	0	0	0	0	0	0	0	0
159697	19 Jan 21	06:36:00	1	0	0	0	0	0	0	0	0	0	0	0	0	0	0	0	0	0	0	0	0	0	0	0	0	0	0	0	0	0	0	0	0	0	0	0	0	0	0
159698	19 Jan 21	06:37:00	1	0	0	0	0	0	0	0	0	0	0	0	0	0	0	0	0	0	0	0	0	0	0	0	0	0	0	0	0	0	0	0	0	0	0	0	0	0	0
159699	19 Jan 21	06:38:00	1	0	0	0	0	0	0	0	0	0	0	0	0	0	0	0	0	0	0	0	0	0	0	0	0	0	0	0	0	0	0	0	0	0	0	0	0	0	0
159700	19 Jan 21	06:39:00	1	0	0	0	0	0	0	0	0	0	0	0	0	0	0	0	0	0	0	0	0	0	0	0	0	0	0	0	0	0	0	0	0	0	0	0	0	0	0
159701	19 Jan 21	06:40:00	1	0	0	0	0	0	0	0	0	0	0	0	0	0	0	0	0	0	0	0	0	0	0	0	0	0	0	0	0	0	0	0	0	0	0	0	0	0	0
159702	19 Jan 21	06:41:00	1	0	0	0	0	0	0	0	0	0	0	0	0	0	0	0	0	0	0	0	0	0	0	0	0	0	0	0	0	0	0	0	0	0	0	0	0	0	0
159703	19 Jan 21	06:42:00	1	0	0	0	0	0	0	0	0	0	0	0	0	0	0	0	0	0	0	0	0	0	0	0	0	0	1	0	0	0	0	0	0	2	0	0	0	0	0
159704	19 Jan 21	06:43:00	1	0	0	0	0	0	0	0	0	0	0	0	0	0	0	0	0	0	0	0	0	0	0	0	0	0	0	0	0	0	0	0	0	3	0	0	0	0	0
159705	19 Jan 21	06:44:00	1	0	0	0	0	0	0	0	0	0	0	0	0	0	0	0	0	0	0	0	0	0	0	0	0	0	0	0	0	0	0	0	0	0	0	0	0	0	0
159706	19 Jan 21	06:45:00	1	0	0	0	0	0	0	0	0	0	0	0	0	0	0	0	0	0	0	0	0	0	0	0	0	0	0	0	0	0	0	0	0	1	0	0	0	0	0
159707	19 Jan 21	06:46:00	1	0	0	0	0	0	0	0	0	0	0	0	0	0	0	0	0	0	0	0	0	0	0	0	0	0	0	0	0	0	0	4	0	1	0	0	0	0	0
159708	19 Jan 21	06:47:00	1	0	0	0	0	0	0	0	0	0	0	0	0	0	0	0	0	0	0	0	0	0	0	0	0	0	0	0	0	0	0	0	0	1	0	0	0	0	0
159709	19 Jan 21	06:48:00	1	0	0	0	0	0	0	0	0	0	0	0	0	0	0	0	0	0	0	0	0	0	0	0	0	0	0	0	0	0	0	0	0	1	0	0	0	0	0
159710	19 Jan 21	06:49:00	1	0	0	0	0	0	0	0	0	0	0	0	0	0	0	0	0	0	0	0	0	0	0	0	0	0	0	2	0	0	0	0	0	2	0	0	0	0	0
159711	19 Jan 21	06:50:00	1	0	0	0	0	0	0	0	0	0	0	0	0	0	0	0	0	0	0	0	0	0	0	0	0	0	0	0	0	0	0	0	0	0	0	0	0	0	0
159712	19 Jan 21	06:51:00	1	0	0	0	0	0	0	0	0	0	0	0	0	0	0	0	0	0	0	0	0	0	0	0	0	0	0	0	0	0	0	0	0	1	0	0	0	0	0
159713	19 Jan 21	06:52:00	1	0	0	0	0	0	0	0	0	0	0	0	0	0	0	0	0	0	0	0	0	0	0	0	0	0	0	0	0	0	0	0	0	0	0	0	0	0	0
159714	19 Jan 21	06:53:00	1	0	0	0	0	0	0	0	0	0	0	0	0	0	0	0	0	0	0	0	0	0	0	0	0	0	0	0	0	0	0	0	0	0	0	0	0	0	0
159715	19 Jan 21	06:54:00	1	0	0	0	0	0	0	0	0	0	0	0	0	0	0	0	0	0	0	0	0	0	0	0	0	0	0	0	0	0	0	0	0	0	0	0	0	0	0
159716	19 Jan 21	06:55:00	1	0	0	0	0	0	0	0	0	0	0	0	0	0	0	0	0	0	0	0	0	0	0	0	0	0	0	0	0	0	0	0	0	0	0	0	0	0	0
159717	19 Jan 21	06:56:00	1	0	0	0	0	0	0	0	0	0	0	0	0	0	0	0	0	0	0	0	0	0	0	0	0	0	0	0	0	0	0	0	0	0	0	0	0	0	0
159718	19 Jan 21	06:57:00	1	0	0	0	0	0	0	0	0	0	0	0	0	0	0	0	0	0	0	0	0	0	0	0	0	0	0	0	0	0	0	0	0	0	0	0	0	0	0
159719	19 Jan 21	06:58:00	1	0	0	0	0	0	0	0	0	0	0	0	0	0	0	0	0	0	0	0	0	0	0	0	0	0	0	0	0	0	0	0	0	0	0	0	0	0	0
159720	19 Jan 21	06:59:00	1	0	0	0	0	0	0	0	0	0	0	0	0	0	0	0	0	0	0	0	0	0	0	0	0	0	0	0	0	0	0	0	0	1	0	0	0	0	0
159721	19 Jan 21	07:00:00	1	0	0	0	0	0	0	0	0	0	0	0	0	0	0	0	0	0	0	0	0	0	0	0	0	0	0	0	0	0	0	0	0	0	0	0	0	0	0
159722	19 Jan 21	07:01:00	1	0	0	0	0	0	0	0	0	0	0	0	0	0	0	0	0	0	0	0	0	0	0	0	0	0	0	0	0	0	0	0	0	0	0	0	0	0	0
159723	19 Jan 21	07:02:00	1	0	0	0	0	0	0	0	0	0	0	0	0	0	0	0	0	0	0	0	0	0	0	0	0	0	0	0	0	0	0	0	0	0	0	0	0	0	0
159724	19 Jan 21	07:03:00	1	0	0	0	0	0	0	0	0	0	0	0	0	0	0	0	0	0	0	0	0	0	0	0	0	0	0	0	0	0	0	0	0	0	0	0	0	0	0
159725	19 Jan 21	07:04:00	1	0	0	0	0	0	0	0	0	0	0	0	0	0	0	0	0	0	0	0	0	0	0	0	0	0	0	0	0	0	0	0	0	0	0	0	0	1	0
159726	19 Jan 21	07:05:00	1	0	0	0	0	0	0	0	0	0	0	0	0	0	0	0	0	0	0	0	0	0	0	0	0	0	0	0	0	0	0	0	0	0	0	0	0	0	0
159727	19 Jan 21	07:06:00	1	0	0	0	0	0	0	0	0	0	0	0	0	0	0	0	0	0	0	0	0	0	0	0	0	0	0	0	0	0	0	0	0	0	0	0	0	0	0
159728	19 Jan 21	07:07:00	1	0	0	0	0	0	0	0	0	0	0	0	0	0	0	0	0	0	0	0	0	0	0	0	0	0	0	0	0	0	0	0	0	0	0	0	0	1	0
159729	19 Jan 21	07:08:00	1	0	0	0	0	0	0	0	0	0	0	0	0	0	0	0	0	0	0	0	0	0	0	0	0	0	0	0	0	0	0	0	0	0	0	0	0	1	0
159730	19 Jan 21	07:09:00	1	0	0	0	0	0	0	0	0	0	0	0	0	0	0	0	0	0	0	0	0	0	0	0	0	0	0	0	0	0	0	0	0	0	0	0	0	1	0
159731	19 Jan 21	07:10:00	1	0	0	0	0	0	0	0	0	0	0	0	0	0	0	0	0	0	0	0	0	0	0	0	0	0	0	0	0	0	0	0	0	0	0	0	0	1	0
159732	19 Jan 21	07:11:00	1	0	0	0	0	0	0	0	0	0	0	0	0	0	0	0	0	0	0	0	0	0	0	0	0	0	0	0	0	0	0	0	0	0	0	0	0	1	0
159733	19 Jan 21	07:12:00	1	0	0	0	0	0	0	0	0	0	0	0	0	0	0	0	0	0	0	0	0	0	0	0	0	0	0	0	0	0	0	0	0	0	0	0	0	0	0
159734	19 Jan 21	07:13:00	1	0	0	0	0	0	0	0	0	0	0	0	0	0	0	0	0	0	0	0	0	0	0	0	0	0	0	0	0	0	0	0	0	0	0	0	0	0	0
159735	19 Jan 21	07:14:00	1	0	0	0	0	0	0	0	0	0	0	0	0	0	0	0	0	0	0	0	0	0	0	0	0	0	0	0	0	0	0	0	0	0	0	0	0	1	0
159736	19 Jan 21	07:15:00	1	0	0	0	0	0	0	0	0	0	0	0	0	0	0	0	0	0	0	0	0	0	0	0	0	0	0	0	0	0	0	0	0	0	0	0	0	1	0
159737	19 Jan 21	07:16:00	1	0	0	0	0	0	0	0	0	0	0	0	0	0	0	0	0	0	0	0	0	0	0	0	0	0	0	0	0	0	0	0	0	0	0	0	0	0	0
159738	19 Jan 21	07:17:00	1	0	0	0	0	0	0	0	0	0	0	0	0	0	0	0	0	0	0	0	0	0	0	0	0	0	0	0	0	0	0	0	0	0	0	0	0	0	0
159739	19 Jan 21	07:18:00	1	0	0	0	0	0	0	0	0	0	0	0	0	0	0	0	0	0	0	0	0	0	0	0	0	0	0	0	0	0	0	0	0	0	0	0	0	0	0
159740	19 Jan 21	07:19:00	1	0	0	0	0	0	0	0	0	0	0	0	0	0	0	0	0	0	0	0	0	0	0	0	0	0	0	0	0	0	0	0	0	0	0	0	0	0	0
159741	19 Jan 21	07:20:00	1	0	0	0	0	0	0	0	0	0	0	0	0	0	0	0	0	0	0	0	0	0	0	0	0	0	0	0	0	0	0	0	0	0	0	0	0	0	0
159742	19 Jan 21	07:21:00	1	0	0	0	0	0	0	0	0	0	0	0	0	0	0	0	0	0	0	0	0	0	0	0	0	0	0	0	0	0	0	0	0	0	0	0	0	0	0
159743	19 Jan 21	07:22:00	1	0	0	0	0	0	0	0	0	0	0	0	0	0	0	0	0	0	0	0	0	0	0	0	0	0	0	0	0	0	0	0	0	0	0	0	0	0	0
159744	19 Jan 21	07:23:00	1	0	0	0	0	0	0	0	0	0	0	0	0	0	0	0	0	0	0	0	0	0	0	0	0	0	0	0	0	0	0	0	0	0	0	0	0	0	0
159745	19 Jan 21	07:24:00	1	0	0	0	0	0	0	0	0	0	0	0	0	0	0	0	0	0	0	0	0	0	0	0	0	0	0	0	0	0	0	0	0	0	0	0	0	0	0
159746	19 Jan 21	07:25:00	1	0	0	0	0	0	0	0	0	0	0	0	0	0	0	0	0	0	0	0	0	0	0	0	0	0	0	0	0	0	0	0	0	0	0	0	0	0	0
159747	19 Jan 21	07:26:00	1	0	0	0	0	0	0	0	0	0	0	0	0	0	0	0	0	0	0	0	0	0	0	0	0	0	0	0	0	0	0	0	0	0	0	0	0	0	0
159748	19 Jan 21	07:27:00	1	0	0	0	0	0	0	0	0	0	0	0	0	0	0	0	0	0	0	0	0	0	0	0	0	0	0	0	0	0	0	0	0	0	0	0	0	0	0
159749	19 Jan 21	07:28:00	1	0	0	0	0	0	0	0	0	0	0	0	0	0	0	0	0	0	0	0	0	0	0	0	0	0	0	0	0	0	0	0	0	0	0	0	0	0	0
159750	19 Jan 21	07:29:00	1	0	0	0	0	0	0	0	0	0	0	0	0	0	0	0	0	0	0	0	0	0	0	0	0	0	0	0	0	0	0	0	0	0	0	0	0	0	0
159751	19 Jan 21	07:30:00	1	0	0	0	0	0	0	0	0	0	0	0	0	0	0	0	0	0	0	0	0	0	0	0	0	0	0	0	0	0	0	0	0	0	1	0	0	0	0
159752	19 Jan 21	07:31:00	1	0	0	0	0	0	0	0	0	0	0	0	0	0	0	0	0	0	0	0	0	0	0	0	0	0	0	0	0	0	0	0	0	0	0	0	0	0	0
159753	19 Jan 21	07:32:00	1	0	0	0	0	0	0	0	0	0	0	0	0	0	0	0	0	0	0	0	0	0	0	0	0	0	0	0	0	0	0	0	0	1	1	0	0	0	0
159754	19 Jan 21	07:33:00	1	0	0	0	0	0	0	0	0	0	0	0	0	0	0	0	0	0	0	0	0	0	0	0	0	0	0	0	0	0	0	0	0	0	0	0	0	0	0
159755	19 Jan 21	07:34:00	1	0	0	0	0	0	0	0	0	0	0	0	0	0	0	0	0	0	0	0	0	0	0	0	0	0	0	0	0	0	0	0	0	0	0	0	0	0	0
159756	19 Jan 21	07:35:00	1	0	0	0	0	0	0	0	0	0	0	0	0	0	0	0	0	0	0	0	0	0	0	0	0	0	0	0	0	0	0	0	0	0	0	0	0	0	0
159757	19 Jan 21	07:36:00	1	0	0	0	0	0	0	0	0	0	0	0	0	0	0	0	0	0	0	0	0	0	0	0	0	0	0	0	0	0	0	0	0	0	0	0	0	0	0
159758	19 Jan 21	07:37:00	1	0	0	0	0	0	0	0	0	0	0	0	0	0	0	0	0	0	0	0	0	0	0	0	0	0	0	0	0	0	0	0	0	0	0	0	0	0	0
159759	19 Jan 21	07:38:00	1	0	0	0	0	0	0	0	0	0	0	0	0	0	0	0	0	0	0	0	0	0	0	0	0	0	0	0	0	0	0	0	0	0	0	0	0	0	0
159760	19 Jan 21	07:39:00	1	0	0	0	0	0	0	0	0	0	0	0	0	0	0	0	0	0	0	0	0	0	0	0	0	0	0	0	0	0	0	0	0	0	0	0	0	0	0
159761	19 Jan 21	07:40:00	1	0	0	0	0	0	0	0	0	0	0	0	0	0	0	0	0	0	0	0	0	0	0	0	0	0	0	0	0	0	0	0	0	0	0	0	0	0	0
159762	19 Jan 21	07:41:00	1	0	0	0	0	0	0	0	0	0	0	0	0	0	0	0	0	0	0	0	0	0	0	0	0	0	0	0	0	0	0	0	0	0	1	0	0	0	0
159763	19 Jan 21	07:42:00	1	0	0	0	0	0	0	0	0	0	0	0	0	0	0	0	0	0	0	0	0	0	0	0	0	0	0	0	0	0	0	0	0	0	6	0	0	0	0
159764	19 Jan 21	07:43:00	1	0	0	0	0	0	0	0	0	0	0	0	0	0	0	0	0	0	0	0	0	0	0	0	0	0	0	0	0	0	0	0	0	0	1	0	0	0	0
159765	19 Jan 21	07:44:00	1	0	0	0	0	0	0	0	0	0	0	0	0	0	0	0	0	0	0	0	0	0	0	0	0	0	0	0	0	0	0	0	0	0	5	0	0	0	0
159766	19 Jan 21	07:45:00	1	0	0	0	0	0	0	0	0	0	0	0	0	0	0	0	0	0	0	0	0	0	0	0	0	0	0	0	0	0	0	0	0	0	2	0	0	0	0
159767	19 Jan 21	07:46:00	1	0	0	0	0	0	0	0	0	0	0	0	0	0	0	0	0	0	0	0	0	0	0	0	0	0	0	0	0	0	0	0	0	0	1	0	0	0	0
159768	19 Jan 21	07:47:00	1	0	0	0	0	0	0	0	0	0	0	0	0	0	0	0	0	0	0	0	0	0	0	0	0	0	0	0	0	0	0	0	0	0	3	0	0	0	0
159769	19 Jan 21	07:48:00	1	0	0	0	0	0	0	0	0	0	0	0	0	0	0	0	0	0	0	0	0	0	0	0	0	0	0	0	0	0	0	0	0	0	0	0	0	0	0
159770	19 Jan 21	07:49:00	1	0	0	0	0	0	0	0	0	0	0	0	0	0	0	0	0	0	0	0	0	0	0	0	0	0	0	0	0	0	0	0	0	0	0	0	0	0	0
159771	19 Jan 21	07:50:00	1	0	0	0	0	0	0	0	0	0	0	0	0	0	0	0	0	0	0	0	0	0	0	0	0	0	0	0	0	0	0	0	0	0	0	0	0	0	0
159772	19 Jan 21	07:51:00	1	0	0	0	0	0	0	0	0	0	0	0	0	0	0	0	0	0	0	0	0	0	0	0	0	0	0	0	0	0	0	0	0	0	0	0	0	0	0
159773	19 Jan 21	07:52:00	1	0	0	0	0	0	0	0	0	0	0	0	0	0	0	0	0	0	0	0	0	0	0	0	0	0	0	0	0	0	0	0	0	0	0	0	0	0	0
159774	19 Jan 21	07:53:00	1	0	0	0	0	0	0	0	0	0	0	0	0	0	0	0	0	0	0	0	0	0	0	0	0	0	0	0	0	0	0	0	0	0	0	0	0	0	0
159775	19 Jan 21	07:54:00	1	0	0	0	0	0	0	0	0	0	0	0	0	0	0	0	0	0	0	0	0	0	0	0	0	0	0	0	0	0	0	0	0	0	0	0	0	0	0
159776	19 Jan 21	07:55:00	1	0	0	0	0	0	0	0	0	0	0	0	0	0	0	0	0	0	0	0	0	0	0	0	0	0	0	0	0	0	0	0	0	0	0	0	0	0	0
159777	19 Jan 21	07:56:00	1	0	0	0	0	0	0	0	0	0	0	0	0	0	0	0	0	0	0	0	0	0	0	0	0	0	0	0	0	0	0	0	0	0	0	0	0	0	0
159778	19 Jan 21	07:57:00	1	0	0	0	0	0	0	0	0	0	0	0	0	0	0	0	0	0	0	0	0	0	0	0	0	0	0	0	0	0	0	0	0	0	0	0	0	0	0
159779	19 Jan 21	07:58:00	1	0	0	0	0	0	0	0	0	0	0	0	0	0	0	0	0	0	0	0	0	0	0	0	0	0	0	0	0	0	0	0	0	0	0	0	0	0	0
159780	19 Jan 21	07:59:00	1	0	0	0	0	0	1	0	0	0	0	0	0	0	0	0	1	0	0	0	0	0	0	0	0	0	1	0	0	0	0	0	0	1	0	0	0	0	0
159781	19 Jan 21	08:00:00	1	0	0	0	0	0	1	0	0	0	1	1	0	0	0	0	0	0	0	0	0	0	1	0	0	0	1	0	0	1	0	2	0	0	1	0	0	2	0
159782	19 Jan 21	08:01:00	1	0	0	0	0	0	1	0	1	0	1	0	0	1	0	0	0	1	1	0	0	0	1	1	1	1	0	0	1	2	1	4	1	1	1	0	1	2	1
159783	19 Jan 21	08:02:00	1	0	0	0	0	0	1	0	2	1	1	0	1	0	2	0	0	2	1	0	0	0	0	0	0	1	2	1	0	1	0	1	0	0	0	1	0	2	0
159784	19 Jan 21	08:03:00	1	0	0	0	0	0	1	0	0	1	0	0	1	0	1	0	0	0	0	0	0	1	2	0	0	0	1	0	2	1	1	1	0	0	0	0	1	1	0
159785	19 Jan 21	08:04:00	1	0	0	0	0	0	1	0	1	0	1	0	0	0	1	0	0	2	1	0	0	0	0	2	1	0	2	0	0	1	0	1	1	2	0	1	1	1	3
159786	19 Jan 21	08:05:00	1	0	0	0	0	0	1	0	1	2	0	0	0	0	2	0	0	1	1	0	0	1	1	4	1	0	1	1	0	2	2	0	0	0	2	0	2	1	0
159787	19 Jan 21	08:06:00	1	0	0	0	0	0	1	0	2	0	1	0	0	0	1	0	0	0	2	0	0	0	1	0	1	0	2	0	2	2	0	1	0	1	0	0	0	0	1
159788	19 Jan 21	08:07:00	1	0	0	0	0	0	1	0	0	1	1	0	1	0	1	0	0	2	1	0	0	0	0	0	1	0	1	1	1	0	2	1	2	0	0	0	1	2	0
159789	19 Jan 21	08:08:00	1	0	0	0	0	0	1	0	0	2	0	0	1	0	1	0	0	1	1	0	0	0	1	0	1	0	1	0	1	1	2	1	0	1	0	0	1	0	1
159790	19 Jan 21	08:09:00	1	0	0	0	0	0	1	0	1	0	0	0	0	0	1	0	0	0	1	0	0	1	1	1	1	1	0	0	2	2	2	0	0	0	0	0	0	2	2
159791	19 Jan 21	08:10:00	1	0	0	0	0	0	1	0	2	0	0	0	0	0	0	0	0	1	2	0	0	0	0	1	0	0	1	1	1	2	1	1	1	1	0	1	0	1	1
159792	19 Jan 21	08:11:00	1	0	0	0	0	0	1	0	0	0	0	0	0	0	1	0	0	1	1	0	0	0	1	1	0	0	0	0	2	1	1	4	0	0	1	0	1	2	0
159793	19 Jan 21	08:12:00	1	0	0	0	0	0	1	0	1	0	0	0	1	0	1	0	0	1	1	0	0	0	1	0	1	0	2	1	1	2	1	0	1	1	1	0	0	0	2
159794	19 Jan 21	08:13:00	1	0	0	0	0	0	1	0	0	1	0	0	0	0	2	0	0	0	1	0	0	1	1	1	0	0	1	1	1	0	1	0	0	0	0	1	1	2	1
159795	19 Jan 21	08:14:00	1	0	0	0	0	0	1	0	1	0	0	0	0	0	0	0	0	0	1	0	0	0	1	1	1	0	1	0	2	0	1	0	0	1	0	1	1	2	1
159796	19 Jan 21	08:15:00	1	0	0	0	0	0	1	0	2	0	0	0	1	0	1	0	0	1	1	0	0	0	2	1	4	0	2	0	0	4	1	0	0	1	1	1	1	2	0
159797	19 Jan 21	08:16:00	1	0	0	0	0	0	1	0	2	1	0	0	1	0	1	1	0	1	1	0	0	0	1	0	1	0	2	0	1	1	2	0	1	0	0	2	2	1	0
159798	19 Jan 21	08:17:00	1	0	0	0	0	0	1	0	0	1	0	0	0	0	0	0	0	1	1	0	0	0	1	1	1	0	1	0	1	2	1	0	0	0	1	2	1	0	0
159799	19 Jan 21	08:18:00	1	0	0	0	0	0	1	0	0	0	1	0	2	0	0	0	0	0	0	0	1	0	1	1	0	0	1	1	1	0	2	0	0	1	0	1	0	0	0
159800	19 Jan 21	08:19:00	1	0	0	0	0	0	1	0	2	1	1	0	0	0	2	0	0	2	3	0	1	0	0	1	0	0	2	1	2	1	2	0	0	1	2	2	1	0	0
159801	19 Jan 21	08:20:00	1	0	0	0	0	0	1	0	1	0	0	0	0	0	0	0	0	1	0	0	2	0	2	0	0	0	2	0	0	1	2	0	0	1	0	1	0	1	1
159802	19 Jan 21	08:21:00	1	0	0	0	0	0	1	0	0	0	0	0	1	0	0	0	0	0	2	0	0	0	1	3	1	0	0	1	0	0	1	2	1	1	0	2	1	0	0
159803	19 Jan 21	08:22:00	1	0	0	0	0	0	1	0	2	0	0	0	1	0	0	0	0	2	2	0	2	1	1	1	0	0	0	0	3	0	2	1	2	0	0	0	0	1	2
159804	19 Jan 21	08:23:00	1	0	0	0	0	0	1	0	0	0	1	1	1	0	0	0	0	0	1	0	0	1	1	1	1	0	1	1	1	1	1	0	0	1	0	2	0	0	0
159805	19 Jan 21	08:24:00	1	0	0	0	0	0	1	0	1	0	1	0	0	0	2	0	0	1	0	0	0	0	0	1	0	0	1	1	2	2	1	0	0	0	0	1	0	0	2
159806	19 Jan 21	08:25:00	1	0	0	0	0	0	1	0	0	0	0	0	2	0	1	0	0	1	2	0	2	0	2	0	2	0	2	0	1	0	1	2	0	1	1	1	1	1	1
159807	19 Jan 21	08:26:00	1	0	0	0	0	0	1	0	1	0	0	0	2	0	1	0	0	1	1	0	2	1	1	0	1	1	1	1	1	2	0	0	0	1	1	2	0	0	0
159808	19 Jan 21	08:27:00	1	0	0	0	0	0	1	0	0	0	3	1	0	0	1	0	0	1	0	0	0	0	3	2	1	0	0	2	1	1	1	0	0	1	0	2	0	1	2
159809	19 Jan 21	08:28:00	1	0	0	0	0	0	1	0	1	0	0	0	1	0	1	0	0	0	2	0	2	1	0	0	1	0	0	0	2	2	1	1	0	0	0	1	1	0	0
159810	19 Jan 21	08:29:00	1	0	0	0	0	0	1	0	1	0	0	0	2	0	0	0	0	1	1	0	1	0	1	1	2	0	0	1	1	0	2	0	0	0	0	1	0	1	1
159811	19 Jan 21	08:30:00	1	0	0	0	0	0	1	0	0	0	0	0	1	0	1	0	0	0	1	0	1	1	0	1	1	0	0	0	0	2	1	3	1	0	2	2	0	1	1
159812	19 Jan 21	08:31:00	1	0	0	0	0	0	1	0	0	0	0	0	0	0	1	2	0	1	0	1	2	1	1	1	1	0	2	0	1	2	0	0	1	0	0	2	1	1	1
159813	19 Jan 21	08:32:00	1	0	0	0	0	0	1	0	1	0	0	0	2	0	0	0	0	1	0	1	2	0	1	0	0	0	1	2	1	2	2	1	0	1	2	3	1	1	1
159814	19 Jan 21	08:33:00	1	0	0	0	0	0	1	0	1	0	0	0	0	1	2	0	0	1	0	0	0	0	0	2	5	1	1	0	2	2	2	1	1	1	1	1	0	1	2
159815	19 Jan 21	08:34:00	1	0	0	0	0	0	1	0	1	0	0	0	1	1	0	0	0	2	1	0	1	0	0	0	4	0	2	0	0	1	0	0	0	0	0	0	0	1	1
159816	19 Jan 21	08:35:00	1	0	0	0	0	0	1	0	1	0	0	0	1	0	1	0	0	1	1	0	0	1	2	0	0	0	0	0	0	3	1	0	2	0	1	1	0	0	2
159817	19 Jan 21	08:36:00	1	0	0	0	0	0	1	0	0	0	0	0	1	1	0	0	0	1	0	0	1	0	0	1	0	1	2	3	0	0	1	1	1	0	2	0	1	0	0
159818	19 Jan 21	08:37:00	1	0	0	0	0	0	1	0	1	0	0	0	1	0	1	0	0	1	0	0	0	1	2	1	0	1	2	2	0	1	2	0	0	0	0	0	0	2	0
159819	19 Jan 21	08:38:00	1	0	0	0	0	0	1	0	0	0	0	1	0	0	0	0	0	1	2	0	1	2	0	0	3	0	2	0	2	1	0	0	0	0	1	0	0	0	1
159820	19 Jan 21	08:39:00	1	0	0	0	0	0	1	0	0	0	0	0	3	0	0	0	0	0	0	0	0	1	1	1	0	0	1	1	0	0	2	0	1	1	1	0	1	1	0
159821	19 Jan 21	08:40:00	1	0	0	0	0	0	1	0	1	0	0	0	1	0	1	0	0	0	0	0	1	0	2	1	0	0	1	1	2	0	0	0	1	1	0	0	0	2	1
159822	19 Jan 21	08:41:00	1	0	0	0	0	0	1	0	0	0	0	0	1	0	1	0	0	2	2	0	1	0	0	0	0	0	1	0	2	2	1	1	0	0	1	0	1	1	0
159823	19 Jan 21	08:42:00	1	0	0	0	0	0	1	0	1	0	0	0	2	0	0	0	0	0	1	0	0	0	1	0	0	0	1	2	1	3	2	1	0	0	1	0	0	1	0
159824	19 Jan 21	08:43:00	1	0	0	0	0	0	1	0	1	0	0	0	1	0	0	0	0	2	1	0	2	0	1	0	1	0	1	0	0	2	1	0	2	1	1	0	1	2	1
159825	19 Jan 21	08:44:00	1	0	0	0	0	0	1	0	0	0	0	0	1	0	0	0	0	0	0	0	2	0	0	0	0	0	1	2	0	0	1	1	1	0	0	0	0	0	1
159826	19 Jan 21	08:45:00	1	0	0	0	0	0	1	0	1	0	0	0	2	0	0	0	0	2	0	0	0	0	0	0	1	0	1	0	0	1	0	1	0	1	1	0	1	1	1
159827	19 Jan 21	08:46:00	1	0	0	0	0	0	1	0	0	0	0	0	1	0	0	0	0	0	0	0	1	1	1	0	1	0	0	0	3	1	3	0	0	1	0	0	0	1	1
159828	19 Jan 21	08:47:00	1	0	0	0	0	0	1	0	1	0	0	0	1	0	0	0	0	0	1	0	1	1	0	1	0	0	1	0	1	2	1	3	0	0	1	0	1	1	1
159829	19 Jan 21	08:48:00	1	0	0	0	0	0	1	0	0	0	0	0	0	0	0	0	0	2	0	0	1	0	2	0	0	0	2	1	1	0	2	1	1	1	1	0	0	0	0
159830	19 Jan 21	08:49:00	1	0	0	0	0	0	1	0	0	0	0	1	1	0	0	0	0	1	1	0	1	0	0	1	0	0	1	1	1	2	0	0	1	0	2	0	0	0	2
159831	19 Jan 21	08:50:00	1	0	0	0	0	0	1	0	0	0	1	0	1	0	0	0	0	1	0	0	0	0	1	0	1	0	1	0	0	0	1	0	0	1	0	0	0	2	1
159832	19 Jan 21	08:51:00	1	0	0	0	0	0	1	0	0	0	1	0	1	0	0	0	0	0	0	0	0	1	1	1	1	0	1	1	0	0	1	0	1	2	2	0	1	0	0
159833	19 Jan 21	08:52:00	1	0	0	0	0	0	1	0	0	0	0	0	1	0	0	0	0	1	0	0	1	1	1	1	1	1	0	1	1	0	2	0	1	1	0	0	1	0	0
159834	19 Jan 21	08:53:00	1	0	0	0	0	0	1	0	0	0	0	0	1	0	0	0	0	1	0	0	1	0	0	0	0	0	1	1	0	0	0	0	0	0	2	0	0	0	1
159835	19 Jan 21	08:54:00	1	0	0	0	0	0	1	0	0	0	0	0	0	0	0	0	0	0	0	0	0	0	0	0	2	1	1	1	0	1	1	0	0	1	1	0	1	0	0
159836	19 Jan 21	08:55:00	1	0	0	0	0	0	1	0	0	0	0	0	1	0	0	0	0	1	0	0	1	0	1	0	1	0	1	0	1	0	1	1	0	1	1	0	1	1	1
159837	19 Jan 21	08:56:00	1	0	0	0	0	0	1	0	0	0	0	0	1	0	0	0	0	0	0	0	1	0	0	1	0	0	0	0	0	1	0	2	2	0	0	0	0	1	1
159838	19 Jan 21	08:57:00	1	0	0	0	0	0	1	0	0	0	0	0	1	0	0	0	0	1	0	0	0	1	0	1	1	0	1	1	0	0	0	0	1	0	0	0	1	1	2
159839	19 Jan 21	08:58:00	1	0	0	0	0	0	1	0	0	0	0	0	1	0	0	0	0	1	0	0	1	0	6	1	0	0	0	1	0	1	1	0	1	1	0	0	0	2	1
159840	19 Jan 21	08:59:00	1	0	0	0	0	0	1	0	0	0	0	0	0	0	0	0	0	1	0	0	0	0	4	1	0	0	1	0	1	1	1	1	1	1	2	0	1	2	1
159841	19 Jan 21	09:00:00	1	0	0	0	0	0	1	0	0	0	0	0	0	0	0	0	0	1	0	0	1	0	0	1	0	0	0	0	1	0	2	0	1	1	0	0	1	1	1
159842	19 Jan 21	09:01:00	1	0	0	0	0	0	1	0	0	0	0	0	1	0	0	0	0	0	0	0	0	0	0	1	0	0	2	0	2	0	1	1	0	0	0	0	1	0	0
159843	19 Jan 21	09:02:00	1	0	0	0	0	0	1	0	0	0	0	0	0	0	0	0	0	1	0	0	0	0	0	1	1	1	1	0	0	0	1	1	0	0	0	0	0	0	0
159844	19 Jan 21	09:03:00	1	0	0	0	0	0	1	0	0	0	0	0	1	0	0	0	0	0	0	0	1	1	1	0	0	0	0	0	0	2	0	0	2	2	0	0	1	2	1
159845	19 Jan 21	09:04:00	1	0	0	0	0	0	1	0	0	0	0	0	0	0	0	0	0	1	0	0	0	0	1	1	0	0	1	0	0	1	1	0	0	0	0	0	1	0	1
159846	19 Jan 21	09:05:00	1	0	0	0	0	0	1	0	0	0	0	0	1	0	0	0	0	1	0	0	0	1	1	0	1	0	2	0	0	2	3	1	0	1	2	0	0	0	2
159847	19 Jan 21	09:06:00	1	0	0	0	0	0	1	0	0	0	0	0	0	0	0	0	0	0	0	0	0	0	2	0	0	1	1	0	0	0	1	1	2	1	0	2	1	2	1
159848	19 Jan 21	09:07:00	1	0	0	0	0	0	1	0	0	0	0	0	1	0	0	0	0	0	0	0	2	0	1	0	0	0	0	3	1	2	2	2	0	1	0	0	0	0	3
159849	19 Jan 21	09:08:00	1	0	0	0	0	0	1	0	0	0	0	0	1	0	0	0	0	1	0	0	0	0	1	0	1	0	1	0	1	0	2	1	0	0	0	1	1	0	1
159850	19 Jan 21	09:09:00	1	0	0	0	0	0	1	0	0	0	0	0	0	0	0	0	0	1	0	0	0	0	1	0	0	0	2	1	0	1	1	0	0	0	1	1	0	0	2
159851	19 Jan 21	09:10:00	1	0	0	0	0	0	1	0	0	0	0	0	1	0	0	0	0	0	0	0	1	1	2	0	1	0	0	0	1	1	2	3	1	0	1	2	2	2	1
159852	19 Jan 21	09:11:00	1	0	0	0	0	0	1	0	0	0	0	0	1	0	0	0	0	1	0	0	1	0	0	0	4	0	1	0	1	1	0	0	0	1	2	0	1	0	1
159853	19 Jan 21	09:12:00	1	0	0	0	0	0	1	0	0	0	0	0	1	0	0	0	0	1	0	0	0	0	1	1	1	0	1	1	0	2	1	0	1	1	1	1	1	0	1
159854	19 Jan 21	09:13:00	1	0	0	0	0	0	1	0	1	0	0	0	0	0	0	0	0	0	0	0	2	1	1	1	0	0	0	1	2	1	1	0	0	0	2	1	1	0	1
159855	19 Jan 21	09:14:00	1	0	0	0	0	0	1	0	0	0	0	0	0	0	0	0	0	0	0	0	0	1	0	0	0	0	1	0	0	1	1	0	0	1	0	3	0	0	1
159856	19 Jan 21	09:15:00	1	0	0	0	0	0	1	0	1	0	0	0	1	0	0	0	0	1	0	0	0	0	1	1	1	0	1	2	0	1	1	0	1	0	1	1	1	0	1
159857	19 Jan 21	09:16:00	1	0	0	0	0	0	1	0	0	0	0	0	0	0	0	1	0	1	0	0	0	1	1	1	2	0	1	1	0	0	1	0	1	1	1	1	1	0	2
159858	19 Jan 21	09:17:00	1	0	0	0	0	0	1	0	0	0	0	0	1	0	0	0	0	0	0	0	0	0	1	1	4	0	0	1	0	0	0	0	2	0	0	1	0	1	1
159859	19 Jan 21	09:18:00	1	0	0	0	0	0	1	0	0	0	0	0	0	0	0	1	0	0	0	0	0	0	0	1	0	0	1	0	0	2	2	0	0	1	0	2	0	1	0
159860	19 Jan 21	09:19:00	1	0	0	0	0	0	1	0	0	0	0	0	0	0	0	0	0	0	1	0	0	1	0	0	1	0	1	0	0	0	0	1	2	2	0	0	1	1	0
[truncated: 9,520 more rows]
