# Supplementary material for: Odor-regulated oviposition behavior in an ecological specialist
Source: Nat Commun. 2023 May 26;14:3041. doi: 10.1038/s41467-023-38722-z (PMC10219952; doi:10.1038/s41467-023-38722-z)
Supplement: Supplementary file 10 — Source Data [file 41467_2023_38722_MOESM10_ESM.zip › FigureS3_data/Monitor8.txt]

384	26 Jan 22	00:00:00	1	0	8	0	Ct	0	0	1	0	0	0	0	2	0	0	1	1	0	0	0	3	0	0	0	0	4	1	0	0	0	2	0	0	0	3	0	0	4	2
385	26 Jan 22	00:01:00	1	0	8	0	Ct	0	0	1	0	0	0	0	1	7	0	3	0	0	0	0	1	0	0	2	0	2	2	0	0	0	2	2	0	0	2	2	0	3	2
386	26 Jan 22	00:02:00	1	0	8	0	Ct	0	0	6	0	0	0	0	2	1	0	1	0	0	0	0	1	0	0	2	0	3	2	0	0	0	1	1	0	0	2	1	0	2	2
387	26 Jan 22	00:03:00	1	0	8	0	Ct	0	0	1	0	0	0	0	1	0	0	3	0	0	0	0	1	0	0	2	0	3	2	0	0	0	2	2	0	0	2	2	0	3	2
388	26 Jan 22	00:04:00	1	0	8	0	Ct	0	0	1	0	0	0	0	1	0	0	3	1	0	0	0	2	0	0	1	0	3	2	0	0	0	1	2	0	0	2	1	0	2	2
389	26 Jan 22	00:05:00	1	0	8	0	Ct	0	0	1	0	0	0	0	2	0	0	4	2	0	0	0	2	0	0	1	0	2	2	0	0	0	1	3	0	0	2	1	3	4	1
390	26 Jan 22	00:06:00	1	0	8	0	Ct	0	0	2	0	0	0	0	2	0	0	2	1	0	0	0	2	0	0	0	0	2	2	0	0	0	3	0	0	0	1	1	0	4	4
391	26 Jan 22	00:07:00	1	0	8	0	Ct	0	0	2	0	0	0	0	1	0	0	2	3	0	0	0	0	0	0	5	0	2	3	0	0	0	1	2	0	0	1	2	2	5	3
392	26 Jan 22	00:08:00	1	0	8	0	Ct	0	0	1	0	0	0	0	1	0	0	3	2	0	0	0	2	0	0	0	0	0	3	0	0	0	2	0	0	0	1	1	1	2	0
393	26 Jan 22	00:09:00	1	0	8	0	Ct	0	0	2	0	0	0	0	2	0	0	2	2	0	0	0	10	0	0	2	0	3	3	0	0	0	2	0	0	0	2	0	1	2	3
394	26 Jan 22	00:10:00	1	0	8	0	Ct	0	0	2	0	0	0	0	0	0	0	1	0	0	0	0	1	0	0	0	0	1	3	0	0	0	2	0	0	0	3	2	1	3	2
395	26 Jan 22	00:11:00	1	0	8	0	Ct	0	0	3	0	0	0	0	0	0	1	2	2	0	0	0	2	0	0	0	0	2	3	0	0	0	1	0	0	0	2	1	3	4	3
396	26 Jan 22	00:12:00	1	0	8	0	Ct	0	0	2	0	0	0	0	0	0	1	1	3	0	0	0	0	0	0	2	0	2	2	0	0	1	1	2	0	0	1	1	0	4	2
397	26 Jan 22	00:13:00	1	0	8	0	Ct	0	0	2	0	0	0	0	0	0	0	2	0	0	0	0	1	0	0	3	0	2	1	0	0	1	2	3	0	0	0	1	1	4	2
398	26 Jan 22	00:14:00	1	0	8	0	Ct	0	0	1	0	0	0	0	0	0	0	1	1	0	0	1	1	0	0	0	0	2	3	0	0	0	3	0	0	0	3	1	1	4	3
399	26 Jan 22	00:15:00	1	0	8	0	Ct	0	0	1	0	0	0	0	0	0	1	0	1	0	0	0	1	0	0	2	0	2	1	0	0	0	1	1	0	0	1	1	1	3	2
400	26 Jan 22	00:16:00	1	0	8	0	Ct	0	0	1	0	0	0	0	0	0	0	1	0	0	0	0	2	0	0	1	0	2	3	0	0	0	1	1	0	0	2	0	2	3	1
401	26 Jan 22	00:17:00	1	0	8	0	Ct	0	0	0	0	0	0	0	0	0	0	2	1	0	0	0	3	0	0	2	0	2	1	0	0	0	3	0	0	0	2	0	1	2	2
402	26 Jan 22	00:18:00	1	0	8	0	Ct	0	0	0	0	0	0	0	0	0	1	1	1	0	0	0	1	0	0	0	0	2	4	0	0	0	1	1	0	0	3	1	0	3	3
403	26 Jan 22	00:19:00	1	0	8	0	Ct	0	0	0	0	0	0	0	0	0	2	0	1	0	0	0	4	0	0	2	2	1	3	0	0	0	1	1	0	0	2	0	2	2	0
404	26 Jan 22	00:20:00	1	0	8	0	Ct	0	0	0	0	0	0	0	0	0	1	1	3	0	0	0	2	0	0	0	1	2	2	0	0	0	1	3	0	0	2	1	8	3	1
405	26 Jan 22	00:21:00	1	0	8	0	Ct	0	0	0	0	0	0	0	0	0	0	2	0	0	0	0	0	0	0	2	2	3	3	0	0	0	0	0	0	0	2	5	2	2	2
406	26 Jan 22	00:22:00	1	0	8	0	Ct	0	0	0	0	0	0	0	0	0	1	0	2	0	0	0	3	0	0	1	0	3	3	0	0	0	2	2	0	0	2	2	2	3	2
407	26 Jan 22	00:23:00	1	0	8	0	Ct	0	0	0	0	0	0	0	0	0	0	2	0	0	0	0	1	0	0	1	0	4	2	0	0	3	0	1	0	0	1	2	2	2	2
408	26 Jan 22	00:24:00	1	0	8	0	Ct	0	0	0	0	0	0	0	0	0	0	0	2	0	0	0	1	0	0	0	2	2	1	0	0	0	2	1	0	0	3	0	2	2	3
409	26 Jan 22	00:25:00	1	0	8	0	Ct	0	0	0	0	0	0	0	0	0	1	2	2	0	0	0	3	0	0	6	1	2	4	0	0	0	1	2	0	0	2	0	1	3	3
410	26 Jan 22	00:26:00	1	0	8	0	Ct	0	0	0	0	0	0	0	0	0	1	0	1	0	0	0	2	0	0	0	0	3	4	0	0	0	2	1	0	0	2	2	3	4	2
411	26 Jan 22	00:27:00	1	0	8	0	Ct	0	0	1	0	0	0	0	0	0	1	1	1	0	0	0	2	0	0	2	3	1	2	0	0	0	2	1	0	0	4	2	2	3	2
412	26 Jan 22	00:28:00	1	0	8	0	Ct	0	0	2	0	0	0	0	0	0	1	2	0	0	0	0	2	0	0	2	1	2	1	0	0	0	2	2	0	0	3	1	0	4	1
413	26 Jan 22	00:29:00	1	0	8	0	Ct	0	0	2	0	0	0	0	0	0	1	0	0	0	0	0	0	0	0	3	2	4	2	0	0	0	1	0	0	0	3	0	2	5	2
414	26 Jan 22	00:30:00	1	0	8	0	Ct	0	0	2	0	0	0	0	0	0	1	1	0	0	0	0	3	0	0	0	1	2	0	0	0	0	3	0	0	0	2	2	1	2	2
415	26 Jan 22	00:31:00	1	0	8	0	Ct	0	0	2	0	0	0	0	0	0	0	2	1	0	0	0	3	0	0	0	3	1	3	0	0	0	1	1	0	0	4	1	4	3	4
416	26 Jan 22	00:32:00	1	0	8	0	Ct	0	0	2	0	0	0	0	0	0	0	2	0	0	0	0	3	0	0	1	2	1	1	0	0	0	1	0	0	0	2	2	1	3	2
417	26 Jan 22	00:33:00	1	0	8	0	Ct	0	0	1	0	0	0	0	0	0	0	1	1	0	0	2	1	0	0	2	3	4	2	0	0	0	3	1	0	0	1	1	1	1	2
418	26 Jan 22	00:34:00	1	0	8	0	Ct	0	0	3	0	0	0	0	0	0	1	1	0	0	0	0	1	0	0	0	1	1	3	0	0	0	1	2	0	0	3	0	2	3	0
419	26 Jan 22	00:35:00	1	0	8	0	Ct	0	0	2	0	0	0	0	0	0	1	0	2	0	0	0	2	0	0	0	1	2	1	0	0	0	2	1	0	0	2	0	1	3	2
420	26 Jan 22	00:36:00	1	0	8	0	Ct	0	0	3	0	0	0	0	0	0	2	2	1	0	0	0	1	0	0	1	2	3	1	0	0	0	1	1	0	0	0	1	3	2	3
421	26 Jan 22	00:37:00	1	0	8	0	Ct	0	0	1	0	0	0	0	0	0	0	2	1	0	0	0	3	0	0	1	2	1	2	0	0	0	1	2	0	0	1	0	2	2	3
422	26 Jan 22	00:38:00	1	0	8	0	Ct	0	0	3	0	0	0	0	0	0	0	0	0	0	0	0	1	0	0	2	0	2	1	0	0	0	2	2	0	0	3	0	1	2	1
423	26 Jan 22	00:39:00	1	0	8	0	Ct	0	0	2	0	0	0	0	0	0	0	2	1	0	0	0	3	0	0	0	2	3	2	0	0	0	1	2	0	0	1	0	2	1	0
424	26 Jan 22	00:40:00	1	0	8	0	Ct	0	0	1	0	0	0	0	0	0	0	0	1	0	0	0	1	0	0	1	4	3	3	0	0	0	2	2	0	0	1	0	3	2	2
425	26 Jan 22	00:41:00	1	0	8	0	Ct	0	0	1	0	0	0	0	0	0	1	0	1	0	0	0	2	0	0	0	1	2	2	0	0	0	1	2	0	0	1	0	3	2	2
426	26 Jan 22	00:42:00	1	0	8	0	Ct	0	0	0	0	0	0	0	0	0	1	0	0	0	0	0	6	0	0	0	2	0	1	0	0	0	1	1	0	0	1	0	2	2	2
427	26 Jan 22	00:43:00	1	0	8	0	Ct	0	0	2	0	0	0	0	0	0	0	1	3	0	0	1	2	0	0	3	3	2	1	0	0	0	1	1	0	0	0	0	0	2	1
428	26 Jan 22	00:44:00	1	0	8	0	Ct	0	0	0	0	0	0	0	0	0	0	2	1	0	0	0	2	0	0	0	1	2	3	0	0	0	0	3	0	0	0	0	4	4	2
429	26 Jan 22	00:45:00	1	0	8	0	Ct	0	0	3	0	0	0	0	0	0	0	1	0	0	0	0	2	0	0	0	0	3	2	0	0	0	2	4	0	0	0	0	2	2	1
430	26 Jan 22	00:46:00	1	0	8	0	Ct	0	0	0	0	0	0	0	0	0	0	2	0	0	0	1	0	0	0	1	3	2	2	0	0	0	2	0	0	0	0	0	1	2	2
431	26 Jan 22	00:47:00	1	0	8	0	Ct	0	0	0	0	0	0	0	0	0	0	0	1	0	0	1	1	0	0	1	3	2	1	0	0	0	3	2	0	0	0	0	2	2	2
432	26 Jan 22	00:48:00	1	0	8	0	Ct	0	0	1	0	0	0	0	0	0	0	0	1	0	0	1	1	0	0	2	1	2	0	0	0	0	1	1	0	0	0	0	1	4	4
433	26 Jan 22	00:49:00	1	0	8	0	Ct	0	0	0	0	0	0	0	0	0	1	0	3	0	0	0	2	0	0	1	2	1	2	0	0	0	1	3	0	0	0	0	2	2	2
434	26 Jan 22	00:50:00	1	0	8	0	Ct	0	0	0	0	0	0	0	0	0	1	2	0	0	0	0	0	0	0	1	2	3	3	0	0	0	2	2	0	0	0	0	3	2	2
435	26 Jan 22	00:51:00	1	0	8	0	Ct	0	0	0	0	0	0	0	0	0	0	3	0	0	0	0	2	0	0	2	2	1	2	0	0	0	2	1	0	0	0	0	1	2	2
436	26 Jan 22	00:52:00	1	0	8	0	Ct	0	0	0	0	0	0	0	0	0	0	2	2	0	0	0	0	0	0	0	4	1	1	0	0	0	1	2	0	0	0	0	1	1	3
437	26 Jan 22	00:53:00	1	0	8	0	Ct	0	0	0	0	0	0	0	0	0	0	0	0	0	0	0	2	0	0	1	2	4	1	0	0	0	2	2	0	0	0	0	1	3	2
438	26 Jan 22	00:54:00	1	0	8	0	Ct	0	0	0	0	0	0	0	0	0	0	2	0	0	0	0	1	0	0	2	0	0	3	0	0	0	0	2	0	0	0	0	0	2	3
439	26 Jan 22	00:55:00	1	0	8	0	Ct	0	0	3	0	0	0	0	0	0	0	7	0	0	0	0	2	0	0	3	2	2	2	0	0	0	1	2	0	0	0	1	0	2	1
440	26 Jan 22	00:56:00	1	0	8	0	Ct	0	0	0	0	0	0	0	0	0	1	0	1	0	0	0	2	0	0	2	2	2	3	0	0	0	0	1	0	0	0	0	0	4	2
441	26 Jan 22	00:57:00	1	0	8	0	Ct	0	0	0	0	0	0	0	0	0	1	0	0	0	0	0	2	0	0	0	1	3	1	0	0	0	1	1	0	0	0	0	0	3	0
442	26 Jan 22	00:58:00	1	0	8	0	Ct	0	0	0	0	0	1	0	0	0	0	2	1	0	0	0	2	0	0	0	2	1	3	0	0	0	3	2	0	0	0	0	2	3	3
443	26 Jan 22	00:59:00	1	0	8	0	Ct	0	0	0	0	0	0	0	0	0	0	4	0	0	0	0	0	0	0	0	1	2	2	0	0	0	3	2	0	0	0	0	2	4	1
444	26 Jan 22	01:00:00	1	0	8	0	Ct	0	0	0	0	0	0	0	0	0	0	1	2	0	0	0	2	0	0	0	1	2	1	0	0	0	1	0	0	0	0	0	2	3	1
445	26 Jan 22	01:01:00	1	0	8	0	Ct	0	0	0	0	0	0	0	0	0	1	3	1	0	0	0	2	0	0	1	2	3	5	0	0	0	2	0	0	0	0	0	2	4	0
446	26 Jan 22	01:02:00	1	0	8	0	Ct	0	0	0	0	0	0	0	0	0	1	1	1	0	0	0	2	0	0	2	3	2	1	0	0	0	0	0	0	0	0	0	1	4	2
447	26 Jan 22	01:03:00	1	0	8	0	Ct	0	0	0	0	0	0	0	0	0	0	0	1	0	0	0	2	0	0	1	3	2	1	0	0	0	2	2	0	0	0	0	0	4	2
448	26 Jan 22	01:04:00	1	0	8	0	Ct	0	0	2	0	0	0	0	0	0	0	0	1	0	0	0	2	0	0	0	3	4	0	0	0	0	3	2	0	0	0	0	0	2	1
449	26 Jan 22	01:05:00	1	0	8	0	Ct	0	0	0	0	0	0	0	0	0	0	3	0	0	0	0	1	0	0	0	1	1	1	0	0	0	1	0	0	0	0	1	2	3	1
450	26 Jan 22	01:06:00	1	0	8	0	Ct	0	0	0	0	0	0	0	0	0	0	2	0	0	0	0	1	0	0	0	2	1	3	0	0	0	2	2	0	0	0	0	2	2	1
451	26 Jan 22	01:07:00	1	0	8	0	Ct	0	0	0	0	0	0	0	0	0	0	3	0	0	0	0	4	0	0	4	3	3	1	0	0	0	0	0	0	0	0	0	0	3	1
452	26 Jan 22	01:08:00	1	0	8	0	Ct	0	0	0	0	0	0	0	0	0	0	2	0	0	0	0	0	0	0	3	1	3	1	0	0	0	2	2	0	0	0	0	2	1	1
453	26 Jan 22	01:09:00	1	0	8	0	Ct	0	0	0	0	0	0	0	0	0	0	2	0	0	0	0	2	0	0	1	1	1	2	0	0	0	0	1	0	0	0	0	2	2	3
454	26 Jan 22	01:10:00	1	0	8	0	Ct	0	0	0	0	0	0	0	0	0	0	0	0	0	0	0	2	0	0	1	2	1	0	0	0	0	3	3	0	0	0	0	0	3	1
455	26 Jan 22	01:11:00	1	0	8	0	Ct	0	0	1	0	0	0	0	0	0	0	3	0	0	0	0	3	0	0	0	1	1	0	0	0	2	3	2	0	0	0	0	0	3	1
456	26 Jan 22	01:12:00	1	0	8	0	Ct	0	0	0	0	0	0	0	0	0	0	1	0	0	0	0	2	0	0	2	3	2	0	0	0	0	2	2	0	0	0	0	1	2	3
457	26 Jan 22	01:13:00	1	0	8	0	Ct	0	0	1	0	0	0	0	0	0	0	4	0	0	0	0	1	0	0	0	2	2	0	0	1	0	2	0	0	0	0	0	1	3	2
458	26 Jan 22	01:14:00	1	0	8	0	Ct	0	0	0	0	0	0	0	0	0	1	1	0	0	0	0	0	0	0	0	3	2	0	0	3	0	1	2	0	0	0	0	2	2	2
459	26 Jan 22	01:15:00	1	0	8	0	Ct	0	0	0	0	0	0	0	0	0	0	2	0	0	0	0	2	0	0	3	0	1	0	0	0	0	4	0	0	0	0	0	1	3	2
460	26 Jan 22	01:16:00	1	0	8	0	Ct	0	0	0	0	0	0	0	0	0	1	1	0	0	0	0	0	0	0	2	1	1	0	0	2	0	2	2	0	0	0	0	2	3	1
461	26 Jan 22	01:17:00	1	0	8	0	Ct	0	0	0	0	0	0	0	0	0	0	0	0	0	0	0	1	0	0	0	2	2	0	0	2	0	2	0	0	0	0	0	1	4	2
462	26 Jan 22	01:18:00	1	0	8	0	Ct	0	0	0	0	0	0	0	0	0	0	0	0	0	0	0	4	0	0	0	1	1	0	0	2	0	1	2	0	0	0	0	2	1	2
463	26 Jan 22	01:19:00	1	0	8	0	Ct	0	0	0	0	0	0	0	0	0	0	3	0	0	0	0	1	0	0	0	1	1	0	0	1	0	0	2	0	0	0	0	0	2	3
464	26 Jan 22	01:20:00	1	0	8	0	Ct	0	0	0	0	0	0	0	0	0	1	0	0	0	0	0	2	0	0	1	1	3	0	2	2	0	3	0	0	0	0	0	0	3	1
465	26 Jan 22	01:21:00	1	0	8	0	Ct	0	0	0	0	0	0	0	0	0	0	0	0	0	0	0	3	0	0	1	1	3	0	2	2	0	2	4	0	0	0	0	0	4	1
466	26 Jan 22	01:22:00	1	0	8	0	Ct	0	0	0	0	0	1	0	0	0	0	2	0	0	0	0	5	0	0	1	2	2	0	3	0	0	3	0	0	0	0	0	0	4	3
467	26 Jan 22	01:23:00	1	0	8	0	Ct	0	0	0	0	0	1	0	0	0	0	0	0	0	0	0	5	0	0	3	1	0	0	3	0	0	1	0	0	0	0	0	0	2	1
468	26 Jan 22	01:24:00	1	0	8	0	Ct	0	0	0	0	0	0	0	0	0	0	2	0	0	0	0	1	0	0	1	4	1	0	0	0	0	2	0	0	0	0	0	0	2	2
469	26 Jan 22	01:25:00	1	0	8	0	Ct	0	0	0	0	0	0	0	0	0	0	0	0	0	0	0	2	0	0	0	0	2	0	0	2	0	1	0	0	0	0	0	0	2	1
470	26 Jan 22	01:26:00	1	0	8	0	Ct	0	0	0	0	0	0	0	0	0	0	2	0	0	0	0	2	0	0	2	1	1	0	0	1	0	1	0	0	0	0	0	0	2	4
471	26 Jan 22	01:27:00	1	0	8	0	Ct	0	0	0	0	0	0	0	0	0	0	0	0	0	0	0	2	0	0	2	0	1	0	0	0	0	3	0	0	0	0	0	0	3	2
472	26 Jan 22	01:28:00	1	0	8	0	Ct	0	0	0	0	0	0	0	0	0	0	1	0	0	0	0	1	0	0	1	0	1	0	0	0	0	2	1	0	0	0	0	0	4	2
473	26 Jan 22	01:29:00	1	0	8	0	Ct	0	0	0	0	0	0	0	0	0	0	2	0	0	0	0	0	0	0	1	0	2	0	0	0	1	1	3	0	0	0	0	0	3	3
474	26 Jan 22	01:30:00	1	0	8	0	Ct	0	0	2	0	0	0	0	0	0	0	1	0	0	0	0	4	0	0	2	0	3	0	0	0	0	2	2	0	0	0	0	0	2	1
475	26 Jan 22	01:31:00	1	0	8	0	Ct	0	0	0	0	0	0	0	0	0	0	0	0	0	0	0	2	0	0	2	0	1	0	0	0	0	1	1	0	0	0	0	0	0	3
476	26 Jan 22	01:32:00	1	0	8	0	Ct	0	0	2	0	0	0	0	0	0	0	1	0	0	0	0	1	0	0	4	0	2	0	0	0	0	1	1	0	0	0	0	0	0	2
477	26 Jan 22	01:33:00	1	0	8	0	Ct	0	0	0	0	0	0	0	0	0	0	1	0	0	0	0	1	0	0	2	0	2	0	0	0	0	2	0	0	0	0	0	0	4	3
478	26 Jan 22	01:34:00	1	0	8	0	Ct	0	0	0	0	0	0	0	0	0	0	1	0	0	0	0	1	0	0	2	0	2	0	0	0	0	3	0	0	0	0	0	0	3	2
479	26 Jan 22	01:35:00	1	0	8	0	Ct	0	0	0	0	0	1	0	0	0	0	2	0	0	0	1	2	0	0	2	0	1	0	0	0	0	1	0	0	0	0	0	0	1	3
480	26 Jan 22	01:36:00	1	0	8	0	Ct	0	0	0	0	0	2	0	0	0	0	0	0	0	0	0	4	0	0	1	0	1	0	0	0	0	1	2	0	0	0	0	0	0	3
481	26 Jan 22	01:37:00	1	0	8	0	Ct	0	0	0	0	0	0	0	0	0	0	3	0	0	0	0	3	0	0	3	1	2	0	0	0	2	1	1	0	0	0	0	0	2	2
482	26 Jan 22	01:38:00	1	0	8	0	Ct	0	0	0	0	0	0	0	0	0	0	4	0	0	0	0	4	0	0	2	0	2	0	0	0	0	1	1	0	0	0	0	0	4	2
483	26 Jan 22	01:39:00	1	0	8	0	Ct	0	0	0	0	0	0	0	0	0	0	1	0	0	0	0	0	0	0	2	0	2	0	0	0	0	2	0	0	0	0	0	0	0	2
484	26 Jan 22	01:40:00	1	0	8	0	Ct	0	0	0	0	0	0	0	0	0	0	2	0	0	0	1	1	0	0	2	0	1	0	0	1	4	1	0	0	0	0	0	0	2	2
485	26 Jan 22	01:41:00	1	0	8	0	Ct	0	0	0	0	0	0	0	0	0	0	1	0	1	0	0	3	0	0	1	1	0	0	0	1	3	1	0	0	0	0	0	0	2	2
486	26 Jan 22	01:42:00	1	0	8	0	Ct	0	0	0	1	0	0	0	0	0	0	1	0	0	0	0	2	0	0	0	0	0	0	0	1	1	1	0	0	0	0	0	0	2	1
487	26 Jan 22	01:43:00	1	0	8	0	Ct	0	0	0	0	0	0	0	0	0	0	4	0	0	0	1	0	0	0	2	2	0	0	0	0	0	1	0	0	0	0	0	0	1	3
488	26 Jan 22	01:44:00	1	0	8	0	Ct	0	0	1	0	0	0	0	0	0	0	1	0	0	0	1	2	0	0	0	1	2	0	0	2	0	2	2	0	0	0	0	0	7	1
489	26 Jan 22	01:45:00	1	0	8	0	Ct	0	0	0	0	0	0	0	0	0	0	0	0	0	0	0	2	0	0	1	2	0	0	0	0	2	1	0	0	0	0	0	0	2	3
490	26 Jan 22	01:46:00	1	0	8	0	Ct	0	0	0	0	0	0	0	0	0	0	2	0	0	0	0	0	0	0	3	2	1	0	0	0	0	3	0	0	0	0	0	0	2	2
491	26 Jan 22	01:47:00	1	0	8	0	Ct	0	0	0	0	0	0	0	0	0	0	2	0	0	0	0	1	0	0	2	2	2	0	0	0	0	0	5	0	0	0	0	0	5	2
492	26 Jan 22	01:48:00	1	0	8	0	Ct	0	0	0	0	0	1	0	0	1	0	1	0	0	0	0	1	0	0	1	1	1	0	0	0	0	1	5	0	0	0	0	0	2	5
493	26 Jan 22	01:49:00	1	0	8	0	Ct	0	0	0	0	0	0	0	0	2	0	1	0	0	0	0	1	0	0	5	2	1	0	0	0	1	1	1	0	0	0	0	0	3	2
494	26 Jan 22	01:50:00	1	0	8	0	Ct	0	0	0	0	0	1	0	0	1	0	2	0	0	0	2	1	0	0	0	3	2	0	0	0	0	0	1	0	0	0	0	0	2	2
495	26 Jan 22	01:51:00	1	0	8	0	Ct	0	0	0	0	0	0	0	0	3	0	1	0	0	0	1	2	0	0	2	1	1	0	0	0	1	1	0	0	0	0	0	0	4	2
496	26 Jan 22	01:52:00	1	0	8	0	Ct	0	0	0	0	0	2	0	0	1	0	2	0	0	0	0	9	0	0	1	1	0	0	0	0	0	1	0	0	0	0	0	0	3	0
497	26 Jan 22	01:53:00	1	0	8	0	Ct	0	0	0	0	0	0	0	0	2	0	1	0	0	0	0	0	0	0	0	1	3	0	0	0	0	0	0	0	0	0	0	0	3	2
498	26 Jan 22	01:54:00	1	0	8	0	Ct	0	0	0	0	0	0	0	0	1	0	1	0	0	0	1	2	0	0	1	2	1	0	0	0	0	1	0	0	0	0	0	0	1	3
499	26 Jan 22	01:55:00	1	0	8	0	Ct	0	0	0	0	0	0	0	0	1	0	2	0	0	0	0	5	0	0	2	1	2	0	0	0	0	2	2	0	0	0	0	0	2	2
500	26 Jan 22	01:56:00	1	0	8	0	Ct	0	0	0	0	0	0	0	0	1	0	3	0	0	0	0	1	0	0	0	1	1	0	0	0	0	2	0	0	0	0	0	0	1	2
501	26 Jan 22	01:57:00	1	0	8	0	Ct	0	0	0	0	0	0	0	0	0	0	2	0	0	0	1	2	0	0	0	2	1	0	0	0	0	1	0	0	0	0	0	0	2	3
502	26 Jan 22	01:58:00	1	0	8	0	Ct	0	0	0	0	0	1	0	0	2	0	0	0	0	0	1	1	0	0	0	2	1	0	0	0	3	2	0	0	0	0	1	0	2	3
503	26 Jan 22	01:59:00	1	0	8	0	Ct	0	0	0	0	0	0	0	0	0	0	1	0	0	0	2	2	0	0	0	1	3	0	0	0	1	2	0	0	0	0	1	0	3	2
504	26 Jan 22	02:00:00	1	0	8	0	Ct	0	0	0	0	0	0	2	0	2	0	1	0	0	0	0	2	0	0	0	0	2	0	0	0	0	0	0	0	0	0	1	0	3	2
505	26 Jan 22	02:01:00	1	0	8	0	Ct	0	0	0	0	0	0	0	0	0	0	3	0	0	0	1	2	0	0	0	0	1	0	0	0	1	1	3	0	0	0	0	0	1	2
506	26 Jan 22	02:02:00	1	0	8	0	Ct	0	0	0	0	0	0	0	0	0	0	1	0	0	0	1	2	0	0	0	1	6	0	0	0	0	1	0	0	0	0	0	0	1	2
507	26 Jan 22	02:03:00	1	0	8	0	Ct	0	0	0	0	0	0	0	0	0	0	0	0	0	0	0	1	0	0	0	0	1	0	0	0	0	2	0	0	0	0	0	0	2	0
508	26 Jan 22	02:04:00	1	0	8	0	Ct	0	0	0	0	0	0	1	0	0	0	0	0	0	0	0	0	0	0	0	0	2	0	0	0	0	1	2	0	0	0	0	0	3	2
509	26 Jan 22	02:05:00	1	0	8	0	Ct	0	0	0	0	0	0	0	0	1	0	0	0	0	0	1	2	0	0	0	2	3	0	0	0	0	4	3	0	0	0	0	0	1	2
510	26 Jan 22	02:06:00	1	0	8	0	Ct	0	0	0	0	0	0	0	0	1	0	2	0	0	0	0	2	0	0	0	1	1	0	0	0	0	1	2	0	0	0	0	0	4	0
511	26 Jan 22	02:07:00	1	0	8	0	Ct	0	0	0	0	0	0	0	0	1	0	2	0	0	0	0	1	0	0	0	2	2	0	0	0	0	2	0	0	0	0	0	0	3	1
512	26 Jan 22	02:08:00	1	0	8	0	Ct	0	0	0	0	0	0	0	0	2	1	1	0	0	0	1	1	0	0	0	2	1	0	0	0	0	0	2	0	0	0	0	0	5	1
513	26 Jan 22	02:09:00	1	0	8	0	Ct	0	0	0	0	0	0	0	0	2	1	3	0	0	0	0	0	0	0	0	3	2	0	0	0	0	1	2	0	0	0	0	0	1	3
514	26 Jan 22	02:10:00	1	0	8	0	Ct	0	0	0	0	0	0	0	0	8	0	1	0	0	0	0	2	0	0	0	3	0	0	0	0	0	0	0	0	0	0	0	0	0	2
515	26 Jan 22	02:11:00	1	0	8	0	Ct	0	0	0	0	0	0	0	0	0	0	1	0	0	0	1	4	0	0	0	2	3	0	0	0	0	0	2	0	0	0	0	0	4	0
516	26 Jan 22	02:12:00	1	0	8	0	Ct	0	0	0	0	0	0	0	0	1	0	2	0	0	0	0	0	0	0	0	4	1	0	0	0	0	2	0	0	0	0	0	0	3	2
517	26 Jan 22	02:13:00	1	0	8	0	Ct	0	0	0	0	0	0	0	0	4	0	4	0	0	0	0	1	0	0	0	4	1	0	0	0	0	0	2	0	0	0	0	0	1	2
518	26 Jan 22	02:14:00	1	0	8	0	Ct	0	0	0	0	0	0	0	0	1	0	0	0	0	0	1	1	0	0	0	1	0	0	0	0	0	1	0	0	0	0	0	1	2	0
519	26 Jan 22	02:15:00	1	0	8	0	Ct	0	0	0	0	0	0	0	0	0	0	0	0	0	0	2	3	0	0	0	1	1	0	0	0	0	1	2	0	0	0	0	1	2	1
520	26 Jan 22	02:16:00	1	0	8	0	Ct	0	0	0	0	0	0	0	0	2	0	0	0	0	0	1	1	0	0	0	2	1	0	0	0	0	2	1	0	0	0	0	0	1	1
521	26 Jan 22	02:17:00	1	0	8	0	Ct	0	0	0	0	0	0	0	0	1	0	2	0	0	0	0	2	0	0	0	3	2	0	0	0	0	2	1	0	0	0	0	0	2	1
522	26 Jan 22	02:18:00	1	0	8	0	Ct	0	0	0	0	0	0	0	0	0	0	0	0	0	0	0	2	0	0	0	2	1	0	0	0	0	1	0	0	0	0	0	0	2	3
523	26 Jan 22	02:19:00	1	0	8	0	Ct	0	0	1	0	0	0	0	0	2	0	0	0	0	0	2	1	0	0	0	1	1	0	0	0	0	2	2	0	0	0	0	0	2	2
524	26 Jan 22	02:20:00	1	0	8	0	Ct	0	0	0	0	0	0	0	0	0	0	0	0	0	0	2	1	0	0	0	2	0	0	0	0	0	1	1	0	0	0	0	0	1	2
525	26 Jan 22	02:21:00	1	0	8	0	Ct	0	0	0	0	0	0	0	0	0	0	0	0	0	0	1	1	0	0	0	1	1	0	0	0	0	4	1	0	0	0	0	0	2	1
526	26 Jan 22	02:22:00	1	0	8	0	Ct	0	0	0	0	0	0	0	0	1	0	0	0	0	0	0	3	0	0	0	2	1	0	0	0	0	1	4	0	0	0	0	0	4	2
527	26 Jan 22	02:23:00	1	0	8	0	Ct	0	0	0	0	0	0	0	0	1	0	1	0	0	0	0	4	0	0	0	1	0	0	0	0	0	2	1	0	0	0	0	0	2	2
528	26 Jan 22	02:24:00	1	0	8	0	Ct	0	0	0	0	0	0	0	0	0	0	1	0	0	0	0	1	0	0	0	1	0	0	0	0	0	2	0	0	0	0	0	0	3	2
529	26 Jan 22	02:25:00	1	0	8	0	Ct	0	0	0	0	0	0	0	0	1	0	2	0	0	0	0	2	0	0	0	2	0	0	0	0	0	1	1	0	0	0	0	0	0	1
530	26 Jan 22	02:26:00	1	0	8	0	Ct	0	0	0	0	0	0	0	0	2	0	0	0	0	0	0	3	0	0	0	3	3	0	0	0	0	3	1	0	0	0	0	0	2	0
531	26 Jan 22	02:27:00	1	0	8	0	Ct	0	0	0	0	0	0	0	0	0	0	0	0	0	0	0	1	0	0	0	2	4	0	0	0	0	1	1	0	0	0	0	0	3	1
532	26 Jan 22	02:28:00	1	0	8	0	Ct	0	0	0	0	0	0	0	0	0	0	0	0	0	0	0	3	0	0	0	1	1	0	0	0	0	1	1	0	0	0	0	0	4	1
533	26 Jan 22	02:29:00	1	0	8	0	Ct	0	0	3	0	0	0	0	0	0	0	0	0	0	0	0	3	0	0	0	1	1	0	0	0	0	1	0	0	0	0	0	0	2	0
534	26 Jan 22	02:30:00	1	0	8	0	Ct	0	0	0	0	0	0	0	0	0	0	0	0	0	0	0	1	0	0	0	1	1	0	0	0	0	0	5	0	0	0	0	0	4	0
535	26 Jan 22	02:31:00	1	0	8	0	Ct	0	0	0	0	0	0	0	0	0	0	0	0	0	0	0	5	0	0	0	2	2	0	0	0	0	0	0	0	0	0	0	0	3	2
536	26 Jan 22	02:32:00	1	0	8	0	Ct	0	0	0	0	0	0	0	0	0	0	0	0	0	0	0	3	0	0	0	0	4	0	0	0	0	3	2	0	0	0	0	0	2	1
537	26 Jan 22	02:33:00	1	0	8	0	Ct	0	0	0	0	0	0	0	0	0	0	0	0	0	0	0	0	0	0	0	1	0	0	0	0	0	0	1	0	0	0	0	0	1	0
538	26 Jan 22	02:34:00	1	0	8	0	Ct	0	0	0	0	0	0	0	0	0	0	2	0	0	0	0	3	0	0	0	2	0	0	0	0	4	1	1	0	0	0	0	0	1	0
539	26 Jan 22	02:35:00	1	0	8	0	Ct	0	0	2	0	0	0	0	0	2	0	0	0	0	0	0	1	0	0	0	1	2	0	0	0	0	1	2	0	0	0	0	0	4	0
540	26 Jan 22	02:36:00	1	0	8	0	Ct	0	0	0	0	0	0	0	0	6	0	2	0	0	0	0	0	0	0	0	1	0	0	0	0	0	0	4	0	0	0	0	0	2	1
541	26 Jan 22	02:37:00	1	0	8	0	Ct	0	0	0	0	0	0	0	0	0	0	2	0	0	0	0	5	0	0	0	1	3	0	0	0	1	2	3	0	0	0	0	0	0	0
542	26 Jan 22	02:38:00	1	0	8	0	Ct	0	0	0	0	0	0	0	0	0	0	0	0	0	0	0	0	0	0	0	0	4	0	0	0	1	1	0	0	0	0	0	0	5	0
543	26 Jan 22	02:39:00	1	0	8	0	Ct	0	0	0	1	0	0	0	0	1	0	0	0	0	0	0	3	0	0	0	3	1	0	0	0	0	1	0	0	0	0	0	0	4	2
544	26 Jan 22	02:40:00	1	0	8	0	Ct	0	0	1	0	0	0	0	0	1	0	0	0	0	0	0	0	0	0	0	3	1	0	0	0	1	1	2	0	0	0	0	0	1	1
545	26 Jan 22	02:41:00	1	0	8	0	Ct	0	0	0	1	0	0	0	0	1	0	1	0	0	0	0	6	0	0	0	4	0	0	0	0	0	2	2	0	0	0	0	0	4	2
546	26 Jan 22	02:42:00	1	0	8	0	Ct	0	0	0	0	0	0	0	0	1	0	1	0	0	0	0	2	0	0	0	2	0	0	0	0	0	3	0	0	0	0	0	2	2	4
547	26 Jan 22	02:43:00	1	0	8	0	Ct	0	0	0	2	0	0	0	0	0	0	0	0	0	0	0	1	0	0	0	2	1	0	0	0	0	0	0	0	0	0	0	2	2	1
548	26 Jan 22	02:44:00	1	0	8	0	Ct	0	0	0	0	0	0	0	0	1	0	0	0	0	0	0	1	0	0	0	3	1	0	0	0	0	0	3	0	0	0	0	0	2	2
549	26 Jan 22	02:45:00	1	0	8	0	Ct	0	0	0	0	0	0	0	0	1	0	0	0	0	0	0	1	0	0	0	1	0	0	0	0	1	0	0	0	0	0	0	0	0	1
550	26 Jan 22	02:46:00	1	0	8	0	Ct	0	0	0	0	0	0	0	0	0	0	0	0	0	0	0	1	0	0	0	2	0	0	0	0	0	0	0	0	0	0	0	1	2	2
551	26 Jan 22	02:47:00	1	0	8	0	Ct	0	0	0	0	0	0	0	0	0	0	0	0	0	0	0	1	0	0	0	3	2	0	0	0	0	0	4	0	0	0	0	0	0	2
552	26 Jan 22	02:48:00	1	0	8	0	Ct	0	0	0	0	0	0	0	0	0	0	0	0	0	0	0	1	0	0	0	3	1	0	0	0	0	0	1	0	0	0	0	0	0	0
553	26 Jan 22	02:49:00	1	0	8	0	Ct	0	0	0	0	0	0	0	0	1	0	0	0	0	0	0	1	0	0	0	2	4	0	0	0	8	0	2	0	0	0	0	1	0	1
554	26 Jan 22	02:50:00	1	0	8	0	Ct	0	0	0	0	0	0	0	0	0	0	0	0	0	0	0	2	0	0	0	3	0	0	0	0	0	0	0	0	0	0	0	1	0	2
555	26 Jan 22	02:51:00	1	0	8	0	Ct	0	0	0	0	0	0	0	0	0	0	0	0	0	0	0	1	0	0	0	2	2	0	0	0	0	0	3	0	0	0	0	2	0	2
556	26 Jan 22	02:52:00	1	0	8	0	Ct	0	0	0	0	0	0	0	0	0	0	0	0	0	0	0	1	0	0	0	3	0	0	0	0	0	0	2	0	0	0	0	1	0	2
557	26 Jan 22	02:53:00	1	0	8	0	Ct	0	0	0	0	0	0	0	0	0	0	0	0	0	0	0	0	0	0	0	2	2	0	0	0	1	0	0	0	0	0	0	1	0	1
558	26 Jan 22	02:54:00	1	0	8	0	Ct	0	0	0	0	0	0	0	0	0	0	0	0	0	0	0	0	0	0	0	1	2	0	0	0	1	0	2	0	0	0	0	1	0	2
559	26 Jan 22	02:55:00	1	0	8	0	Ct	0	0	0	0	0	0	0	0	0	0	0	0	0	0	0	2	0	0	0	1	2	0	0	0	0	0	0	0	0	0	0	1	0	2
560	26 Jan 22	02:56:00	1	0	8	0	Ct	0	0	0	0	0	0	0	0	0	0	0	0	0	0	0	2	0	0	0	2	1	0	0	0	0	0	0	0	0	0	0	0	0	1
561	26 Jan 22	02:57:00	1	0	8	0	Ct	0	0	0	0	0	0	0	0	0	0	0	0	0	0	0	0	0	0	0	3	0	0	0	0	0	0	2	0	0	0	0	0	0	1
562	26 Jan 22	02:58:00	1	0	8	0	Ct	0	0	0	0	0	0	0	0	0	0	0	0	0	0	0	2	0	0	0	1	0	0	0	0	0	0	3	0	0	0	0	0	0	3
563	26 Jan 22	02:59:00	1	0	8	0	Ct	0	0	0	5	0	0	0	0	0	0	0	0	0	0	0	3	0	0	0	0	0	0	0	0	0	0	1	0	0	0	0	0	0	1
564	26 Jan 22	03:00:00	1	0	8	0	Ct	0	0	0	0	0	0	0	0	0	0	0	0	0	0	0	1	0	0	0	2	0	1	0	0	0	0	1	0	0	0	0	2	0	2
565	26 Jan 22	03:01:00	1	0	8	0	Ct	0	0	0	0	0	0	0	0	0	0	0	0	0	0	0	0	0	0	0	2	2	1	0	0	0	0	0	0	0	0	0	1	0	2
566	26 Jan 22	03:02:00	1	0	8	0	Ct	0	0	0	2	0	0	0	0	0	0	0	0	0	0	0	2	0	0	0	1	2	1	0	0	0	0	4	0	0	0	0	2	0	1
567	26 Jan 22	03:03:00	1	0	8	0	Ct	0	0	0	0	0	0	0	0	0	0	0	0	0	0	0	1	0	0	0	1	0	2	0	0	0	0	1	0	0	0	0	0	0	1
568	26 Jan 22	03:04:00	1	0	8	0	Ct	0	0	0	0	0	0	0	0	0	0	0	0	0	0	0	1	0	0	0	2	0	0	0	0	0	0	0	0	0	0	0	1	0	0
569	26 Jan 22	03:05:00	1	0	8	0	Ct	0	0	0	4	0	0	0	0	0	0	0	0	0	0	0	0	0	0	0	0	2	2	0	0	0	0	1	0	0	0	0	2	0	1
570	26 Jan 22	03:06:00	1	0	8	0	Ct	0	0	0	0	0	0	0	0	0	0	0	0	0	0	0	1	0	0	0	0	0	1	0	0	0	0	1	0	0	0	0	3	0	1
571	26 Jan 22	03:07:00	1	0	8	0	Ct	0	0	0	0	0	0	0	0	0	0	0	0	0	0	0	1	0	0	0	2	0	2	0	0	0	0	2	0	0	0	0	0	0	0
572	26 Jan 22	03:08:00	1	0	8	0	Ct	0	0	1	0	0	0	0	0	0	0	0	0	0	0	0	2	0	0	0	2	0	2	0	0	0	0	0	0	0	0	0	0	0	3
573	26 Jan 22	03:09:00	1	0	8	0	Ct	0	0	0	0	0	0	0	0	0	0	0	0	0	0	0	0	0	0	0	2	0	2	0	0	0	0	2	0	0	0	0	0	0	1
574	26 Jan 22	03:10:00	1	0	8	0	Ct	0	0	0	0	0	0	0	0	0	0	0	0	0	0	0	2	0	0	0	4	0	2	0	0	0	0	1	0	0	0	0	0	0	2
575	26 Jan 22	03:11:00	1	0	8	0	Ct	0	0	0	0	0	0	0	0	0	0	0	0	0	0	0	0	0	0	0	2	0	1	0	0	0	0	0	0	0	0	0	0	0	2
576	26 Jan 22	03:12:00	1	0	8	0	Ct	0	0	0	0	0	0	0	0	0	0	0	0	0	0	0	2	0	0	0	2	0	3	0	0	0	0	0	0	0	0	0	0	0	1
577	26 Jan 22	03:13:00	1	0	8	0	Ct	0	0	0	0	0	0	0	0	0	0	0	0	2	0	0	0	0	0	0	3	0	0	0	0	0	0	0	0	0	0	0	0	0	2
578	26 Jan 22	03:14:00	1	0	8	0	Ct	0	0	0	0	0	0	0	0	3	0	0	0	0	0	0	1	0	0	0	0	0	0	0	0	0	0	0	0	0	0	0	0	0	1
579	26 Jan 22	03:15:00	1	0	8	0	Ct	0	0	0	0	0	0	0	0	1	0	0	0	1	0	0	1	0	0	0	2	0	0	0	0	0	0	0	0	0	0	0	0	0	2
580	26 Jan 22	03:16:00	1	0	8	0	Ct	0	0	0	0	0	0	0	0	1	0	0	0	1	0	0	2	0	0	0	0	0	2	0	0	0	0	2	0	0	0	0	0	0	1
581	26 Jan 22	03:17:00	1	0	8	0	Ct	0	0	0	0	0	0	0	0	0	0	0	0	1	0	0	3	0	0	0	0	0	1	0	0	0	0	0	4	0	0	0	0	0	2
582	26 Jan 22	03:18:00	1	0	8	0	Ct	0	0	0	0	0	0	0	0	0	0	0	0	0	0	0	2	0	0	0	0	0	1	0	0	0	0	1	1	0	0	0	0	0	2
583	26 Jan 22	03:19:00	1	0	8	0	Ct	0	0	0	0	0	0	0	0	0	0	0	0	0	0	0	3	0	0	0	0	0	2	0	0	0	0	1	0	0	0	0	0	0	3
584	26 Jan 22	03:20:00	1	0	8	0	Ct	0	0	1	0	0	0	0	0	0	0	0	0	0	0	0	3	0	0	0	0	0	1	0	0	0	0	0	0	0	0	0	0	0	0
585	26 Jan 22	03:21:00	1	0	8	0	Ct	0	0	0	0	0	0	0	0	0	0	0	0	0	0	0	0	0	0	0	0	0	3	0	0	0	0	1	0	0	0	0	0	0	5
586	26 Jan 22	03:22:00	1	0	8	0	Ct	0	0	0	0	0	0	0	0	0	0	0	0	0	0	0	4	0	0	0	0	0	2	0	0	0	0	1	0	0	1	0	0	0	1
587	26 Jan 22	03:23:00	1	0	8	0	Ct	0	0	0	0	0	0	0	0	0	0	0	0	0	0	0	0	0	0	0	0	0	2	0	0	0	0	1	0	0	0	0	0	0	1
588	26 Jan 22	03:24:00	1	0	8	0	Ct	0	0	0	0	0	0	0	0	0	0	0	0	0	0	0	1	0	0	0	0	0	2	0	0	0	0	2	0	0	0	0	0	0	2
589	26 Jan 22	03:25:00	1	0	8	0	Ct	0	0	0	0	0	0	0	0	0	0	0	0	0	0	0	2	0	0	0	0	0	4	0	0	0	0	1	0	0	0	0	0	0	2
590	26 Jan 22	03:26:00	1	0	8	0	Ct	0	0	1	0	0	0	0	0	0	0	0	0	0	0	0	0	0	0	0	0	0	1	0	0	0	0	2	1	0	0	0	0	0	2
591	26 Jan 22	03:27:00	1	0	8	0	Ct	0	0	0	0	0	0	0	0	0	0	0	0	0	0	0	0	0	0	0	0	0	1	0	0	0	0	0	0	0	0	0	0	0	3
592	26 Jan 22	03:28:00	1	0	8	0	Ct	0	0	1	0	0	0	0	0	0	0	0	0	0	0	0	1	0	0	0	0	0	1	0	0	0	0	0	0	0	0	0	0	0	1
593	26 Jan 22	03:29:00	1	0	8	0	Ct	0	0	0	0	0	0	0	0	0	0	0	0	0	0	0	2	0	0	0	0	0	3	0	0	0	0	2	0	0	0	0	0	0	2
594	26 Jan 22	03:30:00	1	0	8	0	Ct	0	0	0	0	0	0	0	0	0	0	0	0	0	0	0	1	0	0	0	0	0	0	0	0	0	0	0	0	0	0	0	0	0	2
595	26 Jan 22	03:31:00	1	0	8	0	Ct	0	0	0	0	0	0	0	0	0	0	0	0	0	0	0	2	0	0	0	0	0	2	0	0	0	0	0	0	0	0	0	0	0	2
596	26 Jan 22	03:32:00	1	0	8	0	Ct	0	0	2	0	0	0	0	0	0	0	0	0	0	0	0	3	0	0	0	0	0	0	0	0	0	0	2	0	0	0	0	0	0	2
597	26 Jan 22	03:33:00	1	0	8	0	Ct	0	0	0	0	0	0	0	0	0	0	0	0	0	0	0	1	0	0	0	0	0	2	0	0	0	0	0	0	0	0	0	0	0	1
598	26 Jan 22	03:34:00	1	0	8	0	Ct	0	0	0	0	0	0	0	0	0	0	0	0	0	0	0	2	0	0	0	0	0	3	0	0	0	0	1	0	0	0	0	0	0	1
599	26 Jan 22	03:35:00	1	0	8	0	Ct	0	0	3	0	0	0	0	0	0	0	0	0	0	0	0	1	0	0	0	0	0	1	0	0	0	0	0	0	0	0	0	0	0	3
600	26 Jan 22	03:36:00	1	0	8	0	Ct	0	0	1	0	0	0	0	0	0	0	0	0	0	0	0	2	0	0	0	0	0	2	0	0	0	0	1	0	0	0	0	0	0	1
601	26 Jan 22	03:37:00	1	0	8	0	Ct	0	0	0	0	0	0	0	0	0	0	0	0	0	0	0	2	0	0	0	0	0	2	0	0	0	0	2	0	0	5	0	0	0	0
602	26 Jan 22	03:38:00	1	0	8	0	Ct	0	0	0	0	0	0	0	0	0	0	0	0	0	0	0	1	0	0	0	0	0	3	0	0	0	0	5	0	0	3	0	0	0	0
603	26 Jan 22	03:39:00	1	0	8	0	Ct	0	0	0	0	0	0	0	0	0	0	0	0	0	0	0	1	0	0	0	0	0	1	0	0	0	0	10	0	0	0	0	0	0	0
604	26 Jan 22	03:40:00	1	0	8	0	Ct	0	0	0	0	0	0	0	0	0	0	0	0	0	0	0	0	0	0	0	0	0	1	0	0	0	0	1	0	0	0	0	0	0	2
605	26 Jan 22	03:41:00	1	0	8	0	Ct	0	0	0	0	0	0	0	0	0	0	0	0	0	0	0	1	0	0	0	0	0	1	0	0	0	0	0	0	0	0	0	0	0	2
606	26 Jan 22	03:42:00	1	0	8	0	Ct	0	0	0	0	0	0	0	0	0	0	0	0	0	0	0	4	0	0	0	0	0	1	0	0	0	0	1	0	0	0	0	0	0	0
607	26 Jan 22	03:43:00	1	0	8	0	Ct	0	0	3	0	0	0	0	0	0	0	0	0	1	0	0	0	0	0	0	0	0	3	0	0	0	0	2	0	0	0	0	0	0	2
608	26 Jan 22	03:44:00	1	0	8	0	Ct	0	0	0	0	0	0	0	0	0	0	0	0	3	0	0	0	0	0	0	0	0	1	0	0	0	0	0	0	0	0	0	0	0	1
609	26 Jan 22	03:45:00	1	0	8	0	Ct	0	0	0	0	0	0	0	0	0	0	0	0	0	0	0	3	0	0	0	0	0	0	0	0	0	0	0	0	0	0	0	0	0	1
610	26 Jan 22	03:46:00	1	0	8	0	Ct	0	0	0	0	0	0	0	0	0	0	0	0	0	0	0	0	0	0	0	0	0	0	0	0	0	0	2	0	0	0	0	0	0	1
611	26 Jan 22	03:47:00	1	0	8	0	Ct	0	0	0	0	0	0	0	0	0	0	0	0	0	0	0	2	0	0	0	0	0	0	0	2	0	0	0	0	0	0	0	0	0	4
612	26 Jan 22	03:48:00	1	0	8	0	Ct	0	0	0	0	0	0	0	0	0	0	0	0	0	0	0	0	0	0	0	0	0	1	0	0	0	0	1	0	0	0	0	0	0	2
613	26 Jan 22	03:49:00	1	0	8	0	Ct	0	0	0	0	0	0	0	0	0	0	0	0	0	0	0	2	0	0	0	0	0	2	0	0	0	0	1	0	0	0	0	0	0	3
614	26 Jan 22	03:50:00	1	0	8	0	Ct	0	0	0	0	0	0	0	0	0	0	0	0	0	0	0	1	0	0	0	0	0	1	0	0	0	0	0	0	0	0	0	0	0	1
615	26 Jan 22	03:51:00	1	0	8	0	Ct	0	0	0	0	0	0	0	0	0	0	0	0	1	0	0	0	0	0	0	0	0	2	0	0	0	0	0	0	0	0	0	0	0	2
616	26 Jan 22	03:52:00	1	0	8	0	Ct	0	0	2	0	0	0	0	0	0	0	0	0	2	0	0	1	0	0	0	0	0	2	0	0	0	0	2	0	0	0	0	0	0	1
617	26 Jan 22	03:53:00	1	0	8	0	Ct	0	0	0	0	0	0	0	0	0	0	0	0	1	0	0	2	0	0	0	0	0	2	0	0	0	0	4	0	0	0	0	0	0	1
618	26 Jan 22	03:54:00	1	0	8	0	Ct	0	0	0	0	0	0	0	0	0	0	0	0	0	0	0	1	0	0	0	0	0	0	0	0	0	0	1	0	0	0	0	0	0	0
619	26 Jan 22	03:55:00	1	0	8	0	Ct	0	0	0	0	0	0	0	0	0	0	0	0	0	0	0	2	0	0	0	0	0	1	0	0	0	0	1	0	0	0	0	0	0	2
620	26 Jan 22	03:56:00	1	0	8	0	Ct	0	0	0	0	0	0	0	0	0	0	0	0	2	0	0	2	0	0	0	0	0	1	0	0	0	0	1	0	0	0	0	0	0	1
621	26 Jan 22	03:57:00	1	0	8	0	Ct	0	0	0	0	0	0	0	0	0	0	0	0	0	0	0	0	0	0	0	0	0	0	0	0	0	0	1	0	0	0	0	0	0	1
622	26 Jan 22	03:58:00	1	0	8	0	Ct	0	0	0	0	0	0	1	0	0	0	0	0	0	0	0	1	0	0	0	0	0	0	0	0	0	0	0	1	0	0	0	0	0	2
623	26 Jan 22	03:59:00	1	0	8	0	Ct	0	0	0	0	0	0	0	0	0	0	0	0	0	0	0	1	0	0	0	0	0	2	0	0	0	0	0	3	0	0	0	0	0	0
624	26 Jan 22	04:00:00	1	0	8	0	Ct	0	0	5	0	0	0	0	0	0	0	0	0	0	0	0	0	0	0	0	0	0	2	0	0	0	0	2	0	0	0	0	0	0	2
625	26 Jan 22	04:01:00	1	0	8	0	Ct	0	0	0	0	0	0	0	0	0	0	0	0	0	0	0	0	0	0	0	0	0	2	0	0	0	0	1	0	0	0	0	0	0	4
626	26 Jan 22	04:02:00	1	0	8	0	Ct	0	0	0	0	0	0	0	0	0	0	0	0	0	0	0	2	0	0	0	0	0	1	0	0	0	0	2	0	0	0	0	0	0	3
627	26 Jan 22	04:03:00	1	0	8	0	Ct	0	0	0	0	0	0	0	0	0	0	0	0	0	0	0	0	0	0	0	0	0	2	0	0	0	0	2	0	0	0	0	0	0	2
628	26 Jan 22	04:04:00	1	0	8	0	Ct	0	0	0	0	0	0	0	0	0	0	0	0	0	0	0	0	0	0	0	0	0	1	0	0	0	0	2	2	0	0	0	0	0	4
629	26 Jan 22	04:05:00	1	0	8	0	Ct	0	0	1	0	0	0	0	0	0	0	0	0	0	0	0	0	0	0	0	0	0	1	0	0	0	0	1	1	0	0	0	0	0	1
630	26 Jan 22	04:06:00	1	0	8	0	Ct	0	0	0	0	0	0	0	0	0	0	0	0	0	0	0	0	0	0	0	0	0	1	0	0	0	0	1	1	0	0	0	0	0	4
631	26 Jan 22	04:07:00	1	0	8	0	Ct	0	0	0	0	0	0	0	0	0	0	0	0	1	0	0	0	0	0	0	0	0	3	0	0	0	0	2	1	0	0	0	0	0	2
632	26 Jan 22	04:08:00	1	0	8	0	Ct	0	0	0	0	0	0	0	0	0	0	0	0	0	0	0	0	0	0	0	0	0	2	0	0	0	0	0	0	0	0	0	0	0	2
633	26 Jan 22	04:09:00	1	0	8	0	Ct	0	0	0	0	0	0	0	0	0	0	0	0	0	0	0	0	0	0	0	0	0	2	0	0	0	0	4	0	0	0	0	0	0	2
634	26 Jan 22	04:10:00	1	0	8	0	Ct	0	0	0	0	0	0	0	0	0	0	0	0	2	0	0	0	0	0	0	0	0	1	0	0	0	0	0	0	0	0	0	0	0	2
635	26 Jan 22	04:11:00	1	0	8	0	Ct	0	0	0	0	0	0	0	0	0	0	0	0	0	0	0	0	0	0	0	0	0	2	0	0	0	0	2	1	0	0	0	0	0	2
636	26 Jan 22	04:12:00	1	0	8	0	Ct	0	0	0	0	0	0	1	0	0	0	0	0	2	0	0	0	0	0	0	0	0	3	0	0	0	0	0	1	0	0	0	0	0	2
637	26 Jan 22	04:13:00	1	0	8	0	Ct	0	0	0	0	0	0	0	0	0	0	0	0	0	0	0	0	0	0	0	0	0	1	0	0	0	0	2	3	0	0	0	0	2	5
638	26 Jan 22	04:14:00	1	0	8	0	Ct	0	0	0	0	0	0	0	0	0	0	0	0	0	0	0	0	0	0	0	0	0	3	0	0	0	0	0	4	0	0	0	0	0	2
639	26 Jan 22	04:15:00	1	0	8	0	Ct	0	0	0	0	0	0	0	0	0	0	0	0	0	0	0	0	0	0	0	0	0	2	0	0	0	0	0	3	0	0	0	0	0	2
640	26 Jan 22	04:16:00	1	0	8	0	Ct	0	0	0	0	0	0	0	0	0	0	0	0	0	0	0	0	0	0	0	0	0	1	0	0	0	0	0	2	0	0	0	0	2	0
641	26 Jan 22	04:17:00	1	0	8	0	Ct	0	0	0	0	0	0	0	0	0	0	0	0	0	0	0	0	0	0	0	0	0	2	0	0	0	0	2	5	0	0	0	0	3	1
642	26 Jan 22	04:18:00	1	0	8	0	Ct	0	0	0	0	0	0	0	0	0	0	0	0	1	0	0	0	0	0	0	0	0	1	0	0	0	0	2	1	0	0	0	0	0	1
643	26 Jan 22	04:19:00	1	0	8	0	Ct	0	0	0	0	0	0	0	0	0	0	0	0	0	0	0	0	0	0	0	0	0	2	0	0	0	0	0	1	0	0	0	0	1	2
644	26 Jan 22	04:20:00	1	0	8	0	Ct	0	0	0	0	0	0	0	0	0	0	0	0	1	0	0	0	0	0	0	0	0	1	0	0	0	0	0	3	0	0	0	0	3	0
645	26 Jan 22	04:21:00	1	0	8	0	Ct	0	0	0	0	0	0	0	0	0	0	0	0	0	0	0	0	0	0	0	0	0	2	0	0	0	0	0	1	0	0	0	0	0	3
646	26 Jan 22	04:22:00	1	0	8	0	Ct	0	0	0	0	0	0	0	0	0	0	0	0	0	0	0	0	0	0	0	0	0	3	0	0	0	0	2	0	0	0	0	0	0	0
647	26 Jan 22	04:23:00	1	0	8	0	Ct	0	0	0	0	0	0	0	0	0	0	0	0	0	0	0	0	0	0	0	0	0	1	0	0	0	0	2	3	0	0	0	0	0	0
648	26 Jan 22	04:24:00	1	0	8	0	Ct	0	0	0	0	0	0	0	0	0	0	0	0	0	0	0	0	0	0	0	0	0	2	0	0	0	0	0	2	0	0	0	0	1	3
649	26 Jan 22	04:25:00	1	0	8	0	Ct	0	0	0	0	0	0	0	0	0	0	0	0	0	0	0	0	0	0	0	0	0	2	0	0	0	0	0	2	0	0	0	0	1	3
650	26 Jan 22	04:26:00	1	0	8	0	Ct	0	0	0	0	0	0	0	0	0	0	0	0	0	0	0	0	0	0	0	0	0	0	0	0	0	0	0	3	0	0	0	0	0	3
651	26 Jan 22	04:27:00	1	0	8	0	Ct	0	0	0	0	0	0	0	0	0	0	0	0	0	0	0	0	0	0	0	0	0	1	0	0	0	0	0	0	0	0	0	0	0	1
652	26 Jan 22	04:28:00	1	0	8	0	Ct	0	0	0	0	0	0	0	0	0	0	0	0	0	0	0	0	0	0	0	0	0	0	0	0	0	0	0	0	0	0	0	0	0	2
653	26 Jan 22	04:29:00	1	0	8	0	Ct	0	0	0	0	0	0	0	0	0	0	0	0	0	0	0	0	0	0	0	0	0	0	0	0	0	0	0	0	0	0	0	0	0	2
654	26 Jan 22	04:30:00	1	0	8	0	Ct	0	0	0	0	0	0	0	0	0	0	0	0	0	0	0	0	0	0	0	0	0	0	0	0	0	0	0	0	0	0	0	0	0	0
655	26 Jan 22	04:31:00	1	0	8	0	Ct	0	0	0	0	0	0	0	0	0	0	0	0	0	0	0	0	0	0	0	0	0	0	0	0	0	0	0	0	0	0	0	0	0	2
656	26 Jan 22	04:32:00	1	0	8	0	Ct	0	0	0	0	0	0	3	0	0	0	0	0	0	0	0	0	0	0	0	0	0	0	0	0	0	0	0	0	0	0	0	0	0	0
657	26 Jan 22	04:33:00	1	0	8	0	Ct	0	0	0	0	0	0	2	0	0	0	0	0	0	0	0	0	0	0	0	0	0	0	0	0	0	0	0	0	0	0	0	0	0	2
658	26 Jan 22	04:34:00	1	0	8	0	Ct	0	0	0	0	0	0	1	0	0	0	0	0	0	0	0	0	0	0	0	0	0	0	0	0	0	0	0	0	0	0	0	0	2	3
659	26 Jan 22	04:35:00	1	0	8	0	Ct	0	0	0	0	0	0	0	0	0	0	0	0	0	0	0	0	0	0	0	0	0	0	0	0	0	0	1	0	0	0	0	0	0	0
660	26 Jan 22	04:36:00	1	0	8	0	Ct	0	0	0	0	0	0	0	0	0	0	0	0	0	0	0	0	0	0	0	0	0	0	0	0	0	0	1	0	0	0	0	0	0	2
661	26 Jan 22	04:37:00	1	0	8	0	Ct	0	0	0	0	0	0	0	0	0	0	0	0	0	0	0	0	0	0	0	0	0	0	0	0	0	0	1	0	0	0	0	0	1	0
662	26 Jan 22	04:38:00	1	0	8	0	Ct	0	0	0	0	0	0	0	0	0	0	0	0	0	0	0	0	0	0	0	0	0	0	0	0	0	0	1	0	0	0	0	0	0	0
663	26 Jan 22	04:39:00	1	0	8	0	Ct	0	0	0	0	0	0	0	0	0	0	0	0	0	0	0	0	0	0	0	0	0	0	0	0	0	0	0	0	0	0	0	0	0	0
664	26 Jan 22	04:40:00	1	0	8	0	Ct	0	0	0	0	0	0	3	0	0	0	0	0	0	0	0	0	0	0	0	0	0	0	0	0	0	0	0	0	0	0	0	0	0	0
665	26 Jan 22	04:41:00	1	0	8	0	Ct	0	0	2	0	0	0	1	0	0	0	0	0	0	0	0	0	0	0	0	0	0	0	0	0	0	0	0	0	0	0	0	0	0	0
666	26 Jan 22	04:42:00	1	0	8	0	Ct	0	0	0	0	0	0	0	0	0	0	0	0	0	0	0	0	0	0	0	0	0	0	0	0	0	0	0	0	0	0	0	0	0	0
667	26 Jan 22	04:43:00	1	0	8	0	Ct	0	0	0	0	0	0	0	0	0	0	0	0	0	0	0	0	0	0	0	0	0	0	0	0	0	0	0	0	0	0	0	0	0	0
668	26 Jan 22	04:44:00	1	0	8	0	Ct	0	0	0	0	0	0	0	0	0	0	0	0	0	0	0	0	0	0	0	0	0	0	0	0	0	0	0	0	0	0	0	0	0	0
669	26 Jan 22	04:45:00	1	0	8	0	Ct	0	0	0	0	0	0	0	0	0	0	0	0	0	0	0	0	0	0	0	0	0	0	0	0	0	0	0	0	0	0	0	0	1	0
670	26 Jan 22	04:46:00	1	0	8	0	Ct	0	0	0	0	0	0	1	0	0	0	0	0	3	0	0	0	0	0	0	0	0	0	0	0	3	0	0	0	0	0	0	0	0	0
671	26 Jan 22	04:47:00	1	0	8	0	Ct	0	0	0	0	0	0	0	0	0	0	0	0	0	0	0	0	0	0	0	0	0	0	0	0	0	0	0	0	0	0	0	0	2	0
672	26 Jan 22	04:48:00	1	0	8	0	Ct	0	0	0	0	0	0	0	0	0	0	0	0	0	0	0	0	0	0	0	0	0	0	0	0	0	0	0	0	0	0	0	0	1	0
673	26 Jan 22	04:49:00	1	0	8	0	Ct	0	0	0	0	0	0	0	0	0	0	0	0	0	0	0	0	0	0	0	0	0	0	0	0	0	0	0	0	0	0	0	0	2	0
674	26 Jan 22	04:50:00	1	0	8	0	Ct	0	0	0	0	0	0	0	0	0	0	0	0	0	0	0	0	0	0	0	0	0	0	0	0	0	0	0	0	0	0	0	0	0	0
675	26 Jan 22	04:51:00	1	0	8	0	Ct	0	0	0	0	0	0	0	0	0	0	0	0	0	0	0	0	0	0	0	0	0	0	0	0	0	0	0	0	0	0	0	0	0	0
676	26 Jan 22	04:52:00	1	0	8	0	Ct	0	0	0	0	0	0	1	0	0	0	0	0	0	0	0	0	0	0	0	0	0	0	0	0	0	0	0	0	0	0	0	0	0	0
677	26 Jan 22	04:53:00	1	0	8	0	Ct	0	0	0	0	0	0	0	0	0	0	0	0	0	0	0	0	0	0	0	0	0	0	0	0	0	0	0	0	0	0	0	0	0	0
678	26 Jan 22	04:54:00	1	0	8	0	Ct	0	0	12	0	0	0	0	0	0	0	0	0	0	0	0	0	0	0	0	0	0	0	0	0	0	0	0	0	0	0	0	0	0	0
679	26 Jan 22	04:55:00	1	0	8	0	Ct	0	0	1	0	0	0	0	0	0	0	0	0	0	0	0	0	0	0	0	0	0	0	0	0	0	0	0	0	0	0	0	0	0	0
680	26 Jan 22	04:56:00	1	0	8	0	Ct	0	0	0	0	0	0	0	0	0	0	0	0	0	0	0	0	0	0	0	0	0	0	0	0	0	0	0	0	0	0	0	0	0	0
681	26 Jan 22	04:57:00	1	0	8	0	Ct	0	0	0	0	0	0	0	0	0	0	0	0	0	0	0	0	0	0	0	0	0	0	0	0	0	0	0	0	0	0	0	0	0	0
682	26 Jan 22	04:58:00	1	0	8	0	Ct	0	0	0	0	0	0	3	0	0	0	0	0	0	0	0	0	0	0	0	0	0	0	0	0	0	0	0	0	0	0	0	0	0	0
683	26 Jan 22	04:59:00	1	0	8	0	Ct	0	0	0	0	0	0	0	0	0	0	0	0	1	0	0	0	0	0	0	0	0	0	0	0	0	0	0	0	0	0	0	0	0	0
684	26 Jan 22	05:00:00	1	0	8	0	Ct	0	0	1	0	0	0	0	0	0	0	0	0	0	0	0	0	0	0	0	0	0	0	0	0	0	0	0	0	0	0	0	0	0	0
685	26 Jan 22	05:01:00	1	0	8	0	Ct	0	0	0	0	0	0	0	0	0	0	0	0	0	0	0	0	0	0	0	0	0	0	0	0	0	0	0	0	0	0	0	0	0	0
686	26 Jan 22	05:02:00	1	0	8	0	Ct	0	0	0	3	0	0	0	0	0	0	0	0	1	0	0	0	0	0	0	0	0	0	0	0	0	0	0	0	0	0	0	0	0	0
687	26 Jan 22	05:03:00	1	0	8	0	Ct	0	0	0	0	0	0	0	0	0	0	0	0	0	0	0	0	0	0	0	0	0	0	0	0	0	0	0	0	0	0	0	0	0	0
688	26 Jan 22	05:04:00	1	0	8	0	Ct	0	0	0	0	0	0	0	0	0	0	0	0	0	0	0	0	0	0	0	0	0	0	0	0	0	0	0	0	0	0	0	0	0	0
689	26 Jan 22	05:05:00	1	0	8	0	Ct	0	0	0	0	0	0	0	0	0	0	0	0	0	0	0	0	0	0	0	0	0	0	1	0	0	0	0	0	0	0	0	0	0	0
690	26 Jan 22	05:06:00	1	0	8	0	Ct	0	0	0	0	0	0	0	0	0	0	0	0	0	0	0	0	0	0	0	0	0	0	0	0	0	0	0	0	0	0	0	0	0	0
691	26 Jan 22	05:07:00	1	0	8	0	Ct	0	0	0	0	0	0	0	0	0	0	0	0	0	0	0	0	0	0	0	0	0	0	0	0	0	0	0	0	0	0	0	0	0	0
692	26 Jan 22	05:08:00	1	0	8	0	Ct	0	0	0	0	0	0	0	0	0	0	0	0	1	0	0	0	0	0	0	0	0	0	0	0	0	0	0	0	0	0	0	0	0	0
693	26 Jan 22	05:09:00	1	0	8	0	Ct	0	0	0	0	0	0	0	0	0	0	0	0	0	0	0	0	0	0	0	0	0	0	0	0	0	0	0	0	0	0	0	0	0	0
694	26 Jan 22	05:10:00	1	0	8	0	Ct	0	0	0	0	0	0	0	0	0	0	0	0	0	0	0	0	0	0	0	0	0	0	0	0	0	0	0	0	0	0	0	0	0	0
695	26 Jan 22	05:11:00	1	0	8	0	Ct	0	0	0	0	0	0	0	0	0	0	0	0	1	0	0	0	0	0	0	0	0	0	0	0	0	0	0	0	0	0	0	0	0	0
696	26 Jan 22	05:12:00	1	0	8	0	Ct	0	0	0	0	0	0	1	0	0	0	0	0	1	0	0	0	0	0	0	0	0	0	0	0	0	0	0	0	0	0	0	0	0	0
697	26 Jan 22	05:13:00	1	0	8	0	Ct	0	0	0	0	0	0	0	0	0	0	0	0	0	0	0	0	0	0	0	0	0	0	0	0	0	0	0	0	0	0	0	0	0	0
698	26 Jan 22	05:14:00	1	0	8	0	Ct	0	0	0	0	0	0	0	0	0	0	0	0	0	0	0	0	0	0	0	0	0	0	0	0	0	0	0	0	0	0	0	0	0	0
699	26 Jan 22	05:15:00	1	0	8	0	Ct	0	0	0	0	0	0	1	0	0	0	0	0	0	0	0	0	0	0	0	0	0	0	0	0	0	0	0	0	0	0	0	0	0	0
700	26 Jan 22	05:16:00	1	0	8	0	Ct	0	0	0	0	0	0	0	0	0	0	0	0	0	0	0	0	0	0	0	0	0	0	0	0	0	0	0	0	0	0	0	0	0	0
701	26 Jan 22	05:17:00	1	0	8	0	Ct	0	0	1	0	0	0	0	0	0	0	0	0	0	0	0	0	0	0	0	0	0	0	0	0	0	0	0	0	0	0	0	0	0	0
702	26 Jan 22	05:18:00	1	0	8	0	Ct	0	0	0	0	0	0	0	0	0	0	0	0	0	0	0	0	0	0	0	0	0	0	0	0	0	0	0	0	0	0	0	0	0	0
703	26 Jan 22	05:19:00	1	0	8	0	Ct	0	0	0	0	0	0	0	0	0	0	0	0	1	0	0	0	0	0	0	0	0	0	0	0	0	0	0	0	0	0	0	0	0	0
704	26 Jan 22	05:20:00	1	0	8	0	Ct	0	0	0	0	0	0	0	0	0	0	0	0	0	0	0	0	0	0	0	0	0	0	0	0	0	0	0	0	0	0	0	0	0	0
705	26 Jan 22	05:21:00	1	0	8	0	Ct	0	0	0	0	0	0	0	0	0	0	0	0	0	0	0	0	0	0	0	0	0	0	0	0	0	0	0	0	0	0	0	0	0	0
706	26 Jan 22	05:22:00	1	0	8	0	Ct	0	0	0	0	0	0	0	0	0	0	0	0	1	0	0	0	0	0	0	0	0	0	0	0	0	0	0	0	0	0	0	0	0	0
707	26 Jan 22	05:23:00	1	0	8	0	Ct	0	0	8	0	0	0	0	0	0	0	0	0	0	0	0	0	0	0	0	0	0	0	0	0	0	0	0	0	0	0	0	0	0	0
708	26 Jan 22	05:24:00	1	0	8	0	Ct	0	0	3	0	0	0	0	0	0	0	0	0	0	0	0	0	0	0	0	0	0	0	0	0	0	0	0	0	0	0	0	0	0	0
709	26 Jan 22	05:25:00	1	0	8	0	Ct	0	0	0	0	0	0	2	0	0	0	0	0	0	0	0	0	0	0	0	0	0	0	0	0	0	0	0	0	0	0	0	0	0	0
710	26 Jan 22	05:26:00	1	0	8	0	Ct	0	0	0	0	0	0	0	0	0	0	0	0	0	0	0	0	0	0	0	0	0	0	0	0	0	0	0	0	0	0	0	0	0	0
711	26 Jan 22	05:27:00	1	0	8	0	Ct	0	0	0	0	0	0	0	0	0	0	0	0	0	0	0	0	0	0	0	0	0	0	0	0	0	0	0	0	0	0	0	0	0	0
712	26 Jan 22	05:28:00	1	0	8	0	Ct	0	0	0	0	0	0	0	0	0	0	0	0	1	0	0	0	0	0	0	0	0	0	0	0	0	0	0	0	0	0	0	0	0	0
713	26 Jan 22	05:29:00	1	0	8	0	Ct	0	0	0	0	0	0	0	0	0	0	0	0	0	0	0	0	0	0	0	0	0	0	0	0	0	0	0	0	0	0	0	0	0	0
714	26 Jan 22	05:30:00	1	0	8	0	Ct	0	0	0	0	0	0	0	0	0	0	0	0	0	0	0	0	0	0	0	0	0	0	0	0	0	0	0	0	0	0	0	0	0	0
715	26 Jan 22	05:31:00	1	0	8	0	Ct	0	0	0	0	0	0	0	0	0	0	0	0	0	0	0	0	0	0	0	0	0	0	0	0	0	0	0	0	0	0	0	0	0	0
716	26 Jan 22	05:32:00	1	0	8	0	Ct	0	0	0	0	0	0	0	0	0	0	0	0	0	0	0	0	0	0	0	0	0	0	0	0	0	0	0	0	0	0	0	0	0	0
717	26 Jan 22	05:33:00	1	0	8	0	Ct	0	0	0	0	0	0	0	0	0	0	0	0	0	0	0	0	0	0	0	0	0	0	0	0	0	0	0	0	0	0	0	0	0	0
718	26 Jan 22	05:34:00	1	0	8	0	Ct	0	0	0	0	0	0	0	0	0	0	0	0	2	0	0	0	0	0	0	0	0	0	0	0	0	0	0	0	0	0	0	0	0	0
719	26 Jan 22	05:35:00	1	0	8	0	Ct	0	0	0	0	0	0	0	0	0	0	0	0	0	0	0	0	0	0	0	0	0	0	0	0	0	0	0	0	0	0	0	0	0	0
720	26 Jan 22	05:36:00	1	0	8	0	Ct	0	0	0	0	0	0	0	0	0	0	0	0	0	0	0	0	0	0	0	0	0	0	0	0	0	0	0	0	0	0	0	0	0	0
721	26 Jan 22	05:37:00	1	0	8	0	Ct	0	0	0	0	0	0	0	0	0	0	0	0	0	0	0	0	0	0	0	0	0	0	0	0	0	0	0	0	0	0	0	0	0	0
722	26 Jan 22	05:38:00	1	0	8	0	Ct	0	0	0	0	0	0	0	0	0	0	0	0	0	0	0	0	0	0	0	0	0	0	0	0	0	0	0	0	0	0	0	0	0	0
723	26 Jan 22	05:39:00	1	0	8	0	Ct	0	0	0	0	0	0	0	0	0	0	0	0	0	0	0	0	0	0	0	0	0	0	0	0	0	0	0	0	0	0	0	0	0	0
724	26 Jan 22	05:40:00	1	0	8	0	Ct	0	0	0	0	0	0	0	0	0	0	0	0	0	0	0	0	0	0	0	0	0	0	0	0	0	0	0	0	0	0	0	0	0	0
725	26 Jan 22	05:41:00	1	0	8	0	Ct	0	0	0	0	0	0	0	0	0	0	0	0	0	0	0	0	0	0	0	0	0	0	0	0	0	0	0	0	0	0	0	0	0	0
726	26 Jan 22	05:42:00	1	0	8	0	Ct	0	0	0	0	0	0	0	0	0	0	0	0	0	0	0	0	0	0	0	0	0	0	2	0	0	0	0	0	0	0	0	0	0	0
727	26 Jan 22	05:43:00	1	0	8	0	Ct	0	0	0	0	0	0	0	0	0	0	0	0	0	0	0	0	0	0	0	0	0	0	0	0	0	0	0	0	0	0	0	0	0	0
728	26 Jan 22	05:44:00	1	0	8	0	Ct	0	0	0	0	0	0	1	0	0	0	0	0	0	0	0	0	0	0	0	0	0	0	0	0	0	0	0	0	0	0	0	0	0	0
729	26 Jan 22	05:45:00	1	0	8	0	Ct	0	0	0	0	0	0	0	0	0	0	0	0	0	0	0	0	0	0	0	0	0	0	0	0	0	0	0	0	0	0	0	0	0	0
730	26 Jan 22	05:46:00	1	0	8	0	Ct	0	0	0	0	0	0	0	0	0	0	0	0	0	0	0	0	0	0	0	0	0	0	0	0	0	0	0	0	0	0	0	0	0	0
731	26 Jan 22	05:47:00	1	0	8	0	Ct	0	0	0	0	0	0	0	0	0	0	0	0	0	0	0	0	0	0	0	0	0	0	0	0	0	0	0	0	0	0	0	0	0	0
732	26 Jan 22	05:48:00	1	0	8	0	Ct	0	0	0	0	0	0	0	0	0	0	0	0	0	0	0	0	0	0	0	0	0	0	0	0	0	0	0	0	0	0	0	0	0	0
733	26 Jan 22	05:49:00	1	0	8	0	Ct	0	0	0	0	0	0	0	0	0	0	0	0	0	0	0	0	0	0	0	0	0	0	0	0	0	0	0	0	0	0	0	0	0	0
734	26 Jan 22	05:50:00	1	0	8	0	Ct	0	0	0	0	0	0	0	0	0	0	0	0	0	0	0	0	0	0	0	0	0	0	0	0	0	0	0	0	0	0	0	0	0	0
735	26 Jan 22	05:51:00	1	0	8	0	Ct	0	0	0	0	0	0	0	0	0	0	0	0	0	0	0	0	0	0	0	0	0	0	0	0	0	0	0	0	0	0	0	0	0	0
736	26 Jan 22	05:52:00	1	0	8	0	Ct	0	0	0	0	0	0	0	0	0	0	0	0	2	0	0	0	0	0	0	0	0	0	0	0	0	0	0	0	0	0	0	0	0	0
737	26 Jan 22	05:53:00	1	0	8	0	Ct	0	0	0	0	0	0	0	0	0	0	0	0	0	0	0	0	0	0	0	0	0	0	0	0	0	0	0	0	0	0	0	0	0	0
738	26 Jan 22	05:54:00	1	0	8	0	Ct	0	0	0	0	0	0	0	0	0	0	0	0	0	0	0	0	0	0	0	0	0	0	0	0	0	0	0	0	0	0	0	0	0	0
739	26 Jan 22	05:55:00	1	0	8	0	Ct	0	0	0	0	0	0	0	0	0	0	0	0	0	0	0	0	0	0	0	0	0	0	0	0	0	0	0	0	0	0	0	0	0	0
740	26 Jan 22	05:56:00	1	0	8	0	Ct	0	0	0	0	0	0	0	0	0	0	0	0	0	0	0	0	0	0	0	0	0	0	0	0	0	0	0	0	0	0	0	0	0	0
741	26 Jan 22	05:57:00	1	0	8	0	Ct	0	0	0	0	0	0	0	0	0	0	0	0	1	0	0	0	0	0	0	0	0	0	0	0	0	0	0	0	0	0	0	0	0	0
742	26 Jan 22	05:58:00	1	0	8	0	Ct	0	0	0	0	0	0	0	0	0	0	0	0	0	0	0	0	0	0	0	0	0	0	0	0	0	0	0	0	0	0	0	0	0	0
743	26 Jan 22	05:59:00	1	0	8	0	Ct	0	0	0	0	0	0	0	0	0	0	0	0	0	0	0	0	0	0	0	0	0	0	0	0	0	0	0	0	0	0	0	0	0	0
744	26 Jan 22	06:00:00	1	0	8	0	Ct	0	0	0	0	0	0	0	0	0	0	0	0	0	0	0	0	0	0	0	0	0	0	0	0	0	0	0	0	0	0	0	0	0	0
745	26 Jan 22	06:01:00	1	0	8	0	Ct	0	0	0	0	0	0	0	0	0	0	0	0	0	0	0	0	0	0	0	0	0	0	0	0	0	0	0	0	0	0	0	0	0	0
746	26 Jan 22	06:02:00	1	0	8	0	Ct	0	0	0	0	0	8	0	0	0	0	0	0	0	0	0	0	0	0	0	0	0	0	0	0	0	0	0	0	0	0	0	0	0	0
747	26 Jan 22	06:03:00	1	0	8	0	Ct	0	0	0	0	0	0	0	0	0	0	0	0	0	0	0	0	0	0	0	0	0	0	0	0	0	0	0	0	0	0	0	0	0	0
748	26 Jan 22	06:04:00	1	0	8	0	Ct	0	0	0	0	0	0	0	0	0	0	0	0	0	0	0	0	0	0	0	0	0	0	0	0	0	0	0	0	0	0	0	0	0	0
749	26 Jan 22	06:05:00	1	0	8	0	Ct	0	0	0	0	0	0	0	0	0	0	1	0	0	0	0	0	0	0	0	0	0	0	1	0	0	0	0	0	0	0	0	0	0	0
750	26 Jan 22	06:06:00	1	0	8	0	Ct	0	0	0	0	0	1	0	0	0	0	0	0	0	0	0	0	0	0	0	0	0	0	0	0	0	0	0	0	0	0	0	0	0	0
751	26 Jan 22	06:07:00	1	0	8	0	Ct	0	0	0	0	0	0	0	0	0	0	0	0	0	0	0	0	0	0	0	0	0	0	2	0	0	0	0	0	0	0	0	0	0	0
752	26 Jan 22	06:08:00	1	0	8	0	Ct	0	0	0	0	0	0	0	0	0	0	0	0	0	0	0	0	0	0	0	0	0	0	0	0	0	0	0	0	0	0	0	0	0	0
753	26 Jan 22	06:09:00	1	0	8	0	Ct	0	0	1	0	0	0	0	0	0	0	0	0	0	0	0	0	0	0	0	0	0	0	0	0	0	0	0	0	0	0	0	0	0	0
754	26 Jan 22	06:10:00	1	0	8	0	Ct	0	0	0	0	0	0	0	0	0	0	0	0	0	0	0	0	0	0	0	0	0	0	0	0	0	0	0	0	0	0	0	0	0	0
755	26 Jan 22	06:11:00	1	0	8	0	Ct	0	0	0	0	0	0	0	0	0	0	1	0	0	0	0	0	0	0	0	0	0	0	1	0	0	0	0	0	0	0	0	0	0	0
756	26 Jan 22	06:12:00	1	0	8	0	Ct	0	0	0	0	0	1	0	0	0	0	0	0	0	0	0	0	0	0	0	0	0	0	1	0	0	0	0	0	0	0	0	0	0	0
757	26 Jan 22	06:13:00	1	0	8	0	Ct	0	0	0	0	0	0	0	0	0	0	0	0	0	0	0	0	0	0	0	0	0	0	2	0	0	0	0	0	0	0	0	0	0	0
758	26 Jan 22	06:14:00	1	0	8	0	Ct	0	0	0	0	0	0	0	0	0	0	0	0	0	0	0	0	0	0	0	0	0	0	2	0	0	0	0	0	0	0	0	0	0	0
759	26 Jan 22	06:15:00	1	0	8	0	Ct	0	0	0	0	0	0	0	0	0	0	1	0	0	0	0	0	0	0	0	0	0	0	4	0	0	0	0	0	0	0	0	0	0	0
760	26 Jan 22	06:16:00	1	0	8	0	Ct	0	0	0	0	0	0	0	0	0	0	0	0	0	0	0	0	0	0	0	0	0	0	0	0	0	0	0	0	0	0	0	0	0	0
761	26 Jan 22	06:17:00	1	0	8	0	Ct	0	0	0	0	0	0	0	0	0	0	0	0	0	0	0	0	0	0	0	0	0	0	0	0	0	0	0	0	0	0	0	0	0	0
762	26 Jan 22	06:18:00	1	0	8	0	Ct	0	0	0	0	0	0	0	0	0	0	0	0	0	0	0	0	0	0	0	0	0	0	0	0	0	0	0	0	0	0	0	0	0	0
763	26 Jan 22	06:19:00	1	0	8	0	Ct	0	0	0	0	0	0	1	0	0	0	1	0	0	0	0	0	0	0	0	0	0	0	0	0	0	0	0	0	0	0	0	0	0	0
764	26 Jan 22	06:20:00	1	0	8	0	Ct	0	0	0	0	0	0	0	0	0	0	1	0	0	0	0	0	0	0	0	0	0	0	0	0	0	0	0	0	0	0	0	0	0	0
765	26 Jan 22	06:21:00	1	0	8	0	Ct	0	0	0	2	0	0	0	0	0	0	0	0	0	0	0	0	0	0	0	0	0	0	0	0	0	0	0	0	0	0	0	0	0	0
766	26 Jan 22	06:22:00	1	0	8	0	Ct	0	0	0	0	0	0	0	0	0	0	0	0	0	0	0	0	0	0	0	0	0	0	0	0	0	0	0	0	0	0	0	0	0	0
767	26 Jan 22	06:23:00	1	0	8	0	Ct	0	0	0	1	0	0	1	0	0	0	0	0	0	0	0	0	0	0	0	0	0	0	0	0	0	0	0	0	0	0	0	0	0	0
768	26 Jan 22	06:24:00	1	0	8	0	Ct	0	0	0	0	0	0	0	0	0	0	0	0	0	0	0	0	0	0	0	0	0	0	0	0	0	0	0	0	0	0	0	0	0	0
769	26 Jan 22	06:25:00	1	0	8	0	Ct	0	0	0	0	0	0	0	0	0	0	0	0	0	0	0	0	0	0	0	0	0	0	0	0	0	0	0	0	0	0	0	0	0	0
770	26 Jan 22	06:26:00	1	0	8	0	Ct	0	0	0	0	0	0	2	0	0	0	0	0	0	0	0	0	0	0	0	0	0	0	0	0	0	0	0	0	0	0	0	0	0	0
771	26 Jan 22	06:27:00	1	0	8	0	Ct	0	0	0	1	0	0	0	0	0	0	0	0	0	0	0	0	0	0	0	0	0	0	0	0	0	0	0	0	0	0	0	0	0	0
772	26 Jan 22	06:28:00	1	0	8	0	Ct	0	0	0	0	0	0	0	0	0	0	0	0	0	0	0	0	0	0	0	0	0	0	0	0	0	0	0	0	0	0	0	0	0	0
773	26 Jan 22	06:29:00	1	0	8	0	Ct	0	0	0	0	0	1	0	0	0	0	0	0	0	0	0	0	0	0	0	0	0	0	0	0	0	0	0	0	0	0	0	0	0	0
774	26 Jan 22	06:30:00	1	0	8	0	Ct	0	0	0	3	0	0	0	0	0	0	0	0	0	0	0	0	0	0	0	0	0	0	0	0	0	0	0	0	0	0	0	0	0	0
775	26 Jan 22	06:31:00	1	0	8	0	Ct	0	0	0	0	0	0	0	0	0	0	0	0	0	0	0	0	0	0	0	0	0	0	0	0	0	0	0	0	0	0	0	0	0	0
776	26 Jan 22	06:32:00	1	0	8	0	Ct	0	0	0	3	0	0	0	0	0	0	0	0	0	0	0	0	0	0	0	0	0	0	0	0	0	0	0	0	0	0	0	0	0	0
777	26 Jan 22	06:33:00	1	0	8	0	Ct	0	0	0	2	0	0	0	0	0	0	0	0	0	0	0	0	0	0	0	0	0	0	0	0	0	0	0	0	0	0	0	0	0	0
778	26 Jan 22	06:34:00	1	0	8	0	Ct	0	0	0	0	0	0	7	0	0	0	0	0	0	0	0	0	0	0	0	0	0	0	0	0	0	0	0	0	0	0	0	0	0	0
779	26 Jan 22	06:35:00	1	0	8	0	Ct	0	0	0	0	0	0	0	0	0	0	0	0	0	0	0	0	0	0	0	0	0	0	0	0	0	0	0	0	0	0	0	0	0	0
780	26 Jan 22	06:36:00	1	0	8	0	Ct	0	0	0	0	0	0	0	0	0	0	0	0	0	0	0	0	0	0	0	0	0	0	0	0	0	0	0	0	0	0	0	0	0	0
781	26 Jan 22	06:37:00	1	0	8	0	Ct	0	0	0	0	0	0	0	0	0	0	0	0	0	0	0	0	0	0	0	0	0	0	0	0	0	0	0	0	0	0	0	0	0	0
782	26 Jan 22	06:38:00	1	0	8	0	Ct	0	0	0	1	0	0	0	0	0	0	0	0	0	0	0	0	0	0	0	0	0	0	0	0	0	0	0	0	0	0	0	0	0	0
783	26 Jan 22	06:39:00	1	0	8	0	Ct	0	0	0	2	0	0	0	0	0	0	0	0	0	0	0	0	0	0	0	0	0	0	0	0	0	0	0	0	0	0	0	0	0	0
784	26 Jan 22	06:40:00	1	0	8	0	Ct	0	0	0	1	0	0	0	0	0	0	0	4	0	0	0	0	0	0	0	0	0	0	0	0	0	0	0	0	0	0	0	0	0	0
785	26 Jan 22	06:41:00	1	0	8	0	Ct	0	0	0	0	0	0	0	0	0	0	0	0	0	0	0	0	0	0	0	0	0	0	0	0	0	0	0	0	0	0	0	0	0	0
786	26 Jan 22	06:42:00	1	0	8	0	Ct	0	0	0	1	0	0	0	0	0	0	0	0	0	0	0	0	0	0	0	0	0	0	0	0	0	0	0	0	0	0	0	0	0	0
787	26 Jan 22	06:43:00	1	0	8	0	Ct	0	0	0	2	0	0	1	0	0	0	0	0	0	0	0	0	0	0	0	0	0	0	0	0	0	0	0	0	0	0	0	0	0	0
788	26 Jan 22	06:44:00	1	0	8	0	Ct	0	0	0	1	0	0	0	0	0	0	0	0	0	0	0	0	0	0	0	0	0	0	0	0	0	0	0	0	0	0	0	0	0	0
789	26 Jan 22	06:45:00	1	0	8	0	Ct	0	0	0	0	0	0	0	0	0	0	0	0	0	0	0	0	0	0	0	0	0	0	0	0	0	0	0	0	0	0	1	0	0	0
790	26 Jan 22	06:46:00	1	0	8	0	Ct	0	0	0	0	0	0	0	0	0	0	0	0	0	0	0	0	0	0	0	0	0	0	0	0	0	0	0	0	0	0	0	0	0	0
791	26 Jan 22	06:47:00	1	0	8	0	Ct	0	0	0	0	0	0	0	0	0	0	0	0	0	0	0	0	0	0	0	0	0	0	0	0	0	0	0	0	0	0	1	0	0	0
792	26 Jan 22	06:48:00	1	0	8	0	Ct	0	0	0	0	0	0	0	0	0	0	4	0	0	0	0	0	0	0	0	0	0	0	0	0	0	0	0	0	0	0	0	0	0	0
793	26 Jan 22	06:49:00	1	0	8	0	Ct	0	0	0	0	0	0	0	0	0	0	2	0	0	0	0	0	0	0	0	0	0	0	0	0	0	0	0	0	0	0	0	0	0	0
794	26 Jan 22	06:50:00	1	0	8	0	Ct	0	0	0	0	0	0	0	0	0	0	4	0	0	0	0	0	0	0	0	0	0	0	0	0	0	0	0	0	0	0	0	0	0	0
795	26 Jan 22	06:51:00	1	0	8	0	Ct	0	0	0	0	0	0	0	0	0	0	0	0	0	0	0	0	0	0	0	0	0	0	0	0	0	0	0	0	0	0	0	0	0	0
796	26 Jan 22	06:52:00	1	0	8	0	Ct	0	0	0	0	0	0	0	0	0	0	1	0	0	0	0	0	0	0	0	0	0	0	0	0	0	0	0	0	0	0	1	0	0	0
797	26 Jan 22	06:53:00	1	0	8	0	Ct	0	0	0	0	0	4	0	0	0	0	2	0	0	0	0	0	0	0	0	0	0	0	0	0	0	0	0	0	0	0	0	0	0	0
798	26 Jan 22	06:54:00	1	0	8	0	Ct	0	0	0	0	0	0	0	0	0	0	0	0	0	0	0	0	0	0	0	0	0	0	0	0	0	0	0	0	0	0	0	0	0	0
799	26 Jan 22	06:55:00	1	0	8	0	Ct	0	0	0	0	0	0	0	0	0	0	0	0	0	0	0	0	0	0	0	0	0	0	0	0	0	0	0	0	0	0	0	0	0	0
800	26 Jan 22	06:56:00	1	0	8	0	Ct	0	0	0	0	0	1	0	0	0	0	1	0	0	0	0	0	0	0	0	0	0	0	0	0	0	0	0	0	0	0	0	1	0	0
801	26 Jan 22	06:57:00	1	0	8	0	Ct	0	0	0	0	0	0	0	0	0	0	1	0	0	0	0	0	0	0	0	0	0	0	0	0	0	0	0	0	0	0	0	1	0	0
802	26 Jan 22	06:58:00	1	0	8	0	Ct	0	0	0	0	0	1	0	0	0	0	1	0	0	0	0	0	0	0	0	0	0	0	0	0	0	1	0	0	0	0	0	1	0	0
803	26 Jan 22	06:59:00	1	0	8	0	Ct	0	0	0	0	0	6	0	0	0	0	1	0	0	0	0	0	0	2	0	0	0	0	0	0	0	0	0	0	0	0	0	0	0	0
804	26 Jan 22	07:00:00	1	0	8	0	Ct	0	0	0	0	0	0	0	0	0	0	0	0	0	0	0	0	0	0	0	0	0	0	0	0	0	0	0	0	0	0	0	0	0	0
805	26 Jan 22	07:01:00	1	0	8	0	Ct	0	0	0	0	0	0	0	0	0	0	2	0	0	0	0	0	0	0	0	0	0	0	0	0	0	0	0	0	0	0	0	0	0	0
806	26 Jan 22	07:02:00	1	0	8	0	Ct	0	0	0	1	0	0	0	0	0	0	2	0	0	0	0	0	0	0	0	0	0	0	0	0	0	1	0	0	0	0	0	1	0	0
807	26 Jan 22	07:03:00	1	0	8	0	Ct	0	0	0	0	0	0	0	0	0	0	1	0	0	0	0	0	0	0	0	0	0	0	0	0	0	2	0	0	0	0	0	0	0	0
808	26 Jan 22	07:04:00	1	0	8	0	Ct	0	0	0	0	0	0	0	0	0	0	2	0	0	0	0	0	0	0	0	0	0	0	0	0	0	0	0	0	0	0	0	0	0	0
809	26 Jan 22	07:05:00	1	0	8	0	Ct	0	0	0	0	0	0	0	0	0	0	2	0	0	0	0	0	0	1	0	0	0	0	0	0	0	1	0	0	0	0	0	0	0	0
810	26 Jan 22	07:06:00	1	0	8	0	Ct	0	0	0	0	0	0	0	0	0	0	1	0	0	0	0	0	0	0	0	0	0	0	0	0	0	0	0	0	0	0	0	0	0	0
811	26 Jan 22	07:07:00	1	0	8	0	Ct	0	0	0	0	0	0	0	0	0	0	0	0	0	0	0	0	0	0	0	0	0	0	0	0	0	0	0	0	0	0	0	0	0	0
812	26 Jan 22	07:08:00	1	0	8	0	Ct	0	0	0	8	0	0	0	0	0	0	3	0	0	0	0	0	0	1	0	0	0	0	0	0	0	4	0	0	0	0	0	0	0	0
813	26 Jan 22	07:09:00	1	0	8	0	Ct	0	0	0	0	0	0	0	0	0	0	1	0	0	0	0	0	0	1	0	0	0	0	0	0	0	0	0	0	0	0	0	0	0	0
814	26 Jan 22	07:10:00	1	0	8	0	Ct	0	0	0	0	0	0	0	0	0	0	2	0	0	0	0	0	0	0	0	0	0	0	0	0	0	0	0	0	0	0	0	0	0	0
815	26 Jan 22	07:11:00	1	0	8	0	Ct	0	0	0	0	0	0	0	0	0	0	0	0	0	0	0	0	0	1	0	0	0	0	0	0	0	0	0	0	0	0	0	0	0	0
816	26 Jan 22	07:12:00	1	0	8	0	Ct	0	0	0	0	0	0	0	0	0	0	0	0	1	0	0	0	0	0	0	0	0	0	0	0	0	0	0	0	0	0	0	0	0	0
817	26 Jan 22	07:13:00	1	0	8	0	Ct	0	0	0	0	0	0	0	0	0	0	2	0	1	0	0	0	0	0	1	0	0	0	0	0	0	0	0	0	0	0	0	0	0	0
818	26 Jan 22	07:14:00	1	0	8	0	Ct	0	0	0	0	0	0	0	0	0	0	2	0	0	0	0	0	0	0	0	0	0	0	0	0	0	0	0	0	0	0	0	0	0	0
819	26 Jan 22	07:15:00	1	0	8	0	Ct	0	0	0	0	0	0	0	0	0	0	2	0	0	0	0	0	0	0	0	0	0	0	0	0	0	0	0	0	0	0	0	0	0	0
820	26 Jan 22	07:16:00	1	0	8	0	Ct	0	0	0	0	0	0	0	0	0	0	2	1	0	0	0	0	0	0	0	0	0	0	0	0	0	0	0	0	0	0	0	0	0	0
821	26 Jan 22	07:17:00	1	0	8	0	Ct	0	0	0	0	0	0	0	0	0	0	1	0	0	0	0	0	0	0	0	0	0	0	0	0	0	0	0	0	0	0	0	0	0	0
822	26 Jan 22	07:18:00	1	0	8	0	Ct	0	0	0	0	0	0	0	0	0	0	1	0	1	0	0	0	1	0	0	0	1	0	0	0	0	0	0	0	0	0	0	0	0	0
823	26 Jan 22	07:19:00	1	0	8	0	Ct	0	0	3	0	0	0	0	0	0	0	0	0	1	0	0	0	0	0	0	0	0	0	1	0	0	0	0	0	0	0	0	0	0	0
824	26 Jan 22	07:20:00	1	0	8	0	Ct	0	0	2	0	0	0	0	0	0	0	1	0	1	0	0	0	0	0	1	0	1	0	1	0	0	0	0	0	0	0	0	0	0	0
825	26 Jan 22	07:21:00	1	0	8	0	Ct	0	0	0	0	0	0	0	0	0	1	1	0	1	0	0	0	0	0	0	0	0	0	0	0	0	0	0	0	0	0	0	0	0	0
826	26 Jan 22	07:22:00	1	0	8	0	Ct	0	0	0	0	0	0	0	0	0	0	2	0	0	0	0	0	0	0	0	0	0	0	0	0	0	1	0	0	0	0	0	0	0	0
827	26 Jan 22	07:23:00	1	0	8	0	Ct	0	0	2	2	0	0	0	0	0	1	1	0	0	0	0	0	0	0	0	0	0	0	0	0	0	1	0	0	0	0	0	0	0	0
828	26 Jan 22	07:24:00	1	0	8	0	Ct	0	0	1	0	0	0	0	0	0	0	3	0	0	0	0	0	0	0	0	0	0	0	0	0	0	1	0	0	0	0	0	0	0	0
829	26 Jan 22	07:25:00	1	0	8	0	Ct	0	0	3	0	0	0	0	0	0	0	1	0	0	0	0	0	0	0	0	0	0	0	0	0	0	1	0	0	0	0	0	0	0	0
830	26 Jan 22	07:26:00	1	0	8	0	Ct	0	0	0	0	0	0	0	0	0	1	3	0	0	0	0	0	0	0	0	0	0	0	0	0	0	0	0	0	0	0	0	0	0	0
831	26 Jan 22	07:27:00	1	0	8	0	Ct	0	0	0	1	0	0	0	0	0	3	2	0	3	0	0	0	0	0	0	0	0	0	0	0	0	0	0	0	0	0	0	0	0	0
832	26 Jan 22	07:28:00	1	0	8	0	Ct	0	0	0	0	0	0	0	0	0	0	1	0	2	0	0	0	0	0	0	0	0	0	0	0	0	1	0	0	0	0	0	0	0	0
833	26 Jan 22	07:29:00	1	0	8	0	Ct	0	0	1	0	0	0	0	0	0	0	3	0	1	0	0	0	0	0	0	0	0	0	0	0	0	0	0	0	0	0	0	0	0	0
834	26 Jan 22	07:30:00	1	0	8	0	Ct	0	0	2	0	0	0	0	0	0	1	4	0	1	0	0	0	0	0	0	0	0	0	0	0	0	0	0	0	0	0	0	0	0	0
835	26 Jan 22	07:31:00	1	0	8	0	Ct	0	0	0	0	0	0	0	0	0	1	2	1	1	0	0	0	0	0	0	0	0	1	0	0	0	0	0	0	0	0	0	0	0	0
836	26 Jan 22	07:32:00	1	0	8	0	Ct	0	0	1	0	0	0	0	0	1	0	0	0	3	0	0	0	0	0	0	0	0	0	0	0	0	0	0	0	0	0	0	0	0	0
837	26 Jan 22	07:33:00	1	0	8	0	Ct	0	0	1	1	0	0	1	0	0	0	1	0	3	0	0	0	0	0	0	0	0	0	0	0	0	1	0	0	0	0	0	0	0	0
838	26 Jan 22	07:34:00	1	0	8	0	Ct	0	0	1	1	0	0	0	0	0	0	0	0	2	0	0	0	0	0	0	0	0	0	0	2	0	0	0	0	0	0	0	0	0	0
839	26 Jan 22	07:35:00	1	0	8	0	Ct	0	0	0	3	0	0	1	0	0	0	1	0	2	0	0	0	0	0	0	0	0	0	0	0	0	0	0	0	0	0	0	0	0	0
840	26 Jan 22	07:36:00	1	0	8	0	Ct	0	0	1	1	0	0	1	0	0	0	2	0	0	0	0	0	0	0	0	0	1	0	0	0	0	0	0	0	0	0	0	0	0	0
841	26 Jan 22	07:37:00	1	0	8	0	Ct	0	0	2	0	0	0	0	0	2	0	2	4	3	0	0	0	0	0	0	0	0	1	0	0	0	1	0	0	0	0	0	0	0	0
842	26 Jan 22	07:38:00	1	0	8	0	Ct	0	0	3	0	0	0	2	0	2	0	2	0	0	0	0	0	0	0	0	2	1	0	0	0	0	1	0	0	0	0	0	0	0	1
843	26 Jan 22	07:39:00	1	0	8	0	Ct	0	0	0	0	0	0	0	0	0	0	0	0	3	0	0	0	0	0	0	1	0	1	0	0	0	2	0	0	0	0	0	0	0	0
844	26 Jan 22	07:40:00	1	0	8	0	Ct	0	0	1	0	0	0	1	0	0	0	2	1	0	0	1	0	0	0	0	0	0	2	0	0	0	1	0	0	0	0	0	0	0	0
845	26 Jan 22	07:41:00	1	0	8	0	Ct	0	0	0	1	0	0	0	0	0	2	3	1	0	0	2	0	1	0	0	0	0	0	0	2	0	1	0	0	0	1	0	0	0	0
846	26 Jan 22	07:42:00	1	0	8	0	Ct	0	0	1	1	0	0	0	0	0	0	2	0	1	0	1	0	0	0	0	0	0	2	0	0	0	0	0	0	0	2	0	0	0	0
847	26 Jan 22	07:43:00	1	0	8	0	Ct	0	0	3	0	0	0	0	1	0	0	2	1	3	0	0	0	0	0	0	0	0	2	0	0	0	1	0	0	0	3	0	0	0	0
848	26 Jan 22	07:44:00	1	0	8	0	Ct	0	0	3	0	0	0	0	1	0	0	0	1	5	0	0	0	1	0	0	0	0	1	0	0	0	0	0	0	0	0	0	0	0	0
849	26 Jan 22	07:45:00	1	0	8	0	Ct	0	0	3	0	0	0	0	1	0	0	0	2	0	0	0	0	1	2	0	0	0	0	0	0	0	2	0	0	0	0	0	0	0	0
850	26 Jan 22	07:46:00	1	0	8	0	Ct	0	0	2	4	0	0	0	1	3	0	0	0	2	0	0	0	0	0	0	0	0	1	0	0	0	0	0	0	0	0	0	0	0	0
851	26 Jan 22	07:47:00	1	0	8	0	Ct	0	0	3	2	0	0	0	1	0	0	4	0	0	0	0	0	0	1	0	1	0	1	0	0	0	0	0	0	0	0	0	0	0	0
852	26 Jan 22	07:48:00	1	0	8	0	Ct	0	0	1	0	0	0	0	4	4	0	2	1	0	0	0	0	0	0	0	0	0	2	0	0	0	0	0	0	0	0	0	0	0	0
853	26 Jan 22	07:49:00	1	0	8	0	Ct	0	0	1	1	0	0	0	0	0	0	0	0	0	0	0	0	0	0	0	0	0	1	0	0	0	1	0	0	0	0	0	0	0	0
854	26 Jan 22	07:50:00	1	0	8	0	Ct	0	0	0	2	0	0	0	2	0	0	2	0	0	0	0	0	1	0	0	0	0	0	0	0	0	1	0	0	0	0	0	0	0	0
855	26 Jan 22	07:51:00	1	0	8	0	Ct	0	0	2	1	0	0	0	1	0	0	2	1	1	0	1	0	0	0	0	0	0	0	0	0	0	0	0	0	0	0	0	0	0	0
856	26 Jan 22	07:52:00	1	0	8	0	Ct	0	0	0	0	0	0	0	1	0	0	0	0	1	0	0	0	1	0	0	0	0	2	0	0	0	0	0	0	0	1	0	0	0	0
857	26 Jan 22	07:53:00	1	0	8	0	Ct	0	0	0	0	0	1	0	0	0	0	1	0	1	0	1	0	0	0	0	0	0	1	0	0	0	1	0	0	0	0	0	0	0	1
858	26 Jan 22	07:54:00	1	0	8	0	Ct	0	0	2	0	0	0	0	1	0	0	1	0	1	0	0	0	1	0	0	0	0	1	0	0	0	1	0	0	0	1	0	0	0	1
859	26 Jan 22	07:55:00	1	0	8	0	Ct	0	0	2	0	0	0	0	0	0	0	0	0	0	0	0	0	0	0	0	0	0	2	0	0	0	0	0	0	0	1	0	0	0	3
860	26 Jan 22	07:56:00	1	0	8	0	Ct	0	0	1	0	0	0	0	1	0	0	0	0	4	0	0	0	2	0	0	0	0	2	0	0	0	1	0	0	0	1	0	0	0	0
861	26 Jan 22	07:57:00	1	0	8	0	Ct	0	0	1	4	0	0	0	1	0	0	2	0	1	0	0	0	1	0	0	0	0	3	0	0	1	0	0	0	0	1	0	0	0	4
862	26 Jan 22	07:58:00	1	0	8	0	Ct	0	0	1	1	0	0	0	2	0	0	0	0	0	0	0	0	0	0	0	0	0	1	0	0	0	0	0	0	0	2	0	0	0	0
863	26 Jan 22	07:59:00	1	0	8	0	Ct	0	0	1	0	0	0	1	1	0	0	0	1	0	0	0	0	2	0	0	0	0	2	0	0	0	0	0	0	0	1	0	0	0	0
864	26 Jan 22	08:00:00	1	0	8	0	Ct	0	0	0	0	0	0	2	4	0	0	1	4	0	0	0	0	1	0	0	0	0	2	0	0	0	1	0	0	0	0	0	0	0	0
865	26 Jan 22	08:01:00	1	0	8	0	Ct	0	1	0	1	0	0	0	0	0	0	3	3	1	2	0	0	0	0	0	0	0	1	0	0	1	1	0	0	0	1	0	0	0	2
866	26 Jan 22	08:02:00	1	0	8	0	Ct	0	1	0	1	0	0	0	1	1	1	2	0	2	0	0	0	0	1	0	1	0	1	0	1	0	0	0	1	0	1	1	1	0	2
867	26 Jan 22	08:03:00	1	0	8	0	Ct	0	1	2	0	1	0	0	1	2	2	2	1	1	1	0	0	0	0	0	2	0	1	0	0	0	1	1	0	0	0	0	0	1	0
868	26 Jan 22	08:04:00	1	0	8	0	Ct	0	1	0	2	1	0	1	1	2	1	2	1	3	1	0	0	0	0	0	1	0	0	0	0	0	0	0	1	0	0	0	0	0	1
869	26 Jan 22	08:05:00	1	0	8	0	Ct	0	1	0	1	1	0	0	1	2	0	0	0	1	2	0	0	1	0	0	1	1	0	0	0	0	0	0	1	0	0	1	1	0	0
870	26 Jan 22	08:06:00	1	0	8	0	Ct	0	1	1	1	2	0	0	1	4	1	0	1	1	0	0	0	1	0	0	0	0	1	0	0	1	0	1	0	0	0	1	1	0	0
871	26 Jan 22	08:07:00	1	0	8	0	Ct	0	1	1	2	1	0	1	1	2	1	1	1	0	2	0	0	0	0	0	0	0	0	0	0	0	1	1	0	0	0	0	0	1	0
872	26 Jan 22	08:08:00	1	0	8	0	Ct	0	1	2	2	0	0	0	1	4	0	0	0	0	2	0	0	1	1	0	0	0	1	0	0	0	2	0	0	0	0	1	0	0	0
873	26 Jan 22	08:09:00	1	0	8	0	Ct	0	1	1	2	0	0	1	1	1	0	0	0	2	0	0	0	1	0	0	0	1	1	0	0	0	1	0	0	0	0	1	0	1	0
874	26 Jan 22	08:10:00	1	0	8	0	Ct	0	1	3	2	1	0	1	0	2	1	2	0	1	1	0	1	1	0	0	0	0	1	0	0	0	1	0	1	0	0	0	0	1	0
875	26 Jan 22	08:11:00	1	0	8	0	Ct	0	1	1	0	3	0	1	2	1	1	0	1	2	1	0	0	0	1	0	0	1	1	0	1	0	1	0	1	0	0	0	1	1	0
876	26 Jan 22	08:12:00	1	0	8	0	Ct	0	1	2	2	1	0	0	1	1	0	0	1	1	5	1	0	1	0	0	1	0	0	0	0	0	0	0	0	0	0	0	0	1	0
877	26 Jan 22	08:13:00	1	0	8	0	Ct	0	1	1	0	2	2	2	0	2	0	0	0	0	0	0	0	8	0	0	0	0	0	0	0	0	0	0	0	0	0	0	1	2	0
878	26 Jan 22	08:14:00	1	0	8	0	Ct	0	1	3	0	0	1	1	2	1	1	0	2	0	0	0	0	1	0	0	0	0	1	0	0	0	1	0	1	0	0	2	1	0	0
879	26 Jan 22	08:15:00	1	0	8	0	Ct	0	1	1	0	2	0	0	1	2	0	1	0	1	0	0	1	0	0	0	1	0	0	0	1	0	0	1	1	0	0	0	0	2	0
880	26 Jan 22	08:16:00	1	0	8	0	Ct	0	1	0	2	1	0	1	0	2	0	2	1	1	1	1	0	3	1	0	0	0	1	1	0	1	1	0	0	0	0	0	1	1	0
881	26 Jan 22	08:17:00	1	0	8	0	Ct	0	1	2	1	1	0	1	1	1	0	2	1	1	6	1	0	0	0	0	0	0	1	0	0	1	0	0	0	0	0	0	0	0	0
882	26 Jan 22	08:18:00	1	0	8	0	Ct	0	1	1	1	2	1	0	1	1	1	1	0	1	0	1	0	0	0	0	0	0	1	0	0	0	1	1	0	0	0	1	0	2	0
883	26 Jan 22	08:19:00	1	0	8	0	Ct	0	1	5	2	1	1	1	1	1	0	2	0	1	0	0	0	0	1	0	0	1	0	0	0	0	1	1	1	0	0	1	1	2	0
884	26 Jan 22	08:20:00	1	0	8	0	Ct	0	1	2	0	1	0	1	1	2	0	0	1	2	0	1	0	1	0	0	0	0	1	0	0	0	2	0	2	0	0	0	1	1	0
885	26 Jan 22	08:21:00	1	0	8	0	Ct	0	1	1	0	1	0	0	2	1	0	0	1	1	2	0	0	1	0	0	0	1	1	0	2	0	1	1	1	0	0	0	0	1	0
886	26 Jan 22	08:22:00	1	0	8	0	Ct	0	1	0	1	1	0	1	1	1	1	0	2	0	1	1	1	0	2	0	0	0	0	0	0	0	0	0	1	0	0	0	0	2	0
887	26 Jan 22	08:23:00	1	0	8	0	Ct	0	1	0	1	1	0	1	2	1	1	0	0	0	1	0	0	1	0	0	0	1	0	0	0	0	1	1	1	0	0	0	1	1	0
888	26 Jan 22	08:24:00	1	0	8	0	Ct	0	1	0	0	1	1	0	1	1	0	0	2	1	0	0	0	1	0	0	0	0	0	0	0	0	0	1	0	0	0	0	1	1	0
889	26 Jan 22	08:25:00	1	0	8	0	Ct	0	1	1	2	2	0	1	1	1	2	1	0	1	0	0	1	1	0	0	0	0	0	0	0	0	2	2	0	0	0	0	0	1	0
890	26 Jan 22	08:26:00	1	0	8	0	Ct	0	1	0	2	1	1	1	1	1	0	1	1	0	0	1	0	0	1	0	0	1	0	0	0	0	0	0	0	0	0	0	0	0	0
891	26 Jan 22	08:27:00	1	0	8	0	Ct	0	1	1	0	2	1	0	1	3	1	0	1	1	1	1	0	1	0	0	0	0	0	0	0	0	0	2	2	0	0	0	0	0	0
892	26 Jan 22	08:28:00	1	0	8	0	Ct	0	1	2	1	1	0	2	3	1	0	0	0	2	1	1	0	0	0	0	0	0	1	0	2	0	1	1	0	0	0	0	0	1	0
893	26 Jan 22	08:29:00	1	0	8	0	Ct	0	1	0	0	2	1	0	0	1	0	0	1	0	3	1	0	0	0	1	0	0	0	0	0	0	1	0	2	0	0	3	0	1	0
894	26 Jan 22	08:30:00	1	0	8	0	Ct	0	1	8	1	2	0	0	2	0	0	0	11	1	4	0	0	0	0	0	0	0	0	0	0	0	0	0	0	0	0	3	0	2	0
895	26 Jan 22	08:31:00	1	0	8	0	Ct	0	1	1	1	1	0	0	0	1	0	0	1	1	0	0	0	1	0	0	0	1	0	0	0	0	1	0	2	0	0	1	0	1	0
896	26 Jan 22	08:32:00	1	0	8	0	Ct	0	1	0	1	1	0	1	2	1	0	0	1	2	1	0	0	0	0	0	0	0	2	0	2	0	1	0	0	0	0	1	0	0	0
897	26 Jan 22	08:33:00	1	0	8	0	Ct	0	1	1	0	1	0	1	2	1	0	0	1	1	0	0	0	0	0	0	0	0	1	0	1	0	1	0	1	0	0	0	0	1	0
898	26 Jan 22	08:34:00	1	0	8	0	Ct	0	1	1	2	2	0	0	0	1	0	0	1	0	2	1	0	1	0	0	0	1	1	0	1	0	2	0	1	0	0	3	0	1	0
899	26 Jan 22	08:35:00	1	0	8	0	Ct	0	1	0	0	1	0	2	2	1	0	0	0	0	1	1	0	1	0	0	0	0	0	0	0	0	2	0	0	0	0	0	0	1	0
900	26 Jan 22	08:36:00	1	0	8	0	Ct	0	1	0	0	1	0	0	1	2	0	1	0	1	0	1	0	0	1	0	0	0	1	0	0	0	1	0	2	0	0	2	0	1	0
901	26 Jan 22	08:37:00	1	0	8	0	Ct	0	1	2	2	0	0	0	1	0	0	1	0	1	1	1	0	1	0	0	0	0	0	0	2	0	0	0	0	0	0	0	0	1	0
902	26 Jan 22	08:38:00	1	0	8	0	Ct	0	1	3	2	2	0	0	0	2	0	0	0	0	1	0	0	0	0	0	0	0	0	0	0	0	2	0	2	0	0	0	0	1	0
903	26 Jan 22	08:39:00	1	0	8	0	Ct	0	1	1	1	2	0	0	3	1	0	0	1	0	0	0	0	0	0	0	0	0	0	0	2	0	2	0	0	0	0	0	2	0	0
904	26 Jan 22	08:40:00	1	0	8	0	Ct	0	1	0	1	1	0	0	1	1	0	0	0	0	0	1	0	0	1	0	0	2	0	0	0	0	1	1	0	0	0	0	0	2	0
905	26 Jan 22	08:41:00	1	0	8	0	Ct	0	1	0	0	2	0	1	1	2	0	0	1	0	3	1	0	2	1	0	0	0	0	0	0	1	1	1	0	0	0	2	0	5	0
906	26 Jan 22	08:42:00	1	0	8	0	Ct	0	1	1	2	1	0	1	1	1	0	0	0	0	1	1	0	1	1	0	0	0	0	0	0	0	2	0	1	0	0	0	0	0	0
907	26 Jan 22	08:43:00	1	0	8	0	Ct	0	1	0	3	2	0	0	0	0	0	0	0	0	2	0	0	1	0	0	0	2	0	0	0	0	0	0	1	0	0	0	0	2	0
908	26 Jan 22	08:44:00	1	0	8	0	Ct	0	1	0	1	1	0	0	2	2	0	0	0	1	2	1	0	0	0	0	0	2	0	0	0	0	2	3	0	0	0	0	0	1	0
909	26 Jan 22	08:45:00	1	0	8	0	Ct	0	1	1	0	1	0	1	0	2	0	0	0	1	2	1	1	0	1	0	0	1	0	0	0	0	2	0	0	0	0	1	0	1	0
910	26 Jan 22	08:46:00	1	0	8	0	Ct	0	1	3	2	1	0	0	1	2	0	1	0	0	0	0	0	0	0	0	0	0	0	0	1	0	0	0	1	0	0	1	1	1	0
911	26 Jan 22	08:47:00	1	0	8	0	Ct	0	1	4	2	2	1	1	1	1	0	1	0	0	0	2	0	0	0	0	0	0	1	0	1	0	2	0	1	0	0	0	0	1	0
912	26 Jan 22	08:48:00	1	0	8	0	Ct	0	1	2	1	2	0	0	1	1	0	2	0	0	3	1	1	0	0	0	1	0	0	0	0	1	2	1	0	0	0	0	1	0	0
913	26 Jan 22	08:49:00	1	0	8	0	Ct	0	1	1	1	1	1	1	0	0	0	0	0	0	0	0	0	1	1	0	1	1	1	0	0	0	1	0	0	0	0	2	0	0	0
914	26 Jan 22	08:50:00	1	0	8	0	Ct	0	1	0	2	1	0	1	2	1	0	0	0	0	0	1	0	0	0	0	0	0	0	0	0	0	1	0	0	0	0	0	0	1	0
915	26 Jan 22	08:51:00	1	0	8	0	Ct	0	1	2	1	1	0	1	1	2	0	1	1	0	0	0	0	0	0	0	0	0	2	0	0	1	0	0	0	0	0	1	0	0	0
916	26 Jan 22	08:52:00	1	0	8	0	Ct	0	1	0	0	1	1	1	0	0	0	1	0	1	0	1	0	0	0	0	1	0	0	0	0	0	0	1	0	0	0	1	0	1	0
917	26 Jan 22	08:53:00	1	0	8	0	Ct	0	1	1	2	0	3	0	1	1	0	1	1	1	1	1	0	0	0	0	1	1	1	0	0	0	1	0	0	0	0	0	0	0	0
918	26 Jan 22	08:54:00	1	0	8	0	Ct	0	1	1	1	2	0	0	0	1	0	1	0	0	1	0	0	0	0	0	0	0	0	0	0	0	1	3	0	0	0	0	1	1	0
919	26 Jan 22	08:55:00	1	0	8	0	Ct	0	1	1	2	0	0	1	2	1	0	0	1	0	0	0	0	0	0	0	0	0	0	0	0	0	0	1	1	0	0	2	1	2	0
920	26 Jan 22	08:56:00	1	0	8	0	Ct	0	1	1	1	1	0	1	1	1	0	1	1	0	2	1	0	0	0	0	0	1	0	0	0	0	0	0	2	0	0	0	0	1	0
921	26 Jan 22	08:57:00	1	0	8	0	Ct	0	1	1	2	2	0	0	1	0	0	1	1	0	2	1	0	0	0	0	0	1	1	0	0	0	2	0	1	0	0	0	0	1	0
922	26 Jan 22	08:58:00	1	0	8	0	Ct	0	1	1	1	1	0	0	2	0	0	0	0	0	5	0	0	1	0	0	0	0	0	0	0	0	1	0	1	0	0	0	0	1	0
923	26 Jan 22	08:59:00	1	0	8	0	Ct	0	1	0	1	1	1	0	0	1	0	0	2	0	1	2	0	0	0	0	0	1	1	0	0	0	1	0	15	0	0	1	0	0	0
924	26 Jan 22	09:00:00	1	0	8	0	Ct	0	1	1	1	1	0	0	0	1	0	0	1	0	1	1	0	1	0	0	0	0	2	0	0	0	2	0	0	0	0	1	0	1	0
925	26 Jan 22	09:01:00	1	0	8	0	Ct	0	1	1	2	1	0	0	1	0	0	0	0	0	0	1	0	0	0	1	0	0	0	0	1	0	0	0	1	0	0	1	0	1	0
926	26 Jan 22	09:02:00	1	0	8	0	Ct	0	1	1	0	1	1	2	1	1	0	0	1	0	2	1	0	0	0	0	0	0	1	0	2	0	2	0	2	0	0	1	0	1	0
927	26 Jan 22	09:03:00	1	0	8	0	Ct	0	1	2	0	2	0	0	1	1	0	1	0	0	2	0	0	0	0	0	0	0	1	0	0	0	2	2	2	0	0	1	0	2	0
928	26 Jan 22	09:04:00	1	0	8	0	Ct	0	1	1	1	1	0	0	1	0	0	1	1	0	2	1	0	0	0	0	0	0	1	0	0	0	0	0	1	0	0	1	0	0	0
929	26 Jan 22	09:05:00	1	0	8	0	Ct	0	1	1	0	0	0	0	0	0	0	1	0	0	0	2	0	0	0	0	0	0	1	0	0	0	2	0	2	0	0	0	0	1	0
930	26 Jan 22	09:06:00	1	0	8	0	Ct	0	1	1	0	2	0	0	1	0	0	1	1	0	4	0	0	0	1	1	0	0	0	0	0	0	1	0	1	0	0	0	1	3	0
931	26 Jan 22	09:07:00	1	0	8	0	Ct	0	1	5	2	1	0	3	1	0	0	0	0	0	1	1	0	0	1	0	0	0	0	0	0	0	1	0	1	0	0	0	1	2	0
932	26 Jan 22	09:08:00	1	0	8	0	Ct	0	1	2	1	1	1	0	1	0	0	1	1	0	2	1	0	1	0	0	1	0	0	0	0	0	0	0	0	0	0	0	0	1	0
933	26 Jan 22	09:09:00	1	0	8	0	Ct	0	1	0	2	2	0	0	1	0	0	1	0	1	0	0	0	1	0	0	1	0	1	0	0	0	2	0	0	0	0	0	1	1	0
934	26 Jan 22	09:10:00	1	0	8	0	Ct	0	1	1	1	0	0	0	0	3	0	0	0	0	0	0	0	0	0	0	0	1	1	0	0	0	1	1	0	0	0	0	2	1	0
935	26 Jan 22	09:11:00	1	0	8	0	Ct	0	1	0	0	1	0	0	1	1	0	0	0	0	1	0	0	0	0	0	0	0	1	0	0	0	1	1	2	0	0	1	1	1	0
936	26 Jan 22	09:12:00	1	0	8	0	Ct	0	1	3	1	0	0	2	0	1	0	0	0	0	0	0	0	1	0	0	0	0	0	0	0	0	0	0	1	0	0	1	0	2	0
937	26 Jan 22	09:13:00	1	0	8	0	Ct	0	1	1	0	1	0	0	0	0	0	1	0	1	1	0	0	1	0	0	0	0	2	0	0	0	1	0	1	0	0	0	2	1	0
938	26 Jan 22	09:14:00	1	0	8	0	Ct	0	1	0	1	2	0	0	1	1	0	1	0	0	0	0	0	0	0	0	0	0	0	0	0	0	1	0	1	0	0	0	0	0	0
939	26 Jan 22	09:15:00	1	0	8	0	Ct	0	1	2	2	1	0	0	0	2	0	0	0	1	0	0	0	1	0	0	0	0	0	0	0	0	0	0	3	0	0	1	1	1	0
940	26 Jan 22	09:16:00	1	0	8	0	Ct	0	1	2	1	2	0	0	1	1	0	0	1	0	0	1	0	0	0	0	0	0	0	0	0	0	0	2	0	0	0	1	0	2	0
941	26 Jan 22	09:17:00	1	0	8	0	Ct	0	1	0	0	2	0	0	1	1	0	1	0	0	1	1	0	1	0	0	0	1	0	0	0	0	2	0	1	0	0	0	1	1	0
942	26 Jan 22	09:18:00	1	0	8	0	Ct	0	1	2	2	0	0	0	1	0	0	1	1	0	0	0	0	0	0	0	0	0	2	0	0	0	1	0	1	0	0	0	1	2	0
943	26 Jan 22	09:19:00	1	0	8	0	Ct	0	1	1	1	1	0	2	2	1	0	1	1	0	1	0	0	0	0	0	0	0	0	0	0	0	1	0	0	0	0	1	1	2	0
944	26 Jan 22	09:20:00	1	0	8	0	Ct	0	1	1	2	1	0	0	1	1	0	0	1	0	1	0	0	0	0	0	0	0	0	0	2	0	1	0	0	0	0	1	1	0	0
945	26 Jan 22	09:21:00	1	0	8	0	Ct	0	1	0	1	2	0	0	1	1	0	0	0	0	1	0	0	0	0	0	0	0	0	0	0	0	1	0	2	0	0	0	1	0	0
946	26 Jan 22	09:22:00	1	0	8	0	Ct	0	1	3	2	0	0	1	1	0	0	2	1	0	0	1	0	0	0	0	0	0	0	0	2	0	0	0	1	0	0	2	0	1	0
947	26 Jan 22	09:23:00	1	0	8	0	Ct	0	1	2	2	1	0	1	0	1	1	0	1	2	0	0	0	1	0	0	0	0	0	0	0	0	2	0	1	0	0	0	1	1	0
948	26 Jan 22	09:24:00	1	0	8	0	Ct	0	1	2	1	1	0	0	0	0	0	1	1	0	0	1	0	0	0	0	1	0	0	0	0	0	1	0	0	0	0	1	1	0	0
949	26 Jan 22	09:25:00	1	0	8	0	Ct	0	1	2	2	0	0	0	1	2	0	1	0	1	0	1	0	0	0	0	1	0	0	0	0	0	1	0	1	0	0	1	1	2	0
950	26 Jan 22	09:26:00	1	0	8	0	Ct	0	1	1	1	0	0	0	0	1	1	2	1	0	0	1	0	1	0	0	1	0	1	0	0	0	0	0	2	0	0	0	1	0	0
951	26 Jan 22	09:27:00	1	0	8	0	Ct	0	1	1	0	1	0	0	1	1	0	0	0	1	2	0	0	0	0	1	0	1	0	0	0	0	0	0	0	0	0	0	0	1	0
952	26 Jan 22	09:28:00	1	0	8	0	Ct	0	1	1	2	2	1	0	0	0	0	0	1	0	0	1	0	0	0	0	0	1	1	0	0	0	1	0	1	0	0	0	0	1	0
953	26 Jan 22	09:29:00	1	0	8	0	Ct	0	1	0	0	1	1	0	0	1	0	0	0	0	0	1	0	0	0	0	0	0	0	0	0	0	2	0	0	0	0	1	0	1	0
954	26 Jan 22	09:30:00	1	0	8	0	Ct	0	1	0	1	1	0	1	1	1	0	0	1	0	0	0	0	1	0	0	0	0	2	0	2	0	2	0	0	0	0	1	0	0	0
955	26 Jan 22	09:31:00	1	0	8	0	Ct	0	1	0	1	0	1	1	1	3	0	1	0	0	1	0	0	0	0	0	0	0	0	0	1	0	1	0	0	0	0	0	0	0	0
956	26 Jan 22	09:32:00	1	0	8	0	Ct	0	1	1	0	1	1	0	0	2	0	1	0	2	0	1	0	1	0	1	1	0	0	0	1	0	1	0	0	0	0	0	0	1	0
957	26 Jan 22	09:33:00	1	0	8	0	Ct	0	1	1	0	2	0	0	0	1	0	0	0	0	1	0	0	0	0	0	0	1	0	0	0	0	1	0	0	0	0	0	0	0	0
958	26 Jan 22	09:34:00	1	0	8	0	Ct	0	1	1	1	1	0	0	0	0	0	1	1	0	0	1	0	0	0	0	0	0	0	0	0	0	0	0	0	0	0	0	0	1	0
959	26 Jan 22	09:35:00	1	0	8	0	Ct	0	1	1	1	1	0	0	0	1	1	1	1	0	1	0	0	0	0	0	0	1	1	0	0	0	1	0	0	0	0	1	0	1	0
960	26 Jan 22	09:36:00	1	0	8	0	Ct	0	1	0	1	2	0	0	1	0	0	0	1	0	0	1	0	0	0	0	0	0	1	0	1	0	1	0	1	0	0	0	0	1	0
961	26 Jan 22	09:37:00	1	0	8	0	Ct	0	1	1	0	1	0	0	1	1	1	0	0	0	0	0	0	1	0	1	0	0	0	0	1	0	2	0	1	0	0	1	0	2	0
962	26 Jan 22	09:38:00	1	0	8	0	Ct	0	1	0	1	1	0	0	0	1	0	0	1	0	0	0	0	0	0	0	0	1	1	0	2	0	0	0	2	0	0	1	0	0	0
963	26 Jan 22	09:39:00	1	0	8	0	Ct	0	1	1	0	2	3	0	0	0	0	0	0	1	0	0	0	0	0	0	0	0	0	0	0	0	1	0	0	0	0	1	0	1	0
964	26 Jan 22	09:40:00	1	0	8	0	Ct	0	1	0	1	1	0	0	0	1	0	0	1	0	0	1	0	0	0	0	0	0	0	0	0	0	2	0	0	0	0	1	0	1	0
965	26 Jan 22	09:41:00	1	0	8	0	Ct	0	1	0	0	0	0	0	0	0	0	0	1	0	0	0	0	0	0	0	0	0	0	0	1	0	1	0	0	0	0	1	0	1	0
966	26 Jan 22	09:42:00	1	0	8	0	Ct	0	1	0	0	0	1	0	0	1	0	2	0	1	0	0	0	0	0	0	0	1	0	0	2	0	1	0	1	0	0	0	0	0	0
967	26 Jan 22	09:43:00	1	0	8	0	Ct	0	1	1	1	0	0	0	1	1	0	0	0	0	0	0	0	1	0	1	0	0	0	0	1	0	1	0	0	0	0	0	0	2	0
968	26 Jan 22	09:44:00	1	0	8	0	Ct	0	1	0	1	0	0	0	1	0	0	1	0	0	0	0	0	1	0	0	1	0	0	0	2	0	2	0	1	0	0	1	0	2	0
969	26 Jan 22	09:45:00	1	0	8	0	Ct	0	1	0	0	0	0	1	2	0	0	1	1	0	0	0	0	0	0	0	0	0	1	0	2	0	0	0	2	0	0	0	0	0	0
970	26 Jan 22	09:46:00	1	0	8	0	Ct	0	1	0	0	1	0	1	0	0	0	0	0	0	0	0	0	2	0	0	1	0	0	0	1	0	3	0	1	0	0	1	0	1	0
971	26 Jan 22	09:47:00	1	0	8	0	Ct	0	1	1	0	2	0	0	0	0	0	0	1	0	0	0	0	1	0	0	0	0	0	0	1	0	0	0	1	0	0	0	0	2	0
972	26 Jan 22	09:48:00	1	0	8	0	Ct	0	1	0	0	0	0	2	0	1	0	0	0	0	0	0	0	0	0	0	0	0	0	0	2	0	1	1	2	0	0	0	0	1	0
973	26 Jan 22	09:49:00	1	0	8	0	Ct	0	1	0	0	0	0	0	1	1	0	2	0	0	0	0	0	1	0	0	0	0	0	0	0	0	1	0	2	0	1	0	0	1	0
974	26 Jan 22	09:50:00	1	0	8	0	Ct	0	1	0	2	1	0	0	0	0	0	0	1	0	0	0	0	2	0	0	0	0	1	0	0	0	1	0	0	0	1	0	0	2	0
975	26 Jan 22	09:51:00	1	0	8	0	Ct	0	1	1	0	1	0	0	0	13	0	0	1	0	0	0	0	0	0	0	0	0	0	0	0	0	1	0	2	0	0	0	0	1	0
976	26 Jan 22	09:52:00	1	0	8	0	Ct	0	1	0	0	0	0	0	0	0	0	0	0	0	0	0	0	2	0	0	0	0	1	0	1	0	0	1	1	0	0	0	0	1	0
977	26 Jan 22	09:53:00	1	0	8	0	Ct	0	1	1	0	1	0	0	2	0	0	0	0	1	0	0	0	2	0	0	0	0	0	0	1	0	1	0	2	0	0	0	1	1	0
978	26 Jan 22	09:54:00	1	0	8	0	Ct	0	1	2	0	1	0	0	2	1	0	0	0	1	0	0	0	0	0	0	0	0	1	0	2	0	0	0	2	0	0	0	1	0	0
979	26 Jan 22	09:55:00	1	0	8	0	Ct	0	1	1	0	0	0	2	1	0	0	3	1	0	0	1	0	0	0	1	0	0	1	0	1	0	1	0	1	0	0	0	0	0	0
980	26 Jan 22	09:56:00	1	0	8	0	Ct	0	1	3	1	0	0	0	0	0	0	0	0	0	0	1	0	0	0	0	0	0	0	0	1	0	0	0	1	0	0	0	0	0	0
981	26 Jan 22	09:57:00	1	0	8	0	Ct	0	1	1	1	2	0	0	1	0	0	1	0	0	0	0	0	0	0	0	0	0	0	0	0	0	0	0	0	0	0	0	0	1	0
982	26 Jan 22	09:58:00	1	0	8	0	Ct	0	1	0	1	0	0	2	1	0	0	0	0	1	0	1	0	0	0	0	0	0	1	0	0	0	0	0	2	0	0	0	0	1	0
983	26 Jan 22	09:59:00	1	0	8	0	Ct	0	1	2	0	0	0	0	0	0	0	0	1	0	0	0	0	1	0	0	0	0	0	0	2	0	0	0	2	0	0	0	0	0	0
984	26 Jan 22	10:00:00	1	0	8	0	Ct	0	1	1	1	2	0	0	0	0	0	0	0	1	0	0	0	0	0	0	0	0	1	0	0	0	1	0	1	0	0	0	0	1	0
985	26 Jan 22	10:01:00	1	0	8	0	Ct	0	1	2	1	1	0	0	0	0	0	2	1	0	0	1	0	1	0	0	0	0	0	0	1	0	2	0	1	0	0	0	0	1	0
986	26 Jan 22	10:02:00	1	0	8	0	Ct	0	1	1	1	0	0	0	0	0	0	0	1	0	0	0	0	0	0	1	0	0	0	0	1	0	1	0	2	0	0	0	0	1	0
987	26 Jan 22	10:03:00	1	0	8	0	Ct	0	1	0	1	1	0	0	2	0	0	0	0	1	0	1	0	2	0	0	0	0	0	0	0	0	0	0	1	0	0	0	0	1	0
988	26 Jan 22	10:04:00	1	0	8	0	Ct	0	1	1	2	1	0	1	1	0	0	0	0	0	0	0	0	1	0	0	0	0	0	0	2	0	0	0	1	0	0	0	0	1	0
989	26 Jan 22	10:05:00	1	0	8	0	Ct	0	1	0	0	0	0	1	2	0	0	1	0	1	0	0	0	1	0	0	0	0	1	0	0	0	0	0	2	0	0	0	0	3	0
990	26 Jan 22	10:06:00	1	0	8	0	Ct	0	1	0	1	0	0	0	0	0	0	1	1	0	0	1	0	0	0	0	0	0	1	0	0	0	0	0	0	0	0	0	0	1	0
991	26 Jan 22	10:07:00	1	0	8	0	Ct	0	1	1	0	0	0	1	0	1	0	0	1	0	0	0	0	0	0	0	0	0	1	0	0	0	0	0	1	0	0	0	0	2	0
992	26 Jan 22	10:08:00	1	0	8	0	Ct	0	1	1	1	1	0	1	0	1	0	0	0	0	0	0	0	0	0	0	0	0	1	0	1	0	1	0	1	0	0	0	0	1	0
993	26 Jan 22	10:09:00	1	0	8	0	Ct	0	1	2	1	1	0	0	1	2	0	1	0	0	0	0	0	1	0	0	0	1	0	0	1	0	0	0	2	0	0	0	0	1	0
994	26 Jan 22	10:10:00	1	0	8	0	Ct	0	1	1	0	0	0	1	1	0	0	1	0	0	0	1	0	0	0	1	0	0	0	0	0	0	1	1	0	0	0	0	0	1	0
995	26 Jan 22	10:11:00	1	0	8	0	Ct	0	1	1	1	1	0	1	2	0	0	1	0	0	1	1	0	0	0	0	0	0	0	0	0	0	0	0	2	0	0	0	0	1	0
996	26 Jan 22	10:12:00	1	0	8	0	Ct	0	1	2	1	2	0	0	0	1	0	1	1	0	1	0	0	2	0	0	0	0	0	0	1	0	1	1	2	0	0	0	0	1	0
997	26 Jan 22	10:13:00	1	0	8	0	Ct	0	1	2	1	0	0	0	0	1	0	0	1	0	0	0	0	0	0	0	0	0	0	0	1	0	0	3	0	0	0	0	0	0	0
998	26 Jan 22	10:14:00	1	0	8	0	Ct	0	1	2	0	1	0	1	1	0	0	0	0	0	0	0	0	0	0	1	0	1	0	0	1	0	0	1	2	0	1	0	0	3	0
999	26 Jan 22	10:15:00	1	0	8	0	Ct	0	1	0	0	0	0	1	0	0	0	0	0	0	0	0	0	0	0	0	0	0	0	0	1	0	1	0	1	0	0	0	1	1	0
1000	26 Jan 22	10:16:00	1	0	8	0	Ct	0	1	0	2	1	0	0	1	1	0	0	0	0	0	0	0	2	0	0	0	0	0	0	2	0	2	13	2	0	0	0	0	2	0
1001	26 Jan 22	10:17:00	1	0	8	0	Ct	0	1	2	1	1	1	0	1	1	1	1	1	0	0	1	0	1	0	0	0	0	0	0	0	0	1	1	1	0	1	0	0	2	0
1002	26 Jan 22	10:18:00	1	0	8	0	Ct	0	1	1	1	1	1	0	1	1	0	1	1	0	0	1	0	1	0	0	0	1	0	0	0	0	1	0	1	0	0	0	0	0	0
1003	26 Jan 22	10:19:00	1	0	8	0	Ct	0	1	1	1	1	0	2	1	1	0	0	2	0	0	1	0	0	0	0	0	1	1	0	0	0	0	0	0	0	0	0	1	1	0
1004	26 Jan 22	10:20:00	1	0	8	0	Ct	0	1	1	0	1	0	0	1	1	0	1	0	0	0	2	0	1	0	0	0	0	0	0	0	0	0	0	1	0	0	0	1	1	0
1005	26 Jan 22	10:21:00	1	0	8	0	Ct	0	1	1	0	1	0	0	0	1	0	2	0	0	0	2	0	4	0	0	0	0	1	0	0	0	0	0	1	0	0	0	1	0	0
1006	26 Jan 22	10:22:00	1	0	8	0	Ct	0	1	0	2	0	1	2	0	0	1	1	1	0	0	0	0	4	0	0	0	0	1	0	0	0	1	0	1	0	0	0	1	1	0
1007	26 Jan 22	10:23:00	1	0	8	0	Ct	0	1	0	0	0	1	0	0	0	0	0	0	2	0	1	0	0	0	0	0	0	1	0	0	0	1	0	1	0	0	0	1	1	0
1008	26 Jan 22	10:24:00	1	0	8	0	Ct	0	1	0	0	0	0	0	1	0	0	0	1	0	0	0	0	1	0	1	0	0	0	0	0	0	2	0	1	0	0	0	0	2	0
1009	26 Jan 22	10:25:00	1	0	8	0	Ct	0	1	0	0	2	0	1	0	1	0	0	1	0	0	1	0	0	0	0	0	0	0	0	0	0	0	0	2	0	0	0	3	0	0
1010	26 Jan 22	10:26:00	1	0	8	0	Ct	0	1	1	0	0	0	1	0	1	0	0	0	0	0	0	0	1	0	0	0	0	0	0	0	0	2	0	1	0	0	0	0	1	0
1011	26 Jan 22	10:27:00	1	0	8	0	Ct	0	1	0	0	1	1	1	1	0	0	0	0	0	0	0	0	0	0	0	0	0	0	0	2	0	0	0	1	0	0	0	0	2	0
1012	26 Jan 22	10:28:00	1	0	8	0	Ct	0	1	0	0	1	1	1	0	1	0	1	1	0	0	0	0	2	0	0	0	0	0	0	0	0	2	0	2	0	0	0	0	1	0
1013	26 Jan 22	10:29:00	1	0	8	0	Ct	0	1	2	0	0	0	0	0	1	0	1	1	0	0	0	0	0	0	1	0	0	0	0	2	0	1	0	1	0	0	0	0	0	0
1014	26 Jan 22	10:30:00	1	0	8	0	Ct	0	1	2	0	1	0	1	0	0	0	0	1	0	0	0	0	1	0	0	0	1	0	0	1	0	0	0	2	0	0	0	0	1	0
1015	26 Jan 22	10:31:00	1	0	8	0	Ct	0	1	1	1	1	0	1	0	1	0	0	0	0	0	1	0	0	0	0	0	0	0	0	0	0	1	0	1	0	0	0	0	2	0
1016	26 Jan 22	10:32:00	1	0	8	0	Ct	0	1	1	2	1	0	1	0	0	0	0	0	0	0	1	0	0	0	0	0	0	0	0	1	0	1	0	2	0	0	0	0	2	0
1017	26 Jan 22	10:33:00	1	0	8	0	Ct	0	1	0	1	1	1	1	0	1	0	0	0	0	0	1	0	0	0	0	0	0	0	0	2	0	1	0	2	0	0	0	0	1	0
1018	26 Jan 22	10:34:00	1	0	8	0	Ct	0	1	0	1	0	1	0	1	0	0	2	0	0	0	0	0	0	0	0	0	0	0	0	0	0	0	0	0	0	0	0	0	0	0
1019	26 Jan 22	10:35:00	1	0	8	0	Ct	0	1	0	0	0	1	0	1	0	0	1	0	0	0	0	0	0	0	0	0	0	0	0	0	0	1	0	2	0	0	0	0	3	0
1020	26 Jan 22	10:36:00	1	0	8	0	Ct	0	1	0	1	0	1	0	0	0	0	0	0	1	0	0	0	0	0	0	0	0	0	0	0	0	0	0	2	0	0	0	0	1	0
1021	26 Jan 22	10:37:00	1	0	8	0	Ct	0	1	2	0	0	0	1	0	1	0	1	1	0	0	1	0	0	0	0	0	0	0	0	0	0	1	0	2	0	0	0	0	3	0
1022	26 Jan 22	10:38:00	1	0	8	0	Ct	0	1	1	0	0	1	1	0	0	0	0	0	1	0	0	0	0	0	0	0	0	0	0	0	0	0	0	1	0	0	0	0	1	0
1023	26 Jan 22	10:39:00	1	0	8	0	Ct	0	1	2	0	0	0	1	1	1	0	0	0	0	0	0	0	0	0	0	0	0	0	0	0	0	0	0	4	0	0	0	0	0	0
1024	26 Jan 22	10:40:00	1	0	8	0	Ct	0	1	1	0	0	3	1	1	0	0	0	0	0	0	0	0	0	0	0	0	1	0	0	2	0	0	0	2	0	0	0	0	2	0
1025	26 Jan 22	10:41:00	1	0	8	0	Ct	0	1	2	1	1	1	0	1	1	0	2	1	0	0	1	0	1	0	0	1	0	0	0	0	0	0	1	0	0	0	0	1	1	0
1026	26 Jan 22	10:42:00	1	0	8	0	Ct	0	1	1	0	1	0	1	0	0	0	0	0	0	1	0	0	0	0	0	1	0	0	0	0	0	0	0	1	0	0	0	0	0	1
1027	26 Jan 22	10:43:00	1	0	8	0	Ct	0	1	1	0	0	0	0	1	0	0	0	1	0	0	0	0	1	0	0	0	0	0	0	0	0	0	0	1	0	0	0	1	2	0
1028	26 Jan 22	10:44:00	1	0	8	0	Ct	0	1	1	1	0	0	1	0	0	0	0	0	0	0	1	0	1	0	0	0	0	0	0	0	0	0	0	3	0	0	0	0	1	1
1029	26 Jan 22	10:45:00	1	0	8	0	Ct	0	1	2	0	1	0	0	1	0	0	0	0	0	0	0	0	0	0	0	0	0	0	0	0	0	0	0	2	0	0	0	0	1	0
1030	26 Jan 22	10:46:00	1	0	8	0	Ct	0	1	0	2	0	0	1	0	0	0	0	1	0	0	0	0	1	0	0	0	0	0	0	0	0	0	0	2	0	0	0	1	1	0
1031	26 Jan 22	10:47:00	1	0	8	0	Ct	0	1	0	2	1	0	1	0	0	0	0	2	0	0	1	0	0	0	0	1	0	1	0	0	0	0	0	1	0	0	0	1	0	0
1032	26 Jan 22	10:48:00	1	0	8	0	Ct	0	1	0	0	0	1	0	1	0	0	0	1	1	0	1	0	0	0	0	0	0	0	0	0	0	0	0	2	0	0	0	0	1	0
1033	26 Jan 22	10:49:00	1	0	8	0	Ct	0	1	0	1	1	0	1	0	1	0	0	0	0	0	0	0	0	0	0	0	0	0	0	0	0	0	0	1	0	0	0	1	2	0
1034	26 Jan 22	10:50:00	1	0	8	0	Ct	0	1	1	0	1	0	1	0	0	0	0	0	0	0	1	0	0	0	0	0	0	1	0	0	0	0	0	1	0	0	0	0	1	0
1035	26 Jan 22	10:51:00	1	0	8	0	Ct	0	1	0	1	0	1	0	0	0	0	0	0	0	0	0	0	0	0	0	0	0	0	0	1	0	0	0	0	0	0	0	0	0	0
1036	26 Jan 22	10:52:00	1	0	8	0	Ct	0	1	0	0	0	0	0	2	0	0	0	0	0	0	1	0	0	0	0	0	0	0	0	0	0	0	1	1	0	0	0	0	0	0
1037	26 Jan 22	10:53:00	1	0	8	0	Ct	0	1	1	0	0	0	0	0	0	0	1	0	1	0	0	0	0	0	0	1	0	0	0	0	0	0	0	1	0	0	0	1	2	0
1038	26 Jan 22	10:54:00	1	0	8	0	Ct	0	1	4	0	0	0	0	0	0	0	0	1	0	0	0	0	0	0	0	0	0	0	0	1	0	0	0	1	0	0	0	1	1	0
1039	26 Jan 22	10:55:00	1	0	8	0	Ct	0	1	0	0	0	0	1	0	0	0	1	0	0	0	1	0	0	0	0	0	1	0	0	0	0	0	0	1	0	0	0	1	2	0
1040	26 Jan 22	10:56:00	1	0	8	0	Ct	0	1	1	0	1	0	1	0	1	0	0	0	0	5	1	0	0	0	0	0	0	0	0	0	0	0	0	0	0	0	0	2	1	0
1041	26 Jan 22	10:57:00	1	0	8	0	Ct	0	1	2	0	1	0	0	0	0	0	1	1	0	0	0	0	0	0	0	0	0	0	0	0	0	0	0	1	0	0	0	1	1	0
1042	26 Jan 22	10:58:00	1	0	8	0	Ct	0	1	1	0	0	0	0	1	0	0	0	0	0	1	0	0	1	0	0	0	0	0	0	0	0	0	0	1	0	0	0	0	2	0
1043	26 Jan 22	10:59:00	1	0	8	0	Ct	0	1	3	0	0	1	1	0	1	0	0	1	0	0	1	0	0	0	0	0	1	1	0	1	0	0	0	1	0	0	0	2	0	0
1044	26 Jan 22	11:00:00	1	0	8	0	Ct	0	1	1	1	0	1	1	0	0	0	1	0	0	1	1	0	0	0	0	0	0	1	0	0	0	0	0	1	0	0	0	1	2	0
1045	26 Jan 22	11:01:00	1	0	8	0	Ct	0	1	2	0	1	0	1	0	0	0	2	0	0	1	0	0	1	0	0	0	1	0	0	2	0	0	0	1	0	0	0	1	2	0
1046	26 Jan 22	11:02:00	1	0	8	0	Ct	0	1	0	0	1	0	0	1	1	0	0	0	0	2	1	0	1	0	0	0	0	0	0	1	0	0	0	2	0	0	0	1	1	0
1047	26 Jan 22	11:03:00	1	0	8	0	Ct	0	1	0	1	1	0	1	0	1	0	0	0	0	8	0	0	1	0	0	0	0	0	0	0	0	0	0	1	0	0	0	1	1	0
1048	26 Jan 22	11:04:00	1	0	8	0	Ct	0	1	0	1	0	0	1	0	0	0	1	1	0	0	1	0	1	0	1	0	0	0	0	0	0	0	0	1	0	1	0	0	2	0
1049	26 Jan 22	11:05:00	1	0	8	0	Ct	0	1	0	0	0	0	0	2	0	0	0	0	0	0	0	0	2	0	0	0	1	0	0	0	0	0	0	2	0	0	0	1	2	0
1050	26 Jan 22	11:06:00	1	0	8	0	Ct	0	1	1	0	0	0	0	0	0	0	1	0	0	0	0	0	0	0	0	0	0	0	0	1	0	0	0	2	0	0	0	2	2	0
1051	26 Jan 22	11:07:00	1	0	8	0	Ct	0	1	0	1	1	1	0	0	2	0	1	0	0	0	0	0	2	0	0	0	1	0	0	0	0	0	0	1	0	0	0	0	1	0
1052	26 Jan 22	11:08:00	1	0	8	0	Ct	0	1	2	1	0	1	1	1	1	0	0	0	0	0	0	0	0	0	0	0	0	0	0	0	0	0	0	1	0	0	0	0	1	0
1053	26 Jan 22	11:09:00	1	0	8	0	Ct	0	1	1	1	1	0	1	1	0	0	2	0	0	0	0	0	2	0	0	0	1	0	0	0	0	0	0	2	0	1	0	1	1	0
1054	26 Jan 22	11:10:00	1	0	8	0	Ct	0	1	2	0	1	0	0	0	0	0	0	0	0	0	0	0	1	0	0	0	0	0	0	1	0	0	0	0	0	0	0	0	1	0
1055	26 Jan 22	11:11:00	1	0	8	0	Ct	0	1	2	1	0	0	0	0	1	0	0	0	0	1	0	0	0	0	0	0	0	0	0	0	0	0	0	2	0	0	0	1	1	0
1056	26 Jan 22	11:12:00	1	0	8	0	Ct	0	1	1	0	0	0	0	0	0	1	1	0	0	0	0	0	0	0	0	0	0	1	0	0	0	0	0	2	0	0	0	0	2	0
1057	26 Jan 22	11:13:00	1	0	8	0	Ct	0	1	3	0	2	0	0	1	1	1	0	0	0	1	0	0	0	0	0	0	0	1	0	0	0	0	0	0	0	0	0	2	2	0
1058	26 Jan 22	11:14:00	1	0	8	0	Ct	0	1	2	0	1	0	0	0	1	0	0	1	0	0	0	0	0	0	0	0	0	0	0	0	0	0	0	1	0	0	0	0	0	0
1059	26 Jan 22	11:15:00	1	0	8	0	Ct	0	1	1	0	1	0	2	0	1	0	0	1	0	0	0	0	0	0	0	0	0	0	0	0	0	0	0	1	0	0	1	0	0	0
1060	26 Jan 22	11:16:00	1	0	8	0	Ct	0	1	1	1	0	0	0	1	0	0	2	1	0	0	0	0	0	0	0	0	0	1	0	0	0	0	0	0	0	0	1	0	0	0
1061	26 Jan 22	11:17:00	1	0	8	0	Ct	0	1	0	1	1	0	1	0	0	0	0	0	0	0	0	0	0	0	0	0	2	0	0	0	0	0	0	2	0	0	0	0	2	0
1062	26 Jan 22	11:18:00	1	0	8	0	Ct	0	1	1	1	0	0	0	2	0	0	0	1	0	0	0	0	0	0	0	0	0	1	0	0	0	0	0	1	0	0	0	0	0	0
1063	26 Jan 22	11:19:00	1	0	8	0	Ct	0	1	0	3	1	0	1	1	1	0	0	1	0	0	0	0	0	0	0	0	0	0	0	0	0	0	0	3	0	0	0	0	1	0
1064	26 Jan 22	11:20:00	1	0	8	0	Ct	0	1	2	2	0	2	0	0	2	0	1	0	0	0	0	0	0	0	0	0	0	0	0	0	0	0	0	1	0	0	0	0	0	0
1065	26 Jan 22	11:21:00	1	0	8	0	Ct	0	1	0	0	1	0	1	0	0	1	0	0	0	0	0	0	0	0	0	0	0	0	0	0	0	0	0	0	0	0	0	0	1	0
1066	26 Jan 22	11:22:00	1	0	8	0	Ct	0	1	0	1	1	1	0	0	0	0	0	1	0	0	0	0	0	0	0	0	0	0	0	0	0	0	0	2	0	0	0	0	1	0
1067	26 Jan 22	11:23:00	1	0	8	0	Ct	0	1	0	1	0	0	0	1	0	0	0	0	0	0	0	0	0	0	1	0	0	0	0	0	0	0	0	1	0	0	0	0	0	0
1068	26 Jan 22	11:24:00	1	0	8	0	Ct	0	1	0	1	2	0	0	0	1	0	1	1	0	0	0	0	0	0	0	0	0	0	0	0	0	0	0	1	0	0	0	0	1	0
1069	26 Jan 22	11:25:00	1	0	8	0	Ct	0	1	0	1	0	0	0	0	1	0	0	1	0	0	0	0	0	0	0	0	0	1	0	0	0	0	0	1	0	0	0	1	0	0
1070	26 Jan 22	11:26:00	1	0	8	0	Ct	0	1	0	0	0	0	0	1	0	1	0	0	0	0	0	0	0	0	0	0	0	0	0	0	0	0	0	1	0	0	0	1	2	0
1071	26 Jan 22	11:27:00	1	0	8	0	Ct	0	1	0	0	0	1	0	0	0	0	0	0	0	0	0	0	0	0	0	0	0	2	0	0	0	0	0	1	0	0	0	0	2	0
1072	26 Jan 22	11:28:00	1	0	8	0	Ct	0	1	1	0	0	0	0	1	0	0	0	0	0	0	0	0	0	0	0	0	0	0	0	0	0	0	0	2	0	0	0	0	2	0
1073	26 Jan 22	11:29:00	1	0	8	0	Ct	0	1	2	1	0	1	0	0	1	0	1	0	0	0	0	0	0	0	0	0	0	1	0	0	0	0	0	1	0	0	0	0	0	0
1074	26 Jan 22	11:30:00	1	0	8	0	Ct	0	1	1	0	1	0	1	0	0	0	0	0	0	0	0	0	0	0	0	0	1	1	0	0	0	0	0	1	0	0	0	0	1	0
1075	26 Jan 22	11:31:00	1	0	8	0	Ct	0	1	2	1	2	0	0	0	1	0	0	0	0	0	0	0	0	0	0	0	1	0	0	0	0	0	0	1	0	0	0	0	1	0
1076	26 Jan 22	11:32:00	1	0	8	0	Ct	0	1	0	1	1	1	1	0	1	0	1	0	0	0	0	0	0	0	0	0	1	0	0	0	0	0	0	1	0	0	2	0	0	0
1077	26 Jan 22	11:33:00	1	0	8	0	Ct	0	1	1	0	1	0	0	0	0	0	0	1	0	0	1	0	0	0	0	0	0	0	0	0	0	1	0	0	0	0	0	1	1	0
1078	26 Jan 22	11:34:00	1	0	8	0	Ct	0	1	1	0	0	1	0	0	1	0	0	0	0	0	0	0	0	0	0	0	1	1	0	0	0	0	0	3	0	0	1	0	1	0
1079	26 Jan 22	11:35:00	1	0	8	0	Ct	0	1	1	0	1	0	0	0	0	1	1	0	0	0	0	0	0	0	0	0	0	1	0	0	0	1	0	1	0	0	1	0	1	0
1080	26 Jan 22	11:36:00	1	0	8	0	Ct	0	1	0	0	0	0	0	0	0	0	0	2	0	0	1	0	0	0	0	0	0	0	0	0	0	2	0	2	0	0	0	0	0	0
1081	26 Jan 22	11:37:00	1	0	8	0	Ct	0	1	0	1	1	0	0	1	1	0	1	0	0	1	0	0	0	0	0	0	0	0	0	0	0	0	0	0	0	0	0	0	1	0
1082	26 Jan 22	11:38:00	1	0	8	0	Ct	0	1	0	0	1	0	0	0	0	0	0	1	0	1	0	0	0	0	0	0	0	0	0	0	0	0	0	1	0	0	1	1	2	0
1083	26 Jan 22	11:39:00	1	0	8	0	Ct	0	1	0	1	1	0	1	0	0	1	2	0	1	1	1	0	0	0	0	0	0	0	0	0	0	0	0	0	0	0	1	0	0	0
1084	26 Jan 22	11:40:00	1	0	8	0	Ct	0	1	0	0	0	0	1	0	0	0	0	1	0	2	1	0	0	0	0	0	0	0	0	0	0	2	0	1	0	0	0	0	0	0
1085	26 Jan 22	11:41:00	1	0	8	0	Ct	0	1	0	1	1	1	0	1	0	0	1	0	0	0	0	0	0	0	0	0	0	0	0	0	0	0	0	0	0	0	1	0	1	0
1086	26 Jan 22	11:42:00	1	0	8	0	Ct	0	1	0	0	0	0	0	0	0	0	0	1	0	0	0	1	0	0	0	0	0	0	0	0	0	2	0	0	0	0	1	1	2	0
1087	26 Jan 22	11:43:00	1	0	8	0	Ct	0	1	0	0	0	0	1	0	0	0	0	0	0	0	0	0	0	0	0	0	0	1	0	1	0	1	0	1	0	0	0	1	1	0
1088	26 Jan 22	11:44:00	1	0	8	0	Ct	0	1	0	0	0	0	1	0	1	0	0	1	0	1	0	0	0	0	0	0	0	0	0	1	0	1	0	1	0	0	1	0	0	0
1089	26 Jan 22	11:45:00	1	0	8	0	Ct	0	1	0	1	0	0	0	0	1	0	1	1	0	0	0	0	0	0	0	0	0	0	0	0	0	0	0	1	0	0	0	0	0	0
1090	26 Jan 22	11:46:00	1	0	8	0	Ct	0	1	0	1	0	0	0	1	1	0	1	0	0	0	0	0	0	0	0	0	1	1	0	0	0	0	0	0	0	0	0	0	0	0
1091	26 Jan 22	11:47:00	1	0	8	0	Ct	0	1	0	2	0	0	0	1	1	0	1	0	0	8	1	1	0	0	0	0	0	0	0	0	0	0	0	2	0	0	1	0	1	0
1092	26 Jan 22	11:48:00	1	0	8	0	Ct	0	1	0	1	0	0	0	0	2	0	0	0	0	0	0	0	0	0	0	0	0	0	0	0	0	0	0	3	0	0	0	0	1	0
1093	26 Jan 22	11:49:00	1	0	8	0	Ct	0	1	0	1	0	1	0	1	2	0	1	1	0	0	1	0	0	0	0	0	0	1	0	0	0	0	0	1	0	0	0	0	0	0
1094	26 Jan 22	11:50:00	1	0	8	0	Ct	0	1	0	0	0	0	0	0	0	0	0	1	0	1	0	0	0	0	0	0	0	1	0	0	0	0	0	0	0	0	0	0	1	0
1095	26 Jan 22	11:51:00	1	0	8	0	Ct	0	1	0	0	0	0	0	1	1	0	1	1	0	6	0	0	0	0	0	0	0	0	0	0	0	0	0	1	0	0	0	0	2	0
1096	26 Jan 22	11:52:00	1	0	8	0	Ct	0	1	0	0	0	0	0	0	0	0	0	0	0	1	0	1	0	0	0	0	0	2	0	0	0	0	0	1	0	0	0	0	1	0
1097	26 Jan 22	11:53:00	1	0	8	0	Ct	0	1	0	0	1	0	2	0	1	0	0	0	0	1	0	0	0	0	0	0	0	1	0	0	0	0	0	0	0	0	0	0	2	0
1098	26 Jan 22	11:54:00	1	0	8	0	Ct	0	1	0	0	1	0	0	0	1	0	1	1	0	1	0	1	0	0	0	0	1	1	0	0	0	0	0	0	0	0	0	0	1	0
1099	26 Jan 22	11:55:00	1	0	8	0	Ct	0	1	0	0	0	1	0	0	0	0	0	1	0	2	0	0	0	0	0	0	0	1	0	0	0	0	0	0	0	0	0	0	1	0
1100	26 Jan 22	11:56:00	1	0	8	0	Ct	0	1	0	0	0	0	0	0	0	0	1	0	0	0	0	0	0	0	0	0	0	0	0	0	0	0	0	2	0	0	0	0	0	0
1101	26 Jan 22	11:57:00	1	0	8	0	Ct	0	1	0	0	1	1	0	1	2	0	0	1	0	1	0	0	0	0	0	0	0	2	0	0	0	2	0	1	0	0	0	0	0	0
1102	26 Jan 22	11:58:00	1	0	8	0	Ct	0	1	0	0	1	0	0	0	1	0	1	1	0	0	0	0	0	0	0	0	0	1	0	0	0	1	0	1	0	0	0	0	1	0
1103	26 Jan 22	11:59:00	1	0	8	0	Ct	0	1	0	1	0	0	0	0	0	0	1	0	0	1	0	0	0	0	0	0	0	0	0	0	0	1	0	0	0	0	0	0	2	0
1104	26 Jan 22	12:00:00	1	0	8	0	Ct	0	1	0	1	0	1	0	1	0	0	1	0	0	0	0	0	0	0	0	0	1	0	0	0	0	0	0	0	0	0	0	0	1	0
1105	26 Jan 22	12:01:00	1	0	8	0	Ct	0	1	0	0	1	0	0	0	1	0	1	1	0	0	0	0	0	0	0	0	1	0	0	0	0	1	0	1	0	0	0	0	0	0
1106	26 Jan 22	12:02:00	1	0	8	0	Ct	0	1	0	0	1	1	0	0	0	0	1	1	0	0	0	1	0	0	0	0	0	0	0	0	0	0	0	1	0	0	0	0	1	0
1107	26 Jan 22	12:03:00	1	0	8	0	Ct	0	1	0	0	0	0	0	0	0	0	1	0	0	1	0	0	0	0	0	0	1	0	0	0	0	1	0	0	0	0	0	0	3	0
1108	26 Jan 22	12:04:00	1	0	8	0	Ct	0	1	0	0	0	0	0	0	2	0	0	1	0	1	1	1	0	0	0	0	2	1	0	0	0	2	0	3	0	0	1	1	2	0
1109	26 Jan 22	12:05:00	1	0	8	0	Ct	0	1	0	1	0	1	0	1	0	0	0	0	0	0	0	0	0	0	0	0	1	1	0	0	0	0	0	1	0	0	1	1	1	0
1110	26 Jan 22	12:06:00	1	0	8	0	Ct	0	1	0	0	0	0	0	2	0	0	0	1	0	0	1	0	0	0	0	0	0	0	0	0	0	1	0	0	0	0	0	1	0	0
1111	26 Jan 22	12:07:00	1	0	8	0	Ct	0	1	0	1	0	0	0	0	0	0	1	0	0	1	0	0	0	0	0	0	0	0	0	0	0	0	0	2	0	0	0	1	1	0
1112	26 Jan 22	12:08:00	1	0	8	0	Ct	0	1	0	1	1	0	0	1	2	0	0	0	0	1	0	0	0	0	0	0	2	0	0	0	0	1	0	1	0	0	0	0	0	0
1113	26 Jan 22	12:09:00	1	0	8	0	Ct	0	1	0	0	0	1	0	1	0	0	1	0	0	0	1	1	0	0	0	0	1	1	0	0	0	0	0	1	0	0	0	0	1	0
1114	26 Jan 22	12:10:00	1	0	8	0	Ct	0	1	0	0	1	0	0	0	0	0	0	0	0	0	1	1	0	0	0	1	1	0	0	0	0	0	0	0	0	0	0	1	0	0
1115	26 Jan 22	12:11:00	1	0	8	0	Ct	0	1	0	1	1	0	0	1	7	0	0	1	1	1	0	0	0	0	0	0	1	0	0	0	0	0	0	2	0	0	0	1	1	0
1116	26 Jan 22	12:12:00	1	0	8	0	Ct	0	1	0	0	0	0	0	1	0	0	0	0	0	0	1	0	0	0	0	0	1	1	0	0	0	1	0	1	0	0	0	0	1	0
1117	26 Jan 22	12:13:00	1	0	8	0	Ct	0	1	0	0	1	0	0	0	1	0	0	0	0	2	0	0	0	0	0	0	0	0	0	0	0	0	0	3	0	0	0	0	2	0
1118	26 Jan 22	12:14:00	1	0	8	0	Ct	0	1	0	0	0	1	0	0	1	0	1	1	0	0	1	1	0	0	0	0	0	0	0	3	0	1	0	0	0	0	0	0	0	0
1119	26 Jan 22	12:15:00	1	0	8	0	Ct	0	1	0	0	1	1	0	0	0	0	0	0	0	2	0	0	1	0	0	1	0	0	0	0	0	0	0	1	0	0	1	0	2	0
1120	26 Jan 22	12:16:00	1	0	8	0	Ct	0	1	0	0	1	0	0	1	0	0	0	1	0	0	0	0	0	0	0	0	1	0	0	0	0	1	0	1	0	0	1	0	0	0
1121	26 Jan 22	12:17:00	1	0	8	0	Ct	0	1	0	0	1	0	0	0	0	0	1	0	0	0	0	0	0	0	0	0	1	0	0	0	0	0	0	0	0	0	2	0	1	0
1122	26 Jan 22	12:18:00	1	0	8	0	Ct	0	1	0	0	0	0	0	0	1	0	0	0	0	1	0	1	1	0	0	0	0	0	0	0	0	0	0	0	0	0	1	0	0	0
1123	26 Jan 22	12:19:00	1	0	8	0	Ct	0	1	0	0	1	0	0	1	1	0	0	1	0	2	0	0	0	0	0	0	0	0	0	0	0	0	0	2	0	0	1	0	1	0
1124	26 Jan 22	12:20:00	1	0	8	0	Ct	0	1	0	2	0	0	0	0	0	0	0	1	0	1	0	0	0	0	0	0	0	0	0	0	0	1	0	2	0	0	0	0	1	0
1125	26 Jan 22	12:21:00	1	0	8	0	Ct	0	1	0	0	1	0	0	0	0	0	1	0	0	0	0	0	0	0	0	1	0	0	0	0	0	0	0	1	0	0	0	0	0	0
1126	26 Jan 22	12:22:00	1	0	8	0	Ct	0	1	0	0	0	0	0	0	0	0	1	0	0	1	0	0	0	0	0	0	0	0	0	0	0	0	0	1	0	0	1	0	0	0
1127	26 Jan 22	12:23:00	1	0	8	0	Ct	0	1	0	0	0	0	1	1	0	0	2	0	0	1	1	0	1	0	0	0	0	0	0	0	0	0	0	1	0	0	1	0	0	0
1128	26 Jan 22	12:24:00	1	0	8	0	Ct	0	1	0	2	2	0	0	0	1	0	0	1	0	0	0	0	1	0	0	1	0	0	0	0	0	2	0	1	0	0	1	0	0	0
1129	26 Jan 22	12:25:00	1	0	8	0	Ct	0	1	0	0	0	0	0	0	1	2	1	1	0	0	0	0	0	0	0	0	1	0	0	0	0	0	0	0	0	0	1	0	1	0
1130	26 Jan 22	12:26:00	1	0	8	0	Ct	0	1	0	0	0	0	1	1	0	1	5	0	0	0	2	0	0	0	0	0	0	0	0	0	0	0	0	1	0	0	0	0	1	0
1131	26 Jan 22	12:27:00	1	0	8	0	Ct	0	1	0	1	2	0	0	0	0	0	1	0	1	2	0	0	0	0	0	0	1	0	0	0	0	2	0	1	0	0	1	0	0	0
1132	26 Jan 22	12:28:00	1	0	8	0	Ct	0	1	0	0	0	0	0	0	0	1	0	1	0	0	1	0	0	0	0	0	0	0	0	0	0	1	0	1	0	0	1	0	2	0
1133	26 Jan 22	12:29:00	1	0	8	0	Ct	0	1	0	1	0	0	0	0	0	0	0	1	1	1	1	1	0	0	0	0	0	0	0	0	0	1	0	1	0	0	0	0	1	0
1134	26 Jan 22	12:30:00	1	0	8	0	Ct	0	1	1	0	0	1	0	1	0	1	0	0	1	0	1	1	0	0	0	0	1	0	0	0	1	0	0	0	0	0	0	0	1	0
1135	26 Jan 22	12:31:00	1	0	8	0	Ct	0	1	1	0	0	0	0	1	1	0	2	0	0	0	0	0	0	0	0	0	0	0	0	0	0	0	0	1	0	0	0	0	1	0
1136	26 Jan 22	12:32:00	1	0	8	0	Ct	0	1	1	0	0	1	0	0	1	0	0	1	0	0	0	0	0	0	0	0	0	0	0	0	0	1	0	0	0	0	0	0	1	0
1137	26 Jan 22	12:33:00	1	0	8	0	Ct	0	1	0	0	0	0	0	1	0	1	1	0	0	0	0	0	0	0	0	0	0	0	0	0	0	1	0	0	0	0	0	0	2	0
1138	26 Jan 22	12:34:00	1	0	8	0	Ct	0	1	2	0	0	0	0	0	0	0	1	2	0	0	0	0	0	0	0	0	0	0	0	0	0	0	0	1	0	0	0	0	0	0
1139	26 Jan 22	12:35:00	1	0	8	0	Ct	0	1	0	0	0	0	0	1	1	0	0	1	0	1	1	0	1	0	0	0	0	1	0	0	0	0	0	1	0	0	2	0	0	0
1140	26 Jan 22	12:36:00	1	0	8	0	Ct	0	1	2	3	1	0	0	0	3	0	1	2	0	1	0	0	0	0	0	0	0	1	0	0	0	0	0	1	0	0	1	0	0	0
1141	26 Jan 22	12:37:00	1	0	8	0	Ct	0	1	1	0	1	0	2	1	2	0	2	0	1	2	0	0	1	0	0	1	1	1	0	0	0	2	1	0	0	1	2	0	3	0
1142	26 Jan 22	12:38:00	1	0	8	0	Ct	0	1	3	0	1	0	2	0	1	1	1	0	2	1	1	0	1	1	0	0	2	3	0	0	0	1	3	2	0	0	0	0	2	0
1143	26 Jan 22	12:39:00	1	0	8	0	Ct	0	1	0	0	0	0	1	0	1	0	0	0	1	1	0	0	0	0	0	1	1	1	0	0	0	2	1	1	0	0	2	0	0	0
1144	26 Jan 22	12:40:00	1	0	8	0	Ct	0	1	0	1	0	0	1	1	0	0	0	1	1	1	0	0	1	0	0	1	0	0	0	0	1	1	1	0	0	0	1	0	1	0
1145	26 Jan 22	12:41:00	1	0	8	0	Ct	0	1	2	2	0	1	0	1	1	1	0	1	1	1	0	1	1	0	0	1	0	1	0	1	0	1	1	1	0	0	2	0	1	0
1146	26 Jan 22	12:42:00	1	0	8	0	Ct	0	1	2	1	0	1	1	0	2	0	0	0	1	1	1	0	0	0	0	2	2	2	1	1	1	2	1	2	0	1	0	0	2	0
1147	26 Jan 22	12:43:00	1	0	8	0	Ct	0	1	0	2	0	0	1	0	2	0	1	0	0	0	1	2	2	0	0	2	1	2	0	0	0	2	2	1	0	0	2	0	0	0
1148	26 Jan 22	12:44:00	1	0	8	0	Ct	0	1	2	0	1	1	1	2	0	1	1	1	2	2	1	0	0	0	0	1	2	1	0	1	0	2	1	2	0	0	0	0	1	0
1149	26 Jan 22	12:45:00	1	0	8	0	Ct	0	1	1	0	1	0	2	0	0	0	0	1	1	1	0	1	1	0	0	0	0	1	0	1	1	1	2	2	0	0	1	0	1	0
1150	26 Jan 22	12:46:00	1	0	8	0	Ct	0	1	2	1	1	0	1	0	0	1	0	0	1	1	0	0	1	0	0	1	1	0	1	2	1	2	0	2	0	0	1	0	1	0
1151	26 Jan 22	12:47:00	1	0	8	0	Ct	0	1	1	1	0	1	0	0	1	0	0	0	0	2	1	0	0	0	0	0	1	1	0	0	0	0	1	1	0	0	1	0	0	0
1152	26 Jan 22	12:48:00	1	0	8	0	Ct	0	1	1	0	1	0	0	0	0	0	0	0	1	0	0	0	1	0	0	2	0	2	0	0	1	2	2	2	0	0	0	0	1	0
1153	26 Jan 22	12:49:00	1	0	8	0	Ct	0	1	0	1	1	0	0	1	0	0	1	0	0	0	0	0	0	0	0	0	0	1	0	0	0	1	1	1	0	0	1	0	0	0
1154	26 Jan 22	12:50:00	1	0	8	0	Ct	0	1	0	0	1	0	0	1	1	0	0	0	0	0	1	1	1	0	0	0	1	1	0	1	0	0	2	1	0	0	0	0	1	0
1155	26 Jan 22	12:51:00	1	0	8	0	Ct	0	1	1	0	0	0	0	1	1	0	1	0	0	0	1	0	0	0	0	0	0	0	0	1	0	0	0	0	0	0	0	0	0	0
1156	26 Jan 22	12:52:00	1	0	8	0	Ct	0	1	0	1	1	0	0	0	2	1	0	2	0	2	1	1	1	0	0	0	0	1	0	0	0	0	1	0	0	0	1	0	0	0
1157	26 Jan 22	12:53:00	1	0	8	0	Ct	0	1	0	0	0	1	1	1	0	0	0	0	0	1	0	0	1	0	0	0	0	0	0	0	0	1	1	0	0	0	0	0	0	0
1158	26 Jan 22	12:54:00	1	0	8	0	Ct	0	1	0	0	1	0	1	0	1	0	0	0	0	0	1	0	0	1	0	0	0	2	0	0	0	0	1	0	0	0	0	0	0	0
1159	26 Jan 22	12:55:00	1	0	8	0	Ct	0	1	0	0	0	0	1	1	0	0	0	0	0	0	0	0	0	0	1	0	0	0	0	0	1	1	1	1	0	0	1	0	0	0
1160	26 Jan 22	12:56:00	1	0	8	0	Ct	0	1	0	0	1	1	1	0	1	0	0	0	0	0	0	1	0	1	0	0	0	1	0	0	1	0	1	0	0	0	0	0	1	0
1161	26 Jan 22	12:57:00	1	0	8	0	Ct	0	1	0	1	0	0	0	0	1	0	0	0	0	0	0	0	1	0	0	0	0	1	0	0	0	1	0	0	0	0	0	0	0	0
1162	26 Jan 22	12:58:00	1	0	8	0	Ct	0	1	0	0	0	1	0	1	0	0	1	0	0	0	0	1	0	0	0	0	0	0	0	0	0	0	2	0	0	0	0	0	1	0
1163	26 Jan 22	12:59:00	1	0	8	0	Ct	0	1	0	0	0	0	0	0	0	0	1	0	0	0	0	0	0	2	0	0	0	1	0	0	0	0	0	1	0	0	0	0	2	0
1164	26 Jan 22	13:00:00	1	0	8	0	Ct	0	1	0	0	2	1	0	0	1	0	0	0	0	0	0	1	0	0	0	0	0	1	0	0	1	0	0	1	0	0	0	0	1	0
1165	26 Jan 22	13:01:00	1	0	8	0	Ct	0	1	0	0	0	0	0	0	0	0	0	0	0	0	0	1	0	1	0	0	0	0	0	0	0	0	0	1	0	0	3	0	0	0
1166	26 Jan 22	13:02:00	1	0	8	0	Ct	0	1	0	0	0	0	0	1	1	0	0	1	0	0	0	0	1	0	0	0	0	1	0	2	1	0	0	2	0	0	0	0	0	0
1167	26 Jan 22	13:03:00	1	0	8	0	Ct	0	1	0	0	0	0	0	0	0	0	0	0	0	1	0	0	3	0	0	0	0	1	0	0	0	0	0	1	0	0	0	0	1	0
1168	26 Jan 22	13:04:00	1	0	8	0	Ct	0	1	0	0	0	0	0	0	0	0	0	1	0	0	0	0	0	1	0	0	0	1	0	1	0	0	0	1	0	0	1	0	2	0
1169	26 Jan 22	13:05:00	1	0	8	0	Ct	0	1	0	0	0	0	0	0	1	0	0	0	0	1	0	1	0	1	0	0	0	0	0	1	0	0	0	1	0	0	2	0	1	0
1170	26 Jan 22	13:06:00	1	0	8	0	Ct	0	1	0	0	0	0	0	0	0	0	0	0	0	0	0	0	1	0	0	0	0	0	0	0	0	0	0	1	0	0	0	0	2	0
1171	26 Jan 22	13:07:00	1	0	8	0	Ct	0	1	0	0	0	0	0	2	1	0	0	0	0	1	0	1	3	0	0	0	0	0	0	0	0	0	0	0	0	0	0	0	1	0
1172	26 Jan 22	13:08:00	1	0	8	0	Ct	0	1	0	0	0	0	0	1	0	0	0	0	0	1	0	0	0	0	0	0	0	0	0	0	0	0	0	1	0	0	0	0	0	0
1173	26 Jan 22	13:09:00	1	0	8	0	Ct	0	1	0	0	0	0	0	0	0	0	0	0	0	0	0	1	3	0	0	0	0	0	0	0	0	0	0	3	0	0	0	0	0	0
1174	26 Jan 22	13:10:00	1	0	8	0	Ct	0	1	0	0	0	1	0	1	0	0	1	0	0	0	0	0	0	0	0	0	0	1	0	0	0	0	1	1	0	0	1	0	0	0
1175	26 Jan 22	13:11:00	1	0	8	0	Ct	0	1	0	0	0	0	0	0	0	0	1	0	0	0	0	0	0	0	0	0	0	1	0	0	0	0	0	0	0	0	0	0	1	0
1176	26 Jan 22	13:12:00	1	0	8	0	Ct	0	1	0	0	0	0	0	0	0	0	0	0	0	0	1	2	1	1	0	0	0	2	0	0	0	0	0	1	0	0	0	0	1	0
1177	26 Jan 22	13:13:00	1	0	8	0	Ct	0	1	0	0	0	0	0	0	1	0	0	0	0	1	1	0	1	0	0	0	0	0	0	0	0	0	0	2	0	0	0	0	1	0
1178	26 Jan 22	13:14:00	1	0	8	0	Ct	0	1	0	0	0	0	0	0	0	0	0	2	0	0	0	0	1	0	0	0	0	0	0	0	0	0	0	1	0	0	0	0	2	0
1179	26 Jan 22	13:15:00	1	0	8	0	Ct	0	1	0	0	0	0	1	1	0	0	1	0	0	0	0	1	0	0	0	0	0	0	0	2	0	0	0	1	0	0	0	0	1	0
1180	26 Jan 22	13:16:00	1	0	8	0	Ct	0	1	0	1	0	0	0	1	1	0	1	0	0	0	0	0	2	1	0	0	0	0	0	0	0	0	0	1	0	0	0	0	2	0
1181	26 Jan 22	13:17:00	1	0	8	0	Ct	0	1	0	1	0	0	3	0	0	0	0	0	0	0	0	0	1	0	0	0	0	0	0	0	0	0	0	2	0	0	0	0	1	0
1182	26 Jan 22	13:18:00	1	0	8	0	Ct	0	1	0	1	0	0	0	0	1	0	0	0	0	0	0	1	0	0	0	0	0	0	0	0	0	1	0	1	0	0	1	0	2	0
1183	26 Jan 22	13:19:00	1	0	8	0	Ct	0	1	0	0	0	0	0	1	0	0	0	1	0	0	0	0	1	0	0	0	0	0	0	0	0	1	1	2	0	0	0	0	0	0
1184	26 Jan 22	13:20:00	1	0	8	0	Ct	0	1	2	0	0	0	1	0	0	0	0	1	0	0	0	1	1	1	0	0	0	0	0	0	0	1	1	0	0	0	0	0	2	0
1185	26 Jan 22	13:21:00	1	0	8	0	Ct	0	1	0	1	0	0	0	0	0	0	1	0	0	1	0	1	0	0	0	0	0	2	0	0	0	1	0	2	0	0	0	0	0	0
1186	26 Jan 22	13:22:00	1	0	8	0	Ct	0	1	0	0	0	0	0	0	2	0	0	0	0	0	0	0	0	0	0	0	0	0	0	0	0	1	2	0	0	0	0	0	2	0
1187	26 Jan 22	13:23:00	1	0	8	0	Ct	0	1	0	0	0	0	0	0	0	0	0	0	0	0	0	0	0	0	0	0	0	1	0	0	0	0	1	2	0	0	0	0	2	0
1188	26 Jan 22	13:24:00	1	0	8	0	Ct	0	1	0	0	0	0	0	0	0	0	0	0	0	0	0	1	0	0	0	0	0	0	0	0	0	1	2	1	0	0	0	0	1	0
1189	26 Jan 22	13:25:00	1	0	8	0	Ct	0	1	0	0	0	0	0	0	0	0	1	0	0	2	0	0	0	1	0	0	0	0	0	0	0	0	1	0	0	0	0	0	2	0
1190	26 Jan 22	13:26:00	1	0	8	0	Ct	0	1	1	0	0	0	0	0	0	1	0	0	0	2	0	0	0	0	0	0	0	1	0	0	0	1	1	1	0	0	0	0	1	0
1191	26 Jan 22	13:27:00	1	0	8	0	Ct	0	1	0	0	2	1	0	1	0	0	1	0	0	1	0	0	0	0	0	0	0	0	0	0	0	0	1	0	0	0	0	0	1	0
1192	26 Jan 22	13:28:00	1	0	8	0	Ct	0	1	0	0	0	0	0	0	0	0	1	0	0	1	0	0	0	0	0	0	0	0	0	0	0	0	1	1	0	0	0	0	1	0
1193	26 Jan 22	13:29:00	1	0	8	0	Ct	0	1	2	0	0	0	0	0	0	1	0	1	0	0	0	0	0	1	0	0	0	0	0	0	0	0	0	1	0	0	0	0	1	0
1194	26 Jan 22	13:30:00	1	0	8	0	Ct	0	1	0	0	0	1	0	0	0	0	0	2	0	0	0	0	0	0	0	0	0	0	0	0	0	1	2	1	0	0	0	0	1	0
1195	26 Jan 22	13:31:00	1	0	8	0	Ct	0	1	1	0	0	0	0	0	0	1	0	0	0	0	0	0	0	1	0	0	0	2	0	0	0	1	0	1	0	0	0	0	1	0
1196	26 Jan 22	13:32:00	1	0	8	0	Ct	0	1	0	0	0	0	0	0	1	0	0	0	0	0	0	0	0	0	0	0	0	0	0	0	0	1	1	0	0	0	2	0	1	0
1197	26 Jan 22	13:33:00	1	0	8	0	Ct	0	1	0	0	0	0	0	0	0	0	2	0	0	1	0	0	0	0	0	0	0	0	0	0	0	0	0	0	0	0	0	0	1	0
1198	26 Jan 22	13:34:00	1	0	8	0	Ct	0	1	0	0	0	0	0	0	0	0	2	0	0	0	0	0	0	1	0	0	0	2	0	0	0	0	1	0	0	0	1	0	0	0
1199	26 Jan 22	13:35:00	1	0	8	0	Ct	0	1	0	1	0	1	0	0	1	1	0	0	0	0	0	0	3	2	0	0	0	0	0	0	0	0	1	2	0	0	1	0	0	0
1200	26 Jan 22	13:36:00	1	0	8	0	Ct	0	1	0	0	0	0	1	0	0	0	0	1	0	0	0	0	0	0	0	0	0	1	0	0	0	1	1	1	0	0	0	0	0	0
1201	26 Jan 22	13:37:00	1	0	8	0	Ct	0	1	0	1	2	0	0	0	0	0	0	0	1	0	0	0	1	0	0	0	0	1	0	0	0	0	0	1	0	0	2	0	1	0
1202	26 Jan 22	13:38:00	1	0	8	0	Ct	0	1	0	0	0	1	1	0	0	0	0	0	0	0	1	0	0	1	0	0	0	0	0	0	0	0	2	1	0	0	0	0	0	0
1203	26 Jan 22	13:39:00	1	0	8	0	Ct	0	1	0	0	0	0	0	0	0	0	0	0	0	0	1	0	0	0	0	0	1	0	0	0	0	0	0	1	0	0	1	0	0	0
1204	26 Jan 22	13:40:00	1	0	8	0	Ct	0	1	0	0	0	0	0	1	1	0	0	0	0	1	1	0	2	1	0	0	1	0	0	0	0	0	1	1	0	0	1	0	0	0
1205	26 Jan 22	13:41:00	1	0	8	0	Ct	0	1	0	0	0	1	0	0	0	0	0	0	0	0	0	0	1	0	0	0	0	2	0	0	0	0	0	0	0	0	0	0	1	0
1206	26 Jan 22	13:42:00	1	0	8	0	Ct	0	1	0	0	0	0	0	0	0	0	0	0	0	0	0	0	0	1	0	0	0	0	0	0	0	1	0	2	0	0	0	0	0	0
1207	26 Jan 22	13:43:00	1	0	8	0	Ct	0	1	0	0	0	0	0	0	0	0	1	0	0	0	2	0	1	0	0	0	0	2	0	0	0	0	1	0	0	0	0	0	0	0
1208	26 Jan 22	13:44:00	1	0	8	0	Ct	0	1	0	0	1	0	0	1	1	0	0	0	1	0	0	0	0	0	0	0	0	0	0	0	0	0	1	1	0	0	0	0	1	0
1209	26 Jan 22	13:45:00	1	0	8	0	Ct	0	1	0	0	1	1	0	0	1	0	0	0	0	1	0	0	0	0	0	0	0	1	0	0	0	0	1	2	0	0	0	0	0	0
1210	26 Jan 22	13:46:00	1	0	8	0	Ct	0	1	0	1	0	0	0	1	0	0	1	0	0	0	0	0	1	0	0	0	0	0	0	0	0	1	1	0	0	0	1	0	0	0
1211	26 Jan 22	13:47:00	1	0	8	0	Ct	0	1	0	1	0	1	0	0	2	0	0	0	0	2	1	0	1	1	0	0	1	1	0	0	0	0	1	2	0	0	1	0	1	0
1212	26 Jan 22	13:48:00	1	0	8	0	Ct	0	1	0	0	0	0	0	0	0	0	1	0	0	0	0	0	0	0	0	0	1	0	0	0	0	0	1	2	0	0	1	0	0	0
1213	26 Jan 22	13:49:00	1	0	8	0	Ct	0	1	0	0	0	1	1	1	2	0	1	0	0	0	0	0	0	0	1	0	0	1	0	0	0	1	0	2	0	0	0	0	0	0
1214	26 Jan 22	13:50:00	1	0	8	0	Ct	0	1	0	0	0	0	0	0	0	0	0	0	0	0	1	0	1	1	0	0	1	0	0	0	0	0	2	1	0	0	1	0	2	0
1215	26 Jan 22	13:51:00	1	0	8	0	Ct	0	1	0	0	1	1	0	0	1	0	0	1	0	1	1	0	0	0	1	0	1	0	0	0	0	1	0	1	0	0	0	0	1	0
1216	26 Jan 22	13:52:00	1	0	8	0	Ct	0	1	0	0	1	0	0	0	0	0	1	1	0	1	0	0	1	0	0	0	0	0	0	0	0	1	1	1	0	0	0	0	2	0
1217	26 Jan 22	13:53:00	1	0	8	0	Ct	0	1	0	2	1	0	0	0	0	0	0	0	0	1	1	0	0	0	0	0	1	0	0	0	0	0	1	1	0	0	0	0	2	0
1218	26 Jan 22	13:54:00	1	0	8	0	Ct	0	1	0	0	0	0	0	0	1	0	1	1	0	1	0	0	1	0	0	0	1	0	0	0	0	0	1	1	0	0	0	0	1	0
1219	26 Jan 22	13:55:00	1	0	8	0	Ct	0	1	0	1	2	0	0	1	0	0	1	0	0	0	1	0	0	1	0	0	1	0	0	0	0	1	0	1	0	0	0	0	0	0
1220	26 Jan 22	13:56:00	1	0	8	0	Ct	0	1	0	1	0	0	0	0	2	0	1	1	0	0	1	0	0	0	0	0	1	0	0	0	0	1	1	0	0	0	0	0	1	0
1221	26 Jan 22	13:57:00	1	0	8	0	Ct	0	1	0	2	0	0	0	0	0	0	0	0	0	1	1	0	1	0	0	0	0	0	0	0	0	1	0	1	0	0	0	0	1	0
1222	26 Jan 22	13:58:00	1	0	8	0	Ct	0	1	1	1	1	1	0	1	1	1	0	2	0	1	1	0	0	1	0	0	0	1	0	0	0	1	1	2	0	0	0	0	1	0
1223	26 Jan 22	13:59:00	1	0	8	0	Ct	0	1	2	0	1	1	0	0	1	0	0	0	0	0	1	1	1	0	0	0	1	1	0	0	0	0	1	2	0	0	0	0	1	0
1224	26 Jan 22	14:00:00	1	0	8	0	Ct	0	1	2	1	1	0	0	1	0	1	0	0	0	0	0	0	1	0	0	0	1	1	0	0	0	2	1	1	0	0	0	0	1	0
1225	26 Jan 22	14:01:00	1	0	8	0	Ct	0	1	0	0	1	0	0	1	0	0	0	0	0	1	0	0	2	0	0	0	0	2	0	0	0	0	0	2	0	0	0	0	2	0
1226	26 Jan 22	14:02:00	1	0	8	0	Ct	0	1	0	0	1	0	0	0	1	0	0	0	0	1	0	0	1	0	0	0	1	1	0	0	0	0	0	1	0	0	1	0	1	0
1227	26 Jan 22	14:03:00	1	0	8	0	Ct	0	1	2	0	1	0	0	0	0	0	0	0	0	0	1	0	1	0	0	0	0	0	0	0	0	2	1	2	0	0	1	0	1	0
1228	26 Jan 22	14:04:00	1	0	8	0	Ct	0	1	1	0	0	0	0	1	0	1	0	2	0	0	0	0	0	1	0	0	0	0	0	0	0	1	1	1	0	0	0	0	2	0
1229	26 Jan 22	14:05:00	1	0	8	0	Ct	0	1	0	0	0	0	0	1	0	1	0	0	0	0	0	0	1	0	0	0	1	1	0	0	0	1	1	1	0	0	0	0	0	0
1230	26 Jan 22	14:06:00	1	0	8	0	Ct	0	1	0	0	2	0	0	0	0	0	1	0	0	1	1	0	0	0	0	0	1	1	0	0	0	0	1	2	0	0	0	0	2	0
1231	26 Jan 22	14:07:00	1	0	8	0	Ct	0	1	2	0	0	0	0	0	0	0	1	0	0	0	0	0	0	0	0	0	1	0	0	0	0	2	0	1	0	0	0	0	1	0
1232	26 Jan 22	14:08:00	1	0	8	0	Ct	0	1	1	0	0	1	0	0	1	0	0	0	0	0	0	2	1	0	0	0	0	0	0	0	0	1	1	1	0	0	0	0	2	0
1233	26 Jan 22	14:09:00	1	0	8	0	Ct	0	1	1	0	1	1	0	0	1	0	0	0	0	0	0	0	1	1	0	0	0	1	0	0	0	0	1	1	0	0	0	0	1	0
1234	26 Jan 22	14:10:00	1	0	8	0	Ct	0	1	0	0	0	0	0	0	1	0	1	0	0	1	0	0	0	0	0	0	0	1	0	0	0	0	2	0	0	0	0	0	1	0
1235	26 Jan 22	14:11:00	1	0	8	0	Ct	0	1	0	1	0	0	0	1	1	1	1	1	0	0	0	0	0	0	0	0	0	0	0	0	0	0	4	2	0	0	2	0	0	0
1236	26 Jan 22	14:12:00	1	0	8	0	Ct	0	1	0	1	1	0	0	0	0	1	0	1	0	0	0	0	0	0	0	0	0	0	0	0	0	0	0	0	0	0	0	0	0	0
1237	26 Jan 22	14:13:00	1	0	8	0	Ct	0	1	0	0	0	0	0	2	0	0	1	0	0	3	1	0	0	0	0	0	0	1	0	0	0	0	0	2	0	0	1	0	0	0
1238	26 Jan 22	14:14:00	1	0	8	0	Ct	0	1	1	0	0	0	0	0	1	1	2	0	0	0	0	0	0	0	0	0	0	1	0	0	0	0	0	0	0	0	1	0	0	0
1239	26 Jan 22	14:15:00	1	0	8	0	Ct	0	1	0	1	0	1	0	1	2	0	1	0	0	3	0	0	0	0	0	0	0	1	0	0	0	1	2	2	0	0	0	0	1	0
1240	26 Jan 22	14:16:00	1	0	8	0	Ct	0	1	2	1	0	0	0	0	1	0	0	0	0	1	2	1	0	0	0	0	0	1	0	0	0	0	3	0	0	0	2	0	0	0
1241	26 Jan 22	14:17:00	1	0	8	0	Ct	0	1	0	1	0	0	0	0	0	0	0	0	0	0	1	0	0	0	0	0	0	0	0	0	0	2	0	1	0	0	2	0	1	0
1242	26 Jan 22	14:18:00	1	0	8	0	Ct	0	1	1	6	1	1	1	0	0	0	0	1	0	1	0	0	0	1	0	0	0	1	0	0	0	0	2	1	0	0	1	0	0	0
1243	26 Jan 22	14:19:00	1	0	8	0	Ct	0	1	2	0	0	0	1	0	2	0	0	1	0	1	0	1	0	2	0	0	0	1	0	0	0	2	1	1	0	0	1	0	0	0
1244	26 Jan 22	14:20:00	1	0	8	0	Ct	0	1	1	0	1	1	0	1	1	0	0	3	0	1	0	0	0	0	0	0	0	0	0	0	0	1	0	1	0	0	1	0	0	0
1245	26 Jan 22	14:21:00	1	0	8	0	Ct	0	1	1	0	0	0	0	1	1	0	0	0	0	3	0	0	0	0	0	0	0	2	0	0	0	0	0	2	0	0	0	0	0	0
1246	26 Jan 22	14:22:00	1	0	8	0	Ct	0	1	1	1	1	0	0	0	0	0	0	2	0	1	0	0	0	0	0	0	0	1	0	0	0	2	1	1	0	0	0	0	0	0
1247	26 Jan 22	14:23:00	1	0	8	0	Ct	0	1	1	2	1	1	0	0	0	0	2	1	0	1	0	0	0	0	0	0	0	1	0	0	0	0	1	1	0	0	0	0	0	0
1248	26 Jan 22	14:24:00	1	0	8	0	Ct	0	1	1	0	0	0	0	0	0	0	0	2	0	1	0	1	0	0	0	0	0	0	0	0	0	1	0	2	0	0	1	0	0	0
1249	26 Jan 22	14:25:00	1	0	8	0	Ct	0	1	0	0	0	0	0	0	1	0	0	1	0	1	0	0	0	0	0	0	0	1	0	0	0	1	1	0	0	0	1	0	0	0
1250	26 Jan 22	14:26:00	1	0	8	0	Ct	0	1	1	0	1	1	0	0	2	0	0	0	0	1	0	0	0	0	0	0	0	1	0	0	0	0	2	2	0	0	1	0	0	0
1251	26 Jan 22	14:27:00	1	0	8	0	Ct	0	1	1	0	4	1	1	1	0	0	1	1	0	0	0	0	0	0	0	0	0	2	0	0	0	0	1	1	0	0	1	0	0	0
1252	26 Jan 22	14:28:00	1	0	8	0	Ct	0	1	2	1	0	0	1	0	1	0	1	0	0	0	0	0	1	0	0	0	0	0	0	0	0	1	0	2	0	0	0	0	1	0
1253	26 Jan 22	14:29:00	1	0	8	0	Ct	0	1	0	0	0	0	0	1	1	0	0	1	0	1	1	0	2	0	0	0	0	1	0	0	0	1	0	0	0	0	0	0	1	0
1254	26 Jan 22	14:30:00	1	0	8	0	Ct	0	1	0	0	0	1	0	0	1	0	0	0	0	1	0	0	0	0	0	0	0	1	0	0	0	0	1	1	0	0	1	0	0	0
1255	26 Jan 22	14:31:00	1	0	8	0	Ct	0	1	1	0	2	0	0	0	0	0	1	1	0	1	1	0	1	0	0	0	0	0	0	0	0	0	1	2	0	0	1	0	0	0
1256	26 Jan 22	14:32:00	1	0	8	0	Ct	0	1	2	0	0	0	0	0	1	0	0	0	0	0	0	0	0	0	0	0	0	2	0	0	0	1	0	0	0	0	0	0	1	0
1257	26 Jan 22	14:33:00	1	0	8	0	Ct	0	1	0	0	0	1	1	1	2	0	1	0	0	0	1	0	1	0	0	0	0	1	0	0	0	2	1	1	0	0	0	0	2	0
1258	26 Jan 22	14:34:00	1	0	8	0	Ct	0	1	0	0	0	0	0	1	1	0	0	0	0	1	0	1	0	0	0	0	0	0	0	0	0	0	0	1	0	0	1	0	2	0
1259	26 Jan 22	14:35:00	1	0	8	0	Ct	0	1	0	0	0	0	1	1	1	0	0	0	0	1	1	0	0	0	0	0	2	1	0	0	0	2	0	0	0	0	1	0	2	0
1260	26 Jan 22	14:36:00	1	0	8	0	Ct	0	1	0	0	0	0	0	0	1	0	0	0	0	1	0	0	0	0	0	0	0	1	0	0	0	1	0	1	0	0	1	0	2	0
1261	26 Jan 22	14:37:00	1	0	8	0	Ct	0	1	0	0	0	0	0	0	0	0	0	0	0	0	1	0	2	0	0	0	1	0	0	0	0	1	0	1	0	0	2	0	1	0
1262	26 Jan 22	14:38:00	1	0	8	0	Ct	0	1	0	0	0	1	1	1	1	0	0	1	0	0	0	0	0	0	0	0	2	2	0	1	0	2	0	1	0	0	1	0	1	0
1263	26 Jan 22	14:39:00	1	0	8	0	Ct	0	1	0	0	0	0	0	0	1	0	0	0	0	2	0	0	1	0	0	0	1	1	0	0	0	0	0	2	0	0	1	0	1	0
1264	26 Jan 22	14:40:00	1	0	8	0	Ct	0	1	0	0	0	1	0	0	0	0	0	1	0	0	1	0	0	1	0	0	0	1	0	0	0	0	0	1	0	0	1	0	1	0
1265	26 Jan 22	14:41:00	1	0	8	0	Ct	0	1	0	0	0	0	1	0	0	0	1	1	0	0	0	0	0	0	0	0	0	1	0	1	0	1	0	2	0	0	2	0	1	0
1266	26 Jan 22	14:42:00	1	0	8	0	Ct	0	1	0	1	2	0	2	0	0	0	1	0	0	0	0	1	1	1	0	0	1	1	0	0	0	2	0	0	0	0	0	0	2	0
1267	26 Jan 22	14:43:00	1	0	8	0	Ct	0	1	0	0	0	0	0	1	2	0	0	1	0	2	1	0	0	0	0	0	0	0	0	0	0	1	0	1	0	0	1	0	0	0
1268	26 Jan 22	14:44:00	1	0	8	0	Ct	0	1	0	0	0	0	0	0	0	0	1	0	0	0	0	0	2	0	0	0	1	1	0	0	0	1	0	1	0	0	1	0	1	0
1269	26 Jan 22	14:45:00	1	0	8	0	Ct	0	1	0	0	1	0	1	1	1	0	0	0	0	0	1	0	0	0	0	0	0	1	0	0	0	0	0	0	0	0	0	0	1	0
1270	26 Jan 22	14:46:00	1	0	8	0	Ct	0	1	0	1	1	0	0	0	1	0	1	0	0	0	0	0	0	0	0	0	0	0	0	0	0	2	0	0	0	0	2	0	1	0
1271	26 Jan 22	14:47:00	1	0	8	0	Ct	0	1	0	0	0	0	1	0	1	0	0	1	0	0	0	0	0	1	0	0	1	1	0	0	0	0	0	0	0	0	2	0	1	0
1272	26 Jan 22	14:48:00	1	0	8	0	Ct	0	1	0	0	0	0	0	1	0	0	1	1	0	0	1	0	2	1	0	0	2	0	0	0	0	1	1	0	0	0	0	0	1	0
1273	26 Jan 22	14:49:00	1	0	8	0	Ct	0	1	0	0	1	0	1	0	1	0	2	0	0	0	1	1	0	0	0	0	0	2	0	0	0	1	0	0	0	0	0	0	2	0
1274	26 Jan 22	14:50:00	1	0	8	0	Ct	0	1	0	0	0	1	1	1	0	0	1	0	1	0	0	0	0	0	0	0	2	0	0	2	0	0	2	1	0	0	1	0	2	0
1275	26 Jan 22	14:51:00	1	0	8	0	Ct	0	1	0	0	0	0	0	0	1	0	0	0	0	1	0	0	0	1	0	0	1	0	0	0	0	1	0	2	0	0	1	0	2	0
1276	26 Jan 22	14:52:00	1	0	8	0	Ct	0	1	0	0	1	0	0	0	0	0	0	0	0	1	1	1	1	0	0	0	1	1	0	2	0	1	2	1	0	0	1	0	0	0
1277	26 Jan 22	14:53:00	1	0	8	0	Ct	0	1	0	0	0	1	1	0	1	0	0	0	0	1	0	0	2	0	0	0	2	0	0	0	0	0	2	1	0	0	1	0	1	0
1278	26 Jan 22	14:54:00	1	0	8	0	Ct	0	1	1	0	1	0	0	1	1	0	1	0	0	1	0	1	1	0	0	0	0	0	0	0	0	1	1	1	0	0	1	0	1	0
1279	26 Jan 22	14:55:00	1	0	8	0	Ct	0	1	1	0	0	0	1	0	1	0	0	0	0	4	1	0	0	1	0	0	0	0	0	2	3	1	0	1	0	0	1	0	0	0
1280	26 Jan 22	14:56:00	1	0	8	0	Ct	0	1	0	0	1	0	0	0	1	0	1	1	0	0	1	0	0	4	0	0	1	0	0	0	0	2	2	2	0	0	0	0	0	0
1281	26 Jan 22	14:57:00	1	0	8	0	Ct	0	1	0	0	1	0	0	1	0	0	0	0	0	2	1	0	2	0	1	0	0	0	0	1	1	1	0	1	0	0	1	1	1	0
1282	26 Jan 22	14:58:00	1	0	8	0	Ct	0	1	0	0	0	0	0	0	0	0	0	0	0	1	0	0	0	1	0	0	0	0	0	1	0	1	2	1	0	0	1	0	0	0
1283	26 Jan 22	14:59:00	1	0	8	0	Ct	0	1	0	0	1	0	0	0	1	0	0	1	0	1	0	0	2	0	0	0	1	0	0	0	0	0	1	1	0	0	1	0	0	0
1284	26 Jan 22	15:00:00	1	0	8	0	Ct	0	1	0	0	0	0	2	1	1	0	0	0	1	1	1	1	1	0	0	0	0	0	0	0	0	0	0	1	0	0	1	1	0	0
1285	26 Jan 22	15:01:00	1	0	8	0	Ct	0	1	0	0	0	0	0	0	0	0	0	0	0	0	0	0	2	0	0	0	0	0	0	1	0	0	1	1	0	0	0	0	1	0
1286	26 Jan 22	15:02:00	1	0	8	0	Ct	0	1	0	0	0	0	0	0	0	0	0	1	0	0	1	1	0	0	0	0	1	0	0	1	0	0	1	0	0	0	2	0	0	0
1287	26 Jan 22	15:03:00	1	0	8	0	Ct	0	1	0	0	2	0	0	0	1	0	2	0	0	0	0	0	1	0	0	0	0	0	0	0	0	1	0	2	0	0	0	0	0	0
1288	26 Jan 22	15:04:00	1	0	8	0	Ct	0	1	0	0	0	0	2	1	0	0	0	0	0	0	0	1	1	0	0	0	1	0	0	2	0	0	1	0	0	0	2	1	2	0
1289	26 Jan 22	15:05:00	1	0	8	0	Ct	0	1	0	0	0	0	1	0	1	0	0	0	0	1	0	0	1	0	0	0	0	0	0	1	0	1	0	1	0	0	1	1	1	0
1290	26 Jan 22	15:06:00	1	0	8	0	Ct	0	1	0	0	1	0	1	0	1	0	0	0	0	0	0	0	1	1	0	0	0	0	0	1	0	0	1	1	0	0	1	1	0	0
1291	26 Jan 22	15:07:00	1	0	8	0	Ct	0	1	0	0	1	0	1	0	1	0	1	1	1	0	0	1	0	0	0	0	1	0	0	0	0	1	1	1	0	0	1	1	1	0
1292	26 Jan 22	15:08:00	1	0	8	0	Ct	0	1	0	0	0	0	1	0	1	0	0	1	0	2	1	0	0	0	0	0	0	0	0	0	0	2	1	1	0	0	1	1	1	0
1293	26 Jan 22	15:09:00	1	0	8	0	Ct	0	1	0	0	0	0	1	0	0	0	1	1	0	0	0	1	0	0	0	0	0	0	0	0	0	1	0	2	0	0	0	1	2	0
1294	26 Jan 22	15:10:00	1	0	8	0	Ct	0	1	0	0	1	0	1	0	1	0	2	0	0	0	1	0	1	0	0	0	1	1	0	1	0	0	0	2	0	0	1	0	1	0
1295	26 Jan 22	15:11:00	1	0	8	0	Ct	0	1	0	0	1	0	0	0	1	0	0	1	1	1	0	1	2	0	0	0	1	1	0	1	0	2	1	1	0	0	1	0	1	0
1296	26 Jan 22	15:12:00	1	0	8	0	Ct	0	1	0	0	0	0	1	0	0	0	1	1	1	0	1	0	0	1	0	0	1	0	0	0	0	0	0	0	0	0	0	0	1	0
1297	26 Jan 22	15:13:00	1	0	8	0	Ct	0	1	0	0	0	0	1	1	1	0	1	0	0	1	0	0	1	1	0	0	1	0	0	0	0	0	1	0	0	0	2	0	2	0
1298	26 Jan 22	15:14:00	1	0	8	0	Ct	0	1	0	0	0	0	1	0	0	0	1	0	0	0	0	1	1	0	0	0	1	0	0	2	0	1	2	1	0	0	0	0	0	0
1299	26 Jan 22	15:15:00	1	0	8	0	Ct	0	1	0	0	1	0	0	1	1	0	1	0	0	0	1	0	2	0	0	0	0	0	0	0	0	0	0	2	0	0	2	0	2	0
1300	26 Jan 22	15:16:00	1	0	8	0	Ct	0	1	0	0	0	0	1	0	0	0	1	1	1	1	0	0	1	0	0	0	1	1	0	0	0	0	0	1	0	0	0	1	2	0
1301	26 Jan 22	15:17:00	1	0	8	0	Ct	0	1	0	1	0	0	0	1	1	0	1	1	0	0	0	2	0	0	0	0	1	1	0	0	0	1	1	1	0	0	1	1	1	0
1302	26 Jan 22	15:18:00	1	0	8	0	Ct	0	1	1	2	2	0	1	0	2	0	0	2	1	1	1	1	2	1	0	0	0	2	0	1	1	0	0	3	0	0	0	0	1	0
1303	26 Jan 22	15:19:00	1	0	8	0	Ct	0	1	1	2	0	1	1	2	0	0	1	1	0	2	0	1	0	0	0	0	0	1	0	2	0	1	1	2	0	0	3	1	0	0
1304	26 Jan 22	15:20:00	1	0	8	0	Ct	0	1	1	1	1	0	0	0	0	0	0	1	0	0	0	0	1	0	0	0	2	1	0	1	1	1	1	1	0	0	0	0	1	0
1305	26 Jan 22	15:21:00	1	0	8	0	Ct	0	1	2	0	0	1	1	1	0	0	1	0	1	0	1	1	0	0	0	0	0	1	0	0	0	1	1	2	0	0	2	0	0	0
1306	26 Jan 22	15:22:00	1	0	8	0	Ct	0	1	0	1	1	0	1	0	0	1	0	0	0	0	0	0	2	0	0	0	2	1	0	2	0	0	0	1	0	0	1	0	1	0
1307	26 Jan 22	15:23:00	1	0	8	0	Ct	0	1	1	0	0	0	1	1	0	1	0	2	0	0	0	1	0	0	0	0	0	1	0	1	1	1	0	2	0	0	1	0	1	0
1308	26 Jan 22	15:24:00	1	0	8	0	Ct	0	1	0	1	0	0	0	1	1	0	0	0	0	0	0	1	1	2	0	0	0	1	0	1	0	0	2	0	0	0	1	0	2	0
1309	26 Jan 22	15:25:00	1	0	8	0	Ct	0	1	0	1	0	0	1	1	1	0	0	0	0	0	1	0	1	0	0	0	0	0	0	1	0	0	1	1	0	0	0	0	0	0
1310	26 Jan 22	15:26:00	1	0	8	0	Ct	0	1	2	0	0	0	0	0	1	0	1	1	0	0	0	0	0	1	0	0	1	2	0	1	0	1	2	1	0	0	0	1	0	0
1311	26 Jan 22	15:27:00	1	0	8	0	Ct	0	1	2	0	0	0	0	0	0	1	2	0	0	0	1	1	1	0	0	0	2	0	0	1	1	1	0	1	0	0	0	0	1	0
1312	26 Jan 22	15:28:00	1	0	8	0	Ct	0	1	1	1	0	0	0	0	1	0	2	1	0	0	0	2	1	1	0	0	0	1	0	0	0	0	0	2	0	0	0	0	1	0
1313	26 Jan 22	15:29:00	1	0	8	0	Ct	0	1	1	0	2	0	0	0	2	1	1	0	0	0	1	0	1	0	0	0	1	0	0	1	1	0	0	0	0	0	0	0	1	0
1314	26 Jan 22	15:30:00	1	0	8	0	Ct	0	1	0	0	0	0	0	1	0	0	0	0	0	0	0	1	2	1	0	0	1	0	0	0	0	1	2	2	0	0	1	0	1	0
1315	26 Jan 22	15:31:00	1	0	8	0	Ct	0	1	0	1	0	0	1	0	1	1	0	0	0	0	0	0	0	0	0	0	1	1	0	0	0	0	0	1	0	0	1	0	1	0
1316	26 Jan 22	15:32:00	1	0	8	0	Ct	0	1	0	0	1	0	1	1	1	0	0	0	0	0	1	1	1	0	0	0	0	0	0	0	1	1	1	2	0	0	1	0	0	0
1317	26 Jan 22	15:33:00	1	0	8	0	Ct	0	1	0	1	0	0	1	1	0	1	0	1	0	0	0	0	1	0	0	0	1	0	0	0	0	1	1	2	0	0	1	0	1	0
1318	26 Jan 22	15:34:00	1	0	8	0	Ct	0	1	0	0	1	0	1	0	1	0	1	0	0	1	1	0	0	0	0	0	2	0	0	0	0	0	0	1	0	0	1	0	1	0
1319	26 Jan 22	15:35:00	1	0	8	0	Ct	0	1	0	0	1	1	0	1	1	0	1	1	0	1	0	0	1	0	0	0	0	0	0	0	0	0	1	2	0	0	1	0	1	0
1320	26 Jan 22	15:36:00	1	0	8	0	Ct	0	1	0	0	1	0	1	0	0	0	0	0	0	0	1	0	1	0	0	0	1	1	0	0	0	1	2	1	0	0	0	0	1	0
1321	26 Jan 22	15:37:00	1	0	8	0	Ct	0	1	0	0	1	0	1	1	5	0	1	1	0	2	1	1	1	0	0	0	1	1	0	0	1	1	1	1	0	0	2	0	1	0
1322	26 Jan 22	15:38:00	1	0	8	0	Ct	0	1	0	0	0	0	0	1	1	0	1	1	0	0	0	0	0	0	0	0	1	2	0	0	0	2	0	1	0	0	0	0	0	0
1323	26 Jan 22	15:39:00	1	0	8	0	Ct	0	1	1	0	1	1	1	1	2	1	0	0	1	0	0	1	2	0	0	0	1	1	0	0	0	0	1	2	0	0	1	0	1	0
1324	26 Jan 22	15:40:00	1	0	8	0	Ct	0	1	1	0	1	0	1	1	0	0	0	1	3	0	1	0	0	0	0	0	1	1	0	0	0	2	1	1	0	0	2	0	1	0
1325	26 Jan 22	15:41:00	1	0	8	0	Ct	0	1	2	0	1	0	1	1	2	0	2	1	0	1	0	1	1	0	0	0	1	0	0	2	0	2	1	2	0	0	1	0	1	0
1326	26 Jan 22	15:42:00	1	0	8	0	Ct	0	1	1	0	1	0	1	0	2	0	0	0	0	5	0	0	0	0	0	0	0	0	0	0	0	2	1	1	0	0	1	0	1	0
1327	26 Jan 22	15:43:00	1	0	8	0	Ct	0	1	2	0	1	0	0	1	0	0	1	0	2	0	0	0	2	0	0	0	0	2	0	0	0	1	0	1	0	0	1	0	0	0
1328	26 Jan 22	15:44:00	1	0	8	0	Ct	0	1	1	0	1	0	1	0	1	2	1	1	0	0	1	1	0	0	0	0	0	0	0	0	0	1	1	2	0	0	0	0	1	0
1329	26 Jan 22	15:45:00	1	0	8	0	Ct	0	1	1	0	1	0	1	0	2	0	0	1	1	3	0	0	1	1	0	0	1	0	0	0	0	0	1	0	0	0	2	0	1	0
1330	26 Jan 22	15:46:00	1	0	8	0	Ct	0	1	3	0	0	0	0	1	0	0	1	1	0	0	1	0	0	0	0	0	0	2	0	0	0	0	1	2	0	0	2	0	1	0
1331	26 Jan 22	15:47:00	1	0	8	0	Ct	0	1	0	0	1	0	0	1	1	0	2	0	0	0	1	1	0	1	0	0	1	0	0	0	0	0	0	1	0	0	0	0	2	0
1332	26 Jan 22	15:48:00	1	0	8	0	Ct	0	1	1	0	0	0	2	0	1	0	1	1	1	0	1	0	0	0	0	0	0	1	0	0	0	1	1	2	0	0	0	0	1	0
1333	26 Jan 22	15:49:00	1	0	8	0	Ct	0	1	1	0	1	0	1	0	0	0	0	0	0	0	0	0	1	0	0	0	0	1	0	0	0	0	0	1	0	0	1	0	2	0
1334	26 Jan 22	15:50:00	1	0	8	0	Ct	0	1	0	0	0	0	2	0	1	0	1	0	1	0	1	1	0	0	0	0	2	1	0	0	0	1	1	0	0	0	0	0	1	0
1335	26 Jan 22	15:51:00	1	0	8	0	Ct	0	1	2	0	1	0	1	0	0	0	1	0	0	1	0	0	1	1	0	0	1	0	0	1	0	0	1	3	0	0	1	0	1	0
1336	26 Jan 22	15:52:00	1	0	8	0	Ct	0	1	1	0	2	0	1	1	1	1	1	0	0	0	1	1	2	0	0	0	1	0	0	1	0	0	1	0	0	0	1	0	0	0
1337	26 Jan 22	15:53:00	1	0	8	0	Ct	0	1	1	0	0	0	0	1	0	0	1	0	0	0	1	0	1	0	0	0	1	0	0	1	0	0	1	0	0	0	1	1	1	0
1338	26 Jan 22	15:54:00	1	0	8	0	Ct	0	1	0	0	0	1	2	1	0	0	0	1	1	1	0	1	0	1	0	0	1	1	0	0	0	0	1	2	0	0	1	1	0	0
1339	26 Jan 22	15:55:00	1	0	8	0	Ct	0	1	1	0	0	1	0	1	0	0	0	1	0	0	0	0	1	0	0	0	0	0	0	0	0	0	0	2	0	0	1	0	0	0
1340	26 Jan 22	15:56:00	1	0	8	0	Ct	0	1	1	0	1	0	0	1	0	2	0	0	0	0	0	0	0	1	0	0	1	0	0	1	0	0	0	0	0	0	0	1	1	0
1341	26 Jan 22	15:57:00	1	0	8	0	Ct	0	1	0	0	1	0	0	2	1	0	0	0	0	1	0	1	1	0	0	0	1	0	0	0	0	0	0	3	0	0	2	1	0	0
1342	26 Jan 22	15:58:00	1	0	8	0	Ct	0	1	1	0	1	0	0	0	0	0	0	0	0	1	0	0	1	0	0	0	1	0	0	0	0	0	1	0	0	0	0	0	1	0
1343	26 Jan 22	15:59:00	1	0	8	0	Ct	0	1	0	0	1	0	1	1	1	0	0	1	0	0	1	1	0	0	0	0	0	0	0	0	0	0	1	1	0	0	0	0	0	0
1344	26 Jan 22	16:00:00	1	0	8	0	Ct	0	1	1	0	0	2	0	0	0	1	1	0	1	2	0	1	0	0	0	0	1	0	0	0	0	0	0	2	0	0	0	0	0	0
1345	26 Jan 22	16:01:00	1	0	8	0	Ct	0	1	1	0	0	0	1	0	0	0	1	0	0	0	0	0	0	1	0	0	1	0	0	0	0	0	0	0	0	0	1	1	1	0
1346	26 Jan 22	16:02:00	1	0	8	0	Ct	0	1	0	0	1	0	2	2	0	0	0	1	0	0	0	1	0	0	0	0	1	0	0	0	0	0	0	2	0	0	0	0	1	0
1347	26 Jan 22	16:03:00	1	0	8	0	Ct	0	1	1	0	1	0	1	0	0	0	1	0	2	0	1	1	0	0	0	0	1	0	0	2	0	0	4	0	0	0	0	1	1	0
1348	26 Jan 22	16:04:00	1	0	8	0	Ct	0	1	2	0	0	1	0	1	0	0	1	1	0	2	1	0	0	1	0	0	2	0	0	1	0	0	1	1	0	0	1	1	2	0
1349	26 Jan 22	16:05:00	1	0	8	0	Ct	0	1	1	0	0	0	1	0	1	0	0	1	0	0	0	1	1	0	0	0	1	0	0	1	0	0	0	1	0	0	2	0	1	0
1350	26 Jan 22	16:06:00	1	0	8	0	Ct	0	1	4	0	0	1	1	1	0	0	0	0	0	0	1	0	1	0	0	0	0	0	0	0	0	0	1	0	0	0	0	0	1	0
1351	26 Jan 22	16:07:00	1	0	8	0	Ct	0	1	0	0	0	0	1	0	0	1	0	0	0	0	0	0	2	0	0	0	1	1	0	0	0	2	1	0	0	0	0	1	1	0
1352	26 Jan 22	16:08:00	1	0	8	0	Ct	0	1	1	0	1	0	0	0	1	0	0	2	0	0	0	0	0	0	0	0	1	1	0	0	0	0	0	0	0	0	0	0	1	0
1353	26 Jan 22	16:09:00	1	0	8	0	Ct	0	1	0	0	1	1	1	1	0	0	0	1	0	0	1	2	1	1	0	0	1	0	0	0	0	2	0	0	0	0	0	0	1	1
1354	26 Jan 22	16:10:00	1	0	8	0	Ct	0	1	0	0	0	0	1	1	1	0	1	0	0	0	1	0	1	0	0	0	0	0	0	0	0	1	2	2	0	0	0	0	1	0
1355	26 Jan 22	16:11:00	1	0	8	0	Ct	0	1	2	0	0	0	0	0	0	0	0	1	2	0	0	0	0	0	1	0	1	2	0	0	0	0	0	2	0	0	2	0	1	0
1356	26 Jan 22	16:12:00	1	0	8	0	Ct	0	1	0	1	1	1	1	1	1	0	1	0	1	1	1	0	0	1	0	0	2	0	0	1	0	0	0	1	0	0	0	0	3	0
1357	26 Jan 22	16:13:00	1	0	8	0	Ct	0	1	1	0	1	0	0	1	0	0	0	1	1	1	1	0	1	0	0	0	0	0	0	1	0	0	0	1	0	0	1	0	1	1
1358	26 Jan 22	16:14:00	1	0	8	0	Ct	0	1	1	0	1	0	1	0	0	0	2	1	0	1	0	1	1	0	0	0	1	2	0	2	0	2	0	0	0	0	0	1	0	0
1359	26 Jan 22	16:15:00	1	0	8	0	Ct	0	1	1	1	1	0	0	1	0	1	1	0	0	0	0	1	1	0	0	0	1	2	0	0	1	0	0	2	0	0	0	0	1	0
1360	26 Jan 22	16:16:00	1	0	8	0	Ct	0	1	1	0	0	0	0	1	0	0	1	1	0	0	1	1	1	0	0	0	1	0	0	1	0	1	1	0	0	0	1	1	1	1
1361	26 Jan 22	16:17:00	1	0	8	0	Ct	0	1	2	0	1	1	1	0	1	0	1	1	1	1	1	1	1	0	0	0	1	1	0	2	0	1	0	2	0	0	2	0	0	0
1362	26 Jan 22	16:18:00	1	0	8	0	Ct	0	1	3	0	0	0	1	0	0	0	1	0	0	1	0	0	0	0	0	0	1	1	0	1	0	1	1	0	0	0	0	0	1	0
1363	26 Jan 22	16:19:00	1	0	8	0	Ct	0	1	0	1	1	0	0	1	1	0	0	0	0	1	1	1	1	0	0	0	1	1	0	1	0	0	0	1	0	0	2	1	1	1
1364	26 Jan 22	16:20:00	1	0	8	0	Ct	0	1	2	0	0	0	0	1	1	0	0	0	1	0	1	1	1	0	2	0	1	2	0	1	2	2	1	1	0	0	0	0	1	0
1365	26 Jan 22	16:21:00	1	0	8	0	Ct	0	1	2	1	1	1	2	0	1	0	1	1	0	2	1	0	0	1	0	0	1	0	0	0	0	1	1	1	0	0	1	0	0	0
1366	26 Jan 22	16:22:00	1	0	8	0	Ct	0	1	0	1	1	0	1	2	2	0	1	0	1	1	0	0	1	0	0	0	1	1	0	1	1	0	1	2	0	0	2	0	2	1
1367	26 Jan 22	16:23:00	1	0	8	0	Ct	0	1	2	1	1	0	0	1	2	1	1	1	1	1	0	0	2	0	0	0	0	1	0	1	0	1	1	2	0	0	1	0	1	1
1368	26 Jan 22	16:24:00	1	0	8	0	Ct	0	1	1	0	1	0	0	0	0	2	1	0	1	3	0	1	1	0	0	0	1	1	0	1	0	1	0	0	0	0	0	0	0	1
1369	26 Jan 22	16:25:00	1	0	8	0	Ct	0	1	1	2	2	0	1	2	1	0	0	0	0	0	1	0	1	0	0	0	1	1	0	0	1	0	0	2	0	0	2	0	0	0
1370	26 Jan 22	16:26:00	1	0	8	0	Ct	0	1	0	0	1	1	0	1	2	0	0	0	1	0	0	1	1	1	0	0	1	0	0	1	1	2	2	2	0	0	0	0	2	1
1371	26 Jan 22	16:27:00	1	0	8	0	Ct	0	1	1	2	0	0	0	1	1	0	0	1	0	2	0	0	2	0	0	0	2	1	0	2	1	0	0	0	0	0	0	0	2	1
1372	26 Jan 22	16:28:00	1	0	8	0	Ct	0	1	2	1	1	1	1	0	0	1	1	1	0	0	0	0	0	1	0	0	1	0	0	1	1	1	1	2	0	0	1	0	1	1
1373	26 Jan 22	16:29:00	1	0	8	0	Ct	0	1	1	0	1	0	0	1	0	0	1	0	1	2	0	1	0	0	1	0	1	1	0	1	0	1	1	2	0	0	1	0	0	1
1374	26 Jan 22	16:30:00	1	0	8	0	Ct	0	1	0	0	0	0	1	0	1	0	1	0	0	0	1	1	1	0	0	0	0	0	0	1	1	3	1	0	0	0	0	0	0	1
1375	26 Jan 22	16:31:00	1	0	8	0	Ct	0	1	1	0	1	0	0	2	1	0	1	0	0	2	1	0	2	1	0	0	0	1	0	0	0	1	1	0	0	0	1	0	0	1
1376	26 Jan 22	16:32:00	1	0	8	0	Ct	0	1	1	0	1	1	0	1	0	0	0	0	1	0	1	0	1	0	0	0	1	1	0	1	0	1	1	2	0	0	1	1	1	0
1377	26 Jan 22	16:33:00	1	0	8	0	Ct	0	1	0	1	0	1	1	1	1	1	0	1	1	0	1	1	1	0	0	0	2	1	0	0	0	0	1	1	0	0	1	1	2	1
1378	26 Jan 22	16:34:00	1	0	8	0	Ct	0	1	0	0	1	0	0	0	0	0	0	1	0	1	1	0	1	0	0	0	0	0	0	1	0	1	1	2	0	0	0	0	0	0
1379	26 Jan 22	16:35:00	1	0	8	0	Ct	0	1	1	0	0	0	1	0	1	0	0	0	1	1	0	1	2	1	1	0	2	1	0	1	1	1	0	1	0	0	1	1	0	1
1380	26 Jan 22	16:36:00	1	0	8	0	Ct	0	1	1	0	1	0	1	1	1	0	0	1	0	3	1	0	1	0	0	0	1	1	0	2	3	2	1	2	0	0	0	0	1	1
1381	26 Jan 22	16:37:00	1	0	8	0	Ct	0	1	1	1	0	0	1	2	2	1	0	0	1	1	0	0	0	0	0	0	0	2	0	2	2	2	0	2	0	0	2	1	0	0
1382	26 Jan 22	16:38:00	1	0	8	0	Ct	0	1	0	0	0	0	1	0	1	0	0	1	0	0	1	0	0	2	0	0	1	0	0	0	0	1	0	1	0	0	0	1	2	0
1383	26 Jan 22	16:39:00	1	0	8	0	Ct	0	1	1	2	2	0	0	0	1	0	0	0	0	3	0	0	0	1	0	0	1	1	0	2	1	1	0	1	0	0	0	0	2	0
1384	26 Jan 22	16:40:00	1	0	8	0	Ct	0	1	1	1	2	1	1	1	1	0	0	1	1	1	1	0	1	0	0	0	2	0	0	1	0	0	1	1	0	0	0	0	0	1
1385	26 Jan 22	16:41:00	1	0	8	0	Ct	0	1	1	2	0	1	3	1	1	0	0	1	0	0	1	1	1	0	0	0	1	2	0	0	0	0	1	1	0	0	0	1	1	0
1386	26 Jan 22	16:42:00	1	0	8	0	Ct	0	1	1	0	1	0	1	0	1	0	2	0	0	1	1	1	2	0	0	0	1	2	0	1	0	0	1	2	0	0	0	0	2	1
1387	26 Jan 22	16:43:00	1	0	8	0	Ct	0	1	0	0	1	0	0	2	0	0	0	0	1	1	1	0	0	0	0	0	2	2	0	0	0	0	0	1	0	0	0	1	1	1
1388	26 Jan 22	16:44:00	1	0	8	0	Ct	0	1	2	1	0	1	1	0	2	0	0	0	0	0	1	0	3	0	0	0	1	0	0	2	1	1	1	0	0	0	1	0	2	0
1389	26 Jan 22	16:45:00	1	0	8	0	Ct	0	1	2	1	0	1	1	1	0	0	0	0	1	0	1	2	0	1	0	0	0	1	0	0	0	1	2	2	0	0	2	0	1	1
1390	26 Jan 22	16:46:00	1	0	8	0	Ct	0	1	1	0	0	0	1	0	0	1	0	0	0	2	0	0	0	0	1	0	0	1	0	0	0	0	0	0	0	0	0	0	1	0
1391	26 Jan 22	16:47:00	1	0	8	0	Ct	0	1	1	1	1	2	1	1	0	0	0	1	0	0	1	2	1	2	1	0	1	1	0	1	1	0	1	2	0	0	0	0	1	0
1392	26 Jan 22	16:48:00	1	0	8	0	Ct	0	1	0	0	1	0	1	2	0	0	1	5	0	0	0	1	0	0	0	0	0	0	0	1	1	0	1	1	0	0	1	0	1	0
1393	26 Jan 22	16:49:00	1	0	8	0	Ct	0	1	0	0	1	0	1	1	2	0	1	0	0	2	1	0	0	0	0	0	2	1	0	2	1	0	1	0	0	0	2	0	2	0
1394	26 Jan 22	16:50:00	1	0	8	0	Ct	0	1	0	2	0	0	1	0	0	0	0	0	1	0	0	0	0	0	0	0	1	2	0	0	0	0	0	2	0	1	1	1	1	1
1395	26 Jan 22	16:51:00	1	0	8	0	Ct	0	1	0	1	4	0	0	1	0	0	2	0	0	1	1	1	1	0	1	0	1	1	0	2	0	2	1	1	0	0	0	0	1	0
1396	26 Jan 22	16:52:00	1	0	8	0	Ct	0	1	0	1	0	0	0	0	1	0	0	2	1	0	1	2	1	0	0	0	0	1	0	0	0	1	0	2	0	0	2	0	0	1
1397	26 Jan 22	16:53:00	1	0	8	0	Ct	0	1	2	1	0	0	1	1	0	1	1	1	0	3	1	0	1	0	0	0	2	2	0	0	1	1	0	1	0	0	0	0	2	0
1398	26 Jan 22	16:54:00	1	0	8	0	Ct	0	1	2	1	1	2	2	2	0	0	1	0	1	0	1	0	0	1	1	0	0	0	0	0	0	0	0	1	0	0	1	2	2	0
1399	26 Jan 22	16:55:00	1	0	8	0	Ct	0	1	0	0	0	1	0	1	0	0	0	1	0	0	0	1	0	2	1	0	1	1	0	2	0	2	2	0	0	0	1	0	1	0
1400	26 Jan 22	16:56:00	1	0	8	0	Ct	0	1	2	1	1	0	0	1	0	1	0	0	0	2	0	0	1	0	0	0	1	1	0	1	1	1	1	1	0	0	3	0	2	0
1401	26 Jan 22	16:57:00	1	0	8	0	Ct	0	1	1	1	0	1	1	1	0	0	1	0	0	0	1	0	0	2	0	0	2	1	0	1	0	2	0	1	0	0	1	0	0	0
1402	26 Jan 22	16:58:00	1	0	8	0	Ct	0	1	1	0	1	0	1	0	0	1	0	1	1	2	0	0	0	0	0	0	1	0	0	1	0	1	1	0	0	0	1	0	2	0
1403	26 Jan 22	16:59:00	1	0	8	0	Ct	0	1	0	1	0	1	2	1	0	0	1	1	1	0	1	0	1	0	0	0	1	1	0	1	0	1	2	2	0	0	1	1	0	0
1404	26 Jan 22	17:00:00	1	0	8	0	Ct	0	1	2	1	1	0	1	1	0	0	0	0	0	0	1	0	1	1	1	0	2	1	0	1	3	0	2	1	0	0	1	0	1	1
1405	26 Jan 22	17:01:00	1	0	8	0	Ct	0	1	1	0	2	0	1	0	1	0	0	0	1	0	0	0	1	1	0	0	1	1	0	1	0	0	0	3	0	2	0	1	0	1
1406	26 Jan 22	17:02:00	1	0	8	0	Ct	0	1	0	1	1	0	0	0	1	0	1	1	0	0	1	0	1	0	0	0	1	0	0	1	0	1	0	1	0	0	1	0	1	1
1407	26 Jan 22	17:03:00	1	0	8	0	Ct	0	1	1	1	1	0	1	1	0	0	1	1	2	1	1	0	0	0	0	0	0	2	0	1	0	1	0	0	0	0	1	0	0	0
1408	26 Jan 22	17:04:00	1	0	8	0	Ct	0	1	1	1	0	1	1	1	0	0	0	1	1	1	0	1	0	1	0	0	0	0	0	1	1	1	2	1	0	1	0	1	2	0
1409	26 Jan 22	17:05:00	1	0	8	0	Ct	0	1	1	0	1	1	1	0	1	0	0	0	0	0	1	0	0	0	0	0	2	0	0	1	0	0	1	1	0	0	0	1	0	2
1410	26 Jan 22	17:06:00	1	0	8	0	Ct	0	1	1	0	1	0	1	1	1	0	0	1	1	1	1	0	1	0	0	0	0	2	0	0	0	0	0	2	0	1	2	0	0	0
1411	26 Jan 22	17:07:00	1	0	8	0	Ct	0	1	2	2	1	1	1	0	1	0	0	0	0	1	1	1	2	0	0	0	0	1	0	0	1	1	0	1	0	0	1	1	2	2
1412	26 Jan 22	17:08:00	1	0	8	0	Ct	0	1	0	1	0	1	0	0	0	1	0	0	1	0	0	0	1	1	1	1	2	1	0	1	0	1	1	0	0	1	1	1	0	1
1413	26 Jan 22	17:09:00	1	0	8	0	Ct	0	1	0	0	0	0	2	1	1	0	0	0	0	0	1	1	1	0	0	0	1	0	0	2	0	1	1	0	0	0	0	1	1	1
1414	26 Jan 22	17:10:00	1	0	8	0	Ct	0	1	2	0	1	0	0	0	1	0	0	0	0	7	1	0	3	0	0	0	2	2	0	1	0	2	1	1	0	1	2	0	1	0
1415	26 Jan 22	17:11:00	1	0	8	0	Ct	0	1	0	0	1	1	2	1	0	1	1	1	1	1	0	0	1	0	0	0	0	0	0	0	1	1	0	1	0	1	1	2	2	0
1416	26 Jan 22	17:12:00	1	0	8	0	Ct	0	1	2	0	0	1	0	0	0	0	2	1	0	0	1	1	0	0	1	0	0	2	0	1	0	1	0	0	0	0	1	1	0	1
1417	26 Jan 22	17:13:00	1	0	8	0	Ct	0	1	1	2	0	1	0	0	1	0	0	0	0	0	0	0	1	0	1	0	1	1	0	1	1	2	0	0	0	0	1	2	0	1
1418	26 Jan 22	17:14:00	1	0	8	0	Ct	0	1	0	0	0	0	1	1	0	0	0	1	1	1	1	0	1	0	0	0	1	1	0	1	0	0	0	0	0	2	1	1	3	1
1419	26 Jan 22	17:15:00	1	0	8	0	Ct	0	1	1	0	0	2	1	1	2	3	3	1	0	0	1	1	1	0	1	1	1	0	0	2	0	2	0	0	0	1	2	1	0	1
1420	26 Jan 22	17:16:00	1	0	8	0	Ct	0	1	0	1	0	4	2	0	1	1	1	0	1	1	0	0	0	0	0	0	1	1	0	1	0	2	1	0	0	1	0	0	0	1
1421	26 Jan 22	17:17:00	1	0	8	0	Ct	0	1	2	0	1	0	1	1	1	1	0	2	1	1	0	1	0	1	3	0	2	0	0	0	0	1	0	1	0	1	0	2	0	1
1422	26 Jan 22	17:18:00	1	0	8	0	Ct	0	1	7	1	1	0	1	1	0	0	0	0	1	1	1	0	0	0	0	0	0	0	0	1	1	1	1	0	0	1	1	1	2	0
1423	26 Jan 22	17:19:00	1	0	8	0	Ct	0	1	1	0	0	4	0	1	1	0	0	1	2	2	1	2	0	1	0	0	2	1	0	1	1	1	2	1	0	2	1	0	0	1
1424	26 Jan 22	17:20:00	1	0	8	0	Ct	0	1	1	1	1	2	2	0	1	0	0	1	0	1	0	1	2	0	0	0	1	1	0	1	0	2	1	1	0	0	1	1	1	1
1425	26 Jan 22	17:21:00	1	0	8	0	Ct	0	1	2	0	0	1	0	1	2	0	0	0	1	1	0	0	2	0	0	0	1	1	0	0	1	1	0	2	0	2	1	1	2	0
1426	26 Jan 22	17:22:00	1	0	8	0	Ct	0	1	0	0	2	0	2	1	0	0	2	1	1	0	0	1	2	2	0	0	1	0	0	2	0	0	2	1	0	0	0	0	0	1
1427	26 Jan 22	17:23:00	1	0	8	0	Ct	0	1	0	1	2	1	1	1	2	1	0	1	1	1	1	1	2	1	2	0	2	2	0	0	1	1	1	1	0	2	1	1	1	1
1428	26 Jan 22	17:24:00	1	0	8	0	Ct	0	1	1	0	0	0	0	0	1	0	0	0	1	1	1	0	0	0	1	0	1	0	0	1	0	0	1	1	0	1	1	0	1	1
1429	26 Jan 22	17:25:00	1	0	8	0	Ct	0	1	1	1	1	0	2	1	1	0	0	2	1	4	1	0	1	0	0	0	1	1	0	0	1	2	1	1	0	1	0	1	2	0
1430	26 Jan 22	17:26:00	1	0	8	0	Ct	0	1	3	1	0	1	0	0	3	1	0	0	1	1	0	0	0	1	0	0	1	1	0	1	0	0	1	1	0	1	1	1	0	1
1431	26 Jan 22	17:27:00	1	0	8	0	Ct	0	1	3	1	0	0	1	1	0	1	1	0	0	1	1	1	1	0	1	0	1	1	0	2	1	1	1	1	0	2	1	0	2	2
1432	26 Jan 22	17:28:00	1	0	8	0	Ct	0	1	0	1	0	1	1	1	2	1	1	2	0	0	1	0	1	0	0	0	1	1	0	0	1	1	2	1	0	1	2	0	2	1
1433	26 Jan 22	17:29:00	1	0	8	0	Ct	0	1	3	1	1	1	0	1	0	0	0	0	1	0	0	1	1	1	0	0	1	2	0	1	0	2	3	2	0	3	0	2	0	2
1434	26 Jan 22	17:30:00	1	0	8	0	Ct	0	1	0	0	2	1	2	0	1	0	0	1	0	0	1	1	2	0	0	0	1	0	0	1	0	0	0	0	0	0	2	1	1	0
1435	26 Jan 22	17:31:00	1	0	8	0	Ct	0	1	0	1	0	1	0	1	1	0	0	2	1	0	0	1	0	0	1	0	2	1	0	0	0	1	0	0	0	2	2	1	2	1
1436	26 Jan 22	17:32:00	1	0	8	0	Ct	0	1	2	1	1	1	1	1	2	1	0	1	1	1	1	0	0	0	0	0	1	1	0	1	9	1	0	3	0	1	0	1	0	0
1437	26 Jan 22	17:33:00	1	0	8	0	Ct	0	1	0	0	1	0	1	1	0	0	2	1	1	1	0	1	1	0	0	1	1	0	0	0	0	2	0	2	0	0	2	1	2	1
1438	26 Jan 22	17:34:00	1	0	8	0	Ct	0	1	0	0	0	1	1	0	0	0	0	0	0	2	0	1	1	0	0	0	1	0	0	0	1	1	0	2	0	1	1	2	1	0
1439	26 Jan 22	17:35:00	1	0	8	0	Ct	0	1	2	2	1	1	2	1	2	1	0	0	2	0	1	0	0	0	1	1	1	2	0	2	1	2	2	1	0	1	1	1	2	1
1440	26 Jan 22	17:36:00	1	0	8	0	Ct	0	1	0	0	1	0	1	0	0	0	0	0	0	0	0	0	0	0	0	0	0	0	0	0	1	1	0	0	0	1	2	1	0	1
1441	26 Jan 22	17:37:00	1	0	8	0	Ct	0	1	1	1	1	1	1	0	0	1	0	1	0	0	1	1	3	0	0	0	2	0	0	1	2	1	0	1	0	1	1	0	1	0
1442	26 Jan 22	17:38:00	1	0	8	0	Ct	0	1	3	1	0	1	2	1	0	1	0	0	1	2	1	0	2	0	0	1	1	1	0	1	0	1	0	1	0	2	1	2	1	1
1443	26 Jan 22	17:39:00	1	0	8	0	Ct	0	1	0	1	1	1	1	1	2	0	1	0	1	0	1	1	0	0	0	1	1	1	0	2	2	2	0	1	0	1	0	1	1	1
1444	26 Jan 22	17:40:00	1	0	8	0	Ct	0	1	1	0	0	0	1	0	0	0	1	1	0	2	0	0	0	0	0	0	2	0	0	1	1	1	0	2	0	1	1	1	1	0
1445	26 Jan 22	17:41:00	1	0	8	0	Ct	0	1	1	1	1	1	1	0	1	1	0	0	1	0	1	0	1	4	0	0	0	2	0	2	0	2	0	1	0	1	1	1	0	0
1446	26 Jan 22	17:42:00	1	0	8	0	Ct	0	1	1	0	0	0	0	1	0	0	2	0	1	2	1	1	0	0	0	0	0	0	0	1	1	1	0	2	0	0	1	1	2	1
1447	26 Jan 22	17:43:00	1	0	8	0	Ct	0	1	1	1	1	1	1	0	0	0	2	1	0	0	0	1	0	0	0	0	1	1	0	1	0	1	1	1	0	1	2	1	0	1
1448	26 Jan 22	17:44:00	1	0	8	0	Ct	0	1	1	0	1	0	1	1	2	0	0	1	1	1	1	0	1	0	0	2	2	1	0	1	0	1	2	1	0	1	0	0	2	2
1449	26 Jan 22	17:45:00	1	0	8	0	Ct	0	1	1	0	1	0	2	0	0	0	0	0	0	1	0	0	0	0	0	0	2	0	0	2	1	2	0	1	0	0	1	1	1	1
1450	26 Jan 22	17:46:00	1	0	8	0	Ct	0	1	1	1	0	1	0	1	1	0	0	2	1	1	1	0	0	0	0	0	1	1	0	1	1	1	2	2	0	0	1	0	1	1
1451	26 Jan 22	17:47:00	1	0	8	0	Ct	0	1	1	0	1	1	1	0	0	1	1	1	0	1	1	1	2	0	1	0	0	1	0	1	0	1	1	1	0	0	1	1	0	1
1452	26 Jan 22	17:48:00	1	0	8	0	Ct	0	1	1	1	1	0	1	1	1	2	1	1	1	0	1	1	2	0	0	0	2	1	0	0	0	1	0	1	0	0	0	2	2	0
1453	26 Jan 22	17:49:00	1	0	8	0	Ct	0	1	1	2	1	1	1	0	1	1	0	1	0	0	1	0	0	0	0	0	0	1	0	2	0	1	0	2	0	0	0	1	1	1
1454	26 Jan 22	17:50:00	1	0	8	0	Ct	0	1	0	0	1	0	1	0	1	0	0	1	1	0	1	0	0	0	1	0	1	2	0	1	1	1	1	1	0	2	1	0	1	2
1455	26 Jan 22	17:51:00	1	0	8	0	Ct	0	1	3	1	0	1	1	0	1	0	0	0	1	0	0	1	0	0	1	1	1	0	1	0	0	1	1	2	0	0	2	1	0	0
1456	26 Jan 22	17:52:00	1	0	8	0	Ct	0	1	1	0	0	0	2	1	1	0	0	0	0	0	1	1	1	0	0	1	2	0	0	1	1	1	1	1	0	0	1	1	2	1
1457	26 Jan 22	17:53:00	1	0	8	0	Ct	0	1	2	1	1	0	1	1	1	0	0	1	0	2	1	1	1	0	0	0	2	1	0	0	0	1	1	1	0	1	0	0	1	1
1458	26 Jan 22	17:54:00	1	0	8	0	Ct	0	1	2	1	1	1	0	0	0	1	0	1	0	0	0	1	0	0	1	0	1	1	1	1	3	1	2	0	0	1	1	1	1	2
1459	26 Jan 22	17:55:00	1	0	8	0	Ct	0	1	0	0	0	0	1	1	2	0	0	0	0	1	1	1	1	0	0	0	1	0	0	1	0	1	0	1	0	1	1	1	0	2
1460	26 Jan 22	17:56:00	1	0	8	0	Ct	0	1	0	0	1	1	1	1	1	0	0	1	0	1	0	0	1	1	0	2	1	2	0	1	0	3	1	1	0	2	2	1	1	0
1461	26 Jan 22	17:57:00	1	0	8	0	Ct	0	1	1	1	1	0	0	0	1	0	0	1	0	0	1	0	0	0	2	0	1	0	0	1	0	2	1	2	0	1	2	2	1	2
1462	26 Jan 22	17:58:00	1	0	8	0	Ct	0	1	1	1	1	0	1	2	2	0	0	0	1	3	0	0	0	0	0	1	2	1	0	0	1	1	0	1	0	0	0	0	0	1
1463	26 Jan 22	17:59:00	1	0	8	0	Ct	0	1	1	0	3	2	1	1	0	0	0	2	1	0	1	0	1	1	1	0	1	1	0	2	0	2	2	1	0	1	0	1	3	1
1464	26 Jan 22	18:00:00	1	0	8	0	Ct	0	1	0	0	0	1	1	1	1	0	1	0	1	0	0	1	0	0	0	1	1	1	0	0	1	0	0	0	0	0	0	1	2	1
1465	26 Jan 22	18:01:00	1	0	8	0	Ct	0	1	0	0	2	0	1	0	1	1	1	2	1	1	1	0	1	0	1	1	0	1	0	1	0	1	0	1	0	1	1	1	1	1
1466	26 Jan 22	18:02:00	1	0	8	0	Ct	0	1	0	0	0	0	2	1	0	0	2	2	0	1	1	1	1	0	1	0	2	2	0	1	0	0	1	0	0	1	1	1	1	1
1467	26 Jan 22	18:03:00	1	0	8	0	Ct	0	1	0	2	0	0	1	0	2	0	0	0	1	0	0	1	1	2	0	0	1	1	0	1	0	1	1	1	0	0	1	1	0	3
1468	26 Jan 22	18:04:00	1	0	8	0	Ct	0	1	2	1	0	0	0	1	0	0	0	0	0	0	1	1	1	0	1	1	1	0	1	2	1	2	0	2	0	2	1	1	0	1
1469	26 Jan 22	18:05:00	1	0	8	0	Ct	0	1	1	1	0	0	1	1	0	0	1	0	0	1	0	0	1	0	1	0	1	1	0	1	0	1	1	0	0	2	1	2	2	0
1470	26 Jan 22	18:06:00	1	0	8	0	Ct	0	1	1	0	3	0	1	1	2	0	0	0	0	0	1	0	1	0	0	1	1	0	1	2	0	0	1	0	0	2	1	1	0	2
1471	26 Jan 22	18:07:00	1	0	8	0	Ct	0	1	1	1	1	1	1	0	1	0	1	1	1	4	0	1	1	2	1	0	0	2	0	0	0	2	0	2	0	0	0	1	0	0
1472	26 Jan 22	18:08:00	1	0	8	0	Ct	0	1	1	0	1	0	1	1	1	1	0	1	1	0	1	1	2	1	0	1	2	2	0	1	0	2	1	0	0	1	0	1	1	0
1473	26 Jan 22	18:09:00	1	0	8	0	Ct	0	1	0	0	1	0	1	1	0	0	0	0	1	1	1	0	0	1	1	0	0	0	0	2	1	0	1	1	0	1	1	0	2	2
1474	26 Jan 22	18:10:00	1	0	8	0	Ct	0	1	0	1	1	0	0	1	1	0	2	1	1	1	0	1	1	0	0	0	1	1	0	1	1	0	1	2	0	1	1	2	1	0
1475	26 Jan 22	18:11:00	1	0	8	0	Ct	0	1	1	0	0	2	1	0	1	1	0	1	1	1	0	1	1	1	1	0	1	1	0	1	0	0	1	1	0	1	1	1	0	1
1476	26 Jan 22	18:12:00	1	0	8	0	Ct	0	1	1	1	1	0	1	1	1	0	0	0	1	0	1	1	1	0	1	0	0	0	0	1	1	1	0	3	0	0	2	1	2	2
1477	26 Jan 22	18:13:00	1	0	8	0	Ct	0	1	1	2	1	0	1	1	1	0	0	0	2	0	1	0	1	0	0	0	1	1	0	0	0	2	0	2	0	2	2	1	2	1
1478	26 Jan 22	18:14:00	1	0	8	0	Ct	0	1	0	1	3	1	1	1	2	0	1	1	1	2	0	1	2	0	1	0	1	2	0	1	2	2	0	1	0	0	1	1	1	1
1479	26 Jan 22	18:15:00	1	0	8	0	Ct	0	1	0	1	1	1	1	0	1	0	2	1	2	2	0	0	0	0	1	0	1	1	0	1	1	1	2	2	0	1	0	0	0	1
1480	26 Jan 22	18:16:00	1	0	8	0	Ct	0	1	0	0	0	0	1	0	2	0	1	2	1	2	1	0	1	0	1	0	1	0	0	2	0	0	0	2	0	1	2	0	1	1
1481	26 Jan 22	18:17:00	1	0	8	0	Ct	0	1	1	2	1	0	1	0	1	1	0	0	1	0	0	1	1	0	1	0	0	2	0	1	0	2	0	2	0	0	1	1	1	0
1482	26 Jan 22	18:18:00	1	0	8	0	Ct	0	1	1	1	1	1	1	0	1	1	1	2	2	3	0	1	3	0	0	0	1	1	0	1	1	2	0	1	0	0	1	0	1	2
1483	26 Jan 22	18:19:00	1	0	8	0	Ct	0	1	1	1	1	0	1	0	0	0	1	0	0	0	1	0	1	0	1	0	1	1	0	2	1	1	1	2	0	1	1	2	1	1
1484	26 Jan 22	18:20:00	1	0	8	0	Ct	0	1	1	1	1	1	1	0	0	0	0	2	1	1	1	1	0	0	1	0	1	1	0	1	0	1	0	1	0	2	1	2	1	0
1485	26 Jan 22	18:21:00	1	0	8	0	Ct	0	1	1	1	1	0	1	1	1	1	1	0	1	6	1	0	1	1	1	0	1	1	0	1	1	1	0	2	0	0	1	1	2	2
1486	26 Jan 22	18:22:00	1	0	8	0	Ct	0	1	1	1	0	0	1	1	1	0	1	0	1	1	1	0	1	0	0	0	0	1	0	1	1	1	1	2	0	1	2	1	1	1
1487	26 Jan 22	18:23:00	1	0	8	0	Ct	0	1	2	1	1	0	0	1	0	0	0	0	1	1	0	1	1	1	2	0	1	0	0	0	1	0	1	0	0	0	0	2	2	2
1488	26 Jan 22	18:24:00	1	0	8	0	Ct	0	1	2	1	1	0	1	1	2	0	0	1	2	1	1	1	1	0	0	1	1	1	0	1	0	0	2	2	0	1	1	1	1	0
1489	26 Jan 22	18:25:00	1	0	8	0	Ct	0	1	0	0	0	0	1	0	0	1	0	1	1	0	1	1	0	0	1	1	2	1	0	2	1	0	0	0	0	0	2	1	1	1
1490	26 Jan 22	18:26:00	1	0	8	0	Ct	0	1	1	1	0	0	0	1	1	0	0	0	1	4	0	0	0	0	1	0	1	2	0	1	0	0	1	1	0	1	0	0	1	1
1491	26 Jan 22	18:27:00	1	0	8	0	Ct	0	1	1	2	0	1	2	1	1	1	0	1	1	1	0	2	2	0	1	0	0	1	0	1	0	3	1	1	0	1	2	2	0	0
1492	26 Jan 22	18:28:00	1	0	8	0	Ct	0	1	2	2	0	0	1	1	1	0	0	0	1	3	1	1	1	0	0	1	1	1	0	1	1	0	0	2	0	2	0	1	2	0
1493	26 Jan 22	18:29:00	1	0	8	0	Ct	0	1	0	0	1	0	2	1	1	0	1	1	1	0	0	0	0	0	1	2	2	0	0	1	0	0	0	0	0	1	1	1	0	0
1494	26 Jan 22	18:30:00	1	0	8	0	Ct	0	1	0	2	1	0	1	0	0	0	0	0	1	2	1	1	0	0	2	0	0	0	0	1	0	1	1	1	0	1	1	1	1	0
1495	26 Jan 22	18:31:00	1	0	8	0	Ct	0	1	2	1	1	1	0	1	0	1	1	0	1	1	0	1	1	0	1	1	2	2	0	1	2	1	1	2	0	1	1	2	1	0
1496	26 Jan 22	18:32:00	1	0	8	0	Ct	0	1	0	1	1	0	1	1	0	0	1	0	0	0	1	0	0	0	0	1	2	2	0	1	0	1	0	1	0	1	2	1	2	1
1497	26 Jan 22	18:33:00	1	0	8	0	Ct	0	1	0	2	0	1	1	2	0	1	1	1	2	1	0	0	1	0	0	1	2	0	0	0	0	2	2	2	0	1	1	2	1	0
1498	26 Jan 22	18:34:00	1	0	8	0	Ct	0	1	3	2	1	0	1	0	0	0	0	1	1	1	0	2	1	0	0	1	1	1	0	0	1	2	0	2	0	1	1	1	1	4
1499	26 Jan 22	18:35:00	1	0	8	0	Ct	0	1	1	1	1	1	2	0	1	1	0	0	0	0	1	1	0	0	1	0	1	2	0	1	0	2	1	1	0	1	1	1	0	1
1500	26 Jan 22	18:36:00	1	0	8	0	Ct	0	1	0	1	1	0	1	0	0	0	0	0	1	1	1	0	0	0	1	1	2	0	0	2	1	0	1	2	0	1	1	1	2	0
1501	26 Jan 22	18:37:00	1	0	8	0	Ct	0	1	2	1	1	0	1	0	1	0	0	0	2	1	0	1	1	1	1	1	1	1	0	2	0	0	1	2	0	2	1	2	0	1
1502	26 Jan 22	18:38:00	1	0	8	0	Ct	0	1	0	1	1	1	1	1	2	0	0	2	1	4	1	1	1	1	1	0	2	1	0	1	0	0	1	1	0	1	1	1	1	2
1503	26 Jan 22	18:39:00	1	0	8	0	Ct	0	1	2	1	1	0	0	1	1	1	0	0	1	0	0	1	2	0	0	1	1	1	0	0	0	0	1	1	0	1	2	1	1	1
1504	26 Jan 22	18:40:00	1	0	8	0	Ct	0	1	0	2	1	0	2	0	1	1	1	2	0	0	0	1	0	1	1	1	0	1	0	1	0	2	0	0	0	1	1	0	2	1
1505	26 Jan 22	18:41:00	1	0	8	0	Ct	0	1	1	1	0	1	0	1	0	0	1	0	1	0	0	0	1	0	1	0	2	0	0	1	1	0	0	2	0	2	1	1	0	0
1506	26 Jan 22	18:42:00	1	0	8	0	Ct	0	1	1	1	2	0	0	1	0	1	0	0	1	0	0	0	1	0	0	0	0	2	0	1	1	0	0	1	0	0	2	1	0	1
1507	26 Jan 22	18:43:00	1	0	8	0	Ct	0	1	1	2	1	0	0	0	1	1	0	0	2	3	2	1	1	0	1	0	1	1	0	1	0	0	0	2	0	1	0	0	2	0
1508	26 Jan 22	18:44:00	1	0	8	0	Ct	0	1	1	1	0	0	1	0	1	0	0	0	0	0	1	0	2	0	1	0	1	0	0	1	3	0	2	0	0	2	2	1	0	2
1509	26 Jan 22	18:45:00	1	0	8	0	Ct	0	1	1	1	1	0	1	0	0	0	0	0	1	1	0	1	2	0	1	2	0	1	0	1	1	2	2	1	0	0	1	2	2	1
1510	26 Jan 22	18:46:00	1	0	8	0	Ct	0	1	0	0	1	0	0	2	2	0	0	2	1	4	1	0	0	0	1	1	1	1	0	1	0	1	1	2	0	1	1	1	0	1
1511	26 Jan 22	18:47:00	1	0	8	0	Ct	0	1	0	2	2	1	1	1	1	0	0	0	2	1	1	1	1	0	0	1	1	0	0	1	0	2	0	2	0	1	1	2	2	1
1512	26 Jan 22	18:48:00	1	0	8	0	Ct	0	1	0	1	1	0	1	1	1	1	0	2	2	1	1	1	0	0	2	0	2	2	0	1	1	1	1	1	0	1	1	0	1	0
1513	26 Jan 22	18:49:00	1	0	8	0	Ct	0	1	0	0	0	1	1	0	1	1	0	0	2	2	1	1	1	0	2	1	0	1	0	2	0	0	1	1	0	1	2	2	1	0
1514	26 Jan 22	18:50:00	1	0	8	0	Ct	0	1	1	1	2	0	1	2	0	0	1	2	2	1	0	3	0	0	1	1	1	1	0	1	1	3	1	1	0	0	1	1	0	2
1515	26 Jan 22	18:51:00	1	0	8	0	Ct	0	1	1	2	1	0	0	0	2	0	1	0	1	0	2	2	0	0	1	0	1	1	0	1	1	1	0	1	0	1	1	1	2	1
1516	26 Jan 22	18:52:00	1	0	8	0	Ct	0	1	2	1	2	1	1	2	1	1	0	0	1	1	1	0	0	1	0	1	0	1	0	2	1	2	2	1	0	0	2	2	1	2
1517	26 Jan 22	18:53:00	1	0	8	0	Ct	0	1	2	1	1	0	1	1	0	1	0	0	1	0	0	1	0	0	1	1	0	0	0	1	0	2	1	1	0	2	0	1	2	0
1518	26 Jan 22	18:54:00	1	0	8	0	Ct	0	1	2	2	1	0	1	1	1	0	0	1	3	2	1	0	0	0	1	0	1	1	0	1	0	0	0	2	0	0	2	0	1	2
1519	26 Jan 22	18:55:00	1	0	8	0	Ct	0	1	2	1	1	0	2	1	0	0	0	1	0	0	1	0	0	1	2	1	1	1	0	1	0	1	2	2	0	2	1	3	2	0
1520	26 Jan 22	18:56:00	1	0	8	0	Ct	0	1	0	2	1	0	1	0	1	1	0	2	2	0	0	0	0	0	1	1	2	1	0	1	1	1	2	1	0	0	1	0	0	1
1521	26 Jan 22	18:57:00	1	0	8	0	Ct	0	1	0	1	1	0	1	1	2	1	1	0	0	0	0	1	0	2	1	1	2	2	0	1	2	2	1	2	0	2	1	1	2	2
1522	26 Jan 22	18:58:00	1	0	8	0	Ct	0	1	2	1	1	0	2	0	1	0	1	1	2	0	2	1	0	0	1	1	0	1	0	1	0	1	1	1	0	1	2	1	1	0
1523	26 Jan 22	18:59:00	1	0	8	0	Ct	0	1	0	0	1	0	1	0	1	0	2	2	0	0	0	0	0	0	0	0	1	0	0	1	0	1	1	2	0	2	1	1	4	0
1524	26 Jan 22	19:00:00	1	0	8	0	Ct	0	1	0	2	1	1	1	2	1	0	0	1	2	1	1	0	0	0	0	1	1	0	0	0	1	1	1	1	0	1	1	2	1	2
1525	26 Jan 22	19:01:00	1	0	8	0	Ct	0	1	0	0	0	0	2	1	1	0	0	1	0	1	1	1	0	0	0	1	2	0	0	0	0	2	0	1	0	2	1	1	0	2
1526	26 Jan 22	19:02:00	1	0	8	0	Ct	0	1	2	2	0	0	1	1	1	2	0	1	2	0	0	1	0	0	0	0	0	0	0	2	0	2	0	2	0	0	2	2	2	0
1527	26 Jan 22	19:03:00	1	0	8	0	Ct	0	1	0	0	3	1	1	1	0	0	1	0	0	1	1	0	0	0	0	2	1	1	0	1	1	1	0	1	0	2	1	1	1	0
1528	26 Jan 22	19:04:00	1	0	8	0	Ct	0	1	0	2	0	0	1	1	1	0	1	0	0	1	0	0	0	0	1	1	1	1	0	1	0	2	1	0	0	0	1	1	1	0
1529	26 Jan 22	19:05:00	1	0	8	0	Ct	0	1	1	2	1	0	1	0	2	0	0	0	1	1	1	0	0	0	1	1	3	0	0	0	0	0	1	1	0	1	1	1	1	2
1530	26 Jan 22	19:06:00	1	0	8	0	Ct	0	1	2	3	0	2	1	2	1	0	0	0	1	1	0	0	0	1	0	0	0	1	0	2	0	2	2	2	0	1	2	0	0	3
1531	26 Jan 22	19:07:00	1	0	8	0	Ct	0	1	2	1	2	0	2	0	2	1	1	0	1	1	1	1	0	0	1	2	2	1	0	0	2	1	0	2	0	1	1	2	2	1
1532	26 Jan 22	19:08:00	1	0	8	0	Ct	0	1	1	2	1	0	1	2	2	0	1	1	1	1	0	1	0	1	1	1	1	0	0	1	1	2	0	2	0	1	1	2	0	1
1533	26 Jan 22	19:09:00	1	0	8	0	Ct	0	1	1	0	1	0	1	0	1	0	0	1	1	0	1	0	0	0	1	1	1	1	0	1	0	1	0	1	0	1	2	1	1	2
1534	26 Jan 22	19:10:00	1	0	8	0	Ct	0	1	1	1	2	0	0	1	1	1	1	0	1	1	0	1	1	0	1	0	1	1	0	1	1	0	0	2	0	1	1	2	1	0
1535	26 Jan 22	19:11:00	1	0	8	0	Ct	0	1	0	1	0	1	0	1	2	0	1	2	1	1	0	1	0	0	1	1	1	1	0	0	2	1	3	0	0	2	2	1	1	0
1536	26 Jan 22	19:12:00	1	0	8	0	Ct	0	1	0	0	0	0	2	2	1	0	0	0	0	0	1	0	0	0	1	0	1	1	0	1	0	0	1	2	0	1	1	2	1	1
1537	26 Jan 22	19:13:00	1	0	8	0	Ct	0	1	2	0	1	0	1	0	2	0	0	0	1	0	0	1	1	0	1	0	1	2	0	2	1	2	1	2	0	2	0	0	2	0
1538	26 Jan 22	19:14:00	1	0	8	0	Ct	0	1	0	0	1	0	1	2	1	0	0	0	1	2	1	1	0	0	0	0	2	0	0	0	0	0	0	1	0	1	2	2	0	0
1539	26 Jan 22	19:15:00	1	0	8	0	Ct	0	1	2	2	2	0	2	2	1	2	0	0	1	1	1	0	2	0	2	1	0	1	0	1	0	2	1	2	0	2	1	1	1	0
1540	26 Jan 22	19:16:00	1	0	8	0	Ct	0	1	2	1	0	0	1	0	2	0	0	2	1	1	0	0	1	0	0	1	2	1	0	1	1	0	1	0	0	1	1	1	2	0
1541	26 Jan 22	19:17:00	1	0	8	0	Ct	0	1	1	1	1	1	2	1	2	0	0	1	1	1	1	0	1	0	1	0	1	0	0	2	1	1	0	2	0	1	1	2	0	0
1542	26 Jan 22	19:18:00	1	0	8	0	Ct	0	1	0	1	1	0	1	1	0	1	3	1	1	4	1	0	0	0	2	0	1	0	0	1	1	1	0	2	0	1	1	1	1	1
1543	26 Jan 22	19:19:00	1	0	8	0	Ct	0	1	0	1	0	0	2	2	0	1	1	0	2	2	1	3	0	0	1	0	2	0	0	1	0	2	0	0	0	1	1	1	1	2
1544	26 Jan 22	19:20:00	1	0	8	0	Ct	0	1	2	0	2	0	0	1	0	0	0	0	1	0	0	0	1	0	1	0	1	1	0	2	1	1	2	2	0	1	1	2	3	1
1545	26 Jan 22	19:21:00	1	0	8	0	Ct	0	1	1	1	1	1	1	1	0	0	0	1	1	0	1	1	1	0	1	1	1	1	0	1	0	1	0	0	0	1	1	2	0	2
1546	26 Jan 22	19:22:00	1	0	8	0	Ct	0	1	1	1	0	0	3	1	1	2	1	1	0	1	1	1	1	0	1	1	0	1	0	1	0	2	0	2	0	1	1	1	1	0
1547	26 Jan 22	19:23:00	1	0	8	0	Ct	0	1	0	3	1	0	2	1	0	0	0	2	1	0	1	1	0	2	0	2	2	1	0	1	1	1	1	2	0	1	2	1	3	2
1548	26 Jan 22	19:24:00	1	0	8	0	Ct	0	1	1	0	2	0	0	1	1	0	1	0	1	1	1	1	0	0	2	1	1	1	0	1	0	5	0	1	0	0	1	2	0	0
1549	26 Jan 22	19:25:00	1	0	8	0	Ct	0	1	2	1	0	1	1	1	1	0	0	1	0	3	0	1	0	1	0	0	1	1	0	1	0	0	0	2	0	1	1	1	2	0
1550	26 Jan 22	19:26:00	1	0	8	0	Ct	0	1	1	1	1	0	1	1	2	2	1	1	1	3	0	0	1	0	1	1	1	2	0	1	1	0	2	1	0	2	0	1	1	1
1551	26 Jan 22	19:27:00	1	0	8	0	Ct	0	1	1	0	1	0	1	1	1	0	1	2	1	1	1	2	0	0	1	0	1	0	0	1	0	0	1	1	0	1	1	1	1	1
1552	26 Jan 22	19:28:00	1	0	8	0	Ct	0	1	2	0	1	0	2	2	1	1	0	2	0	3	1	0	1	0	2	1	1	0	0	0	1	2	1	2	0	2	1	1	1	0
1553	26 Jan 22	19:29:00	1	0	8	0	Ct	0	1	1	1	0	1	1	0	1	0	0	0	0	2	0	1	0	0	0	1	1	0	0	2	0	0	0	2	0	2	2	0	1	2
1554	26 Jan 22	19:30:00	1	0	8	0	Ct	0	1	1	1	1	0	0	0	2	0	0	1	1	2	1	1	0	0	0	0	0	1	0	0	1	2	1	2	0	1	1	2	0	1
1555	26 Jan 22	19:31:00	1	0	8	0	Ct	0	1	1	0	2	1	1	2	1	0	0	1	1	2	0	1	1	0	1	1	2	1	0	1	0	2	1	1	0	1	2	0	1	1
1556	26 Jan 22	19:32:00	1	0	8	0	Ct	0	1	2	0	0	1	2	0	1	0	1	1	1	1	1	1	0	0	1	1	2	1	0	2	1	0	0	2	0	2	1	0	0	2
1557	26 Jan 22	19:33:00	1	0	8	0	Ct	0	1	2	1	2	0	1	1	1	0	1	1	1	0	0	1	1	2	1	0	1	1	0	2	1	2	0	1	0	1	1	2	0	0
1558	26 Jan 22	19:34:00	1	0	8	0	Ct	0	1	2	1	1	0	1	1	1	0	2	2	2	0	0	1	1	0	1	0	1	0	0	1	1	2	0	3	0	1	2	0	2	0
1559	26 Jan 22	19:35:00	1	0	8	0	Ct	0	1	0	1	0	2	2	1	2	0	0	0	2	2	2	0	2	0	0	2	2	1	0	1	0	0	0	0	0	2	1	2	1	0
1560	26 Jan 22	19:36:00	1	0	8	0	Ct	0	1	2	2	1	0	1	1	2	0	1	0	0	0	0	2	0	0	2	0	1	1	0	1	0	3	0	2	0	2	1	1	1	0
1561	26 Jan 22	19:37:00	1	0	8	0	Ct	0	1	2	1	0	8	1	0	0	0	1	0	1	0	1	1	1	0	0	1	1	1	0	2	2	0	0	3	0	1	0	0	2	2
1562	26 Jan 22	19:38:00	1	0	8	0	Ct	0	1	1	1	1	0	1	2	2	0	0	0	2	0	1	0	2	1	0	1	0	1	0	0	1	2	0	1	0	2	2	1	0	1
1563	26 Jan 22	19:39:00	1	0	8	0	Ct	0	1	2	1	1	1	1	0	0	0	0	1	2	2	0	1	1	0	2	0	2	1	0	1	0	2	1	1	0	1	2	1	0	2
1564	26 Jan 22	19:40:00	1	0	8	0	Ct	0	1	1	1	1	1	3	1	0	0	2	1	0	0	0	0	0	0	1	1	1	1	0	2	1	1	1	3	0	1	0	1	2	1
1565	26 Jan 22	19:41:00	1	0	8	0	Ct	0	1	2	1	1	1	1	1	1	0	0	0	1	1	0	1	0	0	1	1	1	1	0	1	0	1	2	1	0	1	1	1	0	1
1566	26 Jan 22	19:42:00	1	0	8	0	Ct	0	1	1	0	1	2	1	0	1	0	1	0	1	1	1	1	0	0	2	0	1	1	0	1	1	1	0	2	0	1	2	2	2	0
1567	26 Jan 22	19:43:00	1	0	8	0	Ct	0	1	2	0	0	1	2	2	1	0	1	1	1	0	0	1	0	0	0	0	1	1	0	0	0	1	1	2	0	2	2	1	0	2
1568	26 Jan 22	19:44:00	1	0	8	0	Ct	0	1	2	0	0	0	1	0	1	0	2	1	2	0	1	1	1	0	0	2	2	1	0	1	2	0	1	1	0	2	1	1	0	0
1569	26 Jan 22	19:45:00	1	0	8	0	Ct	0	1	2	2	1	2	2	1	2	0	0	2	2	1	0	0	1	0	0	1	0	1	0	2	0	1	0	3	0	1	2	0	1	2
1570	26 Jan 22	19:46:00	1	0	8	0	Ct	0	1	0	0	1	0	0	1	1	0	0	0	2	3	1	1	0	0	2	1	0	1	0	0	1	2	0	1	0	1	0	0	3	1
1571	26 Jan 22	19:47:00	1	0	8	0	Ct	0	1	1	1	0	1	1	1	0	0	0	0	2	1	0	1	1	0	0	0	1	0	0	1	7	1	0	2	0	1	0	2	1	1
1572	26 Jan 22	19:48:00	1	0	8	0	Ct	0	1	1	1	1	0	2	1	1	0	0	0	1	2	1	0	1	1	1	1	2	1	0	1	1	2	3	1	0	2	1	2	2	1
1573	26 Jan 22	19:49:00	1	0	8	0	Ct	0	1	0	0	1	0	1	1	1	0	0	2	1	0	1	0	0	1	1	2	2	1	0	2	1	2	1	2	0	0	2	1	2	0
1574	26 Jan 22	19:50:00	1	0	8	0	Ct	0	1	1	2	0	1	1	1	2	0	2	0	2	1	1	1	0	0	0	0	1	0	0	1	0	2	0	2	0	2	1	1	2	1
1575	26 Jan 22	19:51:00	1	0	8	0	Ct	0	1	1	0	0	0	0	1	1	0	0	2	1	1	0	0	0	1	0	1	0	2	0	1	1	0	2	1	0	1	1	2	2	1
1576	26 Jan 22	19:52:00	1	0	8	0	Ct	0	1	3	1	0	0	2	1	1	0	0	1	1	1	1	1	1	0	2	1	1	2	0	2	1	0	1	1	0	1	1	1	0	1
1577	26 Jan 22	19:53:00	1	0	8	0	Ct	0	1	1	1	0	1	2	1	0	0	0	1	0	1	0	0	0	1	2	1	1	0	0	1	1	2	1	2	0	2	2	1	2	1
1578	26 Jan 22	19:54:00	1	0	8	0	Ct	0	1	1	2	0	0	2	1	2	0	1	2	1	0	1	0	1	1	1	1	2	3	0	2	0	1	2	3	0	2	0	1	2	1
1579	26 Jan 22	19:55:00	1	0	8	0	Ct	0	1	2	1	0	0	1	1	0	0	1	2	1	0	1	0	1	0	1	1	2	1	0	1	1	1	2	2	0	2	1	2	0	1
1580	26 Jan 22	19:56:00	1	0	8	0	Ct	0	1	0	2	0	1	2	1	2	0	0	1	0	1	1	0	0	0	1	2	0	1	0	1	1	1	1	1	0	2	2	1	1	2
1581	26 Jan 22	19:57:00	1	0	8	0	Ct	0	1	2	2	0	2	2	0	3	0	0	1	2	0	0	0	1	0	0	0	3	1	0	1	0	1	1	2	0	2	0	0	1	1
1582	26 Jan 22	19:58:00	1	0	8	0	Ct	0	1	0	4	0	1	2	1	1	0	0	2	0	0	1	1	0	0	2	1	0	1	0	1	1	1	2	1	0	2	1	2	2	1
1583	26 Jan 22	19:59:00	1	0	8	0	Ct	0	1	0	2	0	0	1	1	1	0	0	0	0	1	1	1	0	0	0	1	2	1	0	1	0	1	1	2	0	1	2	1	0	0
1584	26 Jan 22	20:00:00	1	0	8	0	Ct	0	1	2	0	0	1	1	1	0	0	1	0	0	3	0	2	2	2	2	0	2	1	0	1	1	2	1	1	0	2	1	2	2	0
1585	26 Jan 22	20:01:00	1	0	8	0	Ct	0	1	2	2	1	0	2	2	2	1	4	3	2	2	2	2	0	0	1	2	2	1	4	3	1	2	1	2	0	2	2	3	2	0
1586	26 Jan 22	20:02:00	1	0	8	0	Ct	0	0	5	6	0	3	3	3	2	0	1	4	2	2	1	2	2	1	2	3	0	0	2	1	2	2	3	4	0	4	1	4	2	2
1587	26 Jan 22	20:03:00	1	0	8	0	Ct	0	0	2	4	2	2	1	2	2	2	2	1	2	2	2	3	2	0	3	2	1	2	1	2	2	2	3	7	0	1	2	2	3	2
1588	26 Jan 22	20:04:00	1	0	8	0	Ct	0	0	2	2	4	3	1	3	2	2	2	3	3	5	2	0	3	2	2	3	3	1	5	2	2	3	3	2	0	5	4	4	2	5
1589	26 Jan 22	20:05:00	1	0	8	0	Ct	0	0	3	2	2	1	1	5	2	1	2	1	3	2	2	3	1	0	2	2	2	1	2	2	0	3	7	4	0	3	3	4	2	3
1590	26 Jan 22	20:06:00	1	0	8	0	Ct	0	0	1	2	2	1	1	3	0	1	1	0	2	3	2	4	4	3	2	4	2	3	2	4	3	4	2	4	0	4	4	4	4	2
1591	26 Jan 22	20:07:00	1	0	8	0	Ct	0	0	2	2	2	2	0	0	3	1	3	3	2	2	3	2	3	0	5	3	4	4	1	4	2	3	5	3	0	2	4	2	4	2
1592	26 Jan 22	20:08:00	1	0	8	0	Ct	0	0	2	2	3	2	1	4	3	2	0	3	2	2	1	1	2	0	5	3	2	0	2	5	2	3	1	4	0	2	3	3	4	2
1593	26 Jan 22	20:09:00	1	0	8	0	Ct	0	0	4	2	1	1	4	3	0	0	1	0	4	2	3	3	2	2	3	2	1	3	1	2	3	3	5	4	0	2	4	4	3	0
1594	26 Jan 22	20:10:00	1	0	8	0	Ct	0	0	1	4	3	1	2	4	2	0	1	4	2	3	2	4	2	0	2	3	5	4	3	3	1	3	3	4	0	5	3	2	3	2
1595	26 Jan 22	20:11:00	1	0	8	0	Ct	0	0	2	3	1	0	2	2	1	2	1	2	2	1	1	3	2	1	3	2	3	3	2	4	5	3	2	3	0	4	7	4	4	4
1596	26 Jan 22	20:12:00	1	0	8	0	Ct	0	0	3	3	2	0	1	4	1	0	0	0	5	1	1	5	2	1	4	3	4	3	2	3	2	3	2	4	0	3	3	2	4	2
1597	26 Jan 22	20:13:00	1	0	8	0	Ct	0	0	4	1	3	2	1	2	0	2	1	4	3	3	1	2	3	2	3	1	4	2	3	3	0	1	4	4	0	3	4	3	5	3
1598	26 Jan 22	20:14:00	1	0	8	0	Ct	0	0	2	3	1	0	1	3	0	0	0	0	4	1	2	3	3	0	3	3	3	4	2	2	2	2	5	4	0	5	3	3	4	4
1599	26 Jan 22	20:15:00	1	0	8	0	Ct	0	0	2	2	1	1	0	2	2	0	2	3	2	2	2	1	2	4	1	1	3	3	2	2	1	2	4	4	0	3	2	3	3	2
1600	26 Jan 22	20:16:00	1	0	8	0	Ct	0	0	3	4	0	1	0	3	1	2	0	1	0	3	0	3	1	0	2	4	2	2	3	2	2	2	2	4	0	3	3	0	5	8
1601	26 Jan 22	20:17:00	1	0	8	0	Ct	0	0	3	2	1	4	0	2	2	1	0	3	2	1	1	4	1	0	1	4	5	3	0	2	0	2	2	2	0	2	4	2	4	2
1602	26 Jan 22	20:18:00	1	0	8	0	Ct	0	0	1	2	1	0	2	3	2	1	0	1	4	4	1	2	3	2	0	2	3	2	2	5	2	4	3	4	0	3	2	3	3	2
1603	26 Jan 22	20:19:00	1	0	8	0	Ct	0	0	3	2	1	1	1	2	1	0	0	0	2	1	1	4	1	0	2	3	2	3	2	2	0	3	4	3	0	4	4	2	4	1
1604	26 Jan 22	20:20:00	1	0	8	0	Ct	0	0	3	2	2	1	1	2	2	1	0	2	1	2	2	5	2	0	1	2	3	4	2	3	2	2	2	6	0	2	3	3	3	2
1605	26 Jan 22	20:21:00	1	0	8	0	Ct	0	0	0	2	1	0	0	3	2	2	0	1	1	1	1	0	2	0	1	2	4	2	3	3	0	2	2	2	0	2	3	3	4	2
1606	26 Jan 22	20:22:00	1	0	8	0	Ct	0	0	4	2	0	1	0	1	1	0	0	1	2	1	1	2	1	3	2	3	3	4	1	1	0	2	2	3	0	4	2	2	3	2
1607	26 Jan 22	20:23:00	1	0	8	0	Ct	0	0	1	0	1	2	0	3	2	2	1	2	4	2	2	2	2	0	3	3	3	2	2	2	2	3	2	3	0	2	5	2	3	3
1608	26 Jan 22	20:24:00	1	0	8	0	Ct	0	0	2	2	0	0	0	3	4	0	2	2	2	1	1	8	2	2	2	3	3	3	2	4	3	1	2	2	0	3	3	3	3	2
1609	26 Jan 22	20:25:00	1	0	8	0	Ct	0	0	1	3	1	1	0	3	3	0	1	0	2	3	2	2	2	0	1	3	6	3	1	1	0	1	4	3	0	4	4	2	4	2
1610	26 Jan 22	20:26:00	1	0	8	0	Ct	0	0	3	1	0	1	0	2	3	0	0	2	1	2	1	3	2	0	2	4	4	3	2	1	2	3	2	2	0	2	4	3	4	2
1611	26 Jan 22	20:27:00	1	0	8	0	Ct	0	0	2	2	0	1	0	2	2	0	3	0	2	1	1	3	0	0	1	3	2	1	0	4	7	3	4	4	0	2	2	2	9	2
1612	26 Jan 22	20:28:00	1	0	8	0	Ct	0	0	2	2	0	0	0	3	7	0	0	2	2	2	1	2	2	2	3	2	3	2	2	2	1	2	1	3	0	2	2	4	3	3
1613	26 Jan 22	20:29:00	1	0	8	0	Ct	0	0	1	2	0	2	0	3	1	0	1	1	2	1	1	2	2	2	2	6	3	4	2	1	1	3	3	3	0	2	2	2	4	2
1614	26 Jan 22	20:30:00	1	0	8	0	Ct	0	0	4	4	1	2	0	4	1	0	2	2	1	2	2	0	2	0	0	2	4	3	1	3	1	1	3	3	0	3	6	6	3	2
1615	26 Jan 22	20:31:00	1	0	8	0	Ct	0	0	1	2	1	0	0	3	2	1	1	2	2	3	1	3	0	0	2	3	2	2	2	1	4	2	3	3	0	3	2	2	3	1
1616	26 Jan 22	20:32:00	1	0	8	0	Ct	0	0	1	2	0	2	0	3	0	1	3	0	2	0	1	1	2	0	3	2	3	2	1	1	2	2	2	3	0	0	3	2	4	3
1617	26 Jan 22	20:33:00	1	0	8	0	Ct	0	0	0	3	0	1	0	2	1	0	0	2	2	1	0	2	0	0	3	2	3	2	0	1	0	2	5	2	0	3	3	3	2	2
1618	26 Jan 22	20:34:00	1	0	8	0	Ct	0	0	2	1	0	1	0	4	2	0	1	2	2	2	1	2	1	2	3	3	4	2	1	3	1	1	3	3	0	3	3	6	2	2
1619	26 Jan 22	20:35:00	1	0	8	0	Ct	0	0	2	1	2	1	0	2	1	1	1	2	2	1	1	1	3	0	0	3	4	3	3	2	3	2	1	2	0	3	3	2	3	3
1620	26 Jan 22	20:36:00	1	0	8	0	Ct	0	0	3	1	0	0	0	2	3	1	1	1	2	0	1	0	2	0	2	3	2	1	2	2	1	2	3	3	0	4	3	2	3	2
1621	26 Jan 22	20:37:00	1	0	8	0	Ct	0	0	2	2	1	2	0	2	1	0	1	2	2	1	1	4	1	0	2	3	4	2	0	1	0	0	3	7	0	1	6	3	3	1
1622	26 Jan 22	20:38:00	1	0	8	0	Ct	0	0	1	2	1	0	0	2	4	0	2	2	2	1	1	2	0	0	3	1	3	2	2	2	1	2	2	4	0	3	4	2	3	3
1623	26 Jan 22	20:39:00	1	0	8	0	Ct	0	0	1	1	0	2	0	1	0	0	1	3	4	2	1	0	0	0	1	1	2	2	2	1	1	4	2	2	0	1	2	2	3	3
1624	26 Jan 22	20:40:00	1	0	8	0	Ct	0	0	2	2	0	1	0	3	3	2	1	0	4	2	0	4	3	0	3	3	1	2	1	2	1	2	1	3	0	4	3	3	1	4
1625	26 Jan 22	20:41:00	1	0	8	0	Ct	0	0	0	0	1	1	0	4	3	1	0	1	1	2	1	3	3	0	3	0	4	2	1	4	0	0	3	2	0	3	4	2	2	2
1626	26 Jan 22	20:42:00	1	0	8	0	Ct	0	0	2	0	0	1	0	2	0	1	1	1	7	0	2	2	0	0	3	2	2	3	1	2	4	2	6	1	0	3	2	3	3	2
1627	26 Jan 22	20:43:00	1	0	8	0	Ct	0	0	2	3	0	2	0	2	5	0	0	5	1	2	1	2	3	2	1	3	1	3	1	3	4	1	2	6	0	2	4	1	4	4
1628	26 Jan 22	20:44:00	1	0	8	0	Ct	0	0	3	2	3	0	0	2	0	0	1	1	0	1	1	3	1	0	3	3	5	2	1	1	1	1	0	3	0	3	3	2	4	4
1629	26 Jan 22	20:45:00	1	0	8	0	Ct	0	0	1	0	0	0	0	2	0	1	0	0	1	3	1	2	0	1	5	3	2	2	1	1	1	2	3	3	0	3	2	3	1	0
1630	26 Jan 22	20:46:00	1	0	8	0	Ct	0	0	4	1	0	0	0	1	5	0	0	2	1	3	1	0	0	0	4	1	1	2	2	1	0	2	1	2	0	3	4	2	3	2
1631	26 Jan 22	20:47:00	1	0	8	0	Ct	0	0	2	1	0	1	0	3	4	0	1	1	2	0	1	3	0	0	2	1	3	2	0	2	1	2	1	3	0	3	3	2	4	4
1632	26 Jan 22	20:48:00	1	0	8	0	Ct	0	0	2	0	0	5	0	2	1	1	0	2	2	1	1	1	4	0	3	2	2	2	2	1	1	1	3	2	0	2	2	2	2	1
1633	26 Jan 22	20:49:00	1	0	8	0	Ct	0	0	2	1	0	1	0	2	1	0	1	0	1	0	1	2	2	0	1	3	2	2	3	2	0	3	2	3	0	3	2	2	5	1
1634	26 Jan 22	20:50:00	1	0	8	0	Ct	0	0	0	2	0	1	0	2	0	1	1	0	1	0	0	2	2	1	2	2	4	0	1	2	0	0	0	3	0	3	4	5	4	3
1635	26 Jan 22	20:51:00	1	0	8	0	Ct	0	0	3	2	0	0	0	1	0	0	1	0	1	0	1	6	0	0	0	2	4	0	0	2	2	1	2	3	0	2	3	1	1	2
1636	26 Jan 22	20:52:00	1	0	8	0	Ct	0	0	1	0	0	0	0	2	6	0	1	0	3	0	1	1	0	0	1	2	3	1	5	2	0	2	3	4	0	5	3	2	3	2
1637	26 Jan 22	20:53:00	1	0	8	0	Ct	0	0	3	1	0	1	0	2	1	0	2	2	0	0	1	1	0	0	3	2	2	1	3	2	3	2	1	2	0	4	3	3	5	0
1638	26 Jan 22	20:54:00	1	0	8	0	Ct	0	0	5	0	0	1	0	4	2	0	1	1	2	0	0	2	2	0	3	1	2	2	1	1	0	2	0	4	0	3	3	2	2	2
1639	26 Jan 22	20:55:00	1	0	8	0	Ct	0	0	8	0	0	0	0	2	0	1	1	1	1	0	1	3	0	1	3	2	3	2	1	2	0	1	4	3	0	4	3	1	4	2
1640	26 Jan 22	20:56:00	1	0	8	0	Ct	0	0	0	1	0	1	0	2	0	1	1	2	0	0	1	2	2	0	2	2	2	2	3	1	2	3	0	2	0	1	3	3	4	2
1641	26 Jan 22	20:57:00	1	0	8	0	Ct	0	0	2	0	0	0	0	2	2	0	2	0	2	0	1	2	1	0	1	3	3	1	2	1	1	3	0	4	0	2	3	4	4	0
1642	26 Jan 22	20:58:00	1	0	8	0	Ct	0	0	1	0	0	0	0	2	1	0	0	0	1	0	1	0	2	0	1	3	2	2	2	1	0	1	2	4	0	2	2	2	2	4
1643	26 Jan 22	20:59:00	1	0	8	0	Ct	0	0	1	1	0	0	0	3	3	0	0	0	0	0	1	2	2	0	3	1	5	2	1	1	0	0	3	2	0	2	7	2	3	1
1644	26 Jan 22	21:00:00	1	0	8	0	Ct	0	0	2	0	0	1	0	2	0	0	2	0	0	0	1	2	0	0	3	2	1	1	1	2	1	7	2	3	0	4	2	2	2	1
1645	26 Jan 22	21:01:00	1	0	8	0	Ct	0	0	0	0	0	2	0	1	0	0	0	0	1	0	0	0	2	1	5	3	2	2	0	1	1	2	1	2	0	4	4	2	3	3
1646	26 Jan 22	21:02:00	1	0	8	0	Ct	0	0	3	0	0	1	0	2	2	0	2	0	2	0	1	0	4	0	1	1	5	2	0	1	0	1	2	4	0	1	2	3	2	0
1647	26 Jan 22	21:03:00	1	0	8	0	Ct	0	0	1	0	0	1	0	2	0	0	0	0	0	0	1	2	0	0	2	2	2	2	2	0	2	2	0	2	0	3	2	0	4	1
1648	26 Jan 22	21:04:00	1	0	8	0	Ct	0	0	1	0	0	0	0	3	0	0	0	0	0	0	1	1	1	0	1	2	3	0	0	1	1	2	2	3	0	3	2	3	0	1
1649	26 Jan 22	21:05:00	1	0	8	0	Ct	0	0	0	0	0	2	0	2	1	0	0	0	1	0	0	9	1	1	4	3	0	2	3	2	2	3	1	8	0	2	3	3	3	2
1650	26 Jan 22	21:06:00	1	0	8	0	Ct	0	0	2	0	0	0	0	1	0	0	0	0	0	0	0	1	2	1	3	1	2	2	0	0	1	1	3	2	0	3	2	3	3	3
1651	26 Jan 22	21:07:00	1	0	8	0	Ct	0	0	1	0	0	0	0	1	0	0	0	0	1	0	0	2	0	0	2	3	2	2	1	0	0	2	1	2	0	2	2	1	2	1
1652	26 Jan 22	21:08:00	1	0	8	0	Ct	0	0	4	0	0	1	0	1	0	0	0	0	1	0	1	0	0	1	2	1	3	1	1	1	0	2	2	2	0	2	3	1	3	1
1653	26 Jan 22	21:09:00	1	0	8	0	Ct	0	0	1	0	0	1	0	2	2	0	0	0	0	0	1	0	2	0	4	0	3	2	2	3	3	3	4	2	0	0	4	2	3	2
1654	26 Jan 22	21:10:00	1	0	8	0	Ct	0	0	0	0	0	0	0	2	1	0	0	0	1	0	0	3	1	2	1	1	2	2	3	1	2	1	3	3	0	4	1	6	4	3
1655	26 Jan 22	21:11:00	1	0	8	0	Ct	0	0	0	0	0	0	0	1	2	0	0	0	1	0	0	2	0	0	2	3	3	2	1	1	1	2	0	2	0	5	4	3	2	4
1656	26 Jan 22	21:12:00	1	0	8	0	Ct	0	0	0	1	0	0	0	1	1	0	0	0	0	0	0	1	3	0	1	1	2	1	2	1	0	0	0	3	0	1	2	2	4	1
1657	26 Jan 22	21:13:00	1	0	8	0	Ct	0	0	1	0	0	1	0	0	0	0	0	0	0	0	0	2	2	1	2	1	4	1	1	1	1	0	0	2	0	3	4	2	0	1
1658	26 Jan 22	21:14:00	1	0	8	0	Ct	0	0	2	0	0	0	0	1	0	0	0	0	2	0	0	1	1	0	2	3	2	3	1	0	0	0	1	4	0	3	5	3	2	0
1659	26 Jan 22	21:15:00	1	0	8	0	Ct	0	0	1	0	0	1	0	1	3	0	0	0	2	0	0	2	2	1	2	3	3	2	2	1	2	2	1	3	0	2	3	3	2	1
1660	26 Jan 22	21:16:00	1	0	8	0	Ct	0	0	0	0	0	0	0	2	0	0	0	0	3	0	2	0	1	0	0	1	2	1	1	1	1	2	0	2	0	2	5	1	4	2
1661	26 Jan 22	21:17:00	1	0	8	0	Ct	0	0	1	0	0	0	0	1	1	0	0	1	9	0	0	3	1	0	2	0	2	2	1	1	0	0	2	2	0	2	1	3	2	1
1662	26 Jan 22	21:18:00	1	0	8	0	Ct	0	0	2	0	0	1	0	1	0	0	0	4	0	0	0	2	1	0	4	1	3	2	0	2	1	4	1	2	0	2	2	1	1	0
1663	26 Jan 22	21:19:00	1	0	8	0	Ct	0	0	0	0	0	0	0	0	0	0	0	1	1	0	1	0	1	0	1	2	2	0	0	0	1	2	1	0	0	2	2	2	2	2
1664	26 Jan 22	21:20:00	1	0	8	0	Ct	0	0	0	0	0	0	0	1	0	0	0	0	0	0	2	0	1	0	4	1	3	2	5	1	0	2	2	2	0	3	5	2	4	1
1665	26 Jan 22	21:21:00	1	0	8	0	Ct	0	0	0	0	0	0	0	0	1	0	0	2	0	0	0	0	2	0	3	2	3	2	2	1	0	3	6	2	0	2	1	4	1	2
1666	26 Jan 22	21:22:00	1	0	8	0	Ct	0	0	1	0	0	0	0	1	0	0	0	2	0	0	2	2	0	0	2	2	3	1	2	1	1	2	0	2	0	3	2	1	2	2
1667	26 Jan 22	21:23:00	1	0	8	0	Ct	0	0	1	0	0	2	0	0	0	0	0	1	0	0	1	1	0	2	2	1	2	4	2	1	1	1	2	4	0	2	3	1	2	1
1668	26 Jan 22	21:24:00	1	0	8	0	Ct	0	0	10	0	0	0	0	1	0	0	0	0	0	0	1	3	1	0	3	4	2	5	0	1	0	0	0	2	0	2	2	4	2	2
1669	26 Jan 22	21:25:00	1	0	8	0	Ct	0	0	2	0	0	0	0	1	0	0	0	0	0	0	0	0	0	0	3	2	2	1	0	3	0	2	1	3	0	1	3	2	3	0
1670	26 Jan 22	21:26:00	1	0	8	0	Ct	0	0	0	0	0	0	0	0	0	0	0	1	0	0	0	0	0	0	0	1	3	1	1	4	0	1	1	5	0	1	2	0	1	2
1671	26 Jan 22	21:27:00	1	0	8	0	Ct	0	0	0	0	0	0	0	0	0	0	0	0	0	0	0	1	0	3	2	2	1	4	3	1	0	2	2	3	0	3	2	2	3	0
1672	26 Jan 22	21:28:00	1	0	8	0	Ct	0	0	2	0	0	0	0	1	0	0	0	0	0	0	0	1	5	1	2	1	3	2	0	0	1	1	2	1	0	2	1	2	2	5
1673	26 Jan 22	21:29:00	1	0	8	0	Ct	0	0	0	0	0	0	0	1	0	0	0	0	0	0	0	2	1	0	2	1	1	1	0	0	1	0	2	3	0	2	3	1	0	1
1674	26 Jan 22	21:30:00	1	0	8	0	Ct	0	0	2	0	0	0	0	1	0	0	0	1	0	0	1	0	2	0	0	5	2	2	0	1	0	2	1	2	0	1	3	2	4	1
1675	26 Jan 22	21:31:00	1	0	8	0	Ct	0	0	0	1	0	0	0	0	0	0	0	4	0	0	2	1	1	0	0	3	0	2	0	0	4	2	1	1	0	4	3	2	2	2
1676	26 Jan 22	21:32:00	1	0	8	0	Ct	0	0	0	0	0	0	0	1	0	0	0	1	0	0	2	2	4	1	2	0	3	1	0	2	0	2	2	2	0	2	2	2	4	1
1677	26 Jan 22	21:33:00	1	0	8	0	Ct	0	0	0	0	0	0	0	1	0	0	0	0	0	0	0	0	1	0	2	0	2	2	0	1	2	1	0	0	0	2	2	1	1	1
1678	26 Jan 22	21:34:00	1	0	8	0	Ct	0	0	4	0	0	0	0	1	0	0	0	3	0	0	0	1	0	0	3	2	2	2	0	0	5	1	2	2	0	0	3	2	3	0
1679	26 Jan 22	21:35:00	1	0	8	0	Ct	0	0	0	0	0	0	0	0	0	0	0	3	0	0	0	1	0	1	0	0	1	3	0	1	0	2	3	5	0	1	3	1	2	0
1680	26 Jan 22	21:36:00	1	0	8	0	Ct	0	0	3	0	0	0	0	1	0	0	0	0	0	0	0	2	0	0	1	2	2	1	0	1	0	1	0	2	0	3	2	1	0	3
1681	26 Jan 22	21:37:00	1	0	8	0	Ct	0	0	0	0	0	0	0	0	0	0	0	3	0	0	0	0	2	0	1	1	1	1	0	1	0	2	0	1	0	3	2	2	4	2
1682	26 Jan 22	21:38:00	1	0	8	0	Ct	0	0	0	0	0	0	0	1	0	0	0	0	0	0	0	0	1	2	3	1	3	2	0	0	1	2	0	2	0	0	3	3	3	0
1683	26 Jan 22	21:39:00	1	0	8	0	Ct	0	0	1	0	0	0	0	0	0	0	0	1	0	0	0	1	2	0	3	1	1	1	0	0	0	2	2	4	0	1	1	1	1	4
1684	26 Jan 22	21:40:00	1	0	8	0	Ct	0	0	0	0	0	0	0	0	0	0	0	2	0	0	0	1	1	0	1	0	2	2	0	0	1	0	2	1	0	3	2	1	1	1
1685	26 Jan 22	21:41:00	1	0	8	0	Ct	0	0	0	0	0	0	0	0	0	0	0	0	0	0	0	2	2	0	1	3	1	2	0	1	0	1	0	4	0	3	2	2	4	1
1686	26 Jan 22	21:42:00	1	0	8	0	Ct	0	0	1	0	0	0	0	1	0	0	0	1	0	0	0	1	1	0	1	2	2	4	0	0	0	1	2	1	0	2	2	1	2	1
1687	26 Jan 22	21:43:00	1	0	8	0	Ct	0	0	2	0	0	0	0	0	0	0	0	1	0	0	0	1	0	0	3	1	0	0	0	0	0	2	1	1	0	2	2	2	3	0
1688	26 Jan 22	21:44:00	1	0	8	0	Ct	0	0	0	0	0	0	0	3	0	0	0	2	0	0	0	1	4	0	1	0	2	1	0	1	0	0	1	4	0	1	1	2	2	0
1689	26 Jan 22	21:45:00	1	0	8	0	Ct	0	0	0	0	0	0	0	1	0	0	0	3	0	0	0	4	0	0	2	2	2	1	0	0	0	2	3	2	0	2	4	1	4	2
1690	26 Jan 22	21:46:00	1	0	8	0	Ct	0	0	0	0	0	0	0	1	0	0	0	0	0	0	1	0	0	0	2	0	1	2	0	0	3	1	0	3	0	2	2	2	2	2
1691	26 Jan 22	21:47:00	1	0	8	0	Ct	0	0	0	0	0	0	0	0	0	0	0	0	0	0	1	0	0	0	0	1	1	0	0	0	0	2	1	1	0	1	1	2	1	3
1692	26 Jan 22	21:48:00	1	0	8	0	Ct	0	0	0	0	0	0	0	0	0	0	0	0	0	0	1	0	0	0	2	2	2	2	0	0	0	1	1	4	0	1	1	3	0	0
1693	26 Jan 22	21:49:00	1	0	8	0	Ct	0	0	0	1	0	0	0	0	0	0	0	1	1	0	0	0	0	0	0	0	0	0	0	0	0	0	1	2	0	1	1	2	4	0
1694	26 Jan 22	21:50:00	1	0	8	0	Ct	0	0	0	0	0	0	0	0	0	0	0	1	0	0	0	1	0	0	2	2	2	2	0	0	1	2	1	4	0	2	3	2	2	2
1695	26 Jan 22	21:51:00	1	0	8	0	Ct	0	0	0	0	0	0	0	0	0	0	0	0	0	0	3	1	0	0	1	0	2	0	0	0	1	2	1	2	0	2	2	3	0	0
1696	26 Jan 22	21:52:00	1	0	8	0	Ct	0	0	0	0	0	0	0	0	0	0	0	1	0	0	0	0	0	0	3	1	0	2	0	0	0	0	1	2	0	1	2	2	1	2
1697	26 Jan 22	21:53:00	1	0	8	0	Ct	0	0	0	0	0	0	0	0	0	0	0	1	0	0	2	0	0	0	2	1	2	1	0	0	0	0	1	3	0	2	1	3	0	0
1698	26 Jan 22	21:54:00	1	0	8	0	Ct	0	0	0	0	0	0	0	0	0	0	0	1	0	0	1	1	0	0	1	1	1	1	0	0	0	2	0	1	0	3	1	6	0	2
1699	26 Jan 22	21:55:00	1	0	8	0	Ct	0	0	0	0	0	0	0	0	0	0	0	11	0	0	0	0	0	0	2	0	1	3	0	0	0	2	3	2	0	2	2	2	2	1
1700	26 Jan 22	21:56:00	1	0	8	0	Ct	0	0	0	0	0	0	0	0	0	0	0	1	1	0	1	1	0	0	1	2	1	2	0	0	0	0	2	3	0	1	2	2	0	2
1701	26 Jan 22	21:57:00	1	0	8	0	Ct	0	0	0	0	0	0	0	0	0	0	0	1	2	0	0	1	0	0	0	2	2	0	0	0	2	2	0	2	0	1	3	2	0	1
1702	26 Jan 22	21:58:00	1	0	8	0	Ct	0	0	0	0	0	0	0	0	0	0	0	0	0	0	0	3	0	0	7	0	2	2	0	0	1	1	0	1	0	2	5	1	2	1
1703	26 Jan 22	21:59:00	1	0	8	0	Ct	0	0	0	0	0	0	0	0	0	0	0	1	0	0	0	0	0	0	1	2	1	1	0	0	0	1	2	1	0	1	2	1	2	1
1704	26 Jan 22	22:00:00	1	0	8	0	Ct	0	0	0	0	0	0	0	0	0	0	0	1	1	0	0	0	0	0	1	1	2	2	0	0	4	2	0	2	0	2	1	1	0	0
1705	26 Jan 22	22:01:00	1	0	8	0	Ct	0	0	0	0	0	0	0	0	0	0	0	0	1	0	0	1	0	0	0	1	2	2	0	0	0	0	2	2	0	0	2	3	0	0
1706	26 Jan 22	22:02:00	1	0	8	0	Ct	0	0	0	0	0	0	0	0	0	0	0	4	0	0	0	1	0	0	0	3	1	2	0	0	0	1	0	3	0	1	2	2	2	2
1707	26 Jan 22	22:03:00	1	0	8	0	Ct	0	0	0	0	0	0	0	0	0	0	0	0	0	0	0	0	0	0	0	0	1	1	0	0	0	1	4	3	0	2	1	1	1	2
1708	26 Jan 22	22:04:00	1	0	8	0	Ct	0	0	0	0	0	0	0	0	0	0	0	0	0	0	0	1	0	0	3	1	2	0	0	0	0	1	0	2	0	0	3	1	3	0
1709	26 Jan 22	22:05:00	1	0	8	0	Ct	0	0	0	0	0	0	0	0	0	0	0	0	0	0	0	1	0	0	1	1	2	2	0	0	0	2	2	5	0	2	0	2	0	0
1710	26 Jan 22	22:06:00	1	0	8	0	Ct	0	0	0	0	0	0	0	0	0	0	0	0	0	0	0	0	0	0	1	1	1	0	0	0	1	2	1	2	0	3	1	2	2	2
1711	26 Jan 22	22:07:00	1	0	8	0	Ct	0	0	0	0	0	0	0	0	0	0	0	0	0	0	0	3	0	0	0	2	3	2	0	0	0	0	0	1	0	2	0	5	2	1
1712	26 Jan 22	22:08:00	1	0	8	0	Ct	0	0	0	0	0	0	0	0	0	0	0	0	0	0	0	5	0	0	0	1	0	0	0	0	0	3	1	2	0	2	2	5	1	1
1713	26 Jan 22	22:09:00	1	0	8	0	Ct	0	0	0	0	0	0	0	0	0	0	0	0	0	0	0	1	0	0	1	1	0	6	0	0	0	1	0	2	0	1	3	2	1	0
1714	26 Jan 22	22:10:00	1	0	8	0	Ct	0	0	0	0	0	0	0	0	0	0	0	0	0	0	0	1	0	0	1	3	2	3	0	0	4	2	2	3	0	3	3	1	1	2
1715	26 Jan 22	22:11:00	1	0	8	0	Ct	0	0	0	0	0	0	0	0	0	0	0	0	0	0	0	0	0	0	0	1	1	0	0	0	0	0	1	1	0	2	0	2	2	0
1716	26 Jan 22	22:12:00	1	0	8	0	Ct	0	0	0	0	0	0	0	0	0	0	0	0	2	0	0	0	0	0	0	2	2	0	0	0	0	1	1	3	0	0	0	1	2	1
1717	26 Jan 22	22:13:00	1	0	8	0	Ct	0	0	0	0	0	0	0	0	0	0	0	0	1	0	0	2	0	0	0	0	2	3	0	0	0	2	3	3	0	1	2	1	3	2
1718	26 Jan 22	22:14:00	1	0	8	0	Ct	0	0	0	0	0	0	0	0	0	0	0	0	0	0	0	3	0	0	5	2	3	1	0	0	0	1	0	1	0	1	2	4	0	2
1719	26 Jan 22	22:15:00	1	0	8	0	Ct	0	0	0	0	0	0	0	0	0	0	0	6	0	0	0	1	0	0	0	1	2	2	0	0	2	1	1	2	0	3	2	4	0	2
1720	26 Jan 22	22:16:00	1	0	8	0	Ct	0	0	0	0	0	0	0	0	0	0	0	0	2	0	0	2	0	0	0	1	2	2	0	0	0	1	3	0	0	1	1	1	3	0
1721	26 Jan 22	22:17:00	1	0	8	0	Ct	0	0	0	0	0	0	0	2	0	0	0	0	0	0	0	2	0	0	0	1	1	2	0	0	3	2	0	3	0	2	0	1	2	1
1722	26 Jan 22	22:18:00	1	0	8	0	Ct	0	0	0	0	0	0	0	1	0	0	0	0	0	0	0	2	0	0	3	0	3	1	0	0	0	2	0	2	0	2	1	2	0	1
1723	26 Jan 22	22:19:00	1	0	8	0	Ct	0	0	0	0	0	0	0	0	0	0	0	0	0	0	0	7	0	0	0	1	2	1	0	0	0	1	0	2	0	1	1	1	3	2
1724	26 Jan 22	22:20:00	1	0	8	0	Ct	0	0	0	0	0	0	0	1	0	0	0	0	0	0	0	0	0	0	1	0	0	2	0	0	0	3	5	1	0	1	2	1	1	1
1725	26 Jan 22	22:21:00	1	0	8	0	Ct	0	0	0	0	0	0	0	0	0	0	0	0	0	0	0	3	0	0	1	0	2	4	0	0	0	1	2	1	0	0	1	2	0	1
1726	26 Jan 22	22:22:00	1	0	8	0	Ct	0	0	0	0	0	0	0	0	0	0	0	0	0	0	0	0	0	0	0	2	2	2	0	0	3	2	0	2	0	3	1	3	1	1
1727	26 Jan 22	22:23:00	1	0	8	0	Ct	0	0	0	0	0	0	0	0	0	0	0	0	0	0	0	1	0	0	1	2	5	2	0	0	0	2	0	2	0	2	4	2	1	1
1728	26 Jan 22	22:24:00	1	0	8	0	Ct	0	0	0	0	0	0	0	1	0	0	0	0	0	0	2	1	0	0	1	2	3	1	0	0	0	0	2	2	0	1	0	0	0	0
1729	26 Jan 22	22:25:00	1	0	8	0	Ct	0	0	0	0	0	0	0	1	3	0	0	0	2	0	5	3	0	0	0	0	2	1	0	0	0	2	3	2	0	3	1	1	4	2
1730	26 Jan 22	22:26:00	1	0	8	0	Ct	0	0	0	0	0	0	0	1	1	0	0	0	1	0	0	0	0	0	0	0	2	2	0	0	2	1	2	2	0	1	0	2	3	1
1731	26 Jan 22	22:27:00	1	0	8	0	Ct	0	0	0	0	0	0	0	0	0	0	0	0	1	0	0	1	0	0	2	1	3	4	0	0	0	0	2	0	0	0	1	1	2	1
1732	26 Jan 22	22:28:00	1	0	8	0	Ct	0	0	0	0	0	0	0	0	1	0	0	0	0	0	0	2	0	0	0	0	2	1	0	0	0	1	2	2	0	2	0	2	1	1
1733	26 Jan 22	22:29:00	1	0	8	0	Ct	0	0	0	0	0	0	0	0	2	0	0	0	0	0	0	0	0	0	0	0	2	3	0	0	0	1	1	3	0	1	1	2	2	1
1734	26 Jan 22	22:30:00	1	0	8	0	Ct	0	0	0	0	0	0	0	0	1	0	0	0	0	0	0	1	0	0	0	0	2	1	0	0	0	0	1	1	0	1	0	5	0	1
1735	26 Jan 22	22:31:00	1	0	8	0	Ct	0	0	0	0	0	0	0	1	1	0	0	0	0	0	0	1	0	0	1	0	1	3	0	0	0	1	1	0	0	3	2	2	2	1
1736	26 Jan 22	22:32:00	1	0	8	0	Ct	0	0	0	0	0	0	0	1	2	0	0	0	0	0	0	2	0	0	1	0	2	1	0	0	0	0	1	2	0	2	0	1	2	0
1737	26 Jan 22	22:33:00	1	0	8	0	Ct	0	0	0	0	0	0	0	0	0	0	0	0	0	0	0	2	0	0	0	2	2	1	0	0	0	2	11	2	0	4	2	1	2	3
1738	26 Jan 22	22:34:00	1	0	8	0	Ct	0	0	0	0	0	0	0	0	1	0	0	0	0	0	0	0	0	0	0	3	0	0	0	0	0	1	1	2	0	1	1	2	3	0
1739	26 Jan 22	22:35:00	1	0	8	0	Ct	0	0	0	0	0	0	0	1	1	0	0	0	0	0	0	2	0	0	2	0	1	1	0	0	0	5	2	1	0	2	0	2	0	2
1740	26 Jan 22	22:36:00	1	0	8	0	Ct	0	0	0	0	0	0	0	1	0	0	0	0	0	0	0	0	0	0	2	1	1	3	0	0	0	2	1	3	0	1	1	1	3	2
1741	26 Jan 22	22:37:00	1	0	8	0	Ct	0	0	0	0	0	0	0	0	0	0	0	0	0	0	0	1	0	0	2	3	2	1	0	0	0	2	0	2	0	1	1	1	2	0
1742	26 Jan 22	22:38:00	1	0	8	0	Ct	0	0	0	0	0	0	0	0	0	0	0	0	0	0	0	2	0	0	0	0	1	3	0	0	0	1	2	2	0	2	2	1	2	0
1743	26 Jan 22	22:39:00	1	0	8	0	Ct	0	0	0	0	0	0	0	0	0	0	0	0	0	0	0	0	0	0	1	0	1	0	0	0	0	1	0	3	0	2	0	1	0	0
1744	26 Jan 22	22:40:00	1	0	8	0	Ct	0	0	0	0	0	0	0	1	0	0	0	0	0	0	0	0	0	0	1	0	3	0	0	0	0	0	0	0	0	2	0	4	2	5
1745	26 Jan 22	22:41:00	1	0	8	0	Ct	0	0	0	0	0	0	0	1	0	0	0	0	0	0	0	0	0	0	3	0	3	1	0	0	0	1	3	1	0	2	0	1	2	1
1746	26 Jan 22	22:42:00	1	0	8	0	Ct	0	0	0	0	0	0	0	0	0	0	0	0	0	0	0	0	0	0	0	0	1	2	0	0	0	0	0	3	0	2	0	1	2	3
1747	26 Jan 22	22:43:00	1	0	8	0	Ct	0	0	0	0	0	0	0	0	0	0	0	0	0	0	0	0	0	0	0	0	1	1	0	0	0	1	2	5	0	0	0	2	3	2
1748	26 Jan 22	22:44:00	1	0	8	0	Ct	0	0	0	0	0	0	0	0	0	0	0	0	0	0	0	2	0	0	1	1	3	2	0	0	0	1	0	1	0	2	0	1	0	1
1749	26 Jan 22	22:45:00	1	0	8	0	Ct	0	0	0	0	0	0	0	1	0	0	0	0	0	0	0	0	0	0	1	2	1	0	0	0	0	1	0	0	0	0	0	2	0	2
1750	26 Jan 22	22:46:00	1	0	8	0	Ct	0	0	0	0	0	0	0	1	0	0	0	0	0	0	0	1	0	0	1	3	2	2	0	0	0	1	0	0	0	3	0	1	3	2
1751	26 Jan 22	22:47:00	1	0	8	0	Ct	0	0	2	0	0	0	0	0	0	0	0	0	0	0	0	1	0	0	1	0	2	0	0	0	0	1	0	0	0	2	0	1	2	1
1752	26 Jan 22	22:48:00	1	0	8	0	Ct	0	0	0	0	0	0	0	0	0	0	0	0	0	0	0	0	0	0	2	0	2	2	0	0	0	1	2	0	0	2	0	1	1	0
1753	26 Jan 22	22:49:00	1	0	8	0	Ct	0	0	0	0	0	0	0	0	0	0	0	0	0	0	0	0	0	0	0	0	4	0	0	0	0	2	4	0	0	3	0	1	4	2
1754	26 Jan 22	22:50:00	1	0	8	0	Ct	0	0	0	0	0	0	0	0	0	0	0	0	0	0	0	0	0	0	0	0	1	2	0	0	0	1	1	0	0	2	0	2	0	2
1755	26 Jan 22	22:51:00	1	0	8	0	Ct	0	0	0	0	0	0	0	0	0	0	0	0	0	0	0	0	0	0	0	0	3	1	0	0	0	3	2	0	0	2	0	2	2	0
1756	26 Jan 22	22:52:00	1	0	8	0	Ct	0	0	0	0	0	0	0	0	0	0	0	0	0	0	0	0	0	0	1	0	2	6	0	0	0	2	1	0	0	2	0	4	2	1
1757	26 Jan 22	22:53:00	1	0	8	0	Ct	0	0	0	0	0	0	0	0	0	0	0	0	0	0	0	0	0	0	1	0	2	2	0	0	0	0	1	0	0	3	0	2	3	2
1758	26 Jan 22	22:54:00	1	0	8	0	Ct	0	0	0	0	0	0	0	0	0	0	0	0	0	0	6	0	0	0	0	0	2	1	0	0	0	0	0	0	0	1	0	1	0	1
1759	26 Jan 22	22:55:00	1	0	8	0	Ct	0	0	0	0	0	0	0	1	0	0	0	0	0	0	0	0	0	0	0	0	1	1	0	0	0	2	0	0	0	0	0	1	0	0
1760	26 Jan 22	22:56:00	1	0	8	0	Ct	0	0	0	0	0	0	0	0	0	0	0	0	0	0	0	2	0	0	0	0	1	0	0	0	0	1	0	0	0	1	0	1	0	1
1761	26 Jan 22	22:57:00	1	0	8	0	Ct	0	0	0	0	0	0	0	1	0	0	0	0	0	0	0	1	0	0	2	0	2	0	0	0	0	1	0	0	0	3	0	2	0	2
1762	26 Jan 22	22:58:00	1	0	8	0	Ct	0	0	0	0	0	0	0	0	0	0	0	0	0	0	0	0	0	0	2	0	1	1	0	0	0	2	2	0	0	0	0	1	3	1
1763	26 Jan 22	22:59:00	1	0	8	0	Ct	0	0	0	0	0	0	0	1	0	0	0	0	0	0	0	2	0	0	0	0	1	1	0	0	0	1	2	0	0	2	0	2	1	1
1764	26 Jan 22	23:00:00	1	0	8	0	Ct	0	0	0	0	0	0	0	2	0	0	0	0	0	0	0	1	0	0	1	0	1	0	0	0	0	1	0	0	0	2	0	1	2	2
1765	26 Jan 22	23:01:00	1	0	8	0	Ct	0	0	0	0	0	0	0	0	0	0	0	0	0	0	0	0	0	0	0	0	2	2	0	0	0	2	0	0	0	1	0	0	3	0
1766	26 Jan 22	23:02:00	1	0	8	0	Ct	0	0	0	0	0	0	0	1	0	0	0	0	0	0	0	1	0	0	0	0	0	1	0	0	0	3	0	0	0	2	0	1	4	2
1767	26 Jan 22	23:03:00	1	0	8	0	Ct	0	0	0	0	0	0	0	0	0	0	0	0	0	0	0	2	0	0	2	0	3	1	0	0	0	2	0	0	0	3	0	3	3	2
1768	26 Jan 22	23:04:00	1	0	8	0	Ct	0	0	0	0	0	0	0	1	2	0	0	0	0	0	0	1	0	0	0	0	2	2	0	0	0	0	0	0	0	2	0	1	0	0
1769	26 Jan 22	23:05:00	1	0	8	0	Ct	0	0	0	0	0	0	0	1	2	0	0	0	0	0	0	1	0	0	0	0	3	3	0	0	0	2	0	0	0	2	0	3	1	3
1770	26 Jan 22	23:06:00	1	0	8	0	Ct	0	0	0	0	0	0	0	1	0	0	0	0	0	0	0	2	0	0	0	0	2	1	0	0	0	2	0	0	0	2	0	2	2	1
1771	26 Jan 22	23:07:00	1	0	8	0	Ct	0	0	0	0	0	0	0	0	1	0	0	0	0	0	0	0	0	0	2	0	0	1	0	0	0	2	0	0	0	4	0	1	2	1
1772	26 Jan 22	23:08:00	1	0	8	0	Ct	0	0	0	0	0	0	0	0	0	0	0	0	0	0	0	4	0	0	0	0	2	0	0	0	0	1	0	0	0	1	0	0	0	1
1773	26 Jan 22	23:09:00	1	0	8	0	Ct	0	0	0	0	0	0	0	0	0	0	0	0	0	0	0	2	0	0	1	0	1	3	0	0	0	1	2	0	0	2	0	0	2	0
1774	26 Jan 22	23:10:00	1	0	8	0	Ct	0	0	0	0	0	0	0	0	0	0	0	0	0	0	0	1	0	0	1	0	2	2	0	0	0	4	0	0	0	2	0	2	0	0
1775	26 Jan 22	23:11:00	1	0	8	0	Ct	0	0	0	0	0	0	0	0	0	0	0	0	0	0	0	0	0	0	0	0	1	2	0	0	0	1	0	0	0	0	0	1	0	1
1776	26 Jan 22	23:12:00	1	0	8	0	Ct	0	0	0	0	0	0	0	0	0	0	0	0	0	0	0	1	3	0	0	0	2	0	0	2	0	0	0	0	0	1	0	0	3	2
1777	26 Jan 22	23:13:00	1	0	8	0	Ct	0	0	0	0	0	0	0	0	3	0	0	0	0	0	0	1	2	0	0	0	2	6	0	0	0	2	3	0	0	4	0	0	0	1
1778	26 Jan 22	23:14:00	1	0	8	0	Ct	0	0	0	0	0	0	0	0	0	0	0	0	0	0	0	0	0	0	3	0	1	0	0	1	0	0	0	0	0	2	0	0	2	1
1779	26 Jan 22	23:15:00	1	0	8	0	Ct	0	0	0	0	0	0	0	0	0	0	0	0	0	0	0	3	0	0	0	0	3	2	0	1	0	2	5	0	0	0	0	0	2	1
1780	26 Jan 22	23:16:00	1	0	8	0	Ct	0	0	0	0	0	0	0	0	0	0	0	0	0	0	0	0	0	0	0	0	2	0	0	0	0	1	0	0	0	2	0	0	2	3
1781	26 Jan 22	23:17:00	1	0	8	0	Ct	0	0	0	0	0	0	0	0	0	0	0	0	0	0	0	0	0	0	0	0	2	0	0	0	0	2	2	0	0	1	0	1	2	1
1782	26 Jan 22	23:18:00	1	0	8	0	Ct	0	0	0	0	0	0	0	0	0	0	0	0	0	0	0	2	0	0	0	0	2	3	0	0	0	1	0	0	0	2	0	0	0	0
1783	26 Jan 22	23:19:00	1	0	8	0	Ct	0	0	0	0	0	0	0	0	0	0	0	0	0	0	0	1	0	0	0	0	0	1	0	1	0	0	2	0	0	0	0	0	0	1
1784	26 Jan 22	23:20:00	1	0	8	0	Ct	0	0	0	0	0	0	0	0	0	0	0	0	0	0	0	0	0	0	1	0	2	1	0	2	0	2	0	0	0	0	0	0	2	2
1785	26 Jan 22	23:21:00	1	0	8	0	Ct	0	0	0	0	0	0	0	0	0	0	0	0	0	0	0	1	0	0	1	0	2	1	0	0	0	0	0	0	0	3	0	0	0	1
1786	26 Jan 22	23:22:00	1	0	8	0	Ct	0	0	0	0	0	0	0	0	0	0	0	0	0	0	0	1	0	0	0	0	2	1	0	1	0	1	2	0	0	1	0	0	0	1
1787	26 Jan 22	23:23:00	1	0	8	0	Ct	0	0	0	0	0	0	0	0	0	0	0	0	0	0	0	2	0	0	0	0	1	2	0	0	0	1	3	0	0	0	0	0	1	1
1788	26 Jan 22	23:24:00	1	0	8	0	Ct	0	0	0	0	0	0	0	0	0	0	0	0	0	0	0	0	0	0	0	0	1	1	0	1	0	1	0	0	0	1	0	0	0	2
1789	26 Jan 22	23:25:00	1	0	8	0	Ct	0	0	0	0	0	0	0	0	0	0	0	0	0	0	0	0	0	0	2	0	3	2	0	0	0	1	0	0	0	2	0	0	0	2
1790	26 Jan 22	23:26:00	1	0	8	0	Ct	0	0	0	0	0	0	0	0	0	0	0	0	0	0	0	0	0	0	0	0	1	1	0	0	0	1	2	0	0	1	0	0	1	3
1791	26 Jan 22	23:27:00	1	0	8	0	Ct	0	0	0	0	0	0	0	0	0	0	0	0	0	0	0	1	0	0	0	0	0	0	0	0	0	1	0	0	0	2	0	0	4	1
1792	26 Jan 22	23:28:00	1	0	8	0	Ct	0	0	0	0	0	0	0	0	0	0	0	0	0	0	0	2	0	0	0	0	1	2	0	0	0	2	1	0	0	0	0	0	3	2
1793	26 Jan 22	23:29:00	1	0	8	0	Ct	0	0	0	0	0	0	0	0	0	0	0	0	0	0	0	0	0	0	0	0	2	1	0	0	0	1	1	0	0	2	0	0	1	2
1794	26 Jan 22	23:30:00	1	0	8	0	Ct	0	0	0	0	0	0	0	0	0	0	0	0	0	0	0	1	0	0	1	0	1	1	0	0	0	2	1	0	0	0	0	0	4	0
1795	26 Jan 22	23:31:00	1	0	8	0	Ct	0	0	0	0	0	0	0	0	0	0	0	0	0	0	0	0	0	0	1	0	0	1	0	0	0	0	1	0	0	2	0	0	0	1
1796	26 Jan 22	23:32:00	1	0	8	0	Ct	0	0	0	0	0	0	0	0	0	0	0	0	0	0	0	0	0	0	0	0	0	1	0	0	0	1	0	0	0	2	0	0	1	0
1797	26 Jan 22	23:33:00	1	0	8	0	Ct	0	0	0	0	0	0	0	0	0	0	0	0	0	0	0	2	0	0	0	0	0	0	0	0	0	1	1	0	0	1	0	0	2	2
1798	26 Jan 22	23:34:00	1	0	8	0	Ct	0	0	0	0	0	0	0	0	0	0	0	0	0	0	0	0	0	0	0	0	1	1	0	0	0	2	1	0	0	1	0	0	3	0
1799	26 Jan 22	23:35:00	1	0	8	0	Ct	0	0	0	0	0	0	0	0	0	0	0	0	0	0	0	1	0	0	1	0	0	0	0	0	0	1	1	0	0	0	0	0	0	0
1800	26 Jan 22	23:36:00	1	0	8	0	Ct	0	0	0	0	0	0	0	0	0	0	0	0	0	0	0	0	0	0	1	0	0	2	0	0	0	1	2	0	0	0	0	0	3	0
1801	26 Jan 22	23:37:00	1	0	8	0	Ct	0	0	0	0	0	0	0	0	0	0	0	0	0	0	0	0	0	0	0	0	0	1	0	0	0	0	1	0	0	1	0	0	1	1
1802	26 Jan 22	23:38:00	1	0	8	0	Ct	0	0	1	0	0	0	0	0	0	0	0	0	0	0	0	0	0	0	3	0	0	1	0	0	0	1	2	0	0	2	0	0	0	0
1803	26 Jan 22	23:39:00	1	0	8	0	Ct	0	0	0	0	0	0	0	0	0	0	0	0	0	0	0	0	0	0	2	0	0	1	0	0	0	1	1	0	0	0	0	0	2	0
1804	26 Jan 22	23:40:00	1	0	8	0	Ct	0	0	0	0	0	0	0	0	0	0	0	0	0	0	0	0	0	0	1	0	0	2	0	0	0	1	1	0	0	0	0	0	0	1
1805	26 Jan 22	23:41:00	1	0	8	0	Ct	0	0	0	0	0	0	0	0	0	0	0	0	0	0	0	0	0	0	1	0	0	0	0	0	0	1	1	0	0	3	0	0	0	1
1806	26 Jan 22	23:42:00	1	0	8	0	Ct	0	0	0	0	0	0	0	0	0	0	0	0	0	0	0	0	0	0	0	0	0	0	0	0	0	0	1	0	0	2	0	0	0	2
1807	26 Jan 22	23:43:00	1	0	8	0	Ct	0	0	7	0	0	0	0	0	0	0	0	0	0	0	0	0	0	0	3	0	0	2	0	0	0	0	0	0	0	1	0	0	0	0
1808	26 Jan 22	23:44:00	1	0	8	0	Ct	0	0	2	0	0	0	0	0	0	0	0	0	0	0	0	0	0	0	0	0	0	2	0	0	0	1	0	0	0	2	0	0	2	1
1809	26 Jan 22	23:45:00	1	0	8	0	Ct	0	0	1	0	0	0	0	0	0	0	0	0	0	0	0	0	0	0	1	0	0	0	0	0	1	1	0	0	0	2	0	0	0	1
1810	26 Jan 22	23:46:00	1	0	8	0	Ct	0	0	1	0	0	0	0	0	0	0	0	0	0	0	0	0	0	0	1	0	0	2	0	0	0	2	0	0	0	2	0	0	0	0
1811	26 Jan 22	23:47:00	1	0	8	0	Ct	0	0	0	0	0	0	0	0	0	0	0	0	0	0	0	0	0	0	0	0	0	0	0	0	0	4	0	0	0	3	0	0	2	1
1812	26 Jan 22	23:48:00	1	0	8	0	Ct	0	0	0	0	0	0	0	0	0	0	0	0	0	0	0	0	0	0	1	0	0	0	0	0	0	1	0	0	0	0	0	0	0	2
1813	26 Jan 22	23:49:00	1	0	8	0	Ct	0	0	0	0	0	0	0	0	0	0	0	0	0	0	0	0	0	0	1	0	0	0	0	0	0	0	4	0	0	2	0	0	1	2
1814	26 Jan 22	23:50:00	1	0	8	0	Ct	0	0	0	0	0	0	0	0	0	0	0	0	0	0	0	0	0	0	0	0	0	0	0	0	1	1	1	0	0	2	0	0	1	1
1815	26 Jan 22	23:51:00	1	0	8	0	Ct	0	0	0	0	0	0	0	0	0	0	1	0	0	0	0	0	0	0	0	0	0	1	0	0	0	0	3	0	0	1	0	0	0	2
1816	26 Jan 22	23:52:00	1	0	8	0	Ct	0	0	0	0	0	0	0	0	0	0	1	0	0	0	0	0	2	0	1	0	0	1	0	0	0	1	0	0	0	3	0	0	1	1
1817	26 Jan 22	23:53:00	1	0	8	0	Ct	0	0	0	0	0	0	0	0	0	0	1	0	0	0	0	0	1	0	2	0	0	1	0	0	0	2	0	0	0	2	0	0	3	2
1818	26 Jan 22	23:54:00	1	0	8	0	Ct	0	0	0	0	0	0	0	0	0	0	2	0	0	0	0	0	0	0	0	0	0	2	0	0	1	5	1	2	0	4	0	0	0	0
1819	26 Jan 22	23:55:00	1	0	8	0	Ct	0	0	0	0	0	0	0	0	0	0	3	0	0	0	0	0	0	0	1	0	0	1	0	0	0	1	3	1	0	2	0	0	2	1
1820	26 Jan 22	23:56:00	1	0	8	0	Ct	0	0	0	0	0	0	0	0	0	0	2	0	0	0	0	0	1	0	0	0	0	1	0	0	0	2	0	0	0	2	0	0	0	1
1821	26 Jan 22	23:57:00	1	0	8	0	Ct	0	0	0	0	0	0	0	0	0	0	0	0	0	0	0	0	1	0	0	0	0	1	0	0	0	0	0	1	0	2	0	0	2	0
1822	26 Jan 22	23:58:00	1	0	8	0	Ct	0	0	1	0	0	0	0	0	0	1	0	0	0	0	0	0	0	0	0	0	0	0	0	0	3	1	0	0	0	2	0	0	0	0
1823	26 Jan 22	23:59:00	1	0	8	0	Ct	0	0	0	0	0	0	0	0	0	0	8	0	0	0	0	0	2	0	1	0	0	0	0	0	0	1	2	1	0	2	0	0	0	1
1824	27 Jan 22	00:00:00	1	0	8	0	Ct	0	0	0	0	0	0	0	0	0	0	1	0	0	0	0	1	1	0	0	0	0	0	0	0	2	1	1	2	0	2	0	0	0	2
1825	27 Jan 22	00:01:00	1	0	8	0	Ct	0	0	0	0	0	0	0	0	0	0	1	0	0	0	0	0	1	0	0	2	0	1	0	0	0	1	0	0	0	2	0	0	0	1
1826	27 Jan 22	00:02:00	1	0	8	0	Ct	0	0	0	0	0	0	0	0	0	0	1	0	0	0	0	0	1	0	0	1	0	2	0	0	0	1	3	1	0	1	0	0	2	2
1827	27 Jan 22	00:03:00	1	0	8	0	Ct	0	0	0	0	0	0	0	0	7	0	0	0	0	0	0	0	1	0	0	1	0	1	0	0	0	3	1	0	0	2	0	0	3	3
1828	27 Jan 22	00:04:00	1	0	8	0	Ct	0	0	0	0	0	0	0	0	0	0	0	0	0	0	0	0	2	0	1	1	0	0	0	0	0	1	2	0	0	2	0	0	1	0
1829	27 Jan 22	00:05:00	1	0	8	0	Ct	0	0	0	0	0	0	0	0	0	0	0	0	0	0	0	0	0	0	0	2	0	2	0	0	0	1	0	0	0	2	0	0	0	1
1830	27 Jan 22	00:06:00	1	0	8	0	Ct	0	0	0	0	0	0	0	0	0	0	0	0	0	0	0	0	0	0	2	0	0	0	0	0	4	1	2	0	0	2	0	0	0	0
1831	27 Jan 22	00:07:00	1	0	8	0	Ct	0	0	0	0	0	0	0	0	0	0	0	0	0	0	0	0	1	0	0	0	0	2	0	0	0	1	1	0	0	1	0	0	1	1
1832	27 Jan 22	00:08:00	1	0	8	0	Ct	0	0	0	0	0	0	0	0	0	0	0	0	0	0	0	1	3	0	0	0	0	0	0	0	0	2	0	0	0	1	0	0	1	0
1833	27 Jan 22	00:09:00	1	0	8	0	Ct	0	0	0	0	0	0	0	0	0	0	0	0	0	0	0	1	0	0	0	0	0	1	0	0	0	2	0	0	0	5	0	0	0	1
1834	27 Jan 22	00:10:00	1	0	8	0	Ct	0	0	0	0	0	0	0	0	0	0	0	0	0	0	0	0	0	0	0	0	0	3	0	0	0	2	2	0	0	2	0	0	1	1
1835	27 Jan 22	00:11:00	1	0	8	0	Ct	0	0	0	0	0	0	0	0	0	0	1	0	0	0	0	0	1	0	0	0	0	2	0	0	0	1	2	0	0	1	0	0	2	1
1836	27 Jan 22	00:12:00	1	0	8	0	Ct	0	0	0	0	0	0	0	0	0	0	1	0	0	0	0	0	1	0	0	0	0	2	0	0	0	3	0	0	0	1	0	0	3	1
1837	27 Jan 22	00:13:00	1	0	8	0	Ct	0	0	0	0	0	0	0	0	0	0	3	0	0	0	0	0	1	0	2	2	0	1	0	0	0	1	1	0	0	4	0	0	2	1
1838	27 Jan 22	00:14:00	1	0	8	0	Ct	0	0	0	0	0	0	0	0	0	0	0	0	0	0	0	0	0	0	5	0	0	1	0	0	0	1	2	0	0	1	0	0	3	2
1839	27 Jan 22	00:15:00	1	0	8	0	Ct	0	0	0	0	0	0	0	0	0	0	1	0	0	0	0	0	0	0	1	1	0	2	0	0	0	2	2	0	0	0	1	0	0	0
1840	27 Jan 22	00:16:00	1	0	8	0	Ct	0	0	0	0	0	0	0	0	0	0	6	0	0	0	0	0	3	0	1	3	0	1	0	0	0	1	0	0	0	2	0	0	2	2
1841	27 Jan 22	00:17:00	1	0	8	0	Ct	0	0	0	0	0	0	0	0	0	0	2	0	0	0	0	0	0	0	1	2	0	1	0	0	0	1	0	0	0	1	3	0	0	4
1842	27 Jan 22	00:18:00	1	0	8	0	Ct	0	0	0	0	0	0	0	0	0	0	1	0	0	0	0	0	0	0	1	2	0	0	0	0	0	0	2	0	0	0	0	0	1	1
1843	27 Jan 22	00:19:00	1	0	8	0	Ct	0	0	0	0	0	0	0	0	0	0	1	0	0	0	0	0	1	0	3	2	0	0	0	0	0	2	0	0	0	4	1	0	1	0
1844	27 Jan 22	00:20:00	1	0	8	0	Ct	0	0	0	0	0	0	0	0	0	0	0	0	0	0	0	0	2	0	0	3	0	2	0	0	0	2	0	0	0	2	2	0	2	0
1845	27 Jan 22	00:21:00	1	0	8	0	Ct	0	0	0	0	0	0	0	0	0	0	0	0	0	0	0	0	0	0	1	1	0	1	0	0	0	1	0	0	0	2	0	0	1	0
1846	27 Jan 22	00:22:00	1	0	8	0	Ct	0	0	0	0	0	0	0	0	0	0	0	0	0	0	0	0	0	0	0	2	0	2	0	0	0	1	2	0	0	2	1	0	3	1
1847	27 Jan 22	00:23:00	1	0	8	0	Ct	0	0	0	0	0	0	0	0	0	0	0	0	0	0	0	0	2	0	2	0	0	2	0	0	0	0	2	0	0	1	0	0	1	0
1848	27 Jan 22	00:24:00	1	0	8	0	Ct	0	0	0	0	0	0	0	0	0	0	0	0	0	0	0	0	0	0	3	0	0	3	0	0	0	1	0	0	0	2	1	0	0	1
1849	27 Jan 22	00:25:00	1	0	8	0	Ct	0	0	0	0	0	0	0	0	0	0	0	0	0	0	0	0	0	0	0	1	0	2	0	0	0	0	0	0	0	3	1	0	2	1
1850	27 Jan 22	00:26:00	1	0	8	0	Ct	0	0	0	0	0	1	0	0	0	0	0	0	0	0	0	0	0	0	2	0	0	0	0	0	0	0	1	0	0	2	1	0	1	0
1851	27 Jan 22	00:27:00	1	0	8	0	Ct	0	0	0	0	0	1	0	0	0	0	0	0	0	0	0	0	0	0	0	0	0	0	0	0	0	4	1	0	0	3	1	0	2	0
1852	27 Jan 22	00:28:00	1	0	8	0	Ct	0	0	0	0	0	0	0	0	0	0	0	0	0	0	0	0	0	0	1	0	0	1	0	0	0	1	0	0	0	1	1	0	2	0
1853	27 Jan 22	00:29:00	1	0	8	0	Ct	0	0	0	0	0	1	0	0	0	0	0	0	0	0	0	0	0	0	1	0	0	3	0	0	0	1	3	0	0	1	1	0	0	1
1854	27 Jan 22	00:30:00	1	0	8	0	Ct	0	0	0	0	0	0	0	0	0	0	0	0	0	0	0	0	3	0	0	0	0	1	0	0	0	0	1	0	0	1	1	0	0	1
1855	27 Jan 22	00:31:00	1	0	8	0	Ct	0	0	0	0	0	0	0	0	0	0	0	0	0	0	1	0	1	0	0	0	0	1	0	0	0	1	1	0	0	1	2	3	0	1
1856	27 Jan 22	00:32:00	1	0	8	0	Ct	0	0	0	0	0	0	0	0	0	0	0	0	0	0	0	0	1	0	3	0	0	1	0	0	0	1	0	0	0	3	1	3	0	1
1857	27 Jan 22	00:33:00	1	0	8	0	Ct	0	0	0	0	0	0	0	0	0	0	0	0	0	0	0	0	0	0	0	0	0	1	0	0	0	1	0	0	0	2	1	2	0	3
1858	27 Jan 22	00:34:00	1	0	8	0	Ct	0	0	0	0	0	1	0	0	0	0	0	0	0	0	0	0	0	0	1	0	0	1	0	0	0	1	1	0	0	0	1	4	1	0
1859	27 Jan 22	00:35:00	1	0	8	0	Ct	0	0	0	0	0	1	0	0	0	0	0	0	0	0	0	0	0	0	3	0	0	1	0	0	0	3	1	0	0	0	0	2	1	2
1860	27 Jan 22	00:36:00	1	0	8	0	Ct	0	0	0	0	0	0	0	0	0	0	0	0	0	0	0	0	0	0	0	0	0	1	0	0	0	0	0	0	0	0	0	1	0	0
1861	27 Jan 22	00:37:00	1	0	8	0	Ct	0	0	0	0	0	0	0	0	0	0	0	0	0	0	0	0	0	0	3	0	0	1	0	0	0	0	3	0	0	4	1	0	0	1
1862	27 Jan 22	00:38:00	1	0	8	0	Ct	0	0	0	0	0	0	0	0	0	0	0	0	0	0	0	0	0	0	1	0	0	2	0	0	0	2	0	0	0	0	0	1	2	1
1863	27 Jan 22	00:39:00	1	0	8	0	Ct	0	0	0	0	0	0	0	0	0	0	0	0	0	0	0	0	0	0	3	0	0	2	0	0	0	0	0	0	0	2	1	3	3	0
1864	27 Jan 22	00:40:00	1	0	8	0	Ct	0	0	0	0	0	0	0	0	0	0	2	0	0	0	0	0	0	0	0	0	0	2	0	0	0	1	3	0	0	2	1	3	1	0
1865	27 Jan 22	00:41:00	1	0	8	0	Ct	0	0	0	0	0	0	0	0	0	0	1	0	0	0	0	0	0	0	0	0	0	2	0	0	0	0	0	0	0	3	2	0	0	1
1866	27 Jan 22	00:42:00	1	0	8	0	Ct	0	0	0	0	0	0	0	0	0	0	1	0	0	0	0	0	0	0	1	0	0	3	0	0	0	1	2	0	0	2	1	3	2	1
1867	27 Jan 22	00:43:00	1	0	8	0	Ct	0	0	0	0	0	0	0	0	0	0	0	0	0	0	0	0	0	0	1	0	0	1	0	0	0	2	0	0	0	1	2	5	0	0
1868	27 Jan 22	00:44:00	1	0	8	0	Ct	0	0	0	0	0	0	0	0	0	0	0	0	0	0	0	0	0	0	0	0	0	1	0	0	0	2	2	0	0	2	2	2	1	0
1869	27 Jan 22	00:45:00	1	0	8	0	Ct	0	0	0	0	0	0	0	0	1	0	0	0	0	0	0	0	0	0	1	0	0	1	0	0	0	0	1	0	0	2	0	1	0	0
1870	27 Jan 22	00:46:00	1	0	8	0	Ct	0	0	0	0	0	0	0	0	0	0	0	0	0	0	0	0	3	0	2	0	0	2	0	0	0	1	4	0	0	1	2	2	2	1
1871	27 Jan 22	00:47:00	1	0	8	0	Ct	0	0	0	0	0	0	0	0	0	0	0	0	0	0	0	0	0	0	0	0	0	2	0	0	0	1	0	0	0	4	0	2	2	1
1872	27 Jan 22	00:48:00	1	0	8	0	Ct	0	0	0	0	0	0	0	0	0	0	0	0	0	0	0	0	3	0	0	0	0	1	0	0	0	1	0	0	0	2	0	1	0	0
1873	27 Jan 22	00:49:00	1	0	8	0	Ct	0	0	0	0	0	0	0	0	0	0	2	0	0	0	0	0	0	0	0	0	0	1	0	0	0	0	2	0	0	0	0	2	2	0
1874	27 Jan 22	00:50:00	1	0	8	0	Ct	0	0	0	0	0	0	0	0	0	0	0	0	0	0	0	0	0	0	2	0	0	2	0	0	0	0	2	0	0	2	0	1	1	1
1875	27 Jan 22	00:51:00	1	0	8	0	Ct	0	0	0	0	0	0	0	0	0	0	0	0	0	0	0	0	0	0	2	0	0	0	0	0	0	0	0	0	0	0	0	1	0	1
1876	27 Jan 22	00:52:00	1	0	8	0	Ct	0	0	0	0	0	0	0	0	0	0	0	0	0	0	0	0	0	0	0	0	0	4	0	0	0	1	0	0	0	3	0	0	0	0
1877	27 Jan 22	00:53:00	1	0	8	0	Ct	0	0	0	0	0	0	0	0	0	0	0	0	0	0	0	0	0	0	2	0	0	1	0	0	0	1	0	0	0	4	4	2	1	0
1878	27 Jan 22	00:54:00	1	0	8	0	Ct	0	0	0	0	0	0	0	0	0	0	0	0	0	0	0	0	0	0	0	0	0	0	0	0	0	0	2	0	0	2	1	1	5	4
1879	27 Jan 22	00:55:00	1	0	8	0	Ct	0	0	0	0	0	0	0	0	0	0	0	0	0	0	0	0	0	0	3	0	0	2	0	0	0	0	0	0	0	1	0	0	1	1
1880	27 Jan 22	00:56:00	1	0	8	0	Ct	0	0	0	0	0	0	0	0	0	0	0	0	0	0	0	0	0	0	0	0	1	0	0	0	0	0	0	0	0	1	0	0	0	0
1881	27 Jan 22	00:57:00	1	0	8	0	Ct	0	0	0	0	0	0	0	0	0	0	0	0	0	0	0	0	0	0	0	0	1	2	0	0	0	1	2	0	0	1	0	3	0	3
1882	27 Jan 22	00:58:00	1	0	8	0	Ct	0	0	0	0	0	0	0	0	0	0	0	0	0	0	0	0	0	0	2	0	1	2	0	0	0	0	1	0	0	0	0	0	0	1
1883	27 Jan 22	00:59:00	1	0	8	0	Ct	0	0	0	0	0	0	0	0	0	0	0	0	0	0	0	0	0	0	1	0	1	1	0	0	0	0	0	0	0	2	0	0	1	2
1884	27 Jan 22	01:00:00	1	0	8	0	Ct	0	0	0	0	0	0	0	0	0	0	0	0	0	0	0	0	0	0	0	0	1	0	0	0	0	0	0	0	0	0	0	0	3	2
1885	27 Jan 22	01:01:00	1	0	8	0	Ct	0	0	0	0	0	0	0	0	0	0	0	0	0	0	0	0	0	0	0	0	0	0	0	0	0	2	0	0	0	2	0	1	0	2
1886	27 Jan 22	01:02:00	1	0	8	0	Ct	0	0	0	0	0	0	0	0	0	0	0	0	0	0	0	0	0	0	0	0	1	4	0	0	0	0	0	0	0	0	0	0	0	0
1887	27 Jan 22	01:03:00	1	0	8	0	Ct	0	0	0	0	0	0	0	0	0	0	0	0	0	0	0	0	0	0	0	0	2	0	0	0	0	1	3	0	0	3	0	0	2	2
1888	27 Jan 22	01:04:00	1	0	8	0	Ct	0	0	0	0	0	0	0	0	0	0	0	0	0	0	0	0	0	0	0	0	1	1	2	0	0	2	1	0	0	1	0	1	0	2
1889	27 Jan 22	01:05:00	1	0	8	0	Ct	0	0	0	0	0	0	0	0	0	0	0	0	0	0	0	0	0	0	0	0	1	0	1	0	0	1	0	0	0	1	0	1	0	0
1890	27 Jan 22	01:06:00	1	0	8	0	Ct	0	0	0	0	0	0	0	0	0	0	0	0	0	0	0	0	0	0	0	0	3	1	1	0	0	1	0	0	0	1	0	3	0	0
1891	27 Jan 22	01:07:00	1	0	8	0	Ct	0	0	0	0	0	0	0	0	0	0	0	0	0	0	0	0	0	0	0	0	1	0	0	0	0	1	0	0	0	1	0	1	1	0
1892	27 Jan 22	01:08:00	1	0	8	0	Ct	0	0	0	0	0	0	0	0	0	0	0	0	0	0	0	0	0	0	0	0	1	1	0	0	0	0	0	0	0	1	0	2	0	0
1893	27 Jan 22	01:09:00	1	0	8	0	Ct	0	0	0	0	0	0	0	0	0	0	0	0	0	0	0	0	0	0	0	0	2	2	0	0	0	0	0	0	0	0	0	0	0	0
1894	27 Jan 22	01:10:00	1	0	8	0	Ct	0	0	0	0	0	0	0	0	0	0	0	0	0	0	0	0	0	0	0	0	1	1	0	0	0	1	0	0	0	2	0	1	0	0
1895	27 Jan 22	01:11:00	1	0	8	0	Ct	0	0	0	0	0	0	0	0	0	0	0	0	0	0	0	0	0	0	0	0	1	1	0	0	0	2	0	0	0	2	0	2	0	0
1896	27 Jan 22	01:12:00	1	0	8	0	Ct	0	0	0	0	0	3	0	0	0	0	0	0	0	0	0	0	0	0	0	0	1	0	0	0	0	1	0	0	0	2	0	1	0	0
1897	27 Jan 22	01:13:00	1	0	8	0	Ct	0	0	0	0	0	0	0	0	0	0	0	0	0	0	0	0	0	0	0	0	1	0	0	0	0	2	0	0	0	0	0	0	0	0
1898	27 Jan 22	01:14:00	1	0	8	0	Ct	0	0	0	0	0	0	0	0	0	0	0	0	0	0	0	0	0	0	0	0	1	1	0	0	0	0	0	0	0	0	0	3	0	0
1899	27 Jan 22	01:15:00	1	0	8	0	Ct	0	0	0	0	0	0	0	0	0	0	0	0	0	0	0	0	0	0	0	0	0	1	0	0	0	1	0	0	0	0	0	1	0	0
1900	27 Jan 22	01:16:00	1	0	8	0	Ct	0	0	0	0	0	0	0	0	0	0	0	0	0	0	0	0	0	0	0	0	0	2	0	0	0	1	0	0	0	0	0	0	0	0
1901	27 Jan 22	01:17:00	1	0	8	0	Ct	0	0	0	0	0	0	0	0	0	0	0	0	0	0	0	0	0	0	0	0	0	2	0	0	0	1	0	0	0	0	0	0	0	0
1902	27 Jan 22	01:18:00	1	0	8	0	Ct	0	0	0	0	0	0	0	0	0	0	2	0	0	0	0	0	0	0	0	0	0	1	0	0	0	1	0	0	0	0	0	0	0	0
1903	27 Jan 22	01:19:00	1	0	8	0	Ct	0	0	0	0	0	0	0	0	0	0	0	0	0	0	0	0	0	0	0	0	0	1	0	0	0	0	0	0	0	0	0	1	0	0
1904	27 Jan 22	01:20:00	1	0	8	0	Ct	0	0	0	0	0	0	0	0	0	0	1	0	0	0	0	0	0	0	0	0	0	1	0	0	0	0	0	0	0	0	0	0	0	0
1905	27 Jan 22	01:21:00	1	0	8	0	Ct	0	0	0	0	0	0	0	0	0	0	0	0	0	0	0	0	0	0	0	0	0	2	0	0	0	0	0	0	0	0	0	0	0	0
1906	27 Jan 22	01:22:00	1	0	8	0	Ct	0	0	0	0	0	0	0	0	0	0	0	0	0	0	0	0	0	0	0	0	0	1	0	0	1	1	0	0	0	0	0	2	0	0
1907	27 Jan 22	01:23:00	1	0	8	0	Ct	0	0	0	0	0	0	0	0	0	0	2	0	0	0	1	0	0	0	0	0	0	1	0	0	1	1	0	0	0	0	0	2	0	0
1908	27 Jan 22	01:24:00	1	0	8	0	Ct	0	0	0	0	0	1	0	0	0	0	3	0	0	0	0	0	0	0	0	0	0	0	0	0	1	0	0	0	0	0	0	3	0	0
1909	27 Jan 22	01:25:00	1	0	8	0	Ct	0	0	0	0	0	0	0	0	0	0	1	0	0	0	0	0	0	0	0	0	0	0	0	0	0	0	0	0	0	0	0	3	0	0
1910	27 Jan 22	01:26:00	1	0	8	0	Ct	0	0	0	0	0	0	0	0	0	0	2	0	0	0	0	0	0	0	0	0	0	1	0	0	0	1	0	0	0	0	0	0	0	0
1911	27 Jan 22	01:27:00	1	0	8	0	Ct	0	0	0	0	0	0	0	0	0	0	3	0	0	0	0	0	0	0	0	0	0	0	0	0	1	1	0	0	0	0	0	1	0	0
1912	27 Jan 22	01:28:00	1	0	8	0	Ct	0	0	0	0	0	0	0	0	0	0	0	0	0	0	1	0	0	0	0	0	0	1	0	0	1	0	0	0	0	0	0	1	0	0
1913	27 Jan 22	01:29:00	1	0	8	0	Ct	0	0	0	0	0	0	0	1	0	0	0	0	0	0	0	0	0	0	0	0	0	1	0	0	0	1	0	0	0	0	0	1	0	0
1914	27 Jan 22	01:30:00	1	0	8	0	Ct	0	0	0	0	0	0	0	1	0	0	1	0	0	0	0	0	0	0	0	0	0	1	0	0	0	0	0	0	0	0	0	0	0	0
1915	27 Jan 22	01:31:00	1	0	8	0	Ct	0	0	0	0	0	0	0	0	0	0	2	0	0	0	1	0	0	0	0	0	0	3	0	0	0	0	0	0	0	0	0	1	0	0
1916	27 Jan 22	01:32:00	1	0	8	0	Ct	0	0	0	0	0	0	0	0	0	0	2	0	0	0	0	0	0	0	0	0	0	0	0	0	0	1	0	0	0	0	0	2	0	0
1917	27 Jan 22	01:33:00	1	0	8	0	Ct	0	0	0	0	0	0	0	2	0	0	0	0	0	0	0	0	0	0	0	0	0	1	0	0	0	2	0	0	0	0	0	1	0	0
1918	27 Jan 22	01:34:00	1	0	8	0	Ct	0	0	0	0	0	0	0	0	0	0	0	0	0	0	0	0	0	0	0	0	0	1	0	0	0	3	0	0	0	0	0	4	0	0
1919	27 Jan 22	01:35:00	1	0	8	0	Ct	0	0	0	0	0	0	0	5	0	0	1	0	0	0	0	0	0	0	0	0	0	4	0	0	0	0	0	0	0	0	0	1	0	0
1920	27 Jan 22	01:36:00	1	0	8	0	Ct	0	0	0	0	0	0	0	1	0	0	1	0	0	0	1	0	0	0	0	0	0	1	0	0	0	0	0	0	0	0	0	3	0	0
1921	27 Jan 22	01:37:00	1	0	8	0	Ct	0	0	0	0	0	0	0	4	0	0	1	0	0	0	0	0	0	0	0	0	0	2	0	0	1	1	0	0	0	0	0	2	0	0
1922	27 Jan 22	01:38:00	1	0	8	0	Ct	0	0	0	0	0	0	0	0	0	0	2	0	0	0	0	0	0	0	0	0	0	1	0	0	1	1	0	0	0	0	0	1	0	0
1923	27 Jan 22	01:39:00	1	0	8	0	Ct	0	0	0	0	0	0	0	0	1	0	3	0	0	0	2	0	0	0	0	0	0	2	0	0	0	0	0	0	0	0	0	1	0	0
1924	27 Jan 22	01:40:00	1	0	8	0	Ct	0	0	0	0	0	0	0	1	0	0	2	0	0	0	0	0	0	0	0	0	0	1	0	0	0	2	0	0	0	0	0	2	0	0
1925	27 Jan 22	01:41:00	1	0	8	0	Ct	0	0	0	0	0	0	0	1	0	0	3	0	0	0	0	0	0	0	0	0	0	0	0	0	0	1	0	0	0	0	0	2	0	0
1926	27 Jan 22	01:42:00	1	0	8	0	Ct	0	0	0	0	0	0	0	1	0	0	1	0	0	0	1	0	0	0	0	0	0	2	0	0	1	1	0	0	0	0	0	3	0	0
1927	27 Jan 22	01:43:00	1	0	8	0	Ct	0	0	0	0	0	0	0	1	0	0	1	0	0	0	0	0	0	0	0	0	0	2	0	0	0	1	0	0	0	0	0	1	0	0
1928	27 Jan 22	01:44:00	1	0	8	0	Ct	0	0	0	0	0	0	0	0	0	0	1	0	0	0	0	0	0	0	0	0	0	2	0	0	0	0	0	0	0	0	0	3	0	0
1929	27 Jan 22	01:45:00	1	0	8	0	Ct	0	0	0	0	0	0	0	0	0	0	2	0	0	0	1	0	0	0	0	0	0	1	0	0	0	1	0	0	0	0	0	0	0	0
1930	27 Jan 22	01:46:00	1	0	8	0	Ct	0	0	0	0	0	0	0	2	6	0	0	0	0	0	1	0	0	0	0	0	0	2	0	0	0	2	0	0	0	0	0	0	0	0
1931	27 Jan 22	01:47:00	1	0	8	0	Ct	0	0	0	0	0	0	0	0	0	0	1	0	4	0	0	0	5	0	0	0	0	2	0	0	4	0	0	0	0	0	0	0	0	0
1932	27 Jan 22	01:48:00	1	0	8	0	Ct	0	0	0	0	0	0	0	0	0	0	1	0	0	0	1	0	0	0	0	0	0	1	0	0	0	1	0	0	0	0	0	1	0	0
1933	27 Jan 22	01:49:00	1	0	8	0	Ct	0	0	0	0	0	0	0	0	0	0	2	0	0	0	1	0	2	0	0	0	0	0	0	0	0	2	0	0	0	0	0	1	0	0
1934	27 Jan 22	01:50:00	1	0	8	0	Ct	0	0	0	0	0	0	0	0	0	0	1	0	0	0	0	0	0	0	0	0	0	1	0	0	0	1	0	0	0	0	0	0	0	0
1935	27 Jan 22	01:51:00	1	0	8	0	Ct	0	0	0	0	0	0	0	2	0	0	1	0	0	0	0	0	0	0	0	0	0	0	0	0	0	0	0	0	0	0	0	0	0	0
1936	27 Jan 22	01:52:00	1	0	8	0	Ct	0	0	0	0	0	0	0	1	0	0	1	0	0	0	0	0	0	0	0	0	0	0	0	0	0	0	0	0	0	0	0	1	0	0
1937	27 Jan 22	01:53:00	1	0	8	0	Ct	0	0	0	0	0	0	0	2	0	0	2	0	0	0	0	0	0	0	0	0	0	0	0	0	1	2	0	0	0	0	0	1	0	0
1938	27 Jan 22	01:54:00	1	0	8	0	Ct	0	0	0	0	0	0	0	3	0	0	3	0	0	0	0	0	0	0	0	0	0	1	0	0	0	0	0	0	0	0	0	1	0	0
1939	27 Jan 22	01:55:00	1	0	8	0	Ct	0	0	0	0	0	0	0	1	0	0	2	0	0	0	0	0	0	0	0	0	0	2	0	0	0	1	0	0	0	0	0	0	0	0
1940	27 Jan 22	01:56:00	1	0	8	0	Ct	0	0	0	0	0	0	0	1	0	0	0	0	2	0	0	0	0	0	0	0	0	1	0	0	0	1	0	0	0	0	0	0	0	0
1941	27 Jan 22	01:57:00	1	0	8	0	Ct	0	0	0	0	0	0	0	2	0	0	0	0	1	0	0	0	0	0	0	0	0	1	0	0	0	0	0	0	0	0	0	0	0	0
1942	27 Jan 22	01:58:00	1	0	8	0	Ct	0	0	0	0	0	0	0	1	0	0	0	0	0	0	0	0	0	0	0	0	0	1	0	0	0	0	0	0	0	0	0	0	0	0
1943	27 Jan 22	01:59:00	1	0	8	0	Ct	0	0	0	0	0	0	0	3	0	0	0	0	3	0	0	0	0	0	0	0	0	1	0	0	0	0	0	0	0	0	0	0	0	0
1944	27 Jan 22	02:00:00	1	0	8	0	Ct	0	0	0	0	0	0	0	1	0	0	0	0	1	0	0	0	0	0	0	0	0	0	0	1	0	0	0	0	0	0	0	0	0	0
1945	27 Jan 22	02:01:00	1	0	8	0	Ct	0	0	0	0	0	0	0	2	0	0	0	0	1	0	1	0	0	0	0	0	0	1	0	3	0	0	0	0	0	0	0	0	0	0
1946	27 Jan 22	02:02:00	1	0	8	0	Ct	0	0	0	0	0	0	0	2	0	0	0	0	1	0	0	0	0	0	0	0	0	2	0	0	1	0	0	0	0	0	0	0	0	0
1947	27 Jan 22	02:03:00	1	0	8	0	Ct	0	0	0	0	0	0	0	0	0	0	0	0	1	0	0	0	0	0	0	0	0	0	1	0	6	0	0	0	0	0	0	0	0	0
1948	27 Jan 22	02:04:00	1	0	8	0	Ct	0	0	0	0	0	0	0	0	0	0	0	0	0	0	0	0	0	0	0	0	0	0	0	2	0	0	0	0	0	0	0	0	0	0
1949	27 Jan 22	02:05:00	1	0	8	0	Ct	0	0	0	0	0	0	0	0	0	0	0	0	1	0	0	0	0	0	0	0	0	0	0	2	0	0	0	0	0	0	0	0	0	0
1950	27 Jan 22	02:06:00	1	0	8	0	Ct	0	0	0	0	0	0	0	0	0	0	0	0	1	0	0	0	0	0	0	0	0	2	0	1	0	0	0	0	0	0	0	0	0	0
1951	27 Jan 22	02:07:00	1	0	8	0	Ct	0	0	0	0	0	0	0	0	0	0	0	0	0	0	0	0	0	0	0	0	0	1	0	1	3	0	0	0	0	0	0	0	0	0
1952	27 Jan 22	02:08:00	1	0	8	0	Ct	0	0	0	0	0	0	0	0	0	0	0	0	0	0	0	0	2	0	0	0	0	1	0	1	0	0	0	0	0	0	0	0	0	0
1953	27 Jan 22	02:09:00	1	0	8	0	Ct	0	0	0	0	0	0	0	0	0	0	0	0	0	0	0	0	0	0	0	0	0	3	0	3	0	0	0	0	0	0	0	0	0	0
1954	27 Jan 22	02:10:00	1	0	8	0	Ct	0	0	0	0	0	0	0	0	0	0	0	0	0	0	0	0	0	0	0	0	0	1	0	0	0	0	0	0	0	0	0	0	0	0
1955	27 Jan 22	02:11:00	1	0	8	0	Ct	0	0	0	0	0	0	0	0	0	0	0	0	0	0	0	0	2	0	0	0	0	1	0	1	1	0	0	2	0	0	0	0	0	0
1956	27 Jan 22	02:12:00	1	0	8	0	Ct	0	0	0	0	0	0	0	2	0	0	0	0	0	0	0	0	0	0	0	0	0	0	0	2	0	0	0	0	0	0	0	0	0	0
1957	27 Jan 22	02:13:00	1	0	8	0	Ct	0	0	0	0	0	0	0	0	0	0	0	0	0	0	0	0	0	0	0	0	0	1	0	2	0	0	0	0	0	0	0	0	0	0
1958	27 Jan 22	02:14:00	1	0	8	0	Ct	0	0	0	0	0	0	0	0	0	0	0	0	0	0	0	0	0	0	0	0	0	1	0	0	0	0	0	0	0	0	0	0	0	0
1959	27 Jan 22	02:15:00	1	0	8	0	Ct	0	0	0	0	0	0	0	0	0	0	0	0	0	0	0	0	0	0	0	0	0	2	0	3	0	0	0	1	0	0	0	0	0	0
1960	27 Jan 22	02:16:00	1	0	8	0	Ct	0	0	0	0	0	0	0	0	0	0	0	0	0	0	0	0	0	0	0	0	0	1	0	0	0	0	0	0	0	0	0	0	0	0
1961	27 Jan 22	02:17:00	1	0	8	0	Ct	0	0	0	0	0	0	0	0	0	0	0	0	0	0	0	0	0	0	0	0	0	1	0	0	0	0	0	1	0	0	0	0	0	0
1962	27 Jan 22	02:18:00	1	0	8	0	Ct	0	0	0	0	0	0	0	0	0	0	0	0	0	0	0	0	0	0	0	0	0	2	0	1	0	0	0	1	0	0	0	0	0	0
1963	27 Jan 22	02:19:00	1	0	8	0	Ct	0	0	0	0	0	0	0	0	0	0	0	0	0	0	0	0	0	0	0	0	0	0	0	0	0	0	0	4	0	0	0	0	0	0
1964	27 Jan 22	02:20:00	1	0	8	0	Ct	0	0	0	0	0	0	0	0	0	0	0	0	0	0	0	0	0	0	0	0	0	2	0	0	0	0	0	0	0	0	0	0	0	0
1965	27 Jan 22	02:21:00	1	0	8	0	Ct	0	0	0	0	0	0	0	0	0	0	0	0	0	0	0	0	0	0	0	0	0	1	0	0	0	0	0	1	0	0	0	0	0	0
1966	27 Jan 22	02:22:00	1	0	8	0	Ct	0	0	0	0	0	0	0	0	0	0	0	0	0	0	0	0	0	0	0	0	0	0	0	0	0	0	0	0	0	0	0	0	0	0
1967	27 Jan 22	02:23:00	1	0	8	0	Ct	0	0	0	0	0	0	0	0	0	0	0	0	0	0	0	0	0	0	0	0	0	1	0	0	0	0	0	1	0	0	0	0	0	0
1968	27 Jan 22	02:24:00	1	0	8	0	Ct	0	0	0	0	0	0	0	0	0	0	0	0	0	0	0	0	0	0	0	0	0	1	0	0	0	0	0	4	0	0	0	0	0	0
1969	27 Jan 22	02:25:00	1	0	8	0	Ct	0	0	0	0	0	0	0	0	0	0	0	0	0	0	0	0	0	0	0	0	0	2	0	0	0	0	0	1	0	0	0	0	0	0
1970	27 Jan 22	02:26:00	1	0	8	0	Ct	0	0	0	0	0	0	0	0	0	0	0	0	0	0	0	0	0	0	0	0	0	1	0	0	0	0	0	0	0	0	0	0	0	0
1971	27 Jan 22	02:27:00	1	0	8	0	Ct	0	0	0	0	0	0	0	0	0	0	0	0	0	0	0	0	0	0	0	0	0	2	0	0	0	0	0	0	0	0	0	0	0	0
1972	27 Jan 22	02:28:00	1	0	8	0	Ct	0	0	0	0	0	0	0	0	0	0	0	0	0	0	0	0	0	0	0	0	0	1	0	0	0	0	0	1	0	0	0	0	0	0
1973	27 Jan 22	02:29:00	1	0	8	0	Ct	0	0	0	0	0	0	0	0	0	0	0	0	0	0	0	0	0	0	0	0	0	1	0	0	0	0	0	0	0	0	0	0	0	0
1974	27 Jan 22	02:30:00	1	0	8	0	Ct	0	0	0	0	0	0	0	0	0	0	0	0	0	0	0	0	0	0	0	0	0	1	0	0	0	0	0	2	0	0	0	0	0	0
1975	27 Jan 22	02:31:00	1	0	8	0	Ct	0	0	0	0	0	0	0	0	0	0	0	0	0	0	0	0	0	0	0	0	0	0	0	0	0	0	0	1	0	0	0	0	0	0
1976	27 Jan 22	02:32:00	1	0	8	0	Ct	0	0	0	0	0	0	0	0	0	0	0	0	0	0	0	0	0	0	0	0	0	0	0	0	0	0	0	1	0	0	0	0	0	0
1977	27 Jan 22	02:33:00	1	0	8	0	Ct	0	0	0	0	0	0	0	0	2	0	0	0	0	0	0	0	0	0	0	0	0	1	0	0	0	0	0	0	0	0	0	0	0	0
1978	27 Jan 22	02:34:00	1	0	8	0	Ct	0	0	0	0	0	0	0	0	0	0	0	0	0	0	0	0	0	0	0	0	0	0	0	0	0	0	0	0	0	0	0	0	0	0
1979	27 Jan 22	02:35:00	1	0	8	0	Ct	0	0	0	0	0	0	0	0	0	0	0	0	0	0	0	0	0	0	0	0	0	0	0	0	0	0	0	0	0	0	0	0	0	0
1980	27 Jan 22	02:36:00	1	0	8	0	Ct	0	0	0	0	0	0	0	0	0	0	0	0	0	0	0	0	0	0	0	0	0	0	0	0	0	0	0	0	0	0	0	0	0	0
1981	27 Jan 22	02:37:00	1	0	8	0	Ct	0	0	0	0	0	0	0	0	0	0	0	0	0	0	0	0	1	0	0	0	0	0	0	0	0	0	0	0	0	0	0	0	0	0
1982	27 Jan 22	02:38:00	1	0	8	0	Ct	0	0	0	0	0	0	0	0	0	0	1	0	0	0	0	0	0	0	0	0	0	0	0	0	0	0	0	0	0	0	0	0	0	0
1983	27 Jan 22	02:39:00	1	0	8	0	Ct	0	0	0	0	0	0	0	0	0	0	0	0	0	0	0	0	0	0	0	0	0	0	0	0	0	0	0	0	0	0	0	0	0	0
1984	27 Jan 22	02:40:00	1	0	8	0	Ct	0	0	0	0	0	0	0	0	0	0	0	0	0	0	0	0	0	0	0	0	0	0	0	0	0	0	0	0	0	0	0	0	2	0
1985	27 Jan 22	02:41:00	1	0	8	0	Ct	0	0	0	0	0	0	0	0	0	0	0	0	0	0	0	0	0	0	0	0	0	0	0	0	0	0	0	0	0	0	0	0	0	0
1986	27 Jan 22	02:42:00	1	0	8	0	Ct	0	0	0	0	0	0	0	0	0	0	0	0	0	0	0	0	0	0	0	0	0	0	0	0	0	0	0	0	0	0	0	0	0	0
1987	27 Jan 22	02:43:00	1	0	8	0	Ct	0	0	0	0	0	0	0	0	0	0	0	0	0	0	0	0	0	0	0	0	0	0	0	0	0	0	0	0	0	0	0	0	2	0
1988	27 Jan 22	02:44:00	1	0	8	0	Ct	0	0	0	0	0	0	0	1	0	0	0	0	0	0	0	0	0	0	0	0	0	0	0	0	0	0	0	0	0	0	0	0	1	0
1989	27 Jan 22	02:45:00	1	0	8	0	Ct	0	0	0	0	0	0	0	1	0	0	0	0	0	0	0	0	0	0	0	0	0	0	0	0	0	0	0	0	0	0	0	0	1	0
1990	27 Jan 22	02:46:00	1	0	8	0	Ct	0	0	0	0	0	0	0	0	0	0	0	0	0	0	0	0	1	0	0	0	0	0	0	0	0	0	0	0	0	0	0	0	1	0
1991	27 Jan 22	02:47:00	1	0	8	0	Ct	0	0	0	0	0	0	0	0	0	0	0	0	0	0	0	0	2	0	0	0	0	0	0	0	0	0	0	0	0	0	0	0	2	0
1992	27 Jan 22	02:48:00	1	0	8	0	Ct	0	0	0	0	0	0	0	0	1	0	0	0	0	0	0	0	4	0	0	0	0	0	0	0	0	0	0	0	0	0	0	0	1	0
1993	27 Jan 22	02:49:00	1	0	8	0	Ct	0	0	0	0	0	0	0	0	1	0	0	0	0	0	0	0	1	0	0	0	0	0	0	0	0	0	0	0	0	0	0	0	1	0
1994	27 Jan 22	02:50:00	1	0	8	0	Ct	0	0	0	0	0	0	0	0	2	0	0	0	0	0	0	0	0	0	0	0	0	0	0	0	0	0	0	0	0	0	0	0	2	0
1995	27 Jan 22	02:51:00	1	0	8	0	Ct	0	0	0	0	0	0	0	0	0	0	0	0	0	0	0	0	0	0	0	0	0	0	0	0	0	0	0	0	0	0	0	0	3	0
1996	27 Jan 22	02:52:00	1	0	8	0	Ct	0	0	0	0	0	0	0	0	3	0	0	0	0	0	0	0	0	0	0	0	0	0	0	0	0	0	0	0	0	0	0	0	2	0
1997	27 Jan 22	02:53:00	1	0	8	0	Ct	0	0	0	0	0	0	0	0	1	0	0	0	0	0	0	0	3	0	0	0	0	0	0	0	0	0	0	0	0	0	0	0	1	0
1998	27 Jan 22	02:54:00	1	0	8	0	Ct	0	0	0	0	0	0	0	0	1	0	0	0	0	0	0	0	0	0	0	0	0	0	0	0	0	0	0	0	0	0	0	0	1	0
1999	27 Jan 22	02:55:00	1	0	8	0	Ct	0	0	0	0	0	0	0	0	1	0	0	0	0	0	0	0	0	0	0	0	0	0	0	0	0	0	0	0	0	0	0	0	1	0
2000	27 Jan 22	02:56:00	1	0	8	0	Ct	0	0	0	0	0	0	0	0	1	0	0	0	0	0	0	0	0	0	0	0	0	0	0	0	0	0	0	0	0	0	0	0	1	0
2001	27 Jan 22	02:57:00	1	0	8	0	Ct	0	0	0	0	0	0	0	0	0	0	0	0	0	0	0	0	2	0	0	0	0	0	0	0	0	0	0	0	0	0	0	0	1	0
2002	27 Jan 22	02:58:00	1	0	8	0	Ct	0	0	0	0	0	0	0	0	0	0	0	0	0	0	0	0	2	0	0	0	0	0	0	0	0	0	0	0	0	0	0	0	1	0
2003	27 Jan 22	02:59:00	1	0	8	0	Ct	0	0	0	0	0	0	0	0	4	0	0	0	0	0	0	0	1	0	0	0	0	0	0	0	0	0	0	0	0	0	0	0	0	0
2004	27 Jan 22	03:00:00	1	0	8	0	Ct	0	0	0	0	0	0	0	0	1	0	0	0	0	0	0	0	2	0	0	0	0	0	0	0	0	0	0	0	0	0	0	0	0	0
2005	27 Jan 22	03:01:00	1	0	8	0	Ct	0	0	0	0	0	0	0	0	0	0	0	0	0	0	0	0	4	0	0	0	0	0	0	0	0	0	0	0	0	0	0	0	0	0
2006	27 Jan 22	03:02:00	1	0	8	0	Ct	0	0	0	0	0	0	0	0	0	0	0	0	0	0	0	0	1	0	0	0	0	0	0	0	0	0	0	0	0	0	0	0	2	0
2007	27 Jan 22	03:03:00	1	0	8	0	Ct	0	0	0	0	0	0	0	0	0	0	0	0	0	0	0	0	2	0	0	0	0	0	0	0	0	0	0	0	0	0	0	0	0	0
2008	27 Jan 22	03:04:00	1	0	8	0	Ct	0	0	0	0	0	0	0	0	0	0	0	0	0	0	0	0	0	0	0	0	0	0	0	0	0	0	0	0	0	0	0	0	0	0
2009	27 Jan 22	03:05:00	1	0	8	0	Ct	0	0	0	0	0	0	0	0	0	0	0	0	0	0	0	0	3	0	0	1	0	0	0	0	0	0	0	0	0	0	0	0	2	0
2010	27 Jan 22	03:06:00	1	0	8	0	Ct	0	0	0	0	0	0	0	0	0	0	0	0	0	0	0	0	1	0	0	2	0	0	0	0	0	0	0	0	0	0	0	0	1	0
2011	27 Jan 22	03:07:00	1	0	8	0	Ct	0	0	0	0	0	0	0	0	0	0	0	0	0	0	0	0	0	0	0	3	0	0	0	0	0	0	0	0	0	0	0	0	4	0
2012	27 Jan 22	03:08:00	1	0	8	0	Ct	0	0	0	0	0	0	0	0	0	0	0	0	0	0	0	0	0	0	0	0	0	0	0	0	0	0	0	0	0	0	0	0	0	0
2013	27 Jan 22	03:09:00	1	0	8	0	Ct	0	0	0	0	0	0	0	0	0	0	0	0	0	0	0	0	0	0	0	1	0	0	0	0	0	0	0	0	0	0	0	0	2	0
2014	27 Jan 22	03:10:00	1	0	8	0	Ct	0	0	0	0	0	0	0	0	0	0	0	0	0	0	0	0	0	0	0	2	0	0	0	0	0	0	0	0	0	0	0	0	1	0
2015	27 Jan 22	03:11:00	1	0	8	0	Ct	0	0	0	0	0	0	0	0	0	0	0	0	0	0	0	0	0	0	0	0	0	0	0	0	0	0	0	0	0	0	0	0	0	0
2016	27 Jan 22	03:12:00	1	0	8	0	Ct	0	0	0	0	0	0	0	0	0	0	0	0	0	0	0	0	0	0	0	1	0	0	0	0	0	0	0	0	0	0	0	3	1	0
2017	27 Jan 22	03:13:00	1	0	8	0	Ct	0	0	0	0	0	0	0	0	0	0	0	0	0	0	0	0	0	0	0	2	0	0	0	0	0	0	0	0	0	0	0	3	0	0
2018	27 Jan 22	03:14:00	1	0	8	0	Ct	0	0	0	0	0	0	0	0	0	0	0	0	0	0	0	0	0	0	0	2	0	0	0	0	0	0	0	0	0	0	0	0	1	0
2019	27 Jan 22	03:15:00	1	0	8	0	Ct	0	0	0	0	0	0	0	0	0	0	0	0	0	0	0	0	0	0	0	1	0	0	0	0	0	0	0	0	0	0	0	0	1	0
2020	27 Jan 22	03:16:00	1	0	8	0	Ct	0	0	0	0	0	0	0	0	0	0	1	0	0	0	0	0	0	0	0	0	0	0	0	0	0	0	0	0	0	0	0	1	0	0
2021	27 Jan 22	03:17:00	1	0	8	0	Ct	0	0	0	0	0	0	0	0	0	0	0	0	0	0	1	0	4	0	0	0	0	0	0	0	0	0	0	0	0	0	0	2	2	0
2022	27 Jan 22	03:18:00	1	0	8	0	Ct	0	0	0	0	0	0	0	0	0	0	0	0	0	0	0	0	0	0	0	0	0	0	0	0	0	0	0	0	0	0	0	1	0	0
2023	27 Jan 22	03:19:00	1	0	8	0	Ct	0	0	0	0	0	0	0	0	0	0	0	0	0	0	0	0	0	0	0	0	0	0	0	0	0	0	0	0	0	0	0	2	0	0
2024	27 Jan 22	03:20:00	1	0	8	0	Ct	0	0	2	0	0	0	0	0	0	0	0	0	0	0	0	0	0	0	0	0	0	0	0	0	0	0	0	0	0	0	0	0	0	0
2025	27 Jan 22	03:21:00	1	0	8	0	Ct	0	0	0	0	0	0	0	0	0	0	0	0	0	0	0	0	0	0	0	0	0	0	0	0	0	0	0	0	0	0	0	1	2	0
2026	27 Jan 22	03:22:00	1	0	8	0	Ct	0	0	0	0	0	0	0	0	0	0	0	0	0	0	0	0	0	0	0	0	0	0	0	0	0	0	0	0	0	0	0	3	1	0
2027	27 Jan 22	03:23:00	1	0	8	0	Ct	0	0	0	0	0	0	0	0	0	0	0	0	0	0	0	0	0	0	0	0	0	0	0	0	0	0	0	0	0	0	2	2	1	0
2028	27 Jan 22	03:24:00	1	0	8	0	Ct	0	0	0	0	0	0	0	0	0	0	1	0	0	0	0	0	0	0	0	1	0	0	0	0	0	0	0	0	0	0	3	1	1	0
2029	27 Jan 22	03:25:00	1	0	8	0	Ct	0	0	0	0	0	0	0	0	0	0	1	0	0	0	0	0	0	0	0	3	0	0	0	0	0	0	0	0	0	0	2	0	0	0
2030	27 Jan 22	03:26:00	1	0	8	0	Ct	0	0	0	0	0	0	0	0	0	0	0	0	0	0	0	0	0	0	0	2	0	0	0	0	0	0	0	0	0	0	1	1	1	0
2031	27 Jan 22	03:27:00	1	0	8	0	Ct	0	0	0	0	0	0	0	0	0	0	0	0	0	0	0	0	0	0	0	3	0	0	0	0	0	0	0	0	0	0	2	2	1	0
2032	27 Jan 22	03:28:00	1	0	8	0	Ct	0	0	0	0	0	0	0	0	0	0	0	0	0	0	0	0	0	0	0	0	0	0	0	0	0	0	0	0	0	0	0	3	0	0
2033	27 Jan 22	03:29:00	1	0	8	0	Ct	0	0	0	0	0	0	0	0	0	0	0	0	0	0	0	0	0	0	0	0	0	0	0	0	0	0	0	0	0	0	1	1	0	0
2034	27 Jan 22	03:30:00	1	0	8	0	Ct	0	0	0	0	0	0	0	0	0	0	0	0	0	0	0	0	0	0	0	2	0	0	0	0	0	0	0	0	0	0	0	1	0	0
2035	27 Jan 22	03:31:00	1	0	8	0	Ct	0	0	0	0	0	0	0	0	0	0	0	0	0	0	0	0	0	0	0	1	0	0	0	0	0	0	0	0	0	0	2	1	0	0
2036	27 Jan 22	03:32:00	1	0	8	0	Ct	0	0	0	0	0	0	0	0	0	0	0	0	0	0	0	0	0	0	0	2	0	0	0	0	0	0	0	0	0	0	2	2	0	0
2037	27 Jan 22	03:33:00	1	0	8	0	Ct	0	0	0	0	0	0	0	0	0	0	0	0	0	0	0	0	0	0	0	2	0	0	0	0	0	0	0	0	0	0	0	2	0	0
2038	27 Jan 22	03:34:00	1	0	8	0	Ct	0	0	0	0	0	0	0	0	0	0	0	0	0	0	0	0	0	0	0	1	0	0	0	0	0	0	0	0	0	0	1	2	0	0
2039	27 Jan 22	03:35:00	1	0	8	0	Ct	0	0	0	0	0	0	0	0	0	0	0	0	0	0	0	0	0	0	0	0	0	0	0	0	2	0	0	0	0	0	0	0	0	0
2040	27 Jan 22	03:36:00	1	0	8	0	Ct	0	0	0	0	0	0	0	0	0	0	0	0	0	0	0	0	0	0	0	2	0	0	0	0	0	0	0	0	0	0	0	1	1	0
2041	27 Jan 22	03:37:00	1	0	8	0	Ct	0	0	0	0	0	0	0	0	0	0	1	0	0	0	0	0	0	0	0	1	0	0	0	0	2	0	0	0	0	0	0	1	0	0
2042	27 Jan 22	03:38:00	1	0	8	0	Ct	0	0	0	0	0	0	0	0	0	0	0	0	0	0	0	0	0	0	0	3	0	0	0	0	0	0	0	0	0	0	0	1	0	0
2043	27 Jan 22	03:39:00	1	0	8	0	Ct	0	0	0	0	0	0	0	0	0	0	0	0	0	0	0	0	0	0	0	2	0	0	0	0	1	0	0	0	0	0	0	1	0	0
2044	27 Jan 22	03:40:00	1	0	8	0	Ct	0	0	0	0	0	0	0	0	0	0	0	0	0	0	0	0	0	0	0	0	0	0	0	0	1	0	0	0	0	0	0	1	0	0
2045	27 Jan 22	03:41:00	1	0	8	0	Ct	0	0	0	0	0	0	0	0	0	0	0	0	0	0	0	0	0	0	0	0	0	0	0	0	0	0	0	0	0	0	0	2	0	0
2046	27 Jan 22	03:42:00	1	0	8	0	Ct	0	0	1	0	0	0	0	0	0	0	0	0	0	0	0	0	0	0	0	2	0	0	0	0	0	0	0	0	0	0	0	2	0	0
2047	27 Jan 22	03:43:00	1	0	8	0	Ct	0	0	3	0	0	0	0	0	0	0	0	0	0	0	0	0	0	0	0	2	0	0	0	0	2	0	0	0	0	0	0	2	0	0
2048	27 Jan 22	03:44:00	1	0	8	0	Ct	0	0	0	0	0	0	0	0	0	0	0	0	0	0	0	0	0	0	0	1	0	0	0	0	0	0	0	0	0	0	0	0	0	0
2049	27 Jan 22	03:45:00	1	0	8	0	Ct	0	0	0	0	0	0	0	0	0	0	0	0	0	0	0	0	0	0	0	2	0	0	0	0	0	0	0	0	0	0	0	0	0	0
2050	27 Jan 22	03:46:00	1	0	8	0	Ct	0	0	0	0	0	0	0	0	0	0	0	0	0	0	0	0	0	0	0	0	0	0	0	0	1	0	0	0	0	0	0	0	0	0
2051	27 Jan 22	03:47:00	1	0	8	0	Ct	0	0	0	0	0	0	0	0	0	0	0	0	0	0	0	0	0	0	0	0	0	0	0	0	1	0	0	0	0	0	0	1	0	0
2052	27 Jan 22	03:48:00	1	0	8	0	Ct	0	0	0	0	0	0	0	0	0	0	0	0	0	0	0	0	0	0	0	1	0	0	0	0	0	0	0	0	0	0	0	2	0	0
2053	27 Jan 22	03:49:00	1	0	8	0	Ct	0	0	0	0	0	0	0	0	0	0	0	0	0	0	0	0	0	0	0	0	0	0	0	0	1	0	0	0	0	0	0	0	0	0
2054	27 Jan 22	03:50:00	1	0	8	0	Ct	0	0	0	0	0	0	0	0	0	0	0	0	0	0	0	0	0	0	0	1	0	0	0	0	1	0	0	0	0	0	0	0	0	0
2055	27 Jan 22	03:51:00	1	0	8	0	Ct	0	0	0	0	0	0	0	0	0	0	0	0	0	0	0	2	0	0	0	0	0	0	0	0	0	0	0	0	0	0	0	0	0	0
2056	27 Jan 22	03:52:00	1	0	8	0	Ct	0	0	0	0	0	0	0	0	0	0	0	0	0	0	0	0	0	0	0	0	0	0	0	0	1	0	0	0	0	0	0	0	0	0
2057	27 Jan 22	03:53:00	1	0	8	0	Ct	0	0	0	0	0	0	0	0	0	0	0	0	0	0	1	0	0	0	0	0	0	0	0	1	1	0	0	0	0	0	0	0	0	0
2058	27 Jan 22	03:54:00	1	0	8	0	Ct	0	0	0	0	0	0	0	0	0	0	0	0	0	0	0	0	0	0	0	0	0	0	0	0	0	0	0	0	0	0	0	0	0	0
2059	27 Jan 22	03:55:00	1	0	8	0	Ct	0	0	0	0	0	0	0	0	0	0	0	0	0	0	0	1	0	0	0	0	0	0	0	0	0	0	0	0	0	0	0	0	5	0
2060	27 Jan 22	03:56:00	1	0	8	0	Ct	0	0	0	0	0	0	0	0	0	0	0	0	0	0	0	1	0	0	0	0	0	0	0	0	0	0	0	0	0	0	0	0	0	0
2061	27 Jan 22	03:57:00	1	0	8	0	Ct	0	0	0	0	0	0	0	0	0	0	0	0	0	0	0	0	0	0	0	0	0	0	0	0	0	0	0	0	0	0	0	0	0	0
2062	27 Jan 22	03:58:00	1	0	8	0	Ct	0	0	0	0	0	0	0	0	0	0	0	0	0	0	0	2	0	0	0	0	0	0	0	0	2	0	0	0	0	0	0	0	0	0
2063	27 Jan 22	03:59:00	1	0	8	0	Ct	0	0	0	0	0	0	0	0	0	0	0	0	0	0	0	0	0	0	0	0	0	0	0	0	1	0	0	0	0	0	0	1	0	0
2064	27 Jan 22	04:00:00	1	0	8	0	Ct	0	0	0	0	0	0	0	0	0	0	0	0	0	0	0	2	0	0	0	0	0	0	0	0	0	0	0	0	0	0	0	0	0	0
2065	27 Jan 22	04:01:00	1	0	8	0	Ct	0	0	0	0	0	0	1	0	0	0	0	0	0	0	0	1	0	0	0	0	0	0	0	0	1	0	0	0	0	0	0	0	0	0
2066	27 Jan 22	04:02:00	1	0	8	0	Ct	0	0	0	0	0	0	0	0	0	0	1	0	0	0	0	1	0	0	0	0	0	0	0	0	0	0	0	0	0	0	0	0	0	0
2067	27 Jan 22	04:03:00	1	0	8	0	Ct	0	0	0	0	0	0	0	0	0	0	1	0	0	0	0	1	0	0	0	0	0	0	0	0	1	0	0	0	0	0	0	0	0	0
2068	27 Jan 22	04:04:00	1	0	8	0	Ct	0	0	0	0	0	0	0	0	0	0	0	0	0	0	0	0	0	0	0	0	0	0	0	0	0	0	0	0	0	0	0	0	0	0
2069	27 Jan 22	04:05:00	1	0	8	0	Ct	0	0	0	0	0	0	0	0	0	0	0	0	0	0	0	1	0	0	0	0	0	0	0	0	0	0	0	0	0	0	0	0	0	0
2070	27 Jan 22	04:06:00	1	0	8	0	Ct	0	0	0	0	0	0	0	0	0	0	0	0	0	0	0	0	0	0	0	0	0	0	0	0	0	0	0	0	0	0	0	0	0	0
2071	27 Jan 22	04:07:00	1	0	8	0	Ct	0	0	0	0	0	0	0	0	0	0	0	0	0	0	0	1	0	0	0	0	0	0	0	0	0	0	0	0	0	0	0	0	0	0
2072	27 Jan 22	04:08:00	1	0	8	0	Ct	0	0	0	0	0	0	0	0	0	0	0	0	0	0	0	1	0	0	0	0	0	0	0	0	1	0	0	0	0	0	0	0	0	0
2073	27 Jan 22	04:09:00	1	0	8	0	Ct	0	0	0	0	0	0	0	0	0	0	0	0	0	0	1	0	0	0	0	0	0	0	0	0	1	0	0	0	0	0	0	0	0	0
2074	27 Jan 22	04:10:00	1	0	8	0	Ct	0	0	0	0	0	0	0	0	0	0	0	0	0	0	0	2	0	0	0	0	0	0	0	0	0	0	0	0	0	0	0	0	0	0
2075	27 Jan 22	04:11:00	1	0	8	0	Ct	0	0	0	0	0	0	0	0	0	0	0	0	0	0	0	2	0	0	0	0	0	0	0	0	0	0	0	0	0	0	0	0	0	0
2076	27 Jan 22	04:12:00	1	0	8	0	Ct	0	0	0	0	0	0	0	0	0	0	0	0	0	0	0	3	0	0	0	0	0	0	0	0	0	0	0	0	0	0	0	0	0	0
2077	27 Jan 22	04:13:00	1	0	8	0	Ct	0	0	0	0	0	0	5	0	0	0	0	0	0	0	0	0	0	0	0	0	0	0	0	0	0	0	0	0	0	0	0	0	6	0
2078	27 Jan 22	04:14:00	1	0	8	0	Ct	0	0	0	0	0	0	0	0	0	0	0	0	0	0	0	2	0	0	0	0	0	0	0	0	0	0	0	0	0	0	0	0	0	0
2079	27 Jan 22	04:15:00	1	0	8	0	Ct	0	0	0	0	0	0	0	0	0	0	0	0	0	0	0	5	0	0	0	0	0	0	0	0	0	0	0	0	0	0	0	0	0	0
2080	27 Jan 22	04:16:00	1	0	8	0	Ct	0	0	0	0	0	0	0	0	0	0	0	0	0	0	0	1	0	0	0	0	0	0	0	0	0	0	0	0	0	0	0	0	0	0
2081	27 Jan 22	04:17:00	1	0	8	0	Ct	0	0	0	0	0	0	0	0	0	0	0	0	0	0	0	0	0	0	0	0	0	0	0	4	0	0	0	0	0	0	0	0	0	0
2082	27 Jan 22	04:18:00	1	0	8	0	Ct	0	0	0	0	0	0	0	0	0	0	0	0	0	0	0	0	0	0	0	0	0	0	0	2	0	0	0	0	0	0	0	0	0	0
2083	27 Jan 22	04:19:00	1	0	8	0	Ct	0	0	0	0	0	0	0	0	0	0	0	0	0	0	0	0	0	0	0	0	0	0	0	0	0	0	0	0	0	0	0	0	0	0
2084	27 Jan 22	04:20:00	1	0	8	0	Ct	0	0	0	0	0	0	0	0	0	0	0	0	0	0	0	0	0	0	0	0	0	0	0	0	0	0	0	0	0	0	0	0	0	0
2085	27 Jan 22	04:21:00	1	0	8	0	Ct	0	0	0	0	0	0	0	0	0	0	0	0	0	0	0	0	0	0	0	0	0	0	0	0	0	0	0	0	0	0	0	0	0	0
2086	27 Jan 22	04:22:00	1	0	8	0	Ct	0	0	0	0	0	0	0	0	0	0	0	0	0	0	0	1	0	0	0	0	0	0	0	0	0	0	0	0	0	0	0	0	0	0
2087	27 Jan 22	04:23:00	1	0	8	0	Ct	0	0	0	0	0	0	0	0	0	0	0	0	0	0	0	0	0	0	0	0	0	0	0	0	0	0	0	0	0	0	0	0	0	0
2088	27 Jan 22	04:24:00	1	0	8	0	Ct	0	0	0	0	0	0	0	0	0	0	0	0	0	0	0	0	0	0	0	0	0	0	0	0	0	0	0	0	0	0	0	0	0	0
2089	27 Jan 22	04:25:00	1	0	8	0	Ct	0	0	0	0	0	0	0	0	0	0	0	0	0	0	0	0	0	0	0	0	0	0	0	0	0	0	0	0	0	0	0	0	0	0
2090	27 Jan 22	04:26:00	1	0	8	0	Ct	0	0	0	0	0	0	0	0	0	0	0	0	0	0	0	1	0	0	0	0	0	0	0	0	0	0	0	0	0	0	0	0	0	0
2091	27 Jan 22	04:27:00	1	0	8	0	Ct	0	0	0	0	0	0	0	0	0	0	0	0	0	0	1	1	0	0	0	0	0	0	0	0	0	0	0	0	0	0	0	0	0	0
2092	27 Jan 22	04:28:00	1	0	8	0	Ct	0	0	0	0	0	0	0	0	0	0	0	0	0	0	0	1	0	0	0	0	0	0	0	0	0	0	0	0	0	0	0	0	0	0
2093	27 Jan 22	04:29:00	1	0	8	0	Ct	0	0	0	0	0	0	0	0	0	0	0	0	0	0	0	1	0	0	0	0	0	0	0	0	0	0	0	0	0	0	0	0	0	0
2094	27 Jan 22	04:30:00	1	0	8	0	Ct	0	0	0	0	0	0	0	0	0	0	0	0	0	0	0	1	0	0	0	0	0	0	0	0	0	0	0	0	0	0	0	0	0	0
2095	27 Jan 22	04:31:00	1	0	8	0	Ct	0	0	0	0	0	0	0	0	0	0	0	0	0	0	0	0	0	0	0	0	0	0	0	0	0	0	0	0	0	0	0	0	0	0
2096	27 Jan 22	04:32:00	1	0	8	0	Ct	0	0	0	0	0	0	0	0	0	0	0	0	0	0	0	0	0	0	0	0	0	0	0	0	0	0	0	0	0	0	0	0	0	0
2097	27 Jan 22	04:33:00	1	0	8	0	Ct	0	0	0	0	0	0	0	0	0	0	0	0	0	0	0	0	0	0	0	0	0	0	0	0	0	0	0	0	0	0	0	0	2	0
2098	27 Jan 22	04:34:00	1	0	8	0	Ct	0	0	0	0	0	0	0	0	0	0	0	0	0	0	0	0	0	0	0	0	0	0	0	0	0	0	0	0	0	0	0	0	0	0
2099	27 Jan 22	04:35:00	1	0	8	0	Ct	0	0	0	0	0	0	0	0	0	0	0	0	0	0	0	0	0	0	0	0	0	0	0	0	0	0	0	0	0	0	0	0	0	0
2100	27 Jan 22	04:36:00	1	0	8	0	Ct	0	0	0	0	0	0	0	0	0	0	0	0	0	0	0	0	0	0	0	0	0	0	0	0	0	0	0	0	0	0	0	0	0	0
2101	27 Jan 22	04:37:00	1	0	8	0	Ct	0	0	0	0	0	0	0	0	0	0	0	0	0	0	0	0	0	0	0	0	0	0	0	0	0	0	0	0	0	0	0	0	0	0
2102	27 Jan 22	04:38:00	1	0	8	0	Ct	0	0	0	0	0	0	0	0	0	0	0	0	0	0	0	0	0	0	0	0	0	0	0	0	0	0	0	0	0	0	0	0	0	0
2103	27 Jan 22	04:39:00	1	0	8	0	Ct	0	0	0	0	0	0	0	0	0	0	0	0	0	0	0	0	0	0	0	0	0	0	0	0	0	0	0	0	0	0	0	0	0	0
2104	27 Jan 22	04:40:00	1	0	8	0	Ct	0	0	0	0	0	0	0	0	0	0	0	0	0	0	0	0	0	0	0	0	0	0	0	0	0	0	0	0	0	0	0	0	0	0
2105	27 Jan 22	04:41:00	1	0	8	0	Ct	0	0	0	0	0	0	0	0	0	0	0	0	0	0	0	0	0	0	0	0	0	0	0	0	0	0	0	0	0	0	0	0	0	0
2106	27 Jan 22	04:42:00	1	0	8	0	Ct	0	0	0	0	0	0	0	0	0	0	0	0	0	0	0	0	0	0	0	0	0	0	0	0	0	0	0	0	0	0	0	0	0	0
2107	27 Jan 22	04:43:00	1	0	8	0	Ct	0	0	0	0	0	0	0	0	0	0	0	0	2	0	0	0	0	0	0	0	0	0	0	0	0	0	0	0	0	0	0	0	0	0
2108	27 Jan 22	04:44:00	1	0	8	0	Ct	0	0	0	0	0	0	0	0	0	0	0	0	0	0	0	0	0	0	0	0	0	0	0	0	0	0	0	0	0	0	0	0	0	0
2109	27 Jan 22	04:45:00	1	0	8	0	Ct	0	0	0	0	0	0	0	0	0	0	0	0	0	0	0	0	0	0	0	0	0	0	0	0	0	0	0	0	0	0	0	0	0	0
2110	27 Jan 22	04:46:00	1	0	8	0	Ct	0	0	0	0	0	0	0	0	0	0	0	0	0	0	0	0	0	0	0	0	0	0	0	0	0	0	0	0	0	0	0	0	0	0
2111	27 Jan 22	04:47:00	1	0	8	0	Ct	0	0	0	0	0	0	0	0	0	0	0	0	1	0	0	0	0	0	0	0	0	0	0	0	0	0	0	0	0	0	0	0	0	0
2112	27 Jan 22	04:48:00	1	0	8	0	Ct	0	0	0	0	0	0	0	0	0	0	0	0	2	0	0	0	0	0	0	0	0	0	0	0	0	0	0	0	0	0	0	0	0	0
2113	27 Jan 22	04:49:00	1	0	8	0	Ct	0	0	0	0	0	0	0	0	0	0	0	0	1	0	0	0	0	0	0	0	0	0	0	0	0	0	0	0	0	0	0	0	0	0
2114	27 Jan 22	04:50:00	1	0	8	0	Ct	0	0	0	0	0	0	0	0	0	0	0	0	0	0	0	0	0	0	0	0	0	0	0	0	0	0	0	0	0	0	0	0	0	0
2115	27 Jan 22	04:51:00	1	0	8	0	Ct	0	0	3	0	0	0	0	0	0	0	0	0	0	0	0	0	0	0	0	0	0	0	0	0	0	0	0	0	0	0	0	0	0	0
2116	27 Jan 22	04:52:00	1	0	8	0	Ct	0	0	0	0	0	0	0	0	0	0	0	0	0	0	0	0	0	0	0	0	0	0	0	0	0	0	0	0	0	0	0	0	0	0
2117	27 Jan 22	04:53:00	1	0	8	0	Ct	0	0	0	0	0	0	0	0	0	0	0	0	0	0	0	0	0	0	0	0	0	0	0	0	0	0	0	0	0	0	0	2	0	0
2118	27 Jan 22	04:54:00	1	0	8	0	Ct	0	0	1	0	0	0	0	0	0	0	0	0	0	0	0	0	0	0	0	0	0	0	0	0	0	0	0	0	0	0	0	0	0	0
2119	27 Jan 22	04:55:00	1	0	8	0	Ct	0	0	2	0	0	0	0	0	0	0	0	0	0	0	0	0	0	0	0	0	0	0	0	0	0	0	0	0	0	0	0	0	0	0
2120	27 Jan 22	04:56:00	1	0	8	0	Ct	0	0	0	0	0	0	0	0	0	0	0	0	1	0	0	0	0	0	0	0	0	0	0	0	0	0	0	0	0	0	0	0	0	0
2121	27 Jan 22	04:57:00	1	0	8	0	Ct	0	0	0	0	0	0	0	0	0	0	0	0	2	0	0	0	0	0	0	0	0	0	0	0	0	0	0	0	0	0	0	0	0	0
2122	27 Jan 22	04:58:00	1	0	8	0	Ct	0	0	2	0	0	0	0	0	0	0	0	0	0	0	0	0	0	0	0	0	0	0	0	0	0	0	0	0	0	0	0	0	0	0
2123	27 Jan 22	04:59:00	1	0	8	0	Ct	0	0	2	0	0	0	0	0	0	0	0	0	0	0	0	0	0	0	0	0	0	0	0	0	0	0	0	0	0	0	0	0	0	0
2124	27 Jan 22	05:00:00	1	0	8	0	Ct	0	0	0	0	0	0	0	0	0	0	0	0	0	0	0	0	0	0	0	0	0	0	0	0	0	0	0	0	0	0	0	0	0	0
2125	27 Jan 22	05:01:00	1	0	8	0	Ct	0	0	3	0	0	0	0	0	0	0	0	0	0	0	0	0	0	0	0	0	0	0	0	0	0	0	0	0	0	0	0	0	0	0
2126	27 Jan 22	05:02:00	1	0	8	0	Ct	0	0	2	0	0	0	0	0	0	0	0	0	0	0	0	0	0	0	0	0	0	0	0	0	0	0	0	0	0	0	0	0	0	0
2127	27 Jan 22	05:03:00	1	0	8	0	Ct	0	0	2	0	0	0	0	0	0	0	0	0	0	0	0	0	0	0	0	0	0	0	0	0	0	0	0	0	0	0	0	0	0	0
2128	27 Jan 22	05:04:00	1	0	8	0	Ct	0	0	1	0	0	1	0	0	0	0	0	0	0	0	0	0	0	0	0	0	0	0	0	0	0	0	0	0	0	0	0	0	0	0
2129	27 Jan 22	05:05:00	1	0	8	0	Ct	0	0	1	0	0	0	0	0	0	0	0	0	0	0	0	0	0	0	0	0	0	0	0	0	0	0	0	0	0	0	0	0	0	0
2130	27 Jan 22	05:06:00	1	0	8	0	Ct	0	0	1	0	0	0	1	0	0	0	0	0	0	0	0	0	0	0	0	0	0	0	0	0	0	0	0	0	0	0	0	0	0	0
2131	27 Jan 22	05:07:00	1	0	8	0	Ct	0	0	1	0	0	0	1	0	0	0	0	0	0	0	0	0	0	0	0	0	0	0	0	0	0	0	0	0	0	0	0	0	0	0
2132	27 Jan 22	05:08:00	1	0	8	0	Ct	0	0	0	0	0	4	0	0	0	0	0	0	0	0	0	0	0	0	0	0	0	0	0	0	0	0	0	0	0	0	0	0	0	0
2133	27 Jan 22	05:09:00	1	0	8	0	Ct	0	0	2	0	0	1	0	0	0	0	0	0	0	0	0	0	0	0	0	0	0	0	0	0	0	0	0	0	0	0	0	0	0	0
2134	27 Jan 22	05:10:00	1	0	8	0	Ct	0	0	0	0	0	0	0	0	0	0	0	0	0	0	0	0	0	0	0	0	0	0	0	0	0	0	0	0	0	0	0	0	0	0
2135	27 Jan 22	05:11:00	1	0	8	0	Ct	0	0	4	0	0	0	0	0	0	0	0	0	0	0	0	0	0	0	0	0	0	0	0	0	0	0	0	0	0	0	0	0	0	0
2136	27 Jan 22	05:12:00	1	0	8	0	Ct	0	0	1	0	0	3	0	0	0	0	0	0	0	0	0	0	0	0	0	0	0	0	0	0	0	0	0	0	0	0	0	0	0	0
2137	27 Jan 22	05:13:00	1	0	8	0	Ct	0	0	0	0	0	0	0	1	0	0	0	0	0	0	0	0	0	0	0	0	0	1	0	0	0	0	0	0	0	0	0	0	0	0
2138	27 Jan 22	05:14:00	1	0	8	0	Ct	0	0	0	0	0	9	0	1	0	0	0	0	0	0	0	0	0	0	0	0	0	5	0	0	0	0	0	0	0	0	0	0	0	0
2139	27 Jan 22	05:15:00	1	0	8	0	Ct	0	0	0	0	0	0	0	1	0	0	0	0	0	0	0	0	0	0	0	0	0	3	0	0	0	0	0	0	0	0	0	0	0	0
2140	27 Jan 22	05:16:00	1	0	8	0	Ct	0	0	0	0	0	0	0	1	2	0	0	0	0	0	0	0	0	0	0	0	0	1	0	0	0	0	0	0	0	0	0	0	0	0
2141	27 Jan 22	05:17:00	1	0	8	0	Ct	0	0	0	0	0	0	0	1	0	0	0	0	0	0	0	0	0	0	0	0	0	0	0	0	0	0	0	0	0	0	0	0	0	0
2142	27 Jan 22	05:18:00	1	0	8	0	Ct	0	0	0	0	0	1	0	1	0	0	0	0	0	0	0	0	0	0	0	0	0	0	0	0	0	0	0	0	0	0	0	0	0	0
2143	27 Jan 22	05:19:00	1	0	8	0	Ct	0	0	0	0	0	0	0	0	0	0	0	0	0	0	0	0	2	0	0	0	0	0	0	0	0	0	0	0	0	0	0	0	0	0
2144	27 Jan 22	05:20:00	1	0	8	0	Ct	0	0	0	0	0	0	0	0	0	0	0	0	0	0	0	0	0	0	0	0	0	0	0	0	0	0	0	0	0	0	0	0	0	0
2145	27 Jan 22	05:21:00	1	0	8	0	Ct	0	0	0	0	0	0	0	3	2	0	0	0	0	0	0	0	0	0	0	0	0	0	0	0	0	0	0	0	0	0	0	0	0	0
2146	27 Jan 22	05:22:00	1	0	8	0	Ct	0	0	0	0	0	0	0	0	0	0	0	0	0	0	0	0	6	0	0	0	0	1	0	0	0	0	0	0	0	0	0	0	0	0
2147	27 Jan 22	05:23:00	1	0	8	0	Ct	0	0	0	0	0	0	0	0	1	0	0	0	0	0	0	0	0	0	0	0	0	1	0	0	0	0	0	0	0	0	0	0	0	0
2148	27 Jan 22	05:24:00	1	0	8	0	Ct	0	0	0	0	0	0	0	0	6	0	0	0	0	0	0	0	0	0	0	0	0	1	0	0	0	0	0	0	0	0	0	0	0	0
2149	27 Jan 22	05:25:00	1	0	8	0	Ct	0	0	3	0	0	0	0	0	0	0	0	0	0	0	0	0	1	0	0	0	0	1	0	0	0	0	0	0	0	0	0	0	0	0
2150	27 Jan 22	05:26:00	1	0	8	0	Ct	0	0	0	0	0	0	0	0	0	0	0	0	0	0	0	0	1	0	0	0	0	1	0	0	0	0	0	0	0	0	0	0	0	0
2151	27 Jan 22	05:27:00	1	0	8	0	Ct	0	0	5	0	0	0	0	0	0	0	0	0	0	0	0	0	3	0	0	0	0	0	0	0	0	0	0	0	0	0	0	0	0	0
2152	27 Jan 22	05:28:00	1	0	8	0	Ct	0	0	0	0	0	0	0	0	0	0	0	0	0	0	0	0	0	0	0	0	0	1	0	0	0	0	0	0	0	0	0	0	2	0
2153	27 Jan 22	05:29:00	1	0	8	0	Ct	0	0	0	0	0	0	0	0	0	0	0	0	0	0	0	0	1	0	0	0	0	2	0	0	0	0	0	0	0	0	0	0	0	0
2154	27 Jan 22	05:30:00	1	0	8	0	Ct	0	0	0	0	0	0	0	0	0	0	0	0	0	0	0	0	3	0	0	0	0	0	0	0	0	0	0	0	0	0	0	0	0	0
2155	27 Jan 22	05:31:00	1	0	8	0	Ct	0	0	0	0	0	0	0	0	0	0	0	0	0	0	0	0	2	0	0	0	0	0	0	0	0	0	0	0	0	0	0	0	0	0
2156	27 Jan 22	05:32:00	1	0	8	0	Ct	0	0	0	0	0	0	0	0	0	0	0	0	0	0	0	0	0	0	0	0	0	0	0	0	0	0	0	0	0	0	0	0	0	0
2157	27 Jan 22	05:33:00	1	0	8	0	Ct	0	0	0	0	0	0	0	0	0	0	0	0	0	0	0	0	4	0	0	0	0	0	0	0	0	0	0	0	0	0	0	2	0	0
2158	27 Jan 22	05:34:00	1	0	8	0	Ct	0	0	2	0	0	0	0	0	0	0	0	0	0	0	0	0	0	0	0	0	0	1	0	0	0	0	0	0	0	0	0	0	0	0
2159	27 Jan 22	05:35:00	1	0	8	0	Ct	0	0	2	0	0	0	0	0	0	0	0	0	0	0	0	0	0	0	0	0	0	1	0	0	0	0	0	0	0	0	0	0	0	0
2160	27 Jan 22	05:36:00	1	0	8	0	Ct	0	0	2	0	0	0	0	0	0	0	0	0	0	0	0	0	0	0	0	0	0	0	0	0	0	0	0	0	0	0	0	0	0	0
2161	27 Jan 22	05:37:00	1	0	8	0	Ct	0	0	3	0	0	0	0	0	0	0	0	0	0	0	0	0	0	0	0	0	0	0	0	0	0	0	0	0	0	0	0	0	0	0
2162	27 Jan 22	05:38:00	1	0	8	0	Ct	0	0	1	0	0	0	0	0	0	0	0	0	0	0	0	0	2	0	0	0	0	3	0	0	0	0	0	0	0	0	0	0	0	0
2163	27 Jan 22	05:39:00	1	0	8	0	Ct	0	0	0	0	0	0	0	0	0	0	0	0	0	0	0	0	2	0	0	0	0	0	0	0	0	0	0	0	0	0	0	0	0	0
2164	27 Jan 22	05:40:00	1	0	8	0	Ct	0	0	0	0	0	0	0	0	0	0	0	0	0	0	0	0	0	0	0	0	0	0	0	0	0	0	0	0	0	0	0	4	0	0
2165	27 Jan 22	05:41:00	1	0	8	0	Ct	0	0	0	0	0	0	0	0	0	0	0	0	0	0	0	0	0	0	0	0	0	0	0	0	0	0	0	0	0	0	0	2	0	0
2166	27 Jan 22	05:42:00	1	0	8	0	Ct	0	0	0	0	0	0	0	0	0	0	0	0	0	0	0	0	0	0	0	0	0	0	0	0	0	0	0	0	0	0	0	2	0	0
2167	27 Jan 22	05:43:00	1	0	8	0	Ct	0	0	0	0	0	0	0	0	0	0	0	0	0	0	0	0	0	0	0	0	0	0	0	0	0	0	0	0	0	0	0	1	0	0
2168	27 Jan 22	05:44:00	1	0	8	0	Ct	0	0	0	0	0	0	0	0	0	0	0	0	0	0	0	0	0	0	0	0	0	0	0	0	0	0	0	0	0	0	0	0	0	0
2169	27 Jan 22	05:45:00	1	0	8	0	Ct	0	0	0	0	0	0	0	0	0	0	0	0	0	0	0	0	0	0	0	0	0	0	0	0	0	0	0	0	0	0	0	2	0	0
2170	27 Jan 22	05:46:00	1	0	8	0	Ct	0	0	0	0	0	0	0	0	0	0	0	0	0	0	0	0	0	0	0	0	0	0	0	0	0	0	0	0	0	0	0	1	0	0
2171	27 Jan 22	05:47:00	1	0	8	0	Ct	0	0	0	0	0	0	0	0	0	0	0	0	0	0	0	0	0	0	0	0	0	0	0	0	0	0	0	0	0	0	0	1	0	0
2172	27 Jan 22	05:48:00	1	0	8	0	Ct	0	0	0	0	0	0	0	0	0	0	0	0	0	0	0	0	2	0	0	0	0	0	0	0	0	0	0	0	0	0	0	1	0	0
2173	27 Jan 22	05:49:00	1	0	8	0	Ct	0	0	0	0	0	0	0	0	0	0	0	0	0	0	0	0	2	0	0	0	0	0	0	0	0	0	0	0	0	0	0	0	0	0
2174	27 Jan 22	05:50:00	1	0	8	0	Ct	0	0	0	0	0	0	0	0	0	0	0	0	0	0	0	0	0	0	0	0	0	0	0	0	0	0	0	0	0	0	0	2	0	0
2175	27 Jan 22	05:51:00	1	0	8	0	Ct	0	0	0	0	0	0	0	0	0	0	0	0	0	0	0	0	2	0	0	0	0	0	0	0	0	0	0	0	0	0	0	4	0	0
2176	27 Jan 22	05:52:00	1	0	8	0	Ct	0	0	0	0	0	0	0	0	0	0	0	0	0	0	0	0	0	0	0	0	0	0	0	0	0	0	0	0	0	0	0	1	0	0
2177	27 Jan 22	05:53:00	1	0	8	0	Ct	0	0	0	0	0	0	0	0	0	0	0	0	0	0	0	0	0	0	0	0	0	0	0	0	0	0	0	0	0	0	0	1	0	0
2178	27 Jan 22	05:54:00	1	0	8	0	Ct	0	0	0	0	0	0	1	0	0	0	0	0	0	0	0	0	0	0	0	0	0	0	0	0	0	0	0	0	0	0	0	0	0	0
2179	27 Jan 22	05:55:00	1	0	8	0	Ct	0	0	0	0	0	0	0	0	0	0	0	0	0	0	0	0	0	0	0	0	0	0	0	0	0	0	0	0	0	0	0	0	0	0
2180	27 Jan 22	05:56:00	1	0	8	0	Ct	0	0	0	0	0	0	0	0	0	0	3	0	0	0	0	0	0	0	0	0	0	0	0	0	0	0	0	0	0	0	0	2	0	0
2181	27 Jan 22	05:57:00	1	0	8	0	Ct	0	0	0	0	0	0	0	0	0	0	1	0	0	0	0	0	1	0	0	0	0	0	0	0	0	0	0	0	0	0	0	4	0	0
2182	27 Jan 22	05:58:00	1	0	8	0	Ct	0	0	0	0	0	0	0	0	0	0	1	0	0	0	0	0	0	0	0	0	0	0	0	0	0	0	0	0	0	0	0	1	0	0
2183	27 Jan 22	05:59:00	1	0	8	0	Ct	0	0	0	0	0	0	0	0	0	0	3	0	0	0	0	0	0	0	0	0	0	0	0	0	0	0	0	0	0	0	0	0	0	0
2184	27 Jan 22	06:00:00	1	0	8	0	Ct	0	0	0	0	0	0	0	0	0	0	1	0	0	0	0	0	0	0	0	0	0	0	0	0	0	0	0	0	0	0	0	0	0	0
2185	27 Jan 22	06:01:00	1	0	8	0	Ct	0	0	0	0	0	0	0	0	0	0	3	0	0	0	0	0	0	0	0	0	0	0	0	0	0	0	0	0	0	0	1	2	0	0
2186	27 Jan 22	06:02:00	1	0	8	0	Ct	0	0	0	0	0	0	0	0	0	0	0	0	0	0	0	0	0	0	0	0	0	0	0	0	0	0	0	0	0	0	0	2	0	0
2187	27 Jan 22	06:03:00	1	0	8	0	Ct	0	0	0	0	0	0	0	0	0	0	2	0	0	0	0	0	0	0	0	0	0	0	0	0	0	0	0	0	0	0	0	2	0	0
2188	27 Jan 22	06:04:00	1	0	8	0	Ct	0	0	0	0	0	0	0	0	0	0	2	0	0	0	0	0	0	0	0	0	0	0	0	0	0	0	0	0	0	0	0	0	0	0
2189	27 Jan 22	06:05:00	1	0	8	0	Ct	0	0	0	0	0	0	0	0	0	0	5	0	0	0	0	0	0	0	0	0	0	0	0	0	0	0	0	0	0	0	1	2	0	0
2190	27 Jan 22	06:06:00	1	0	8	0	Ct	0	0	0	0	0	0	0	0	0	0	0	0	0	0	0	0	0	0	0	0	0	0	0	0	0	0	0	0	0	0	1	2	0	0
2191	27 Jan 22	06:07:00	1	0	8	0	Ct	0	0	0	0	0	0	0	0	0	0	1	0	0	0	0	0	0	0	0	0	0	0	0	0	0	0	0	0	0	0	1	2	0	0
2192	27 Jan 22	06:08:00	1	0	8	0	Ct	0	0	0	0	0	0	0	0	0	0	1	0	0	0	0	0	0	0	0	0	0	0	0	0	0	0	0	0	0	0	2	1	0	0
2193	27 Jan 22	06:09:00	1	0	8	0	Ct	0	0	0	0	0	0	0	0	0	0	0	0	0	0	0	0	1	0	0	0	0	0	0	0	0	0	0	0	0	0	0	0	0	0
2194	27 Jan 22	06:10:00	1	0	8	0	Ct	0	0	0	0	0	0	0	0	0	0	1	0	0	0	0	0	0	0	0	0	0	0	0	0	0	0	0	0	0	0	0	0	0	0
2195	27 Jan 22	06:11:00	1	0	8	0	Ct	0	0	0	0	0	0	0	0	0	0	1	0	0	0	0	0	0	0	0	0	0	0	0	0	0	0	0	0	0	0	0	0	0	0
2196	27 Jan 22	06:12:00	1	0	8	0	Ct	0	0	0	0	0	0	0	0	0	0	2	0	0	0	0	0	0	0	0	0	0	0	0	0	0	0	0	0	0	0	1	0	0	0
2197	27 Jan 22	06:13:00	1	0	8	0	Ct	0	0	0	0	0	0	0	0	0	0	0	0	0	0	0	0	0	0	0	0	0	0	0	0	0	0	0	0	0	0	0	0	0	0
2198	27 Jan 22	06:14:00	1	0	8	0	Ct	0	0	0	0	0	0	0	0	0	0	2	0	0	0	0	0	0	0	0	0	0	0	0	0	0	0	0	0	0	0	0	0	0	0
2199	27 Jan 22	06:15:00	1	0	8	0	Ct	0	0	0	0	0	0	0	0	0	0	0	0	0	0	0	0	0	0	0	0	0	0	0	0	0	0	0	0	0	0	0	0	0	0
2200	27 Jan 22	06:16:00	1	0	8	0	Ct	0	0	0	0	0	0	0	0	0	0	2	0	0	0	0	0	0	0	0	0	0	0	0	0	0	0	0	0	0	0	0	0	0	0
2201	27 Jan 22	06:17:00	1	0	8	0	Ct	0	0	0	0	0	0	0	0	0	0	1	0	0	0	0	0	0	0	0	0	0	0	0	0	0	0	0	0	0	0	0	0	0	0
2202	27 Jan 22	06:18:00	1	0	8	0	Ct	0	0	0	0	0	0	0	0	0	0	0	0	0	0	0	0	0	0	0	0	0	0	0	0	0	0	0	0	0	0	0	0	0	0
2203	27 Jan 22	06:19:00	1	0	8	0	Ct	0	0	0	0	0	0	0	0	0	0	3	0	0	0	0	0	0	0	0	0	0	0	0	0	0	0	0	0	0	0	0	0	0	0
2204	27 Jan 22	06:20:00	1	0	8	0	Ct	0	0	0	0	0	0	0	0	0	0	1	0	0	0	0	0	0	0	0	0	0	0	0	0	0	0	0	0	0	0	0	0	0	0
2205	27 Jan 22	06:21:00	1	0	8	0	Ct	0	0	0	0	0	0	0	0	0	0	1	0	0	0	0	0	0	0	0	0	0	0	0	0	0	0	0	0	0	0	0	0	0	0
2206	27 Jan 22	06:22:00	1	0	8	0	Ct	0	0	0	0	0	0	0	0	0	0	1	0	0	0	0	0	0	0	0	0	0	0	0	0	0	0	0	0	0	0	0	0	0	0
2207	27 Jan 22	06:23:00	1	0	8	0	Ct	0	0	0	0	0	0	0	0	0	0	4	0	0	0	0	0	0	0	0	0	0	0	0	0	0	0	0	0	0	0	0	0	0	0
2208	27 Jan 22	06:24:00	1	0	8	0	Ct	0	0	0	0	0	0	0	0	0	0	0	0	0	0	0	0	0	0	0	0	0	0	0	0	0	0	0	0	0	0	0	0	0	0
2209	27 Jan 22	06:25:00	1	0	8	0	Ct	0	0	0	0	0	0	0	0	0	0	0	0	0	0	0	0	0	0	0	0	0	0	0	0	0	0	0	0	0	0	0	0	0	0
2210	27 Jan 22	06:26:00	1	0	8	0	Ct	0	0	0	0	0	0	0	0	0	0	2	0	0	0	0	0	0	0	0	0	0	0	0	0	0	0	0	0	0	0	0	0	0	0
2211	27 Jan 22	06:27:00	1	0	8	0	Ct	0	0	0	0	0	0	0	0	0	0	1	0	0	0	0	0	1	0	0	0	0	0	0	0	0	0	0	0	0	0	0	0	0	0
2212	27 Jan 22	06:28:00	1	0	8	0	Ct	0	0	0	0	0	0	0	0	0	0	1	0	0	0	0	0	1	0	0	0	0	0	0	0	0	0	0	0	0	0	0	0	0	0
2213	27 Jan 22	06:29:00	1	0	8	0	Ct	0	0	0	0	0	0	0	0	0	0	1	0	0	0	0	0	0	0	0	0	0	0	0	0	0	0	0	0	0	0	0	0	0	0
2214	27 Jan 22	06:30:00	1	0	8	0	Ct	0	0	0	0	0	0	0	0	0	0	0	0	0	0	0	0	0	0	0	0	0	0	0	0	0	0	0	0	0	0	0	0	0	0
2215	27 Jan 22	06:31:00	1	0	8	0	Ct	0	0	0	0	0	0	0	0	0	0	0	0	0	0	0	0	0	0	0	0	0	0	0	0	0	0	0	0	0	0	0	0	0	0
2216	27 Jan 22	06:32:00	1	0	8	0	Ct	0	0	0	0	0	0	0	0	0	0	0	0	0	0	0	0	1	0	0	0	0	0	0	0	0	0	0	0	0	0	0	0	0	0
2217	27 Jan 22	06:33:00	1	0	8	0	Ct	0	0	0	0	0	0	0	0	0	0	2	0	0	0	0	0	1	0	0	0	0	0	0	0	0	0	0	0	0	0	0	0	0	0
2218	27 Jan 22	06:34:00	1	0	8	0	Ct	0	0	0	0	0	0	0	0	0	0	1	0	0	0	0	0	0	0	0	0	0	0	0	0	0	0	0	0	0	0	0	0	0	0
2219	27 Jan 22	06:35:00	1	0	8	0	Ct	0	0	0	0	0	0	0	0	0	0	2	0	0	0	0	0	1	0	0	0	0	0	0	0	0	0	0	0	0	0	0	0	0	0
2220	27 Jan 22	06:36:00	1	0	8	0	Ct	0	0	0	0	0	0	0	0	0	0	1	0	0	0	0	0	0	0	0	0	0	0	0	0	0	0	0	0	0	0	0	0	0	0
2221	27 Jan 22	06:37:00	1	0	8	0	Ct	0	0	0	0	0	0	0	0	0	0	0	0	0	0	0	0	0	0	0	0	0	0	0	0	0	0	0	0	0	0	0	0	0	0
2222	27 Jan 22	06:38:00	1	0	8	0	Ct	0	0	0	0	0	0	0	0	0	0	0	0	0	0	0	0	0	0	0	0	0	0	0	0	0	0	0	0	0	0	0	0	0	0
2223	27 Jan 22	06:39:00	1	0	8	0	Ct	0	0	0	0	0	0	0	2	0	0	0	0	0	0	0	0	0	0	0	0	0	0	0	0	0	0	0	0	0	0	0	0	0	0
2224	27 Jan 22	06:40:00	1	0	8	0	Ct	0	0	0	0	0	0	0	1	0	0	0	0	0	0	0	0	0	0	0	0	0	0	0	0	0	0	0	0	0	0	0	0	0	0
2225	27 Jan 22	06:41:00	1	0	8	0	Ct	0	0	0	0	0	0	0	0	0	0	0	0	0	0	0	0	0	0	0	0	0	0	0	0	0	0	0	0	0	0	0	0	0	0
2226	27 Jan 22	06:42:00	1	0	8	0	Ct	0	0	0	0	0	0	0	2	0	0	0	0	0	0	0	0	0	0	0	0	0	0	0	0	0	0	0	0	0	0	0	0	0	0
2227	27 Jan 22	06:43:00	1	0	8	0	Ct	0	0	0	0	0	0	0	1	0	0	0	0	0	0	0	0	0	0	0	0	1	0	0	0	0	0	0	0	0	0	0	0	0	0
2228	27 Jan 22	06:44:00	1	0	8	0	Ct	0	0	0	0	0	0	0	1	0	0	0	0	0	0	0	0	0	0	0	0	3	0	0	0	0	0	0	0	0	0	0	0	0	0
2229	27 Jan 22	06:45:00	1	0	8	0	Ct	0	0	0	0	0	0	0	0	0	0	0	0	0	0	0	0	0	1	0	0	0	0	0	0	0	0	0	0	0	0	0	0	0	0
2230	27 Jan 22	06:46:00	1	0	8	0	Ct	0	0	0	0	0	0	0	2	0	0	0	0	0	0	0	0	0	0	0	0	0	0	0	0	0	0	0	0	0	0	0	0	0	0
2231	27 Jan 22	06:47:00	1	0	8	0	Ct	0	0	0	0	0	0	0	2	0	0	0	0	0	0	0	0	0	0	0	0	0	0	0	0	0	0	0	0	0	0	0	0	0	0
2232	27 Jan 22	06:48:00	1	0	8	0	Ct	0	0	0	0	0	0	0	0	0	0	0	0	0	0	0	0	0	0	0	0	0	0	0	0	0	0	0	0	0	0	0	0	0	0
2233	27 Jan 22	06:49:00	1	0	8	0	Ct	0	0	0	0	0	0	0	0	0	0	0	0	0	0	0	0	0	0	0	0	0	0	0	0	0	0	0	0	0	0	0	0	0	0
2234	27 Jan 22	06:50:00	1	0	8	0	Ct	0	0	0	0	0	0	0	0	0	0	0	0	0	0	0	0	1	0	0	0	2	0	0	0	0	0	0	0	0	0	0	0	0	0
2235	27 Jan 22	06:51:00	1	0	8	0	Ct	0	0	0	0	0	0	0	0	0	0	0	0	0	0	0	0	0	0	0	0	0	0	0	0	0	0	0	0	0	0	0	0	0	0
2236	27 Jan 22	06:52:00	1	0	8	0	Ct	0	0	0	0	0	0	0	0	0	0	0	0	0	0	0	0	0	0	0	0	0	0	0	0	0	0	0	0	0	0	0	0	0	0
2237	27 Jan 22	06:53:00	1	0	8	0	Ct	0	0	0	0	0	0	0	0	0	0	0	0	0	0	0	0	0	0	0	0	0	0	0	0	0	0	0	0	0	0	0	0	0	0
2238	27 Jan 22	06:54:00	1	0	8	0	Ct	0	0	0	0	0	0	0	0	0	0	0	0	0	0	0	0	0	0	0	0	0	0	0	0	0	0	0	0	0	0	0	0	0	0
2239	27 Jan 22	06:55:00	1	0	8	0	Ct	0	0	0	0	0	0	0	0	0	0	0	0	0	0	0	0	0	0	0	0	0	0	0	0	0	0	0	0	0	0	0	0	0	0
2240	27 Jan 22	06:56:00	1	0	8	0	Ct	0	0	0	0	0	0	0	0	0	0	0	0	0	0	0	0	0	0	0	0	0	0	0	0	0	0	0	0	0	0	0	0	0	0
2241	27 Jan 22	06:57:00	1	0	8	0	Ct	0	0	0	0	0	0	0	0	0	0	0	0	0	0	0	0	0	0	0	0	0	0	0	0	0	0	0	0	0	0	0	0	0	0
2242	27 Jan 22	06:58:00	1	0	8	0	Ct	0	0	0	0	0	0	0	0	0	0	0	0	0	0	0	0	0	0	0	0	0	0	0	0	0	0	0	0	0	0	0	0	0	0
2243	27 Jan 22	06:59:00	1	0	8	0	Ct	0	0	0	0	0	0	0	0	0	0	0	0	0	0	0	0	0	0	0	0	0	0	0	0	0	0	0	0	0	0	0	0	0	0
2244	27 Jan 22	07:00:00	1	0	8	0	Ct	0	0	0	0	0	0	0	0	0	0	3	0	0	0	0	0	0	0	0	0	0	0	0	0	0	0	0	0	0	0	0	0	0	0
2245	27 Jan 22	07:01:00	1	0	8	0	Ct	0	0	0	0	0	0	0	0	0	0	2	0	0	0	0	0	0	0	0	0	0	0	0	0	0	0	0	0	0	0	0	0	0	0
2246	27 Jan 22	07:02:00	1	0	8	0	Ct	0	0	0	0	0	0	0	0	0	0	0	0	0	0	0	0	0	0	0	0	0	0	0	0	0	0	0	0	0	0	0	0	0	0
2247	27 Jan 22	07:03:00	1	0	8	0	Ct	0	0	0	0	0	0	0	0	0	0	1	0	0	0	0	0	0	0	0	0	0	0	0	0	0	0	0	0	0	0	0	0	0	0
2248	27 Jan 22	07:04:00	1	0	8	0	Ct	0	0	0	0	0	0	0	0	0	0	1	0	0	0	0	0	0	0	0	0	0	0	0	0	0	0	0	0	0	0	0	0	0	0
2249	27 Jan 22	07:05:00	1	0	8	0	Ct	0	0	0	0	0	0	0	0	0	0	1	0	0	0	0	0	0	0	0	0	0	0	0	0	0	0	0	0	0	0	0	0	0	0
2250	27 Jan 22	07:06:00	1	0	8	0	Ct	0	0	0	0	0	0	0	0	0	0	1	0	0	0	0	0	0	0	0	0	0	0	0	0	0	0	0	0	0	0	0	0	0	0
2251	27 Jan 22	07:07:00	1	0	8	0	Ct	0	0	0	0	0	0	0	0	0	0	1	0	0	0	0	0	0	0	0	0	0	0	0	0	0	0	0	0	0	0	0	0	0	0
2252	27 Jan 22	07:08:00	1	0	8	0	Ct	0	0	0	0	0	0	0	0	0	0	1	0	0	0	0	0	0	0	0	0	0	0	0	0	0	0	0	0	0	0	0	0	0	0
2253	27 Jan 22	07:09:00	1	0	8	0	Ct	0	0	0	0	0	0	0	0	0	0	1	0	0	0	0	0	0	0	0	0	0	0	0	0	0	0	0	0	0	0	0	0	0	0
2254	27 Jan 22	07:10:00	1	0	8	0	Ct	0	0	0	0	0	0	0	0	0	0	0	0	0	0	0	0	2	0	0	0	0	0	0	0	0	0	0	0	0	0	0	0	0	0
2255	27 Jan 22	07:11:00	1	0	8	0	Ct	0	0	0	0	0	0	0	0	0	0	1	0	0	0	0	0	0	0	0	0	0	0	0	0	0	0	0	0	0	0	0	0	0	0
2256	27 Jan 22	07:12:00	1	0	8	0	Ct	0	0	0	0	0	0	0	0	0	0	0	0	0	0	0	0	0	0	0	0	0	0	0	0	0	0	0	0	0	0	0	0	0	0
2257	27 Jan 22	07:13:00	1	0	8	0	Ct	0	0	0	0	0	0	0	0	0	0	0	0	0	0	0	0	0	0	0	0	0	0	0	0	0	0	0	0	0	0	0	0	0	0
2258	27 Jan 22	07:14:00	1	0	8	0	Ct	0	0	0	0	0	0	0	0	0	0	1	0	0	0	0	0	0	0	0	0	0	0	0	0	0	0	0	0	0	0	0	0	0	0
2259	27 Jan 22	07:15:00	1	0	8	0	Ct	0	0	0	0	0	0	0	0	0	0	0	0	0	0	0	0	0	0	0	0	0	0	0	0	0	0	0	0	0	0	0	0	0	0
2260	27 Jan 22	07:16:00	1	0	8	0	Ct	0	0	0	0	0	0	0	0	0	0	0	0	0	0	0	0	0	0	0	0	0	0	0	0	0	0	0	0	0	0	0	0	0	0
2261	27 Jan 22	07:17:00	1	0	8	0	Ct	0	0	0	0	0	0	0	0	0	0	0	0	0	0	0	0	0	0	0	0	0	0	0	0	0	0	0	0	0	0	0	0	0	0
2262	27 Jan 22	07:18:00	1	0	8	0	Ct	0	0	0	0	0	0	0	0	0	0	2	0	0	0	0	0	0	0	0	0	0	0	0	0	0	0	0	0	0	0	0	0	0	0
2263	27 Jan 22	07:19:00	1	0	8	0	Ct	0	0	0	0	0	0	0	0	0	0	1	0	0	0	0	0	0	0	0	0	0	0	0	0	0	0	0	0	0	0	0	0	0	0
2264	27 Jan 22	07:20:00	1	0	8	0	Ct	0	0	0	0	0	0	0	0	0	0	0	0	0	0	0	0	0	0	0	0	0	0	0	0	0	0	0	0	0	0	0	0	0	0
2265	27 Jan 22	07:21:00	1	0	8	0	Ct	0	0	0	0	0	0	0	0	0	0	1	0	0	0	0	0	0	0	0	0	0	0	0	0	0	0	0	0	0	0	0	0	0	0
2266	27 Jan 22	07:22:00	1	0	8	0	Ct	0	0	0	0	0	0	0	0	0	0	9	0	0	0	0	0	0	0	0	0	0	0	0	0	0	0	0	0	0	0	0	0	0	0
2267	27 Jan 22	07:23:00	1	0	8	0	Ct	0	0	0	0	0	0	0	0	0	0	0	0	0	0	0	0	0	0	0	0	0	0	0	0	0	0	0	0	0	0	0	0	0	0
2268	27 Jan 22	07:24:00	1	0	8	0	Ct	0	0	0	0	0	0	0	0	0	0	0	0	0	0	0	0	0	0	0	0	0	0	0	0	0	0	0	0	0	0	0	0	0	0
2269	27 Jan 22	07:25:00	1	0	8	0	Ct	0	0	0	0	0	0	0	0	0	0	1	0	0	0	0	0	0	0	0	0	0	0	0	0	0	0	0	0	0	0	0	0	0	0
2270	27 Jan 22	07:26:00	1	0	8	0	Ct	0	0	0	0	0	0	0	0	0	0	0	0	0	0	0	0	0	0	0	0	0	0	0	0	0	0	0	0	0	0	0	0	0	0
2271	27 Jan 22	07:27:00	1	0	8	0	Ct	0	0	0	0	0	0	0	0	0	0	3	0	0	0	0	0	0	0	0	0	0	0	0	0	0	0	0	0	0	0	0	0	0	0
2272	27 Jan 22	07:28:00	1	0	8	0	Ct	0	0	0	0	0	0	0	0	0	0	1	0	0	0	0	0	0	0	0	0	0	0	0	0	0	0	0	0	0	0	0	0	0	0
2273	27 Jan 22	07:29:00	1	0	8	0	Ct	0	0	0	0	0	0	0	0	0	0	2	0	0	0	0	0	0	0	0	0	0	0	0	0	0	0	0	0	0	0	0	0	0	0
2274	27 Jan 22	07:30:00	1	0	8	0	Ct	0	0	0	0	0	0	0	0	0	0	0	0	0	0	0	0	0	0	0	0	0	0	0	0	0	0	0	0	0	0	0	0	0	0
2275	27 Jan 22	07:31:00	1	0	8	0	Ct	0	0	0	0	0	0	0	0	0	0	0	0	0	0	0	0	0	0	0	0	0	0	0	0	0	0	0	0	0	0	0	0	0	0
2276	27 Jan 22	07:32:00	1	0	8	0	Ct	0	0	0	0	0	0	0	0	0	0	1	0	0	0	0	0	0	0	0	0	0	0	0	0	0	0	0	0	0	0	0	0	0	0
2277	27 Jan 22	07:33:00	1	0	8	0	Ct	0	0	0	0	0	0	0	0	0	0	3	0	0	0	0	0	0	0	0	0	0	0	0	0	0	0	0	0	0	0	0	0	0	0
2278	27 Jan 22	07:34:00	1	0	8	0	Ct	0	0	0	0	0	0	0	0	0	0	0	0	0	0	0	0	0	0	0	0	0	0	0	0	0	0	0	0	0	0	0	0	0	0
2279	27 Jan 22	07:35:00	1	0	8	0	Ct	0	0	0	0	0	0	0	0	0	0	0	0	0	0	0	0	0	0	0	0	0	0	0	0	0	0	0	0	0	0	0	0	0	0
2280	27 Jan 22	07:36:00	1	0	8	0	Ct	0	0	0	0	0	0	0	0	0	0	1	0	0	0	0	0	0	0	0	0	0	0	0	0	0	0	0	0	0	0	0	0	0	3
2281	27 Jan 22	07:37:00	1	0	8	0	Ct	0	0	0	0	0	0	0	0	0	0	0	0	0	0	0	0	0	0	0	0	0	0	0	0	0	0	0	0	0	0	0	0	0	0
2282	27 Jan 22	07:38:00	1	0	8	0	Ct	0	0	0	0	0	0	0	0	0	0	0	0	0	0	0	0	0	0	0	0	0	0	0	0	0	0	0	0	0	0	0	0	0	0
2283	27 Jan 22	07:39:00	1	0	8	0	Ct	0	0	0	0	0	0	0	1	0	0	0	0	0	0	0	0	0	0	0	0	0	0	0	0	0	0	0	0	0	0	0	0	0	0
2284	27 Jan 22	07:40:00	1	0	8	0	Ct	0	0	0	0	0	0	0	1	0	0	0	0	0	0	0	0	0	0	0	0	0	0	0	0	0	0	0	0	0	0	0	0	0	0
2285	27 Jan 22	07:41:00	1	0	8	0	Ct	0	0	0	0	0	0	0	0	0	0	0	0	0	0	0	0	0	0	0	0	0	0	0	0	0	0	0	0	0	0	0	0	0	0
2286	27 Jan 22	07:42:00	1	0	8	0	Ct	0	0	0	0	0	0	0	0	0	0	0	0	0	0	0	0	0	0	0	0	0	0	0	0	0	0	0	0	0	0	0	0	0	0
2287	27 Jan 22	07:43:00	1	0	8	0	Ct	0	0	0	0	0	0	0	2	0	0	0	0	0	2	0	0	0	0	0	0	0	0	0	0	0	0	0	0	0	0	0	0	0	0
2288	27 Jan 22	07:44:00	1	0	8	0	Ct	0	0	0	0	0	0	0	0	0	0	0	0	0	0	0	0	0	0	0	0	0	0	0	0	0	0	0	0	0	0	0	0	0	0
2289	27 Jan 22	07:45:00	1	0	8	0	Ct	0	0	0	0	0	0	0	0	0	0	0	0	0	0	0	0	0	0	0	0	0	0	0	0	0	0	0	0	0	0	0	0	0	0
2290	27 Jan 22	07:46:00	1	0	8	0	Ct	0	0	0	0	0	0	0	2	0	0	0	0	0	0	0	0	0	0	0	0	0	0	0	0	0	0	0	0	0	0	0	0	0	0
2291	27 Jan 22	07:47:00	1	0	8	0	Ct	0	0	0	0	0	0	0	0	0	0	0	0	0	0	0	0	0	0	0	0	0	0	0	0	0	0	0	0	0	0	0	0	0	0
2292	27 Jan 22	07:48:00	1	0	8	0	Ct	0	0	0	0	0	0	0	0	0	0	0	0	0	0	0	0	0	0	0	0	0	0	0	0	0	0	0	0	0	0	0	0	0	0
2293	27 Jan 22	07:49:00	1	0	8	0	Ct	0	0	0	0	0	0	0	0	0	0	0	0	0	0	0	0	0	0	0	0	0	0	0	0	0	0	0	0	0	0	0	0	0	0
2294	27 Jan 22	07:50:00	1	0	8	0	Ct	0	0	0	0	0	0	0	0	0	0	0	0	0	0	0	0	4	0	0	0	0	0	0	0	0	0	0	0	0	0	0	0	0	0
2295	27 Jan 22	07:51:00	1	0	8	0	Ct	0	0	0	0	0	0	0	0	0	0	0	0	0	0	0	0	1	0	0	0	0	0	0	0	0	0	0	0	0	0	0	0	0	0
2296	27 Jan 22	07:52:00	1	0	8	0	Ct	0	0	0	0	0	0	0	0	0	0	0	0	0	0	0	0	0	0	0	0	0	0	0	0	0	0	0	0	0	0	0	0	0	0
2297	27 Jan 22	07:53:00	1	0	8	0	Ct	0	0	0	0	0	0	0	0	0	0	0	0	0	0	0	0	2	0	0	0	0	0	0	0	0	0	0	0	0	0	0	0	0	0
2298	27 Jan 22	07:54:00	1	0	8	0	Ct	0	0	0	0	0	0	0	0	0	0	0	0	0	0	0	0	1	0	0	0	0	0	0	0	0	0	0	0	0	0	0	0	0	0
2299	27 Jan 22	07:55:00	1	0	8	0	Ct	0	0	0	0	0	0	0	0	0	0	0	0	0	0	0	0	0	0	0	0	0	0	0	0	0	0	0	0	0	0	0	0	0	0
2300	27 Jan 22	07:56:00	1	0	8	0	Ct	0	0	0	0	0	0	0	2	0	0	0	0	0	0	0	0	0	0	0	0	0	0	0	0	0	0	0	0	0	0	0	0	0	0
2301	27 Jan 22	07:57:00	1	0	8	0	Ct	0	0	0	0	0	0	0	1	0	0	0	0	0	0	0	0	0	0	0	0	0	0	0	0	0	0	0	0	0	0	0	0	0	0
2302	27 Jan 22	07:58:00	1	0	8	0	Ct	0	0	0	0	0	0	0	0	0	0	0	0	0	0	0	0	0	0	0	0	0	0	0	0	0	0	0	0	0	0	0	0	0	0
2303	27 Jan 22	07:59:00	1	0	8	0	Ct	0	0	0	0	0	0	0	2	0	0	0	2	0	0	0	0	0	0	0	0	0	0	0	0	0	0	0	0	0	0	0	0	0	0
2304	27 Jan 22	08:00:00	1	0	8	0	Ct	0	0	0	0	0	0	0	1	0	0	0	0	0	0	0	0	0	0	0	0	0	0	0	0	0	0	0	0	0	0	0	0	0	0
2305	27 Jan 22	08:01:00	1	0	8	0	Ct	0	1	0	1	0	0	0	0	3	0	0	0	0	0	0	0	2	0	0	0	0	0	0	0	0	0	1	0	0	0	0	1	0	0
2306	27 Jan 22	08:02:00	1	0	8	0	Ct	0	1	0	1	0	1	1	1	1	0	1	1	0	0	0	0	1	0	1	0	0	1	0	0	0	0	1	0	0	0	1	0	0	0
2307	27 Jan 22	08:03:00	1	0	8	0	Ct	0	1	2	1	0	0	0	3	1	0	1	0	1	0	0	0	1	0	0	0	0	0	0	0	0	0	0	1	0	1	0	2	1	0
2308	27 Jan 22	08:04:00	1	0	8	0	Ct	0	1	0	0	0	1	0	1	1	1	1	0	0	0	1	0	0	0	0	0	0	0	0	1	0	0	0	0	0	0	0	1	0	0
2309	27 Jan 22	08:05:00	1	0	8	0	Ct	0	1	0	1	0	1	0	1	1	0	0	0	1	0	0	0	1	0	0	1	1	0	0	0	0	1	0	0	0	0	0	1	0	0
2310	27 Jan 22	08:06:00	1	0	8	0	Ct	0	1	2	0	0	0	0	1	1	0	0	0	2	0	0	0	1	0	0	0	0	0	0	0	0	0	1	0	0	0	0	0	1	0
2311	27 Jan 22	08:07:00	1	0	8	0	Ct	0	1	1	1	0	0	0	1	2	0	0	1	2	0	0	0	0	0	0	1	0	0	1	0	0	0	0	0	0	0	0	1	0	0
2312	27 Jan 22	08:08:00	1	0	8	0	Ct	0	1	0	0	0	0	0	1	0	1	0	0	2	0	0	0	0	2	0	2	0	0	0	0	0	0	0	0	0	0	0	1	0	0
2313	27 Jan 22	08:09:00	1	0	8	0	Ct	0	1	0	1	0	0	0	1	0	0	0	1	1	0	0	0	0	0	0	0	0	0	0	0	1	0	0	0	0	0	0	1	0	0
2314	27 Jan 22	08:10:00	1	0	8	0	Ct	0	1	0	0	0	0	0	2	1	2	0	0	1	0	0	0	0	0	0	0	0	0	0	0	0	0	0	0	0	0	0	0	1	0
2315	27 Jan 22	08:11:00	1	0	8	0	Ct	0	1	0	0	0	0	0	0	1	2	0	0	0	0	0	0	1	0	0	0	0	0	0	0	0	0	0	0	0	0	0	0	1	0
2316	27 Jan 22	08:12:00	1	0	8	0	Ct	0	1	0	0	0	0	0	1	1	0	0	0	1	0	0	0	0	0	0	0	0	0	0	0	0	0	0	0	0	0	0	0	0	0
2317	27 Jan 22	08:13:00	1	0	8	0	Ct	0	1	0	0	0	0	0	2	0	0	0	1	1	0	0	0	0	0	0	0	0	0	0	0	0	0	0	0	0	0	0	2	0	0
2318	27 Jan 22	08:14:00	1	0	8	0	Ct	0	1	0	0	0	0	0	0	1	1	0	2	1	0	0	0	1	0	0	0	0	0	0	0	0	0	0	0	0	0	0	1	1	0
2319	27 Jan 22	08:15:00	1	0	8	0	Ct	0	1	0	0	0	0	0	1	0	0	0	1	0	0	0	0	1	0	0	0	0	0	0	0	0	0	0	0	0	0	0	0	0	1
2320	27 Jan 22	08:16:00	1	0	8	0	Ct	0	1	0	0	0	0	0	0	2	0	0	0	1	0	0	1	1	0	0	1	1	0	0	0	0	0	0	0	0	0	0	1	1	1
2321	27 Jan 22	08:17:00	1	0	8	0	Ct	0	1	0	0	0	0	0	1	1	0	0	1	1	0	0	1	0	1	0	0	0	0	0	0	0	0	0	0	0	0	0	2	2	0
2322	27 Jan 22	08:18:00	1	0	8	0	Ct	0	1	1	0	0	0	0	0	1	1	0	1	1	0	0	0	0	0	0	0	0	0	0	0	0	0	0	0	0	0	0	1	0	0
2323	27 Jan 22	08:19:00	1	0	8	0	Ct	0	1	1	0	0	0	0	1	2	0	0	0	0	0	0	0	1	0	0	0	0	0	0	0	0	0	0	0	0	0	0	0	1	1
2324	27 Jan 22	08:20:00	1	0	8	0	Ct	0	1	0	2	0	0	0	1	0	0	0	2	0	0	0	0	2	0	0	0	0	0	0	0	0	0	0	0	0	0	0	0	1	1
2325	27 Jan 22	08:21:00	1	0	8	0	Ct	0	1	0	0	0	0	0	0	1	1	0	2	1	0	0	0	0	0	0	0	0	1	0	0	0	0	1	0	0	0	0	0	1	1
2326	27 Jan 22	08:22:00	1	0	8	0	Ct	0	1	0	1	0	0	0	2	1	0	0	1	2	0	0	0	1	1	0	0	0	0	0	0	0	0	0	0	0	0	0	0	1	0
2327	27 Jan 22	08:23:00	1	0	8	0	Ct	0	1	0	0	0	0	0	1	0	0	2	1	0	0	0	0	0	0	0	0	0	0	0	0	0	0	0	0	0	0	0	1	2	0
2328	27 Jan 22	08:24:00	1	0	8	0	Ct	0	1	0	1	0	0	0	1	1	0	1	0	1	0	0	0	0	0	0	0	0	0	0	0	0	0	0	0	0	0	0	1	0	0
2329	27 Jan 22	08:25:00	1	0	8	0	Ct	0	1	0	1	0	0	0	1	1	1	0	0	0	0	0	0	0	0	0	0	0	0	0	0	0	0	0	0	0	0	0	0	0	0
2330	27 Jan 22	08:26:00	1	0	8	0	Ct	0	1	0	1	0	0	0	1	1	0	0	3	0	0	0	0	4	0	0	0	0	0	0	0	0	0	0	0	0	0	0	0	0	0
2331	27 Jan 22	08:27:00	1	0	8	0	Ct	0	1	0	0	0	0	1	1	0	2	0	0	0	0	0	0	1	0	0	0	0	0	0	0	0	0	0	0	0	0	0	0	1	0
2332	27 Jan 22	08:28:00	1	0	8	0	Ct	0	1	0	1	0	0	0	1	0	0	0	1	0	0	0	0	0	1	0	1	0	0	0	0	0	0	0	0	0	0	0	0	1	0
2333	27 Jan 22	08:29:00	1	0	8	0	Ct	0	1	0	1	0	0	0	1	1	2	0	0	1	0	0	0	0	0	0	0	1	0	0	0	0	0	0	0	0	0	0	0	1	0
2334	27 Jan 22	08:30:00	1	0	8	0	Ct	0	1	0	1	0	1	0	1	0	0	0	1	0	0	0	0	1	0	0	0	0	0	0	0	0	0	0	0	0	0	0	0	1	0
2335	27 Jan 22	08:31:00	1	0	8	0	Ct	0	1	0	0	0	0	1	0	1	2	0	1	0	0	0	0	0	0	0	0	0	0	0	0	0	0	1	0	0	0	0	0	0	2
2336	27 Jan 22	08:32:00	1	0	8	0	Ct	0	1	0	1	0	1	0	1	1	0	1	0	1	0	0	0	0	0	0	0	0	0	0	0	0	0	1	0	0	0	0	0	1	0
2337	27 Jan 22	08:33:00	1	0	8	0	Ct	0	1	0	1	0	0	0	1	1	0	1	0	2	0	0	0	0	0	0	0	0	0	0	0	0	1	0	0	0	0	0	0	1	0
2338	27 Jan 22	08:34:00	1	0	8	0	Ct	0	1	0	1	0	0	1	1	0	0	0	1	0	0	0	0	0	0	0	0	0	1	0	0	0	1	0	0	0	0	0	0	1	0
2339	27 Jan 22	08:35:00	1	0	8	0	Ct	0	1	0	0	0	0	0	1	1	0	0	0	1	0	0	0	2	0	16	0	0	0	0	0	0	0	1	0	0	0	0	0	1	0
2340	27 Jan 22	08:36:00	1	0	8	0	Ct	0	1	0	0	0	1	0	1	0	0	0	1	0	0	0	0	0	0	0	0	0	0	0	0	0	0	1	0	0	0	0	0	1	0
2341	27 Jan 22	08:37:00	1	0	8	0	Ct	0	1	0	1	0	0	0	1	1	1	0	0	2	0	0	0	0	0	0	0	0	0	0	0	0	0	0	0	0	0	0	0	0	0
2342	27 Jan 22	08:38:00	1	0	8	0	Ct	0	1	0	1	0	1	0	0	0	0	1	1	0	0	0	0	0	0	0	0	0	1	0	0	0	0	1	0	0	0	0	0	1	0
2343	27 Jan 22	08:39:00	1	0	8	0	Ct	0	1	0	0	0	0	0	0	0	0	1	1	0	0	0	0	0	0	0	0	0	0	0	0	0	0	0	0	0	0	0	0	1	0
2344	27 Jan 22	08:40:00	1	0	8	0	Ct	0	1	0	2	0	0	0	2	0	0	0	0	1	0	0	0	0	0	0	0	0	1	0	0	0	1	0	0	0	0	0	0	1	0
2345	27 Jan 22	08:41:00	1	0	8	0	Ct	0	1	0	1	0	0	0	0	0	1	2	0	0	0	0	0	0	0	0	0	0	0	0	0	0	0	0	0	0	0	0	0	0	0
2346	27 Jan 22	08:42:00	1	0	8	0	Ct	0	1	0	0	0	0	0	0	0	1	0	0	1	0	0	0	1	0	0	0	0	0	0	0	0	0	2	1	0	0	0	0	0	1
2347	27 Jan 22	08:43:00	1	0	8	0	Ct	0	1	0	1	0	0	1	2	0	0	0	0	0	0	0	0	0	0	0	0	0	0	0	0	0	0	0	1	0	0	0	0	0	0
2348	27 Jan 22	08:44:00	1	0	8	0	Ct	0	1	0	0	0	1	0	1	1	0	0	1	0	0	0	0	1	0	0	0	0	0	0	0	0	0	0	0	0	0	0	1	1	0
2349	27 Jan 22	08:45:00	1	0	8	0	Ct	0	1	1	1	0	0	1	1	1	1	1	0	0	0	0	0	0	0	0	0	0	0	0	0	0	0	0	0	0	0	0	1	0	0
2350	27 Jan 22	08:46:00	1	0	8	0	Ct	0	1	0	1	0	0	0	1	1	0	1	0	0	0	0	0	0	0	0	0	0	0	0	0	0	0	0	0	0	0	0	2	2	1
2351	27 Jan 22	08:47:00	1	0	8	0	Ct	0	1	1	0	0	2	0	0	0	2	2	0	0	0	0	0	1	0	0	1	0	0	0	0	0	0	0	0	0	0	0	0	1	0
2352	27 Jan 22	08:48:00	1	0	8	0	Ct	0	1	0	1	0	0	0	1	0	0	0	0	0	0	0	0	0	0	0	0	0	0	0	0	0	0	0	0	0	0	0	0	2	0
2353	27 Jan 22	08:49:00	1	0	8	0	Ct	0	1	0	1	0	0	1	0	0	0	1	0	0	0	0	0	0	0	0	0	0	0	0	0	0	0	0	0	0	0	0	1	1	0
2354	27 Jan 22	08:50:00	1	0	8	0	Ct	0	1	1	0	0	0	1	0	0	0	1	1	0	0	0	0	0	0	0	0	0	0	0	0	0	0	0	0	0	0	0	0	1	0
2355	27 Jan 22	08:51:00	1	0	8	0	Ct	0	1	1	2	0	0	0	1	0	0	0	0	0	0	0	0	0	0	0	0	0	0	0	0	0	1	2	0	0	0	0	0	1	0
2356	27 Jan 22	08:52:00	1	0	8	0	Ct	0	1	0	0	0	0	0	0	1	1	0	1	0	0	0	0	0	0	0	0	0	0	0	0	0	0	0	0	0	0	0	0	0	0
2357	27 Jan 22	08:53:00	1	0	8	0	Ct	0	1	0	1	0	0	0	1	1	0	1	0	1	0	0	0	1	0	0	0	0	0	0	0	0	0	0	1	0	0	0	1	1	0
2358	27 Jan 22	08:54:00	1	0	8	0	Ct	0	1	0	1	0	0	0	0	0	0	0	0	1	0	0	0	0	0	0	0	0	0	0	0	0	0	0	0	0	0	0	0	0	0
2359	27 Jan 22	08:55:00	1	0	8	0	Ct	0	1	0	2	0	0	0	0	1	1	0	1	0	0	0	0	0	0	0	1	0	0	0	0	0	0	0	1	0	0	0	1	0	0
2360	27 Jan 22	08:56:00	1	0	8	0	Ct	0	1	0	0	0	0	0	0	1	0	1	0	0	0	0	0	1	0	0	0	0	0	0	0	0	0	0	0	0	0	0	1	0	0
2361	27 Jan 22	08:57:00	1	0	8	0	Ct	0	1	0	0	0	0	0	0	1	0	0	0	0	0	0	0	0	0	0	0	0	0	0	0	0	0	2	0	0	0	0	0	0	0
2362	27 Jan 22	08:58:00	1	0	8	0	Ct	0	1	0	1	0	0	0	0	0	0	0	0	0	0	0	0	0	0	0	0	0	0	0	0	0	0	0	0	0	0	0	0	0	0
2363	27 Jan 22	08:59:00	1	0	8	0	Ct	0	1	0	1	0	0	0	2	0	1	0	1	0	0	0	0	0	0	0	0	0	0	0	0	0	0	1	1	0	0	0	0	1	0
2364	27 Jan 22	09:00:00	1	0	8	0	Ct	0	1	0	1	0	0	0	0	0	0	0	0	0	0	0	0	0	0	0	0	0	0	0	0	0	0	1	2	0	0	0	0	0	0
2365	27 Jan 22	09:01:00	1	0	8	0	Ct	0	1	0	1	0	0	0	1	1	1	0	0	0	0	0	0	1	0	0	0	0	0	0	0	0	0	1	1	0	0	0	1	0	0
2366	27 Jan 22	09:02:00	1	0	8	0	Ct	0	1	0	1	0	0	1	1	1	0	0	1	2	0	0	0	0	0	0	0	0	0	0	0	0	0	1	1	0	0	0	1	1	0
2367	27 Jan 22	09:03:00	1	0	8	0	Ct	0	1	0	0	0	0	1	0	0	0	1	0	0	0	0	0	1	0	0	0	0	0	0	0	0	0	1	1	0	0	0	0	1	0
2368	27 Jan 22	09:04:00	1	0	8	0	Ct	0	1	1	1	1	0	0	1	1	0	0	0	0	0	0	0	0	0	0	0	0	0	0	0	0	0	0	0	0	0	0	0	0	0
2369	27 Jan 22	09:05:00	1	0	8	0	Ct	0	1	0	0	1	0	0	0	1	1	0	1	0	0	0	0	2	0	0	0	0	0	0	0	0	0	0	1	0	0	0	0	1	0
2370	27 Jan 22	09:06:00	1	0	8	0	Ct	0	1	1	0	0	0	0	1	0	0	1	0	0	0	0	0	0	0	0	0	0	0	0	0	0	0	0	1	0	0	0	0	0	0
2371	27 Jan 22	09:07:00	1	0	8	0	Ct	0	1	0	0	0	0	0	2	1	0	0	0	0	0	0	0	0	0	2	0	0	0	0	0	0	0	2	1	0	0	0	0	0	0
2372	27 Jan 22	09:08:00	1	0	8	0	Ct	0	1	0	2	0	0	0	0	1	0	0	0	0	0	0	0	2	0	0	0	0	0	0	0	0	0	0	1	0	0	0	1	2	0
2373	27 Jan 22	09:09:00	1	0	8	0	Ct	0	1	0	0	1	1	0	2	0	1	0	1	0	0	0	0	1	0	0	0	0	0	0	0	0	0	0	1	0	0	0	1	0	0
2374	27 Jan 22	09:10:00	1	0	8	0	Ct	0	1	1	0	0	0	0	0	0	0	0	0	0	0	0	0	0	0	0	0	0	0	0	0	0	0	0	1	0	0	0	0	1	0
2375	27 Jan 22	09:11:00	1	0	8	0	Ct	0	1	1	1	1	5	0	0	1	1	0	0	0	0	0	0	1	0	0	0	0	0	0	0	0	0	0	1	0	0	0	0	1	0
2376	27 Jan 22	09:12:00	1	0	8	0	Ct	0	1	0	1	1	0	0	1	1	0	0	0	0	0	0	0	0	0	0	0	0	0	0	0	0	0	0	1	0	0	0	0	1	0
2377	27 Jan 22	09:13:00	1	0	8	0	Ct	0	1	1	0	1	0	0	0	0	1	0	0	0	0	0	0	1	0	0	0	0	0	0	0	0	0	0	2	0	0	0	0	1	0
2378	27 Jan 22	09:14:00	1	0	8	0	Ct	0	1	0	0	1	0	0	1	1	0	0	0	0	0	0	0	0	0	0	0	0	1	0	0	0	0	0	0	0	0	0	1	1	0
2379	27 Jan 22	09:15:00	1	0	8	0	Ct	0	1	1	0	1	0	0	0	0	0	0	1	0	0	0	0	0	0	0	0	0	0	0	0	0	0	0	2	0	0	0	2	2	0
2380	27 Jan 22	09:16:00	1	0	8	0	Ct	0	1	0	0	0	0	0	0	0	1	0	0	0	0	0	0	0	0	0	0	0	1	0	0	0	0	0	2	0	0	0	1	0	0
2381	27 Jan 22	09:17:00	1	0	8	0	Ct	0	1	0	0	1	0	0	0	1	0	0	0	0	0	0	0	0	0	0	0	1	0	0	0	0	0	0	0	0	0	0	0	1	0
2382	27 Jan 22	09:18:00	1	0	8	0	Ct	0	1	0	0	0	0	0	1	0	0	1	0	0	0	0	0	1	1	0	0	0	0	0	0	0	0	0	2	0	0	0	0	1	0
2383	27 Jan 22	09:19:00	1	0	8	0	Ct	0	1	0	0	1	0	0	0	1	0	0	0	0	0	0	0	1	0	0	0	0	0	1	0	0	0	0	2	0	0	0	0	1	0
[truncated: 9,519 more rows]
