# Supplementary material for: Odor-regulated oviposition behavior in an ecological specialist
Source: Nat Commun. 2023 May 26;14:3041. doi: 10.1038/s41467-023-38722-z (PMC10219952; doi:10.1038/s41467-023-38722-z)
Supplement: Supplementary file 10 — Source Data [file 41467_2023_38722_MOESM10_ESM.zip › Figure1.xlsx]

## Sheet: Fig1b
D.melanogaster CS 50 females and 20 males for 3 days in the dark							D.simulans 04 50 females and 20 males for 3 days in the dark							D.sechellia 28 50 females and 20 males for 3 days in the dark
211022	Fruit	Egg no.					211029	Fruit	Egg no.					211025	Fruit	Egg no.
	Noni	0						Noni	0						Noni	258
	Banana	113						Banana	86						Banana	0
	Apple	114						Apple	0						Apple	6
	Grape	41						Grape	0						Grape	0
211123	Fruit	Egg no.					211117	Fruit	Egg no.					211119	Fruit	Egg no.
	Noni	0						Noni	0						Noni	89
	Banana	187						Banana	14						Banana	0
	Apple	0						Apple	0						Apple	1
	Grape	157						Grape	159						Grape	0
220107	Fruit	Egg no.					220128	Fruit	Egg no.					211210	Fruit	Egg no.
	Noni	1						Noni	0						Noni	102
	Banana	8						Banana	72						Banana	0
	Apple	36						Apple	0						Apple	0
	Grape	143						Grape	68						Grape	0
		Total Egg number	Mean (3 assays)						Total Egg number	Mean (3 assays)						Total Egg number	Mean (3 assays)
	Noni	1	0.333333					Noni	0	0					Noni	449	149.667
	Banana	308	102.667					Banana	172	57.3333					Banana	0	0
	Apple	150	50					Apple	0	0					Apple	7	2.33333
	Grape	341	113.667					Grape	227	75.6667					Grape	0	0
			0							0							0
		800	266.667						399	133						456	152

## Sheet: Fig1c
	Comparison of noni juice (NJ) vs grape juice (GJ) over three days using agarose
	Results for D. melanogaster CS							Results for D. melanogaster OR							Results for D. simulans 04							Results for D. simulans 196							Results for D. sechellia 07							Results for D. sechellia 28
	Chamber	GJ	NJ	PrefIndex	Total egg no.			Chamber	GJ	NJ	PrefIndex	Total egg no.			Chamber	GJ	NJ	PrefIndex	Total egg no.			Chamber	GJ	NJ	PrefIndex	Total egg no.			Chamber	GJ	NJ	PrefIndex	Total egg no.			Chamber	GJ	NJ	PrefIndex	Total egg no.
210621	1	104	229	0.375375	333	33.3	210621	1	87	75	-0.0740741	162	16.2	210629	1	53	104	0.324841	157	15.7	210629	1	35	61	0.270833	96	9.6	210706	1	6	28	0.647059	34	1.7	210706	1	2	69	0.943662	71	3.55
12L12D	2	169	54	-0.515695	223	22.3	12L12D	2	159	52	-0.507109	211	21.1	12L12D	2	76	65	-0.0780142	141	14.1	12L12D	2	31	93	0.5	124	12.4	12L12D	2	0	40	1	40	2	12L12D	2	17	81	0.653061	98	4.9
	3	195	96	-0.340206	291	29.1		3	105	92	-0.0659898	197	19.7		3	47	115	0.419753	162	16.2		3	41	88	0.364341	129	12.9		3	0	45	1	45	2.25		3	4	92	0.916667	96	4.8
	4	84	194	0.395683	278	27.8		4	27	235	0.793893	262	26.2		4	36	139	0.588571	175	17.5		4	58	71	0.100775	129	12.9		4	0	29	1	29	1.45		4	4	78	0.902439	82	4.1
210622	1	150	194	0.127907	344	34.4	210622	1	81	85	0.0240964	166	16.6	210630	1	86	121	0.169082	207	20.7	210630	1	76	133	0.272727	209	20.9	210707	1	0	76	1	76	3.8	210707	1	0	64	1	64	3.2
	2	97	251	0.442529	348	34.8		2	111	118	0.0305677	229	22.9		2	28	30	0.0344828	58	5.8		2	64	161	0.431111	225	22.5		2	26	54	0.35	80	4		2	12	68	0.7	80	4
	3	158	113	-0.166052	271	27.1		3	103	101	-0.00980392	204	20.4		3	26	30	0.0714286	56	5.6		3	102	89	-0.0680628	191	19.1		3	1	105	0.981132	106	5.3		3	14	90	0.730769	104	5.2
	4	187	149	-0.113095	336	33.6		4	116	157	0.150183	273	27.3		4	38	117	0.509677	155	15.5		4	37	158	0.620513	195	19.5		4	10	48	0.655172	58	2.9		4	0	64	1	64	3.2
210623	1	125	126	0.00398406	251	25.1	210623	1	93	58	-0.231788	151	15.1	210701	1	123	88	-0.165877	211	21.1	210701	1	69	67	-0.0147059	136	13.6	210708	1	9	44	0.660377	53	2.65	210708	1	9	54	0.714286	63	3.15
	2	77	161	0.352941	238	23.8		2	161	106	-0.205993	267	26.7		2	70	64	-0.0447761	134	13.4		2	145	136	-0.0320285	281	28.1		2	19	39	0.344828	58	2.9		2	6	57	0.809524	63	3.15
	3	143	138	-0.0177936	281	28.1		3	111	88	-0.115578	199	19.9		3	85	70	-0.0967742	155	15.5		3	146	130	-0.057971	276	27.6		3	12	48	0.6	60	3		3	20	29	0.183673	49	2.45
	4	167	113	-0.192857	280	28		4	122	80	-0.207921	202	20.2		4	118	106	-0.0535714	224	22.4		4	103	120	0.0762332	223	22.3		4	0	34	1	34	1.7		4	5	46	0.803922	51	2.55
					Mean (fly/day)							Mean (fly/day)							Mean (fly/day)							Mean (fly/day)							Mean (fly/day)							Mean (fly/day)
					28.95							21.025							15.2917							18.45							2.80417							3.6875

## Sheet: Fig1d
	Comparison of noni juice (NJ) vs apple cider vinegar (ACV) over three days using agarose
	Results for D. melanogaster CS							Results for D. melanogaster OR							Results for D. simulans 04							Results for D. simulans 196							Results for D. sechellia 07							Results for D. sechellia 28
	Chamber	ACV	NJ	PrefIndex	Total egg no.			Chamber	ACV	NJ	PrefIndex	Total egg no.			Chamber	ACV	NJ	PrefIndex	Total egg no.			Chamber	ACV	NJ	PrefIndex	Total egg no.			Chamber	ACV	NJ	PrefIndex	Total egg no.			Chamber	ACV	NJ	PrefIndex	Total egg no.
210611	1	143	199	-0.163743	342	34.2	210611	1	25	132	-0.681529	157	15.7	210607	1	93	80	0.0751445	173	17.3	210607	1	0	0	0	0	0	210921	1	0	18	-1	18	0.9	200303	1	0	0	0	0	0
12L12D	2	101	220	-0.370717	321	32.1	12L12D	2	75	141	-0.305556	216	21.6	12L12D	2	94	97	-0.0157068	191	19.1	12L12D	2	2	28	-0.866667	30	3	12L12D	2	0	58	-1	58	2.9	12L12D	2	0	0	0	0	0
	3	210	116	0.288344	326	32.6		3	128	68	0.306122	196	19.6		3	32	105	-0.532847	137	13.7		3	0	91	-1	91	9.1		3	0	51	-1	51	2.55		3	0	1	-1	1	0.05
	4	168	113	0.19573	281	28.1		4	50	129	-0.441341	179	17.9		4	49	51	-0.02	100	10		4	0	67	-1	67	6.7		4	0	23	-1	23	1.15		4	1	0	1	1	0.05
210612	1	80	122	-0.207921	202	20.2	210612	1	15	92	-0.719626	107	10.7	210608	1	13	59	-0.638889	72	7.2	210608	1	0	46	-1	46	4.6	210921	1	10	97	-0.813084	107	5.35	200304	1	0	13	-1	13	0.65
	2	124	109	0.0643777	233	23.3		2	59	68	-0.0708661	127	12.7		2	13	58	-0.633803	71	7.1		2	24	29	-0.0943396	53	5.3		2	11	87	-0.77551	98	4.9		2	0	21	-1	21	1.05
	3	104	217	-0.352025	321	32.1		3	75	142	-0.308756	217	21.7		3	15	57	-0.583333	72	7.2		3	0	36	-1	36	3.6		3	19	36	-0.309091	55	2.75		3	0	17	-1	17	0.85
	4	131	96	0.154185	227	22.7		4	80	70	0.0666667	150	15		4	11	32	-0.488372	43	4.3		4	1	56	-0.964912	57	5.7		4	8	69	-0.792208	77	3.85		4	0	26	-1	26	1.3
210613	1	33	34	-0.0149254	67	6.7	210613	1	6	126	-0.909091	132	13.2	210609	1	7	19	-0.461538	26	2.6	210609	1	2	24	-0.846154	26	2.6	210923	1	6	25	-0.612903	31	1.55	200305	1	0	115	-1	115	5.75
	2	53	68	-0.123967	121	12.1		2	33	103	-0.514706	136	13.6		2	6	29	-0.657143	35	3.5		2	23	36	-0.220339	59	5.9		2	15	46	-0.508197	61	3.05		2	0	52	-1	52	2.6
	3	73	73	0	146	14.6		3	48	156	-0.529412	204	20.4		3	3	51	-0.888889	54	5.4		3	0	33	-1	33	3.3		3	9	40	-0.632653	49	2.45		3	0	52	-1	52	2.6
	4	70	119	-0.259259	189	18.9		4	106	83	0.121693	189	18.9		4	1	34	-0.942857	35	3.5		4	0	0	0	0	0		4	11	57	-0.676471	68	3.4		4	0	94	-1	94	4.7
					Mean (fly/day)							Mean (fly/day)							Mean (fly/day)							Mean (fly/day)							Mean (fly/day)							Mean (fly/day)
					23.1333							16.75							8.40833							4.15							2.9							1.63333

## Sheet: Fig1e
	Comparison of 1% Agarose + grape juice (GJ) vs 1% Agarose + noni juice (NJ)
	Results for D. melanogaster CS							Results for D. melanogaster OR							Results for D. simulans 04							Results for D. simulans 196							Results for D. sechellia 07							Results for D. sechellia 28
	Fly	NJ	GJ	PrefIndex	Total egg no.			Fly	NJ	GJ	PrefIndex	Total egg no.			Fly	NJ	GJ	PrefIndex	Total egg no.			Fly	NJ	GJ	PrefIndex	Total egg no.			Fly	NJ	GJ	PrefIndex	Total egg no.			Fly	NJ	GJ	PrefIndex	Total egg no.
200714 (30)	1	3	49	0.884615	52		200901 (24)	1	27	19	-0.173913	46		200707 (30)	1	0	20	1	20		200812 (30)	1	0	2	1	2		200624 (30)	1	11	0	-1	11		200624 (30)	1	5	0	-1	5
	2	13	41	0.518519	54			2	13	11	-0.0833333	24			2	0	20	1	20			2	10	9	-0.0526316	19			2	10	0	-1	10			2	12	0	-1	12
	3	0	10	1	10			3	30	16	-0.304348	46			3	0	26	1	26			3	4	9	0.384615	13			3	2	0	-1	2			3	8	0	-1	8
	4	6	25	0.612903	31			4	22	26	0.0833333	48			4	0	13	1	13			4	6	9	0.2	15			4	10	0	-1	10			4	7	0	-1	7
	5	5	49	0.814815	54			5	23	19	-0.0952381	42			5	0	15	1	15			5	2	1	-0.333333	3			5	5	0	-1	5			5	10	0	-1	10
	6	17	42	0.423729	59			6	5	16	0.52381	21			6	0	23	1	23			6	11	5	-0.375	16			6	7	0	-1	7			6	10	0	-1	10
	7	3	23	0.769231	26			7	37	13	-0.48	50			7	2	25	0.851852	27			7	1	6	0.714286	7			7	6	0	-1	6			7	9	0	-1	9
	8	6	55	0.803279	61			8	19	12	-0.225806	31			8	0	16	1	16			8	0	8	1	8			8	6	0	-1	6			8	11	0	-1	11
	9	16	15	-0.0322581	31			9	32	25	-0.122807	57			9	0	15	1	15			9	7	4	-0.272727	11			9	11	0	-1	11			9	7	0	-1	7
	10	0	6	1	6			10	22	17	-0.128205	39			10	0	21	1	21			10	5	5	0	10			10	15	0	-1	15			10	8	0	-1	8
	11	8	39	0.659574	47			11	15	13	-0.0714286	28			11	0	24	1	24			11	15	0	-1	15			11	5	0	-1	5			11	7	0	-1	7
	12	3	37	0.85	40			12	5	5	0	10			12	0	20	1	20			12	8	4	-0.333333	12			12	12	0	-1	12			12	4	0	-1	4
	13	8	13	0.238095	21			13	30	15	-0.333333	45			13	0	11	1	11			13	1	10	0.818182	11			13	8	0	-1	8			13	9	0	-1	9
	14	9	19	0.357143	28			14	28	12	-0.4	40			14	0	21	1	21			14	0	11	1	11			14	13	0	-1	13			14	6	0	-1	6
	15	7	31	0.631579	38			15	31	20	-0.215686	51			15	2	21	0.826087	23			15	0	6	1	6			15	16	0	-1	16			15	10	0	-1	10
	16	3	12	0.6	15			16	15	33	0.375	48			16	4	24	0.714286	28			16	0	13	1	13			16	4	0	-1	4			16	3	0	-1	3
	17	12	28	0.4	40			17	26	26	0	52			17	0	18	1	18			17	0	4	1	4			17	7	0	-1	7			17	5	0	-1	5
	18	2	23	0.84	25			18	20	22	0.047619	42			18	0	18	1	18			18	0	11	1	11			18	12	0	-1	12			18	7	0	-1	7
	19	0	3	1	3			19	21	9	-0.4	30			19	0	16	1	16			19	0	5	1	5			19	16	0	-1	16			19	8	0	-1	8
	20	12	16	0.142857	28			20	26	2	-0.857143	28			20	0	25	1	25			20	17	3	-0.7	20			20	3	0	-1	3			20	11	0	-1	11
	21	13	15	0.0714286	28			21	0	12	1	12			21	0	23	1	23			21	8	2	-0.6	10			21	2	0	-1	2			21	2	0	-1	2
	22	3	26	0.793103	29		201021 (30)	1	21	26	0.106383	47			22	0	24	1	24			22	1	7	0.75	8			22	12	0	-1	12			22	3	0	-1	3
	23	10	47	0.649123	57			2	14	4	-0.555556	18			23	1	22	0.913043	23			23	1	11	0.833333	12			23	17	0	-1	17			23	8	1	-0.777778	9
	24	13	5	-0.444444	18			3	6	35	0.707317	41			24	3	24	0.777778	27			24	0	12	1	12			24	10	0	-1	10			24	5	0	-1	5
	25	13	35	0.458333	48			4	13	12	-0.04	25			25	0	18	1	18			25	7	6	-0.0769231	13			25	13	0	-1	13			25	7	0	-1	7
	26	15	18	0.0909091	33			5	19	16	-0.0857143	35			26	3	19	0.727273	22			26	14	0	-1	14			26	16	0	-1	16			26	10	0	-1	10
	27	10	31	0.512195	41			6	9	21	0.4	30			27	0	16	1	16			27	0	12	1	12			27	5	0	-1	5			27	10	0	-1	10
200722 (30)	1	0	20	1	20			7	6	21	0.555556	27			28	0	19	1	19			28	0	8	1	8			28	5	0	-1	5
	2	2	9	0.636364	11			8	7	16	0.391304	23			29	0	23	1	23			29	2	20	0.818182	22		200707 (30)	1	2	0	-1	2
	3	0	14	1	14			9	11	11	0	22		200708 (30)	1	3	15	0.666667	18		200901 (30)	1	15	0	-1	15			2	5	0	-1	5							Mean (fly/day)
	4	4	10	0.428571	14			10	1	17	0.888889	18			2	3	18	0.714286	21			2	4	5	0.111111	9			3	9	1	-0.8	10							6.76667
	5	2	17	0.789474	19			11	2	25	0.851852	27			3	0	18	1	18			3	19	3	-0.727273	22			4	13	0	-1	13
	6	2	13	0.733333	15			12	6	19	0.52	25			4	0	16	1	16			4	13	4	-0.529412	17			5	16	1	-0.882353	17
	7	1	21	0.909091	22			13	10	7	-0.176471	17			5	1	19	0.9	20			5	6	14	0.4	20			6	15	0	-1	15
	8	1	16	0.882353	17			14	9	19	0.357143	28			6	3	20	0.73913	23			6	5	9	0.285714	14			7	14	0	-1	14
	9	0	21	1	21			15	1	7	0.75	8			7	0	17	1	17			7	0	11	1	11			8	20	0	-1	20
	10	2	33	0.885714	35			16	1	28	0.931034	29			8	2	8	0.6	10			8	14	1	-0.866667	15			9	13	0	-1	13
	11	0	12	1	12			17	14	10	-0.166667	24			9	1	30	0.935484	31			9	12	13	0.04	25			10	3	0	-1	3
	12	1	26	0.925926	27			18	2	11	0.692308	13			10	4	12	0.5	16			10	21	3	-0.75	24			11	7	0	-1	7
	13	3	10	0.538462	13			19	19	21	0.05	40			11	1	20	0.904762	21			11	0	10	1	10			12	11	1	-0.833333	12
	14	5	13	0.444444	18			20	5	17	0.545455	22			12	0	21	1	21			12	3	14	0.647059	17			13	5	0	-1	5
	15	3	9	0.5	12			21	18	2	-0.8	20			13	1	14	0.866667	15			13	2	0	-1	2			14	9	0	-1	9
	16	6	13	0.368421	19			22	23	11	-0.352941	34			14	2	14	0.75	16			14	1	11	0.833333	12			15	26	0	-1	26
	17	4	28	0.75	32			23	10	23	0.393939	33			15	0	18	1	18			15	0	7	1	7			16	4	0	-1	4
	18	3	30	0.818182	33			24	24	21	-0.0666667	45			16	0	17	1	17			16	16	0	-1	16			17	10	1	-0.818182	11
	19	5	16	0.52381	21			25	13	11	-0.0833333	24			17	1	27	0.928571	28			17	11	6	-0.294118	17			18	6	0	-1	6
	20	1	24	0.92	25			26	4	30	0.764706	34			18	2	1	-0.333333	3			18	7	9	0.125	16			19	11	2	-0.692308	13
	21	2	22	0.833333	24			27	11	26	0.405405	37			19	1	14	0.866667	15			19	4	11	0.466667	15			20	13	2	-0.733333	15
	22	2	19	0.809524	21			28	13	15	0.0714286	28			20	0	20	1	20			20	1	16	0.882353	17			21	4	0	-1	4
	23	12	20	0.25	32			29	13	35	0.458333	48			21	0	14	1	14			21	6	10	0.25	16			22	4	1	-0.6	5
	24	3	23	0.769231	26										22	3	11	0.571429	14			22	9	14	0.217391	23			23	5	0	-1	5
	25	1	9	0.8	10										23	2	9	0.636364	11			23	11	8	-0.157895	19			24	9	0	-1	9
	26	9	28	0.513514	37										24	2	18	0.8	20			24	3	10	0.538462	13			25	9	0	-1	9
															25	0	20	1	20			25	11	11	0	22			26	9	1	-0.8	10
																													27	9	0	-1	9
																													28	6	3	-0.333333	9
					Mean (fly/day)							Mean (fly/day)							Mean (fly/day)							Mean (fly/day)			29	4	0	-1	4
					24.55							29.8519							17.3							11.95
																																	Mean (fly/day)
																																	9.05

## Sheet: Fig1f
	Comparison of 1% Agarose + apple cider vinegar (ACV) vs 1% Agarose + noni juice (NJ)
	Results for D. melanogaster CS							Results for D. melanogaster OR							Results for D. simulans 04							Results for D. simulans 196							Results for D. sechellia 07							Results for D. sechellia 28
	Fly	ACV	NJ	PrefIndex	Total egg no.			Fly	ACV	NJ	PrefIndex	Total egg no.			Fly	ACV	NJ	PrefIndex	Total egg no.			Fly	NJ	ACV	PrefIndex	Total egg no.			Fly	NJ	ACV	PrefIndex	Total egg no.			Fly	ACV	NJ	PrefIndex	Total egg no.
191023 (15)	1	24	7	0.548387	31		201021 (30)	1	20	17	0.0810811	37		200526 (30)	1	18	0	1	18		200701 (30)	1	0	2	1	2		200708 (30)	1	11	0	-1	11		191023 (15)	1	9	2	0.636364	11
	2	41	8	0.673469	49			2	13	18	-0.16129	31			2	24	1	0.92	25			2	0	13	1	13			2	0	5	1	5			2	1	2	-0.333333	3
	3	12	4	0.5	16			3	2	12	-0.714286	14			3	17	0	1	17			3	0	8	1	8			3	8	0	-1	8			3	2	13	-0.733333	15
	4	50	1	0.960784	51			4	20	4	0.666667	24			4	15	1	0.875	16			4	0	1	1	1			4	5	0	-1	5			4	1	7	-0.75	8
	5	9	1	0.8	10			5	14	16	-0.0666667	30			5	25	0	1	25			5	0	11	1	11			5	5	0	-1	5			5	5	6	-0.0909091	11
	6	1	4	-0.6	5			6	31	7	0.631579	38			6	21	1	0.909091	22			6	0	17	1	17			6	5	0	-1	5			6	3	3	0	6
	7	34	5	0.74359	39			7	31	11	0.47619	42			7	26	0	1	26			7	0	20	1	20			7	5	0	-1	5			7	4	3	0.142857	7
	8	7	3	0.4	10			8	6	13	-0.368421	19			8	18	0	1	18			8	0	10	1	10			8	8	0	-1	8			8	3	4	-0.142857	7
	9	50	6	0.785714	56			9	6	9	-0.2	15			9	13	0	1	13			9	0	12	1	12			9	3	1	-0.5	4			9	6	4	0.2	10
	10	42	22	0.3125	64			10	14	6	0.4	20			10	24	0	1	24			10	0	5	1	5			10	0	4	1	4			10	4	7	-0.272727	11
	11	32	12	0.454545	44			11	21	7	0.5	28			11	16	1	0.882353	17			11	8	8	0	16			11	11	0	-1	11			11	2	3	-0.2	5
	12	43	9	0.653846	52			12	18	9	0.333333	27			12	20	0	1	20			12	0	12	1	12			12	8	0	-1	8			12	2	5	-0.428571	7
	13	29	9	0.526316	38			13	19	21	-0.05	40			13	16	6	0.454545	22			13	0	9	1	9			13	9	0	-1	9			13	3	11	-0.571429	14
191029 (15)	1	26	10	0.444444	36			14	14	27	-0.317073	41			14	24	2	0.846154	26			14	1	4	0.6	5			14	13	1	-0.857143	14			14	3	4	-0.142857	7
	2	24	9	0.454545	33			15	15	14	0.0344828	29			15	22	1	0.913043	23			15	1	9	0.8	10			15	4	0	-1	4			15	4	8	-0.333333	12
	3	38	3	0.853659	41			16	18	22	-0.1	40			16	14	12	0.0769231	26			16	0	14	1	14			16	6	0	-1	6		191029 (15)	1	0	9	-1	9
	4	31	5	0.722222	36			17	13	11	0.0833333	24			17	16	0	1	16			17	0	22	1	22			17	16	0	-1	16			2	1	10	-0.818182	11
	5	4	7	-0.272727	11			18	28	6	0.647059	34			18	23	0	1	23			18	1	8	0.777778	9		200714 (30)	1	3	1	-0.5	4			3	2	16	-0.777778	18
	6	27	11	0.421053	38			19	6	6	0	12			19	17	0	1	17			19	0	22	1	22			2	6	0	-1	6			4	0	13	-1	13
	7	19	14	0.151515	33			20	3	14	-0.647059	17			20	18	0	1	18			20	0	19	1	19			3	1	0	-1	1			5	1	10	-0.818182	11
	8	34	7	0.658537	41			21	6	8	-0.142857	14			21	11	1	0.833333	12			21	1	15	0.875	16			4	0	1	1	1			6	0	15	-1	15
	9	36	4	0.8	40			22	14	3	0.647059	17			22	22	0	1	22			22	0	11	1	11			5	5	0	-1	5			7	0	15	-1	15
	10	20	20	0	40			23	27	8	0.542857	35			23	13	0	1	13			23	0	11	1	11			6	5	0	-1	5			8	0	8	-1	8
	11	34	23	0.192982	57			24	8	11	-0.157895	19			24	25	1	0.923077	26			24	0	13	1	13			7	3	0	-1	3			9	1	20	-0.904762	21
	12	25	3	0.785714	28			25	21	6	0.555556	27			25	26	0	1	26			25	0	14	1	14			8	6	1	-0.714286	7			10	1	6	-0.714286	7
	13	8	7	0.0666667	15			26	24	3	0.777778	27			26	20	0	1	20			26	0	2	1	2			9	5	0	-1	5			11	1	9	-0.8	10
	14	30	4	0.764706	34			27	4	5	-0.111111	9			27	24	0	1	24			27	0	11	1	11			10	1	0	-1	1			12	0	10	-1	10
	15	38	2	0.9	40			28	12	5	0.411765	17			28	19	1	0.9	20		200722 (23)	1	1	16	0.882353	17			11	1	0	-1	1			13	0	13	-1	13
200526 (30)	1	16	0	1	16										29	24	0	1	24			2	0	33	1	33			12	8	1	-0.777778	9			14	1	12	-0.846154	13
	2	21	11	0.3125	32										30	15	0	1	15			3	10	17	0.259259	27			13	2	0	-1	2		200707 (30)	1	0	6	-1	6
	3	20	6	0.538462	26							Mean (fly/day)		200714 (30)	1	29	0	1	29			4	9	2	-0.636364	11			14	5	0	-1	5			2	0	6	-1	6
	4	18	3	0.714286	21							24.2333			2	30	1	0.935484	31			5	5	1	-0.666667	6			15	0	7	1	7			3	1	1	0	2
	5	24	3	0.777778	27										3	22	0	1	22			6	0	10	1	10			16	3	3	0	6			4	3	15	-0.666667	18
	6	8	0	1	8										4	17	0	1	17			7	0	16	1	16			17	0	6	1	6			5	0	9	-1	9
	7	14	4	0.555556	18										5	22	0	1	22			8	6	9	0.2	15			18	1	1	0	2			6	0	10	-1	10
	8	30	6	0.666667	36										6	31	0	1	31			9	2	14	0.75	16		200723 (30)	1	5	0	-1	5			7	0	3	-1	3
	9	27	3	0.8	30										7	26	1	0.925926	27			10	1	23	0.916667	24			2	7	0	-1	7			8	2	13	-0.733333	15
	10	25	0	1	25										8	22	0	1	22			11	6	9	0.2	15			3	5	0	-1	5			9	0	9	-1	9
	11	24	1	0.92	25										9	20	0	1	20			12	0	4	1	4			4	1	0	-1	1			10	0	11	-1	11
	12	20	3	0.73913	23										10	32	3	0.828571	35			13	0	11	1	11			5	2	1	-0.333333	3			11	5	2	0.428571	7
	13	20	4	0.666667	24										11	29	3	0.8125	32			14	0	11	1	11			6	8	0	-1	8			12	0	10	-1	10
	14	14	7	0.333333	21										12	25	0	1	25			15	0	15	1	15			7	8	0	-1	8			13	3	11	-0.571429	14
	15	31	4	0.771429	35										13	21	0	1	21			16	1	1	0	2			8	6	0	-1	6			14	0	5	-1	5
	16	26	1	0.925926	27										14	25	0	1	25			17	0	7	1	7			9	2	1	-0.333333	3			15	1	3	-0.5	4
	17	3	0	1	3										15	8	1	0.777778	9			18	4	8	0.333333	12			10	3	1	-0.5	4			16	0	7	-1	7
	18	12	3	0.6	15										16	28	0	1	28			19	0	5	1	5			11	0	7	1	7			17	0	7	-1	7
	19	15	9	0.25	24										17	23	0	1	23			20	0	1	1	1			12	2	3	0.2	5			18	0	8	-1	8
	20	10	2	0.666667	12										18	26	0	1	26			21	1	2	0.333333	3			13	5	0	-1	5			19	0	15	-1	15
	21	28	1	0.931034	29										19	24	0	1	24			22	3	0	-1	3			14	0	1	1	1			20	0	7	-1	7
	22	6	2	0.5	8										20	34	0	1	34			23	1	0	-1	1			15	5	0	-1	5			21	0	11	-1	11
	23	15	4	0.578947	19										21	13	1	0.857143	14										16	6	1	-0.714286	7			22	1	6	-0.714286	7
	24	10	12	-0.0909091	22										22	25	2	0.851852	27										17	7	1	-0.75	8			23	0	8	-1	8
	25	21	2	0.826087	23										23	22	1	0.913043	23							Mean (fly/day)			18	5	0	-1	5			24	2	7	-0.555556	9
	26	4	6	-0.2	10										24	21	0	1	21							10.9434			19	4	0	-1	4			25	2	5	-0.428571	7
	27	33	2	0.885714	35										25	22	0	1	22																	26	2	12	-0.714286	14
															26	27	0	1	27																	27	0	10	-1	10
															27	24	0	1	24														Mean (fly/day)
					Mean (fly/day)										28	34	0	1	34														3.34444
					26.3667										29	12	0	1	12																					Mean (fly/day)
																																								9.11667
																			Mean (fly/day)
																			22.0167

## Sheet: Fig1_stats
Panel b									Panel c - preference index										Panel c - egg rate									Panel d - preference index										Panel d - egg rate									Panel e - preference index
Comparison group		p-value	statistical test						Comparison group		p-value	Bonferroni corrected p-value for multiple comparison	statistical test						Comparison group		p-value	statistical test						Comparison group		p-value	Bonferroni corrected p-value for multiple comparison	statistical test						Comparison group		p-value	statistical test						Comparison group		p-value
DmelCS noni	Dsim04 noni	1	two sided Kruskal Wallis with Nemenyi correction						DmelCS	PI = 0	0.7557	0.7557	Wilcoxon signed rank test with continuity correction						DmelCS	DmelOR	0.4191	two sided Kruskal Wallis with Nemenyi correction						DmelCS	PI = 0	0.3066	0.3066	Wilcoxon signed rank test with continuity correction						DmelCS	DmelOR	0.98338	two sided Kruskal Wallis with Nemenyi correction						DmelCS	PI = 0	5.226e-10
DmelCS noni	Dsec28 noni	0.56	two sided Kruskal Wallis with Nemenyi correction						DmelOR	PI = 0	0.255	0.7173	Wilcoxon signed rank test with continuity correction						DmelCS	Dsim04	0.0229	two sided Kruskal Wallis with Nemenyi correction						DmelOR	PI = 0	0.02265	0.0453	Wilcoxon signed rank test with continuity correction						DmelCS	Dsim04	0.09975	two sided Kruskal Wallis with Nemenyi correction						DmelOR	PI = 0	0.1689
DmelCS noni	DmelCS banana	0.75	two sided Kruskal Wallis with Nemenyi correction						Dsim04	PI = 0	0.2391	0.7173	Wilcoxon signed rank test with continuity correction						DmelCS	Dsim196	0.122	two sided Kruskal Wallis with Nemenyi correction						Dsim04	PI = 0	0.005338	0.02647	Wilcoxon signed rank test with continuity correction						DmelCS	Dsim196	0.00055	two sided Kruskal Wallis with Nemenyi correction						Dsim04	PI = 0	5.833e-11
DmelCS noni	Dsim04 banana	0.94	two sided Kruskal Wallis with Nemenyi correction						Dsim196	PI = 0	0.02531	0.10124	Wilcoxon signed rank test with continuity correction						DmelCS	Dsec07	1.7e-09	two sided Kruskal Wallis with Nemenyi correction						Dsim196	PI = 0	0.005294	0.02647	Wilcoxon signed rank test with continuity correction						DmelCS	Dsec07	1.8e-05	two sided Kruskal Wallis with Nemenyi correction						Dsim196	PI = 0	0.02096
DmelCS noni	Dsec28 banana	1	two sided Kruskal Wallis with Nemenyi correction						Dsec07	PI = 0	0.002328	0.013968	Wilcoxon signed rank test with continuity correction						DmelCS	Dsec28	1.6e-07	two sided Kruskal Wallis with Nemenyi correction						Dsec07	PI = 0	0.00243	0.01458	Wilcoxon signed rank test with continuity correction						DmelCS	Dsec28	1.5e-07	two sided Kruskal Wallis with Nemenyi correction						Dsec07	PI = 0	1.256e-12
DmelCS noni	DmelCS apple	1	two sided Kruskal Wallis with Nemenyi correction						Dsec28	PI = 0	0.002516	0.013968	Wilcoxon signed rank test with continuity correction															Dsec28	PI = 0	0.01342	0.04026	Wilcoxon signed rank test with continuity correction															Dsec28	PI = 0	3.423e-07
DmelCS noni	Dsim04 apple	1	two sided Kruskal Wallis with Nemenyi correction
DmelCS noni	Dsec28 apple	1	two sided Kruskal Wallis with Nemenyi correction
DmelCS noni	DmelCS grape	0.67	two sided Kruskal Wallis with Nemenyi correction
DmelCS noni	Dsim04 grape	0.99	two sided Kruskal Wallis with Nemenyi correction
DmelCS noni	Dsec28 grape	1	two sided Kruskal Wallis with Nemenyi correction
Dsim04 noni	Dsec28 noni	0.3	two sided Kruskal Wallis with Nemenyi correction
Dsim04 noni	DmelCS banana	0.49	two sided Kruskal Wallis with Nemenyi correction
Dsim04 noni	Dsim04 banana	0.78	two sided Kruskal Wallis with Nemenyi correction
Dsim04 noni	Dsec28 banana	1	two sided Kruskal Wallis with Nemenyi correction
Dsim04 noni	DmelCS apple	0.96	two sided Kruskal Wallis with Nemenyi correction
Dsim04 noni	Dsim04 apple	1	two sided Kruskal Wallis with Nemenyi correction
Dsim04 noni	Dsec28 apple	1	two sided Kruskal Wallis with Nemenyi correction
Dsim04 noni	DmelCS grape	0.4	two sided Kruskal Wallis with Nemenyi correction
Dsim04 noni	Dsim04 grape	0.91	two sided Kruskal Wallis with Nemenyi correction
Dsim04 noni	Dsec28 grape	1	two sided Kruskal Wallis with Nemenyi correction
Dsec28 noni	DmelCS banana	1	two sided Kruskal Wallis with Nemenyi correction
Dsec28 noni	Dsim04 banana	1	two sided Kruskal Wallis with Nemenyi correction
Dsec28 noni	Dsec28 banana	0.3	two sided Kruskal Wallis with Nemenyi correction
Dsec28 noni	DmelCS apple	0.99	two sided Kruskal Wallis with Nemenyi correction
Dsec28 noni	Dsim04 apple	0.3	two sided Kruskal Wallis with Nemenyi correction
Dsec28 noni	Dsec28 apple	0.84	two sided Kruskal Wallis with Nemenyi correction
Dsec28 noni	DmelCS grape	1	two sided Kruskal Wallis with Nemenyi correction
Dsec28 noni	Dsim04 grape	1	two sided Kruskal Wallis with Nemenyi correction
Dsec28 noni	Dsec28 grape	0.3	two sided Kruskal Wallis with Nemenyi correction
DmelCS banana	Dsim04 banana	1	two sided Kruskal Wallis with Nemenyi correction
DmelCS banana	Dsec28 banana	0.49	two sided Kruskal Wallis with Nemenyi correction
DmelCS banana	DmelCS apple	1	two sided Kruskal Wallis with Nemenyi correction
DmelCS banana	Dsim04 apple	0.49	two sided Kruskal Wallis with Nemenyi correction
DmelCS banana	Dsec28 apple	0.94	two sided Kruskal Wallis with Nemenyi correction
DmelCS banana	DmelCS grape	1	two sided Kruskal Wallis with Nemenyi correction
DmelCS banana	Dsim04 grape	1	two sided Kruskal Wallis with Nemenyi correction
DmelCS banana	Dsec28 grape	0.49	two sided Kruskal Wallis with Nemenyi correction
Dsim04 banana	Dsec28 banana	0.78	two sided Kruskal Wallis with Nemenyi correction
Dsim04 banana	DmelCS apple	1	two sided Kruskal Wallis with Nemenyi correction
Dsim04 banana	Dsim04 apple	0.78	two sided Kruskal Wallis with Nemenyi correction
Dsim04 banana	Dsec28 apple	1	two sided Kruskal Wallis with Nemenyi correction
Dsim04 banana	DmelCS grape	1	two sided Kruskal Wallis with Nemenyi correction
Dsim04 banana	Dsim04 grape	1	two sided Kruskal Wallis with Nemenyi correction
Dsim04 banana	Dsec28 grape	0.78	two sided Kruskal Wallis with Nemenyi correction
Dsec28 banana	DmelCS apple	0.96	two sided Kruskal Wallis with Nemenyi correction
Dsec28 banana	Dsim04 apple	1	two sided Kruskal Wallis with Nemenyi correction
Dsec28 banana	Dsec28 apple	1	two sided Kruskal Wallis with Nemenyi correction
Dsec28 banana	DmelCS grape	0.4	two sided Kruskal Wallis with Nemenyi correction
Dsec28 banana	Dsim04 grape	0.91	two sided Kruskal Wallis with Nemenyi correction
Dsec28 banana	Dsec28 grape	1	two sided Kruskal Wallis with Nemenyi correction
DmelCS apple	Dsim04 apple	0.96	two sided Kruskal Wallis with Nemenyi correction
DmelCS apple	Dsec28 apple	1	two sided Kruskal Wallis with Nemenyi correction
DmelCS apple	DmelCS grape	1	two sided Kruskal Wallis with Nemenyi correction
DmelCS apple	Dsim04 grape	1	two sided Kruskal Wallis with Nemenyi correction
DmelCS apple	Dsec28 grape	0.96	two sided Kruskal Wallis with Nemenyi correction
Dsim04 apple	Dsec28 apple	1	two sided Kruskal Wallis with Nemenyi correction
Dsim04 apple	DmelCS grape	0.4	two sided Kruskal Wallis with Nemenyi correction
Dsim04 apple	Dsim04 grape	0.91	two sided Kruskal Wallis with Nemenyi correction
Dsim04 apple	Dsec28 grape	1	two sided Kruskal Wallis with Nemenyi correction
Dsec28 apple	DmelCS grape	0.91	two sided Kruskal Wallis with Nemenyi correction
Dsec28 apple	Dsim04 grape	1	two sided Kruskal Wallis with Nemenyi correction
Dsec28 apple	Dsec28 grape	1	two sided Kruskal Wallis with Nemenyi correction
DmelCS grape	Dsim04 grape	1	two sided Kruskal Wallis with Nemenyi correction
DmelCS grape	Dsec28 grape	0.4	two sided Kruskal Wallis with Nemenyi correction
Dsim04 grape	Dsec28 grape	0.91	two sided Kruskal Wallis with Nemenyi correction
[truncated: 15 more columns]
