# Supplementary material for: Odor-regulated oviposition behavior in an ecological specialist
Source: Nat Commun. 2023 May 26;14:3041. doi: 10.1038/s41467-023-38722-z (PMC10219952; doi:10.1038/s41467-023-38722-z)
Supplement: Supplementary file 10 — Source Data [file 41467_2023_38722_MOESM10_ESM.zip › Figure2.xlsx]

## Sheet: Fig2c-d
	Comparison of 0.66% Agarose + apple cider vinegar (ACV) vs 0.66% Agarose + noni juice (NJ)
	Results for D. melanogaster CS												Results for D. melanogaster OR												Results for D. simulans 04												Results for D. simulans 196												Results for D. sechellia 07
		Egg number			Indentation number									Egg number			Indentation number									Egg number			Indentation number									Egg number			Indentation number
	Fly	ACV	NJ	PrefIndex	ACV	NJ	Total (eggs + indentations)						Fly	ACV	NJ	PrefIndex	ACV	NJ	Total (eggs + indentations)						Fly	ACV	NJ	PrefIndex	ACV	NJ	Total (eggs + indentations)						Fly	ACV	NJ	PrefIndex	ACV	NJ	Total (eggs + indentations)						Fly
210503 (27)	1	22	2	-0.833333	14	1	39					210503 (30)	1	1	13	0.857143	0	0	14					210503 (30)	1	13	7	-0.3	0	0	20					210503 (30)	1	22	10	-0.375	0	0	32					210503 (30)	1
	2	21	1	-0.909091	6	0	28						2	2	8	0.6	0	0	10						2	16	0	-1	0	0	16						2	14	6	-0.4	0	0	20						2
	3	14	6	-0.4	20	8	48						3	8	20	0.428571	0	3	31						3	13	16	0.103448	3	6	38						3	22	4	-0.692308	0	0	26						3
	4	17	2	-0.789474	0	0	19						4	15	21	0.166667	5	3	44						4	5	2	-0.428571	0	0	7						4	10	1	-0.818182	0	0	11						4
	5	6	6	0	0	0	12						5	2	14	0.75	0	0	16						5	12	1	-0.846154	5	0	18						5	14	3	-0.647059	5	0	22						5
	6	16	15	-0.0322581	8	1	40						6	6	18	0.5	0	1	25						6	1	5	0.666667	1	0	7						6	14	6	-0.4	0	0	20						6
	7	19	9	-0.357143	1	0	29						7	11	4	-0.466667	1	0	16						7	9	5	-0.285714	0	0	14						7	4	9	0.384615	1	0	14						7
	8	22	19	-0.0731707	0	0	41						8	9	31	0.55	0	0	40						8	4	5	0.111111	0	0	9						8	20	6	-0.538462	0	0	26						8
	9	34	4	-0.789474	0	0	38						9	14	12	-0.0769231	2	0	28						9	22	5	-0.62963	0	0	27						9	0	2	1	0	0	2						9
	10	35	18	-0.320755	0	0	53						10	11	11	0	3	0	25						10	22	4	-0.692308	0	0	26						10	37	1	-0.947368	0	0	38						10
	11	16	9	-0.28	8	4	37						11	8	8	0	0	0	16						11	7	11	0.222222	0	0	18						11	5	9	0.285714	0	0	14						11
	12	47	1	-0.958333	0	0	48						12	19	6	-0.52	0	0	25						12	5	6	0.0909091	0	0	11						12	16	2	-0.777778	0	0	18						12
	13	32	4	-0.777778	7	1	44						13	7	7	0	0	2	16						13	8	5	-0.230769	0	0	13						13	9	4	-0.384615	0	0	13						13
	14	24	3	-0.777778	9	2	38						14	12	10	-0.0909091	0	0	22						14	20	0	-1	5	0	25						14	14	3	-0.647059	0	0	17						14
	15	16	6	-0.454545	3	0	25						15	21	19	-0.05	0	0	40						15	9	1	-0.8	0	0	10						15	0	13	1	0	0	13						15
	16	14	2	-0.75	0	0	16						16	8	12	0.2	12	10	42						16	34	3	-0.837838	0	0	37						16	11	6	-0.294118	0	0	17						16
	17	33	1	-0.941176	5	0	39						17	20	5	-0.6	0	0	25						17	16	1	-0.882353	0	0	17						17	15	6	-0.428571	0	0	21						17
	18	33	7	-0.65	2	0	42						18	8	27	0.542857	0	0	35						18	7	13	0.3	2	1	23						18	2	20	0.818182	0	0	22						18
	19	18	12	-0.2	7	3	40						19	16	15	-0.0322581	0	0	31						19	7	1	-0.75	8	1	17						19	20	7	-0.481481	1	0	28						19
	20	18	0	-1	0	0	18						20	21	18	-0.0769231	5	4	48						20	27	7	-0.588235	0	0	34						20	6	10	0.25	0	0	16
	21	38	8	-0.652174	9	2	57						21	15	15	0	0	0	30						21	7	2	-0.555556	0	0	9						21	8	8	0	0	0	16
	22	27	6	-0.636364	12	2	47						22	5	15	0.5	0	0	20						22	13	7	-0.3	0	0	20						22	20	0	-1	0	0	20
	23	27	0	-1	0	0	27						23	24	26	0.04	12	4	66						23	3	8	0.454545	1	2	14						23	3	6	0.333333	0	0	9
	24	4	1	-0.6	0	0	5						24	5	31	0.722222	4	5	45						24	3	6	0.333333	0	0	9						24	27	2	-0.862069	0	0	29
	25	7	3	-0.4	0	0	10						25	11	10	-0.047619	4	8	33						25	11	2	-0.692308	3	1	17						25	16	2	-0.777778	0	0	18
																									26	12	6	-0.333333	0	0	18						26	3	17	0.7	0	1	21
																									27	24	14	-0.263158	0	0	38						27	1	16	0.882353	0	0	17
		Mean (fly/day)	Mean (fly/day)		Mean (fly/day)	Mean (fly/day)	Mean (fly/day)							Mean (fly/day)	Mean (fly/day)		Mean (fly/day)	Mean (fly/day)	Mean (fly/day)						28	7	6	-0.0769231	0	0	13						28	9	15	0.25	0	0	24
		20.7407	5.37037		4.11111	0.888889	31.1111							9.3	12.5333		1.6	1.33333	24.7667
																										Mean (fly/day)	Mean (fly/day)		Mean (fly/day)	Mean (fly/day)	Mean (fly/day)							Mean (fly/day)	Mean (fly/day)		Mean (fly/day)	Mean (fly/day)	Mean (fly/day)
																										11.2333	4.96667		0.933333	0.366667	17.5							11.4	6.46667		0.233333	0.0333333	18.1333
[truncated: 14 more columns]

## Sheet: Fig2_stats
Panel d
Comparison group		p-value	statistical test
DmelCS	DmelOR	0.7303	two sided Kruskal Wallis with Nemenyi correction
DmelCS	Dsim04	0.0419	two sided Kruskal Wallis with Nemenyi correction
DmelCS	Dsim196	0.109	two sided Kruskal Wallis with Nemenyi correction
DmelCS	Dsec07	0.0001	two sided Kruskal Wallis with Nemenyi correction
DmelCS	Dsec28	0.0035	two sided Kruskal Wallis with Nemenyi correction
