# Supplementary material for: Odor-regulated oviposition behavior in an ecological specialist
Source: Nat Commun. 2023 May 26;14:3041. doi: 10.1038/s41467-023-38722-z (PMC10219952; doi:10.1038/s41467-023-38722-z)
Supplement: Supplementary file 10 — Source Data [file 41467_2023_38722_MOESM10_ESM.zip › Figure3.xlsx]

## Sheet: Fig3a
	Comparison of 0.66% Agarose + apple cider vinegar (ACV) vs 0.66% Agarose + noni juice (NJ) in the dark
	Results for D. melanogaster CS dark							Results for D. melanogaster OR dark							Results for D. simulans 04 dark							Results for D. simulans 196 dark							Results for D. sechellia 07 dark							Results for D. sechellia 28 in the dark
	Fly	ACV	NJ	PrefIndex				Fly	ACV	NJ	PrefIndex				Fly	ACV	NJ	PrefIndex				Fly	ACV	NJ	PrefIndex				Fly	ACV	NJ	PrefIndex				Fly	ACV	NJ	PrefIndex
211004 (30)	1	21	4	-0.68	25		220124 (30)	1	10	14	0.166667	24		220124 (30)	1	27	1	-0.928571	28		220124 (30)	1	14	0	-1	14		220125 (30)	1	0	13	1	13		210721 (30)	1	0	9	1	9
	2	37	14	-0.45098	51			2	8	3	-0.454545	11			2	42	6	-0.75	48			2	19	1	-0.9	20			2	0	13	1	13			2	0	8	1	8
	3	33	12	-0.466667	45			3	11	12	0.0434783	23			3	22	0	-1	22			3	18	0	-1	18			3	0	2	1	2			3	0	11	1	11
	4	1	1	0	2			4	13	10	-0.130435	23			4	13	0	-1	13			4	16	3	-0.684211	19			4	0	11	1	11			4	0	8	1	8
	5	34	17	-0.333333	51			5	17	4	-0.619048	21			5	18	3	-0.714286	21			5	26	3	-0.793103	29			5	0	8	1	8			5	0	9	1	9
	6	41	3	-0.863636	44			6	17	17	0	34			6	20	12	-0.25	32			6	16	0	-1	16			6	0	9	1	9			6	0	11	1	11
	7	28	6	-0.647059	34			7	6	3	-0.333333	9			7	27	10	-0.459459	37			7	12	1	-0.846154	13			7	0	10	1	10			7	0	6	1	6
	8	41	10	-0.607843	51			8	15	18	0.0909091	33			8	18	1	-0.894737	19			8	23	1	-0.916667	24			8	1	11	0.833333	12			8	0	5	1	5
	9	11	0	-1	11			9	11	32	0.488372	43			9	22	2	-0.833333	24			9	23	0	-1	23			9	0	6	1	6			9	0	2	1	2
	10	11	8	-0.157895	19			10	9	7	-0.125	16			10	26	2	-0.857143	28			10	39	4	-0.813953	43			10	5	6	0.0909091	11			10	0	5	1	5
	11	42	9	-0.647059	51			11	28	6	-0.647059	34			11	14	5	-0.473684	19			11	0	4	1	4			11	0	6	1	6			11	0	7	1	7
	12	9	3	-0.5	12			12	26	16	-0.238095	42			12	24	1	-0.92	25			12	10	5	-0.333333	15			12	0	10	1	10			12	0	10	1	10
	13	14	0	-1	14			13	8	5	-0.230769	13			13	38	7	-0.688889	45			13	24	0	-1	24			13	0	12	1	12			13	0	6	1	6
	14	38	1	-0.948718	39			14	22	12	-0.294118	34			14	23	6	-0.586207	29			14	27	3	-0.8	30			14	0	7	1	7			14	0	7	1	7
	15	41	4	-0.822222	45			15	30	10	-0.5	40			15	11	0	-1	11			15	20	0	-1	20			15	0	12	1	12			15	0	7	1	7
	16	61	2	-0.936508	63			16	28	4	-0.75	32			16	27	5	-0.6875	32			16	25	0	-1	25			16	0	10	1	10			16	0	8	1	8
	17	44	11	-0.6	55			17	30	9	-0.538462	39			17	18	2	-0.8	20			17	12	0	-1	12			17	0	7	1	7			17	1	7	0.75	8
	18	24	2	-0.846154	26			18	23	17	-0.15	40			18	18	2	-0.8	20			18	22	0	-1	22			18	0	4	1	4			18	0	11	1	11
	19	39	11	-0.56	50			19	10	12	0.0909091	22			19	11	11	0	22			19	23	2	-0.84	25			19	1	10	0.818182	11			19	0	10	1	10
	20	38	1	-0.948718	39			20	5	0	-1	5			20	31	5	-0.722222	36			20	25	0	-1	25			20	1	13	0.857143	14			20	0	9	1	9
	21	27	5	-0.6875	32			21	0	4	1	4			21	28	2	-0.866667	30			21	23	0	-1	23			21	2	7	0.555556	9			21	0	8	1	8
	22	42	3	-0.866667	45			22	14	5	-0.473684	19			22	32	5	-0.72973	37			22	18	0	-1	18			22	0	12	1	12			22	0	12	1	12
	23	33	0	-1	33			23	19	6	-0.52	25			23	18	5	-0.565217	23			23	7	0	-1	7			23	0	10	1	10			23	0	11	1	11
	24	9	7	-0.125	16			24	4	10	0.428571	14			24	18	10	-0.285714	28			24	33	1	-0.941176	34			24	0	8	1	8			24	0	10	1	10
	25	16	4	-0.6	20			25	35	6	-0.707317	41			25	2	0	-1	2			25	9	1	-0.8	10			25	0	11	1	11			25	0	5	1	5
	26	50	5	-0.818182	55			26	12	3	-0.6	15			26	16	0	-1	16			26	23	2	-0.84	25			26	0	11	1	11			26	0	9	1	9
	27	34	2	-0.888889	36			27	9	25	0.470588	34			27	29	2	-0.870968	31			27	21	0	-1	21			27	0	13	1	13			27	0	8	1	8
	28	29	2	-0.870968	31			28	16	10	-0.230769	26			28	25	0	-1	25			28	23	2	-0.84	25			28	0	8	1	8			28	0	8	1	8
220124 (30)	1	39	18	-0.368421	57			29	16	10	-0.230769	26			29	10	2	-0.666667	12		220201 (27)	1	16	0	-1	16			29	1	13	0.857143	14			29	0	5	1	5
	2	14	4	-0.555556	18			30	12	13	0.04	25			30	6	0	-1	6			2	34	0	-1	34			30	0	6	1	6		220202 (30)	1	1	5	0.666667	6
	3	32	2	-0.882353	34		220201 (30)	1	8	19	0.407407	27		220201 (30)	1	16	0	-1	16			3	11	1	-0.833333	12		220126 (30)	1	0	12	1	12			2	0	6	1	6
	4	37	3	-0.85	40			2	7	30	0.621622	37			2	15	0	-1	15			4	2	5	0.428571	7			2	0	4	1	4			3	0	8	1	8
	5	11	3	-0.571429	14			3	19	30	0.22449	49			3	16	1	-0.882353	17			5	8	0	-1	8			3	0	5	1	5			4	0	14	1	14
	6	10	5	-0.333333	15			4	33	20	-0.245283	53			4	20	1	-0.904762	21			6	20	4	-0.666667	24			4	0	12	1	12			5	0	6	1	6
	7	13	0	-1	13			5	25	25	0	50			5	17	4	-0.619048	21			7	16	4	-0.6	20			5	0	10	1	10			6	0	4	1	4
	8	43	5	-0.791667	48			6	47	11	-0.62069	58			6	23	0	-1	23			8	19	0	-1	19			6	0	13	1	13			7	0	9	1	9
	9	8	6	-0.142857	14			7	25	22	-0.0638298	47			7	21	0	-1	21			9	21	0	-1	21			7	0	7	1	7			8	0	8	1	8
	10	39	0	-1	39			8	12	21	0.272727	33			8	21	0	-1	21			10	16	0	-1	16			8	4	10	0.428571	14			9	2	7	0.555556	9
	11	38	6	-0.727273	44			9	33	2	-0.885714	35			9	19	0	-1	19			11	22	5	-0.62963	27			9	0	7	1	7			10	0	10	1	10
	12	14	1	-0.866667	15			10	18	23	0.121951	41			10	33	0	-1	33			12	17	12	-0.172414	29			10	0	9	1	9			11	0	5	1	5
	13	32	4	-0.777778	36			11	26	25	-0.0196078	51			11	17	1	-0.888889	18			13	20	4	-0.666667	24			11	0	11	1	11			12	1	6	0.714286	7
	14	31	4	-0.771429	35			12	20	13	-0.212121	33			12	23	0	-1	23			14	9	10	0.0526316	19			12	0	15	1	15			13	0	3	1	3
	15	5	3	-0.25	8			13	19	4	-0.652174	23			13	9	0	-1	9			15	13	1	-0.857143	14			13	0	5	1	5			14	1	7	0.75	8
	16	53	2	-0.927273	55			14	32	3	-0.828571	35			14	25	0	-1	25			16	19	2	-0.809524	21			14	0	9	1	9			15	0	6	1	6
	17	41	1	-0.952381	42			15	28	17	-0.244444	45			15	16	0	-1	16			17	31	5	-0.722222	36			15	0	4	1	4			16	0	8	1	8
	18	4	0	-1	4			16	22	25	0.0638298	47			16	14	0	-1	14			18	14	2	-0.75	16			16	1	11	0.833333	12			17	0	7	1	7
	19	13	1	-0.857143	14			17	4	29	0.757576	33			17	15	1	-0.875	16			19	27	0	-1	27			17	0	8	1	8			18	0	11	1	11
	20	31	15	-0.347826	46			18	26	10	-0.444444	36			18	24	2	-0.846154	26			20	18	0	-1	18			18	0	10	1	10			19	0	6	1	6
	21	43	11	-0.592593	54			19	16	29	0.288889	45			19	17	0	-1	17			21	17	1	-0.888889	18			19	0	6	1	6			20	0	6	1	6
	22	28	2	-0.866667	30			20	21	17	-0.105263	38			20	24	2	-0.846154	26			22	8	0	-1	8			20	0	12	1	12			21	0	11	1	11
	23	25	4	-0.724138	29			21	16	15	-0.0322581	31			21	17	2	-0.789474	19			23	4	10	0.428571	14			21	0	9	1	9			22	1	7	0.75	8
	24	31	7	-0.631579	38			22	37	14	-0.45098	51			22	19	1	-0.9	20			24	8	6	-0.142857	14			22	0	13	1	13			23	0	11	1	11
	25	25	3	-0.785714	28			23	23	23	0	46			23	11	2	-0.692308	13			25	7	12	0.263158	19			23	0	7	1	7			24	0	8	1	8
	26	28	4	-0.75	32			24	17	7	-0.416667	24			24	26	0	-1	26			26	20	0	-1	20			24	0	9	1	9			25	0	7	1	7
	27	35	6	-0.707317	41			25	9	10	0.0526316	19			25	23	3	-0.769231	26										25	0	8	1	8			26	0	7	1	7
	28	14	1	-0.866667	15			26	25	6	-0.612903	31			26	21	0	-1	21										26	0	6	1	6			27	0	10	1	10
	29	20	4	-0.666667	24			27	10	19	0.310345	29			27	29	2	-0.870968	31							Mean (fly/day)			27	0	11	1	11			28	0	11	1	11
								28	25	21	-0.0869565	46			28	9	0	-1	9							19.0351			28	0	11	1	11			29	0	11	1	11
								29	28	22	-0.12	50			29	11	3	-0.571429	14										29	0	13	1	13
					Mean (fly/day)			30	23	14	-0.243243	37			30	35	2	-0.891892	37										30	0	12	1	12
					31.2833																																			Mean (fly/day)
																																								7.73333
												Mean (fly/day)							Mean (fly/day)														Mean (fly/day)
												32.45							22.5667														9.56667

## Sheet: Fig3b
Date		Background color	Start time	Species	Strain	undecided	White	green	dead	total	death rate	indecision	total alive	Attraction index	Comments
07.07-08.07.2020	A	Dark	12:00:00	Dmel	CS	4	13	3	0	20	0	0.2	20	0.5
07.07-08.07.2020	A	Dark	12:00:00	Dmel	CS	5	6	10	1	22	0.0454545	0.238095	21	-0.190476
09.07-10.07.20	A	Dark	12:00:00	Dmel	CS	0	13	12	0	25	0	0	25	0.04
09.07-10.07.20	A	Dark	12:00:00	Dmel	CS	7	13	4	0	24	0	0.291667	24	0.375
11.08-12.08.20	A	Dark	12:00:00	Dmel	CS	7	9	8	0	24	0	0.291667	24	0.0416667
11.08-12.08.20	A	Dark	12:00:00	Dmel	CS	16	5	5	0	26	0	0.615385	26	0
13.08-14.08.20	A	Dark	11:30:00	Dmel	CS	2	21	1	0	24	0	0.0833333	24	0.833333
13.08-14.08.20	A	Dark	11:30:00	Dmel	CS	4	9	10	0	23	0	0.173913	23	-0.0434783
13.08-14.08.20	A	Dark	11:30:00	Dmel	CS	2	21	1	0	24	0	0.0833333	24	0.833333
13.08-14.08.20	A	Dark	11:30:00	Dmel	CS	4	9	10	0	23	0	0.173913	23	-0.0434783
16.07-17.07.20	A	Dark	12:00:00	Dmel	CS	9	10	6	0	25	0	0.36	25	0.16
16.07-17.07.20	A	Dark	12:00:00	Dmel	CS	3	12	7	1	23	0.0434783	0.136364	22	0.227273
21.07-22.07.28	A	Dark	12:00:00	Dmel	CS	8	7	10	0	25	0	0.32	25	-0.12
21.07-22.07.29	A	Dark	12:00:00	Dmel	CS	5	10	9	1	25	0.04	0.208333	24	0.0416667
23.07-24.07.20	A	Dark	12:00:00	Dmel	CS	0	6	15	0	21	0	0	21	-0.428571
23.07-24.07.20	A	Dark	12:00:00	Dmel	CS	5	4	14	0	23	0	0.217391	23	-0.434783
23.07-24.07.20	A	Dark	12:00:00	Dmel	CS	0	6	15	2	23	0.0869565	0	21	-0.428571
28.07-29.07.20	A	Dark	12:00:00	Dmel	CS	3	8	13	0	24	0	0.125	24	-0.208333
28.07-29.07.20	A	Dark	12:00:00	Dmel	CS	5	12	6	0	23	0	0.217391	23	0.26087
4.08-5.08.20	A	Dark	13:00:00	Dmel	CS	4	6	12	0	22	0	0.181818	22	-0.272727
4.08-5.08.20	A	Dark	13:00:00	Dmel	CS	8	4	10	1	23	0.0434783	0.363636	22	-0.272727
6.08-7.08.20	A	Dark	12:00:00	Dmel	CS	4	8	12	0	24	0	0.166667	24	-0.166667
6.08-7.08.20	A	Dark	12:00:00	Dmel	CS	12	6	6	0	24	0	0.5	24	0
11.2-11.3.2020	B	Green	11:45:00	Dmel	CS	4	14	6	0	24	0	0.166667	24	0.333333
11.2-11.3.2020	B	Green	11:45:00	Dmel	CS	2	14	9	0	25	0	0.08	25	0.2
11.6-12.6.2020	B	Green	12:00:00	Dmel	CS	5	11	7	1	24	0.0416667	0.217391	23	0.173913
11.6-12.6.2020	B	Green	12:00:00	Dmel	CS	7	9	5	1	22	0.0454545	0.333333	21	0.190476
14.5-15.5.2020	B	Green	12:00:00	Dmel	CS	2	10	11	0	23	0	0.0869565	23	-0.0434783
14.5-15.5.2020	B	Green	12:00:00	Dmel	CS	1	12	11	1	25	0.04	0.0416667	24	0.0416667
18.6-19.6.2020	B	Green	23:30:00	Dmel	CS	7	5	11	0	23	0	0.304348	23	-0.26087
18.6-19.6.2020	B	Green	23:30:00	Dmel	CS	6	10	7	1	24	0.0416667	0.26087	23	0.130435
25.6-26.6.2020	B	Green	11:30:00	Dmel	CS	5	13	5	0	23	0	0.217391	23	0.347826
25.6-26.6.2020	B	Green	11:30:00	Dmel	CS	5	10	10	0	25	0	0.2	25	0
28.5-29.5.2020	B	Green	12:00:00	Dmel	CS	4	5	16	0	25	0	0.16	25	-0.44
28.5-29.5.2020	B	Green	12:00:00	Dmel	CS	7	12	3	1	23	0.0434783	0.318182	22	0.409091
4.6-5.6.2020	B	Green	12:00:00	Dmel	CS	1	13	12	0	26	0	0.0384615	26	0.0384615
4.6-5.6.2020	B	Green	12:00:00	Dmel	CS	1	18	4	1	24	0.0416667	0.0434783	23	0.608696
17.09-18.09.20	C	White	14:00:00	Dmel	CS	16	7	2	1	26	0.0384615	0.64	25	0.2
17.09-18.09.20	C	White	14:00:00	Dmel	CS	15	6	3	0	24	0	0.625	24	0.125
21.10-22.10.20	C	White	14:30:00	Dmel	CS	6	13	6	0	25	0	0.24	25	0.28
21.10-22.10.20	C	White	14:30:00	Dmel	CS	9	3	13	0	25	0	0.36	25	-0.4
22.09-23.09.20	C	White	11:30:00	Dmel	CS	0	8	16	1	25	0.04	0	24	-0.333333
22.09-23.09.20	C	White	11:30:00	Dmel	CS	0	9	15	1	25	0.04	0	24	-0.25
25.08-26.08.20	C	White	12:00:00	Dmel	CS	1	11	13	0	25	0	0.04	25	-0.08
25.08-26.08.20	C	White	12:00:00	Dmel	CS	6	9	10	0	25	0	0.24	25	-0.04
25.08-26.08.20	C	White	10:00:00	Dmel	CS	1	14	10	0	25	0	0.04	25	0.16
25.08-26.08.20	C	White	10:00:00	Dmel	CS	1	13	11	0	25	0	0.04	25	0.08
27.10-28.10.20	C	White	11:30:00	Dmel	CS	0	10	14	0	24	0	0	24	-0.166667
27.10-28.10.20	C	White	11:30:00	Dmel	CS	4	5	13	0	22	0	0.181818	22	-0.363636
29.10-30.10.20	C	White	13:00:00	Dmel	CS	0	9	14	0	23	0	0	23	-0.217391
29.10-30.10.20	C	White	13:00:00	Dmel	CS	8	11	2	0	21	0	0.380952	21	0.428571
5.11-6.11.20	C	White	11:30:00	Dmel	CS	2	11	12	0	25	0	0.08	25	-0.04
5.11-6.11.20	C	White	11:30:00	Dmel	CS	0	6	15	1	22	0.0454545	0	21	-0.428571
	D
07.07-08.07.2020	E	Dark	12:00:00	Dmel	OR	7	7	7	0	21	0	0.333333	21	0
07.07-08.07.2020	E	Dark	12:00:00	Dmel	OR	3	5	15	0	23	0	0.130435	23	-0.434783
09.07-10.07.20	E	Dark	12:00:00	Dmel	OR	5	8	12	0	25	0	0.2	25	-0.16
09.07-10.07.20	E	Dark	12:00:00	Dmel	OR	3	20	0	2	25	0.08	0.130435	23	0.869565
11.08-12.08.20	E	Dark	12:00:00	Dmel	OR	2	16	4	0	22	0	0.0909091	22	0.545455
11.08-12.08.20	E	Dark	12:00:00	Dmel	OR	10	7	4	0	21	0	0.47619	21	0.142857
13.08-14.08.20	E	Dark	11:30:00	Dmel	OR	5	5	15	0	25	0	0.2	25	-0.4
13.08-14.08.20	E	Dark	11:30:00	Dmel	OR	2	10	9	0	21	0	0.0952381	21	0.047619
13.08-14.08.20	E	Dark	11:30:00	Dmel	OR	5	5	15	0	25	0	0.2	25	-0.4
13.08-14.08.20	E	Dark	11:30:00	Dmel	OR	2	10	9	0	21	0	0.0952381	21	0.047619
16.07-17.07.20	E	Dark	12:00:00	Dmel	OR	6	12	6	0	24	0	0.25	24	0.25
16.07-17.07.20	E	Dark	12:00:00	Dmel	OR	10	8	6	0	24	0	0.416667	24	0.0833333
21.07-22.07.30	E	Dark	12:00:00	Dmel	OR	10	10	5	0	25	0	0.4	25	0.2
21.07-22.07.31	E	Dark	12:00:00	Dmel	OR	9	7	7	0	23	0	0.391304	23	0
23.07-24.07.20	E	Dark	12:00:00	Dmel	OR	1	12	7	0	20	0	0.05	20	0.25
28.07-29.07.20	E	Dark	12:00:00	Dmel	OR	5	10	8	0	23	0	0.217391	23	0.0869565
28.07-29.07.20	E	Dark	12:00:00	Dmel	OR	4	9	11	0	24	0	0.166667	24	-0.0833333
4.08-5.08.20	E	Dark	13:00:00	Dmel	OR	9	8	7	0	24	0	0.375	24	0.0416667
4.08-5.08.20	E	Dark	13:00:00	Dmel	OR	4	12	9	0	25	0	0.16	25	0.12
6.08-7.08.20	E	Dark	12:00:00	Dmel	OR	5	11	7	1	24	0.0416667	0.217391	23	0.173913
6.08-7.08.20	E	Dark	12:00:00	Dmel	OR	8	7	8	0	23	0	0.347826	23	-0.0434783
11.2-11.3.2020	F	Green	11:45:00	Dmel	OR	3	18	2	1	24	0.0416667	0.130435	23	0.695652
11.2-11.3.2020	F	Green	11:45:00	Dmel	OR	1	15	5	2	23	0.0869565	0.047619	21	0.47619
11.6-12.6.2020	F	Green	12:00:00	Dmel	OR	3	17	5	0	25	0	0.12	25	0.48
11.6-12.6.2020	F	Green	12:00:00	Dmel	OR	7	10	8	0	25	0	0.28	25	0.08
14.5-15.5.2020	F	Green	12:00:00	Dmel	OR	4	21	0	0	25	0	0.16	25	0.84
14.5-15.5.2020	F	Green	12:00:00	Dmel	OR	5	10	8	1	24	0.0416667	0.217391	23	0.0869565
18.6-19.6.2020	F	Green	23:30:00	Dmel	OR	8	8	8	0	24	0	0.333333	24	0
18.6-19.6.2020	F	Green	23:30:00	Dmel	OR	8	8	8	0	24	0	0.333333	24	0
25.6-26.6.2020	F	Green	11:30:00	Dmel	OR	3	12	10	0	25	0	0.12	25	0.08
25.6-26.6.2020	F	Green	11:30:00	Dmel	OR	10	7	7	0	24	0	0.416667	24	0
28.5-29.5.2020	F	Green	12:00:00	Dmel	OR	1	8	14	0	23	0	0.0434783	23	-0.26087
28.5-29.5.2020	F	Green	12:00:00	Dmel	OR	0	11	12	2	25	0.08	0	23	-0.0434783
4.6-5.6.2020	F	Green	12:00:00	Dmel	OR	4	12	10	0	26	0	0.153846	26	0.0769231
4.6-5.6.2020	F	Green	12:00:00	Dmel	OR	2	12	8	0	22	0	0.0909091	22	0.181818
17.09-18.09.20	G	White	14:00:00	Dmel	OR	0	5	13	0	18	0		18
17.09-18.09.20	G	White	14:00:00	Dmel	OR	0	7	14	0	21	0	0	21	-0.333333
21.10-22.10.20	G	White	14:30:00	Dmel	OR	2	2	21	0	25	0	0.08	25	-0.76
21.10-22.10.20	G	White	14:30:00	Dmel	OR	5	7	8	0	20	0	0.25	20	-0.05
22.09-23.09.20	G	White	11:30:00	Dmel	OR	5	5	16	0	26	0	0.192308	26	-0.423077
22.09-23.09.20	G	White	11:30:00	Dmel	OR	2	14	9	0	25	0	0.08	25	0.2
25.08-26.08.20	G	White	12:00:00	Dmel	OR	4	2	15	0	21	0	0.190476	21	-0.619048
25.08-26.08.20	G	White	12:00:00	Dmel	OR	3	5	11	0	19	0		19
25.08-26.08.20	G	White	10:00:00	Dmel	OR	2	4	18	0	24	0	0.0833333	24	-0.583333
25.08-26.08.20	G	White	10:00:00	Dmel	OR	0	6	18	0	24	0	0	24	-0.5
27.10-28.10.20	G	White	11:30:00	Dmel	OR	5	6	14	0	25	0	0.2	25	-0.32
27.10-28.10.20	G	White	11:30:00	Dmel	OR	2	17	5	1	25	0.04	0.0833333	24	0.5
29.10-30.10.20	G	White	13:00:00	Dmel	OR	6	2	12	0	20	0	0.3	20	-0.5
29.10-30.10.20	G	White	13:00:00	Dmel	OR	2	11	8	0	21	0	0.0952381	21	0.142857
5.11-6.11.20	G	White	11:30:00	Dmel	OR	8	10	4	1	23	0.0434783	0.363636	22	0.272727
5.11-6.11.20	G	White	11:30:00	Dmel	OR	4	6	13	0	23	0	0.173913	23	-0.304348
	H
07.07-08.07.2020	I	Dark	12:00:00	Dsec	.07	0	12	13	0	25	0	0	25	-0.04
07.07-08.07.2020	I	Dark	12:00:00	Dsec	.07	0	8	16	0	24	0	0	24	-0.333333
09.07-10.07.20	I	Dark	12:00:00	Dsec	.07	0	4	15	0	19	0		19
09.07-10.07.20	I	Dark	12:00:00	Dsec	.07	1	13	10	1	25	0.04	0.0416667	24	0.125
11.08-12.08.20	I	Dark	12:00:00	Dsec	.07	0	15	10	0	25	0	0	25	0.2
11.08-12.08.20	I	Dark	12:00:00	Dsec	.07	0	11	13	0	24	0	0	24	-0.0833333
13.08-14.08.20	I	Dark	11:30:00	Dsec	.07	0	12	13	0	25	0	0	25	-0.04
13.08-14.08.20	I	Dark	11:30:00	Dsec	.07	1	14	10	0	25	0	0.04	25	0.16
13.08-14.08.20	I	Dark	11:30:00	Dsec	.07	0	12	13	0	25	0	0	25	-0.04
13.08-14.08.20	I	Dark	11:30:00	Dsec	.07	1	14	10	0	25	0	0.04	25	0.16
16.07-17.07.20	I	Dark	12:00:00	Dsec	.07	2	10	10	0	22	0	0.0909091	22	0
16.07-17.07.20	I	Dark	12:00:00	Dsec	.07	0	7	7	3	17	0.176471		14
21.07-22.07.20	I	Dark	12:00:00	Dsec	.07	0	11	11	1	23	0.0434783	0	22	0
21.07-22.07.21	I	Dark	12:00:00	Dsec	.07	0	12	8	3	23	0.130435	0	20	0.2
23.07-24.07.20	I	Dark	12:00:00	Dsec	.07	0	9	11	1	21	0.047619	0	20	-0.1
23.07-24.07.20	I	Dark	12:00:00	Dsec	.07	1	12	9	3	25	0.12	0.0454545	22	0.136364
23.07-24.07.20	I	Dark	12:00:00	Dsec	.07	0	13	4	4	21	0.190476		17
28.07-29.07.20	I	Dark	12:00:00	Dsec	.07	1	10	12	0	23	0	0.0434783	23	-0.0869565
28.07-29.07.20	I	Dark	12:00:00	Dsec	.07	0	17	4	0	21	0	0	21	0.619048
4.08-5.08.20	I	Dark	13:00:00	Dsec	.07	0	10	13	1	24	0.0416667	0	23	-0.130435
4.08-5.08.20	I	Dark	13:00:00	Dsec	.07	1	10	14	0	25	0	0.04	25	-0.16
6.08-7.08.20	I	Dark	12:00:00	Dsec	.07	0	12	11	0	23	0	0	23	0.0434783
6.08-7.08.20	I	Dark	12:00:00	Dsec	.07	0	8	15	0	23	0	0	23	-0.304348
6.08-7.08.20	I	Dark	12:00:00	Dsec	.07	0	15	10	1	26	0.0384615	0	25	0.2
11.2-11.3.2020	J	Green	11:45:00	Dsec	.07	0	9	14	0	23	0	0	23	-0.217391
11.2-11.3.2020	J	Green	11:45:00	Dsec	.07	0	15	10	1	26	0.0384615	0	25	0.2
11.6-12.6.2020	J	Green	12:00:00	Dsec	.07	0	13	12	0	25	0	0	25	0.04
11.6-12.6.2020	J	Green	12:00:00	Dsec	.07	0	10	8	2	20	0.1		18
14.5-15.5.2020	J	Green	12:00:00	Dsec	.07	0	16	10	0	26	0	0	26	0.230769
14.5-15.5.2020	J	Green	12:00:00	Dsec	.07	0	10	13	0	23	0	0	23	-0.130435
18.6-19.6.2020	J	Green	23:30:00	Dsec	.07	0	15	9	0	24	0	0	24	0.25
18.6-19.6.2020	J	Green	23:30:00	Dsec	.07	0	17	5	0	22	0	0	22	0.545455
25.6-26.6.2020	J	Green	11:30:00	Dsec	.07	0	10	14	0	24	0	0	24	-0.166667
25.6-26.6.2020	J	Green	11:30:00	Dsec	.07	0	11	14	0	25	0	0	25	-0.12
28.5-29.5.2020	J	Green	12:00:00	Dsec	.07	0	12	12	1	25	0.04	0	24	0
28.5-29.5.2020	J	Green	12:00:00	Dsec	.07	0	16	4	1	21	0.047619	0	20	0.6
4.6-5.6.2020	J	Green	12:00:00	Dsec	.07	0	14	11	0	25	0	0	25	0.12
4.6-5.6.2020	J	Green	12:00:00	Dsec	.07	0	9	3	1	13	0.0769231		12
17.09-18.09.20	K	White	14:00:00	Dsec	.07	0	9	16	0	25	0	0	25	-0.28
17.09-18.09.20	K	White	14:00:00	Dsec	.07	0	9	15	0	24	0	0	24	-0.25
21.10-22.10.20	K	White	14:30:00	Dsec	.07	0	13	13	1	27	0.037037	0	26	0
21.10-22.10.20	K	White	14:30:00	Dsec	.07	0	9	10	1	20	0.05		19
22.09-23.09.20	K	White	11:30:00	Dsec	.07	0	8	16	1	25	0.04	0	24	-0.333333
25.08-26.08.20	K	White	12:00:00	Dsec	.07	0	9	16	0	25	0	0	25	-0.28
25.08-26.08.20	K	White	12:00:00	Dsec	.07	0	17	10	0	27	0	0	27	0.259259
25.08-26.08.20	K	White	10:00:00	Dsec	.07	0	11	14	0	25	0	0	25	-0.12
25.08-26.08.20	K	White	10:00:00	Dsec	.07	0	10	13	0	23	0	0	23	-0.130435
25.08-26.08.20	K	White	10:00:00	Dsec	.07	0	7	8	1	16	0.0625		15
27.10-28.10.20	K	White	11:30:00	Dsec	.07	0	15	10	0	25	0	0	25	0.2
27.10-28.10.20	K	White	11:30:00	Dsec	.07	0	9	16	0	25	0	0	25	-0.28
29.10-30.10.20	K	White	13:00:00	Dsec	.07	0	9	16	0	25	0	0	25	-0.28
29.10-30.10.20	K	White	13:00:00	Dsec	.07	2	9	16	0	27	0	0.0740741	27	-0.259259
5.11-6.11.20	K	White	11:30:00	Dsec	.07	0	12	12	0	24	0	0	24	0
5.11-6.11.20	K	White	11:30:00	Dsec	.07	0	13	12	0	25	0	0	25	0.04
	L
07.07-08.07.2020	M	Dark	12:00:00	Dsec	.28	1	14	9	1	25	0.04	0.0416667	24	0.208333
07.07-08.07.2020	M	Dark	12:00:00	Dsec	.28	0	11	11	2	24	0.0833333	0	22	0
09.07-10.07.20	M	Dark	12:00:00	Dsec	.28	0	10	10	0	20	0	0	20	0
16.07-17.07.20	M	Dark	12:00:00	Dsec	.28	0	6	14	2	22	0.0909091	0	20	-0.4
18.08-19.08.20	M	Dark	12:00:00	Dsec	.28	1	9	15	0	25	0	0.04	25	-0.24
18.08-19.08.20	M	Dark	12:00:00	Dsec	.28	0	12	9	0	21	0	0	21	0.142857
18.08-19.08.20	M	Dark	12:00:00	Dsec	.28	0	13	11	0	24	0	0	24	0.0833333
21.07-22.07.22	M	Dark	12:00:00	Dsec	.28	0	8	7	5	20	0.25		15
21.07-22.07.23	M	Dark	12:00:00	Dsec	.28	1	9	5	8	23	0.347826		15
23.07-24.07.20	M	Dark	12:00:00	Dsec	.28	1	8	8	8	25	0.32		17
28.07-29.07.20	M	Dark	12:00:00	Dsec	.28	0	9	13	3	25	0.12	0	22	-0.181818
4.08-5.08.20	M	Dark	13:00:00	Dsec	.28	0	8	17	0	25	0	0	25	-0.36
4.08-5.08.20	M	Dark	13:00:00	Dsec	.28	1	7	16	1	25	0.04	0.0416667	24	-0.375
6.08-7.08.20	M	Dark	12:00:00	Dsec	.28	2	8	11	0	21	0	0.0952381	21	-0.142857
11.2-11.3.2020	M	Green	11:45:00	Dsec	.28	0	16	4	1	21	0.047619	0	20	0.6
11.2-11.3.2020	M	Green	11:45:00	Dsec	.28	0	9	10	7	26	0.269231		19
11.6-12.6.2020	M	Green	12:00:00	Dsec	.28	0	14	7	0	21	0	0	21	0.333333
11.6-12.6.2020	M	Green	12:00:00	Dsec	.28	0	15	8	2	25	0.08	0	23	0.304348
14.5-15.5.2020	M	Green	12:00:00	Dsec	.28	0	10	15	0	25	0	0	25	-0.2
14.5-15.5.2020	M	Green	12:00:00	Dsec	.28	0	14	12	0	26	0	0	26	0.0769231
18.6-19.6.2020	M	Green	23:30:00	Dsec	.28	0	17	6	0	23	0	0	23	0.478261
18.6-19.6.2020	M	Green	23:30:00	Dsec	.28	0	16	8	0	24	0	0	24	0.333333
25.6-26.6.2020	M	Green	11:30:00	Dsec	.28	0	14	11	0	25	0	0	25	0.12
25.6-26.6.2020	M	Green	11:30:00	Dsec	.28	0	5	18	2	25	0.08	0	23	-0.565217
28.5-29.5.2020	M	Green	12:00:00	Dsec	.28	0	16	9	0	25	0	0	25	0.28
28.5-29.5.2020	M	Green	12:00:00	Dsec	.28	0	10	12	0	22	0	0	22	-0.0909091
4.6-5.6.2020	M	Green	12:00:00	Dsec	.28	0	10	10	0	20	0	0	20	0
4.6-5.6.2020	M	Green	12:00:00	Dsec	.28	0	10	10	0	20	0	0	20	0
17.09-18.09.20	N	White	14:00:00	Dsec	.28	0	11	13	0	24	0	0	24	-0.0833333
21.10-22.10.20	N	White	14:30:00	Dsec	.28	0	15	10	1	26	0.0384615	0	25	0.2
21.10-22.10.20	N	White	14:30:00	Dsec	.28	0	13	9	1	23	0.0434783	0	22	0.181818
22.09-23.09.20	N	White	11:30:00	Dsec	.28	0	8	18	0	26	0	0	26	-0.384615
25.08-26.08.20	N	White	12:00:00	Dsec	.28	0	6	17	1	24	0.0416667	0	23	-0.478261
25.08-26.08.20	N	White	12:00:00	Dsec	.28	0	10	16	1	27	0.037037	0	26	-0.230769
27.10-28.10.20	N	White	11:30:00	Dsec	.28	0	12	13	0	25	0	0	25	-0.04
27.10-28.10.20	N	White	11:30:00	Dsec	.28	0	12	13	0	25	0	0	25	-0.04
29.10-30.10.20	N	White	13:00:00	Dsec	.28	0	8	15	1	24	0.0416667	0	23	-0.304348
29.10-30.10.20	N	White	13:00:00	Dsec	.28	6	11	10	0	27	0	0.222222	27	0.037037
5.11-6.11.20	N	White	11:30:00	Dsec	.28	0	10	15	0	25	0	0	25	-0.2
5.11-6.11.20	N	White	11:30:00	Dsec	.28	0	14	10	0	24	0	0	24	0.166667
	O
07.07-08.07.2020	P	Dark	12:00:00	Dsim	.04	2	15	7	1	25	0.04	0.0833333	24	0.333333
07.07-08.07.2020	P	Dark	12:00:00	Dsim	.04	1	14	7	3	25	0.12	0.0454545	22	0.318182
09.07-10.07.20	P	Dark	12:00:00	Dsim	.04	0	10	15	0	25	0	0	25	-0.2
11.08-12.08.20	P	Dark	12:00:00	Dsim	.04	5	9	10	2	26	0.0769231		24		accidentaly given noni juice
11.08-12.08.20	P	Dark	12:00:00	Dsim	.04	2	6	10	7	25	0.28		18		accidentaly given noni juice
13.08-14.08.20	P	Dark	11:30:00	Dsim	.04	2	10	11	1	24	0.0416667	0.0869565	23	-0.0434783
13.08-14.08.20	P	Dark	11:30:00	Dsim	.04	0	12	11	0	23	0	0	23	0.0434783
13.08-14.08.20	P	Dark	11:30:00	Dsim	.04	3	12	3	0	18	0		18
13.08-14.08.20	P	Dark	11:30:00	Dsim	.04	1	7	17	0	25	0	0.04	25	-0.4
13.08-14.08.20	P	Dark	11:30:00	Dsim	.04	2	10	11	1	24	0.0416667	0.0869565	23	-0.0434783
13.08-14.08.20	P	Dark	11:30:00	Dsim	.04	0	12	11	0	23	0	0	23	0.0434783
13.08-14.08.20	P	Dark	11:30:00	Dsim	.04	3	12	3	0	18	0		18
13.08-14.08.20	P	Dark	11:30:00	Dsim	.04	1	7	17	0	25	0	0.04	25	-0.4
16.07-17.07.20	P	Dark	12:00:00	Dsim	.04	2	7	14	0	23	0	0.0869565	23	-0.304348
16.07-17.07.20	P	Dark	12:00:00	Dsim	.04	2	12	9	2	25	0.08	0.0869565	23	0.130435
18.08-19.08.20	P	Dark	12:00:00	Dsim	.04	1	12	12	0	25	0	0.04	25	0
18.08-19.08.20	P	Dark	12:00:00	Dsim	.04	1	13	11	0	25	0	0.04	25	0.08
18.08-19.08.20	P	Dark	12:00:00	Dsim	.04	0	11	14	0	25	0	0	25	-0.12
21.07-22.07.24	P	Dark	12:00:00	Dsim	.04	3	14	7	1	25	0.04	0.125	24	0.291667
21.07-22.07.25	P	Dark	12:00:00	Dsim	.04	3	11	10	1	25	0.04	0.125	24	0.0416667
23.07-24.07.20	P	Dark	12:00:00	Dsim	.04	2	4	16	0	22	0	0.0909091	22	-0.545455
23.07-24.07.20	P	Dark	12:00:00	Dsim	.04	1	7	16	1	25	0.04	0.0416667	24	-0.375
28.07-29.07.20	P	Dark	12:00:00	Dsim	.04	2	17	6	0	25	0	0.08	25	0.44
28.07-29.07.20	P	Dark	12:00:00	Dsim	.04	0	12	1	0	13	0		13
11.2-11.3.2020	Q	Green	11:45:00	Dsim	.04	0	4	16	5	25	0.2	0	20	-0.6
11.2-11.3.2020	Q	Green	11:45:00	Dsim	.04	0	4	6	14	24	0.583333		10
11.6-12.6.2020	Q	Green	12:00:00	Dsim	.04	0	16	9	0	25	0	0	25	0.28
11.6-12.6.2020	Q	Green	12:00:00	Dsim	.04	0	10	14	1	25	0.04	0	24	-0.166667
14.5-15.5.2020	Q	Green	12:00:00	Dsim	.04	0	8	17	0	25	0	0	25	-0.36
14.5-15.5.2020	Q	Green	12:00:00	Dsim	.04	0	9	16	0	25	0	0	25	-0.28
18.6-19.6.2020	Q	Green	23:30:00	Dsim	.04	0	18	6	0	24	0	0	24	0.5
18.6-19.6.2020	Q	Green	23:30:00	Dsim	.04	0	11	13	0	24	0	0	24	-0.0833333
25.6-26.6.2020	Q	Green	11:30:00	Dsim	.04	1	11	12	0	24	0	0.0416667	24	-0.0416667
25.6-26.6.2020	Q	Green	11:30:00	Dsim	.04	2	14	8	1	25	0.04	0.0833333	24	0.25
28.5-29.5.2020	Q	Green	12:00:00	Dsim	.04	1	8	14	0	23	0	0.0434783	23	-0.26087
28.5-29.5.2020	Q	Green	12:00:00	Dsim	.04	0	15	10	0	25	0	0	25	0.2
4.6-5.6.2020	Q	Green	12:00:00	Dsim	.04	0	7	18	0	25	0	0	25	-0.44
4.6-5.6.2020	Q	Green	12:00:00	Dsim	.04	0	9	16	0	25	0	0	25	-0.28
17.09-18.09.20	R	White	14:00:00	Dsim	.04	2	6	17	0	25	0	0.08	25	-0.44
17.09-18.09.20	R	White	14:00:00	Dsim	.04	1	17	7	0	25	0	0.04	25	0.4
21.10-22.10.20	R	White	14:30:00	Dsim	.04	1	9	13	2	25	0.08	0.0434783	23	-0.173913
21.10-22.10.20	R	White	14:30:00	Dsim	.04	2	7	15	0	24	0	0.0833333	24	-0.333333
22.09-23.09.20	R	White	11:30:00	Dsim	.04	0	6	19	0	25	0	0	25	-0.52
22.09-23.09.20	R	White	11:30:00	Dsim	.04	1	8	16	0	25	0	0.04	25	-0.32
25.08-26.08.20	R	White	12:00:00	Dsim	.04	0	5	19	0	24	0	0	24	-0.583333
25.08-26.08.20	R	White	12:00:00	Dsim	.04	0	14	11	0	25	0	0	25	0.12
25.08-26.08.20	R	White	10:00:00	Dsim	.04	0	8	17	0	25	0	0	25	-0.36
25.08-26.08.20	R	White	10:00:00	Dsim	.04	0	3	19	0	22	0	0	22	-0.727273
27.10-28.10.20	R	White	11:30:00	Dsim	.04	0	10	14	1	25	0.04	0	24	-0.166667
27.10-28.10.20	R	White	11:30:00	Dsim	.04	0	17	8	1	26	0.0384615	0	25	0.36
29.10-30.10.20	R	White	13:00:00	Dsim	.04	0	10	15	0	25	0	0	25	-0.2
29.10-30.10.20	R	White	13:00:00	Dsim	.04	0	13	13	0	26	0	0	26	0
5.11-6.11.20	R	White	11:30:00	Dsim	.04	0	13	12	0	25	0	0	25	0.04
5.11-6.11.20	R	White	11:30:00	Dsim	.04	0	9	12	0	21	0	0	21	-0.142857
	S
07.07-08.07.2020	T	Dark	12:00:00	Dsim	.196	4	11	9	0	24	0	0.166667	24	0.0833333
07.07-08.07.2020	T	Dark	12:00:00	Dsim	.196	3	15	5	2	25	0.08	0.130435	23	0.434783
09.07-10.07.20	T	Dark	12:00:00	Dsim	.196	2	14	9	0	25	0	0.08	25	0.2
13.08-14.08.20	T	Dark	11:30:00	Dsim	.196	4	11	6	0	21	0	0.190476	21	0.238095
13.08-14.08.20	T	Dark	11:30:00	Dsim	.196	3	9	7	1	20	0.05		19
13.08-14.08.20	T	Dark	11:30:00	Dsim	.196	4	11	6	0	21	0	0.190476	21	0.238095
13.08-14.08.20	T	Dark	11:30:00	Dsim	.196	3	9	7	1	20	0.05		19
16.07-17.07.20	T	Dark	12:00:00	Dsim	.196	0	19	6	0	25	0	0	25	0.52
16.07-17.07.20	T	Dark	12:00:00	Dsim	.196	0	15	7	3	25	0.12	0	22	0.363636
21.07-22.07.26	T	Dark	12:00:00	Dsim	.196	1	11	8	3	23	0.130435	0.05	20	0.15
21.07-22.07.27	T	Dark	12:00:00	Dsim	.196	3	2	6	9	20	0.45		11
23.07-24.07.20	T	Dark	12:00:00	Dsim	.196	1	14	7	0	22	0	0.0454545	22	0.318182
23.07-24.07.20	T	Dark	12:00:00	Dsim	.196	1	12	10	1	24	0.0416667	0.0434783	23	0.0869565
28.07-29.07.20	T	Dark	12:00:00	Dsim	.196	2	16	5	1	24	0.0416667	0.0869565	23	0.478261
28.07-29.07.20	T	Dark	12:00:00	Dsim	.196	5	8	8	2	23	0.0869565	0.238095	21	0
4.08-5.08.20	T	Dark	13:00:00	Dsim	.196	4	3	10	4	21	0.190476		17
4.08-5.08.20	T	Dark	13:00:00	Dsim	.196	1	16	3	2	22	0.0909091	0.05	20	0.65
4.08-5.08.20	T	Dark	13:00:00	Dsim	.196	6	9	5	1	21	0.047619	0.3	20	0.2
4.08-5.08.20	T	Dark	13:00:00	Dsim	.196	3	5	14	2	24	0.0833333	0.136364	22	-0.409091
6.08-7.08.20	T	Dark	12:00:00	Dsim	.196	7	7	6	1	21	0.047619	0.35	20	0.05
6.08-7.08.20	T	Dark	12:00:00	Dsim	.196	5	8	4	1	18	0.0555556		17
6.08-7.08.20	T	Dark	12:00:00	Dsim	.196	7	9	5	0	21	0	0.333333	21	0.190476
11.2-11.3.2020	U	Green	11:45:00	Dsim	.196	0	9	15	1	25	0.04	0	24	-0.25
11.2-11.3.2020	U	Green	11:45:00	Dsim	.196	0	5	19	1	25	0.04	0	24	-0.583333
11.6-12.6.2020	U	Green	12:00:00	Dsim	.196	1	19	5	0	25	0	0.04	25	0.56
11.6-12.6.2020	U	Green	12:00:00	Dsim	.196	0	8	16	1	25	0.04	0	24	-0.333333
14.5-15.5.2020	U	Green	12:00:00	Dsim	.196	0	5	20	0	25	0	0	25	-0.6
14.5-15.5.2020	U	Green	12:00:00	Dsim	.196	0	5	20	0	25	0	0	25	-0.6
18.6-19.6.2020	U	Green	23:30:00	Dsim	.196	2	3	20	0	25	0	0.08	25	-0.68
18.6-19.6.2020	U	Green	23:30:00	Dsim	.196	2	9	12	0	23	0	0.0869565	23	-0.130435
25.6-26.6.2020	U	Green	11:30:00	Dsim	.196	8	7	9	2	26	0.0769231	0.333333	24	-0.0833333
25.6-26.6.2020	U	Green	11:30:00	Dsim	.196	8	7	7	2	24	0.0833333	0.363636	22	0
28.5-29.5.2020	U	Green	12:00:00	Dsim	.196	0	17	8	0	25	0	0	25	0.36
28.5-29.5.2020	U	Green	12:00:00	Dsim	.196	0	19	3	0	22	0	0	22	0.727273
4.6-5.6.2020	U	Green	12:00:00	Dsim	.196	2	13	8	0	23	0	0.0869565	23	0.217391
4.6-5.6.2020	U	Green	12:00:00	Dsim	.196	0	9	15	1	25	0.04	0	24	-0.25
17.09-18.09.20	V	White	14:00:00	Dsim	.196	2	11	12	1	26	0.0384615	0.08	25	-0.04
17.09-18.09.20	V	White	14:00:00	Dsim	.196	1	13	9	0	23	0	0.0434783	23	0.173913
21.10-22.10.20	V	White	14:30:00	Dsim	.196	0	2	22	0	24	0	0	24	-0.833333
21.10-22.10.20	V	White	14:30:00	Dsim	.196	0	14	10	0	24	0	0	24	0.166667
22.09-23.09.20	V	White	11:30:00	Dsim	.196	0	11	12	3	26	0.115385	0	23	-0.0434783
22.09-23.09.20	V	White	11:30:00	Dsim	.196	1	7	16	1	25	0.04	0.0416667	24	-0.375
25.08-26.08.20	V	White	12:00:00	Dsim	.196	0	10	14	0	24	0	0	24	-0.166667
25.08-26.08.20	V	White	12:00:00	Dsim	.196	1	11	11	11	34	0.323529	0.0434783	23
25.08-26.08.20	V	White	10:00:00	Dsim	.196	0	14	10	0	24	0	0	24	0.166667
25.08-26.08.20	V	White	10:00:00	Dsim	.196	0	11	13	0	24	0	0	24	-0.0833333
27.10-28.10.20	V	White	11:30:00	Dsim	.196	0	15	9	1	25	0.04	0	24	0.25
27.10-28.10.20	V	White	11:30:00	Dsim	.196	2	5	16	0	23	0	0.0869565	23	-0.478261
29.10-30.10.20	V	White	13:00:00	Dsim	.196	4	17	4	0	25	0	0.16	25	0.52
29.10-30.10.20	V	White	13:00:00	Dsim	.196	3	13	9	0	25	0	0.12	25	0.16
5.11-6.11.20	V	White	11:30:00	Dsim	.196	0	21	4	0	25	0	0	25	0.68
5.11-6.11.20	V	White	11:30:00	Dsim	.196	2	9	14	0	25	0	0.08	25	-0.2

## Sheet: Fig3b-stats
Treatment	Strain	Mean attraction index	wilcox 1 -sample test for non-zero Attraction index	bonferroni corrected		Green vs. white wilcox test
Dark	Dsec.28	-0.115	0.1055	0.5275		Dmel.CS	0.0807
Dark	Dsec.07	0.025	0.6376	1		Dmel.OR	0.0107
Dark	Dmel.CS	0.0306	0.8713	1		Dsec.28	0.044
Dark	Dmel.OR	0.0637	0.2118	0.8472		Dsec.07	0.0189
Dark	Dsim.04	-0.0373	0.6317	1		Dsim.04	0.5105
Dark	Dsim.196	0.2231	0.002	0.012		Dsim.196	0.4067
Green	Dsec.28	0.1285	0.1416	0.636
Green	Dsec.07	0.1127	0.2148	0.6444
Green	Dmel.CS	0.1235	0.1272	0.636
Green	Dmel.OR	0.1924	0.0234	0.1404
Green	Dsim.04	-0.0987	0.2729	0.6444
Green	Dsim.196	-0.1175	0.3308	0.6444
White	Dsec.28	-0.098	0.1328	0.3984
White	Dsec.07	-0.1124	0.0288	0.1728
White	Dmel.CS	-0.0654	0.3418	0.6836
White	Dmel.OR	-0.2341	0.035	0.175
White	Dsim.04	-0.1905	0.0364	0.175
White	Dsim.196	-0.0069	0.9779	0.9779

## Sheet: Fig3c-d
	Comparison of 0.5% Agarose + NJ Vs 0.5% Agarose +ACV/ NJ after 22h
	Results for D. melanogaster CS							Results for D. melanogaster OR							Results for D. simulans 04
																						Results for D. simulans 196							Results for D. sechellia 07							Results for D. sechellia 28
	Fly	0.005	0.005	PrefIndex	Total egg no.			Fly	0.005	0.005	PrefIndex	Total egg no.			Fly	0.005	0.005	PrefIndex	Total egg no.
210119 (30)	1	13	15	0.0714286	28		210119 (30)	1	35	9	-0.590909	44		210119 (30)	1	4	3	-0.142857	7			Fly	0.005	0.005	PrefIndex	Total egg no.			Fly	0.005	0.005	PrefIndex	Total egg no.			Fly	0.005	0.005	PrefIndex	Total egg no.
	2	13	8	-0.238095	21			2	30	11	-0.463415	41			2	15	6	-0.428571	21		210119 (30)	1	6	4	-0.2	10		210121 (30)	1	3	6	0.333333	9		210121 (30)	1	2	4	0.333333	6
	3	26	21	-0.106383	47			3	10	14	0.166667	24			3	4	6	0.2	10			2	5	10	0.333333	15			2	5	4	-0.111111	9			2	5	4	-0.111111	9
	4	17	13	-0.133333	30			4	3	9	0.5	12			4	6	4	-0.2	10			3	8	5	-0.230769	13			3	7	6	-0.0769231	13			3	5	1	-0.666667	6
	5	19	19	0	38			5	13	9	-0.181818	22			5	2	0	-1	2			4	8	10	0.111111	18			4	1	5	0.666667	6			4	5	3	-0.25	8
	6	9	15	0.25	24			6	17	18	0.0285714	35			6	6	5	-0.0909091	11			5	0	1	1	1			5	2	2	0	4			5	6	6	0	12
	7	29	21	-0.16	50			7	7	16	0.391304	23			7	1	3	0.5	4			6	7	6	-0.0769231	13			6	5	4	-0.111111	9			6	13	2	-0.733333	15
	8	17	21	0.105263	38			8	19	17	-0.0555556	36			8	1	1	0	2			7	1	0	-1	1			7	3	3	0	6			7	3	2	-0.2	5
	9	14	16	0.0666667	30			9	2	5	0.428571	7			9	2	2	0	4			8	2	0	-1	2			8	11	3	-0.571429	14			8	3	0	-1	3
	10	13	4	-0.529412	17			10	10	5	-0.333333	15			10	1	9	0.8	10			9	2	7	0.555556	9			9	0	1	1	1			9	2	1	-0.333333	3
	11	27	17	-0.227273	44			11	22	15	-0.189189	37			11	6	5	-0.0909091	11			10	4	6	0.2	10			10	1	2	0.333333	3			10	3	4	0.142857	7
	12	24	14	-0.263158	38			12	8	3	-0.454545	11			12	6	4	-0.2	10			11	7	6	-0.0769231	13			11	10	3	-0.538462	13			11	4	1	-0.6	5
	13	21	18	-0.0769231	39			13	9	15	0.25	24			13	6	2	-0.5	8			12	6	2	-0.5	8			12	1	8	0.777778	9			12	10	1	-0.818182	11
	14	8	3	-0.454545	11			14	10	12	0.0909091	22			14	1	3	0.5	4			13	2	4	0.333333	6			13	4	5	0.111111	9			13	3	2	-0.2	5
	15	16	13	-0.103448	29			15	4	11	0.466667	15			15	1	2	0.333333	3			14	0	10	1	10			14	0	3	1	3			14	2	4	0.333333	6
	16	17	13	-0.133333	30			16	2	21	0.826087	23			16	7	4	-0.272727	11			15	3	3	0	6			15	3	5	0.25	8			15	1	10	0.818182	11
	17	14	12	-0.0769231	26			17	8	11	0.157895	19			17	4	2	-0.333333	6			16	5	4	-0.111111	9			16	7	3	-0.4	10			16	5	2	-0.428571	7
	18	12	23	0.314286	35			18	12	5	-0.411765	17			18	3	4	0.142857	7			17	10	5	-0.333333	15			17	4	5	0.111111	9			17	4	5	0.111111	9
	19	23	18	-0.121951	41			19	2	16	0.777778	18			19	0	6	1	6			18	0	3	1	3			18	10	5	-0.333333	15			18	4	4	0	8
	20	10	12	0.0909091	22			20	5	9	0.285714	14			20	8	6	-0.142857	14			19	1	8	0.777778	9			19	3	4	0.142857	7			19	5	3	-0.25	8
	21	25	19	-0.136364	44			21	23	10	-0.393939	33			21	5	6	0.0909091	11			20	0	4	1	4			20	3	3	0	6			20	3	1	-0.5	4
	22	22	24	0.0434783	46			22	5	13	0.444444	18			22	5	7	0.166667	12		210125 (30)	1	13	2	-0.733333	15			21	2	2	0	4			21	2	2	0	4
	23	22	25	0.0638298	47			23	12	14	0.0769231	26			23	3	7	0.4	10			2	10	10	0	20			22	2	8	0.6	10			22	3	6	0.333333	9
	24	19	22	0.0731707	41			24	9	12	0.142857	21			24	0	2	1	2			3	3	0	-1	3			23	0	4	1	4			23	2	6	0.5	8
	25	18	16	-0.0588235	34			25	8	9	0.0588235	17			25	3	7	0.4	10			4	12	1	-0.846154	13			24	3	12	0.6	15			24	2	6	0.5	8
	26	17	23	0.15	40			26	15	8	-0.304348	23		210125 (30)	1	16	3	-0.684211	19			5	2	6	0.5	8			25	5	8	0.230769	13			25	4	1	-0.6	5
	27	27	12	-0.384615	39			27	7	18	0.44	25			2	6	1	-0.714286	7			6	11	11	0	22			26	2	5	0.428571	7			26	7	0	-1	7
210125 (30)	1	11	11	0	22			28	13	16	0.103448	29			3	5	2	-0.428571	7			7	7	7	0	14			27	7	9	0.125	16			27	3	7	0.4	10
	2	22	7	-0.517241	29		210125 (18)	1	5	5	0	10			4	15	1	-0.875	16			8	6	6	0	12			28	4	8	0.333333	12			28	5	2	-0.428571	7
	3	8	6	-0.142857	14			2	25	6	-0.612903	31			5	7	5	-0.166667	12			9	5	12	0.411765	17		210126 (30)	1	5	5	0	10			29	3	9	0.5	12
	4	9	14	0.217391	23			3	7	7	0	14			6	6	8	0.142857	14			10	1	15	0.875	16			2	1	3	0.5	4			30	3	6	0.333333	9
	5	25	13	-0.315789	38			4	12	7	-0.263158	19			7	13	10	-0.130435	23			11	5	14	0.473684	19			3	5	3	-0.25	8		210126 (30)	1	0	3	1	3
	6	1	6	0.714286	7			5	14	11	-0.12	25			8	3	6	0.333333	9			12	6	6	0	12			4	2	5	0.428571	7			2	2	4	0.333333	6
	7	14	13	-0.037037	27			6	9	22	0.419355	31			9	9	13	0.181818	22			13	5	12	0.411765	17			5	3	3	0	6			3	0	1	1	1
	8	12	12	0	24			7	19	4	-0.652174	23			10	6	11	0.294118	17			14	6	9	0.2	15			6	1	0	-1	1			4	1	6	0.714286	7
	9	6	7	0.0769231	13			8	28	11	-0.435897	39			11	4	3	-0.142857	7			15	3	6	0.333333	9			7	1	5	0.666667	6			5	0	3	1	3
	10	24	23	-0.0212766	47			9	2	1	-0.333333	3			12	9	8	-0.0588235	17			16	3	6	0.333333	9			8	0	2	1	2			6	1	1	0	2
	11	25	29	0.0740741	54			10	17	26	0.209302	43			13	4	9	0.384615	13			17	5	14	0.473684	19			9	3	3	0	6			7	1	1	0	2
	12	20	19	-0.025641	39			11	20	12	-0.25	32			14	5	8	0.230769	13			18	6	5	-0.0909091	11			10	6	4	-0.2	10			8	0	3	1	3
	13	17	15	-0.0625	32			12	18	19	0.027027	37			15	4	6	0.2	10			19	2	3	0.2	5			11	0	3	1	3			9	7	6	-0.0769231	13
	14	20	14	-0.176471	34			13	10	6	-0.25	16			16	3	3	0	6			20	2	1	-0.333333	3			12	2	4	0.333333	6			10	4	1	-0.6	5
	15	6	10	0.25	16			14	25	17	-0.190476	42			17	8	7	-0.0666667	15			21	5	13	0.444444	18			13	1	4	0.6	5			11	2	1	-0.333333	3
	16	12	24	0.333333	36			15	19	13	-0.1875	32			18	4	4	0	8			22	7	11	0.222222	18			14	3	0	-1	3			12	0	1	1	1
	17	13	27	0.35	40			16	5	5	0	10			19	9	13	0.181818	22			23	4	21	0.68	25			15	6	5	-0.0909091	11			13	8	3	-0.454545	11
	18	9	16	0.28	25			17	16	4	-0.6	20			20	7	9	0.125	16			24	5	14	0.473684	19			16	3	2	-0.2	5			14	3	8	0.454545	11
	19	16	17	0.030303	33										21	7	4	-0.272727	11			25	4	0	-1	4			17	1	4	0.6	5			15	4	7	0.272727	11
	20	17	17	0	34										22	3	6	0.333333	9			26	5	12	0.411765	17			18	6	2	-0.5	8			16	0	2	1	2
	21	20	19	-0.025641	39							Mean (fly/day)			23	6	7	0.0769231	13			27	5	4	-0.111111	9			19	7	3	-0.4	10			17	0	2	1	2
	22	9	8	-0.0588235	17							22.4583			24	7	2	-0.555556	9			28	10	12	0.0909091	22			20	1	4	0.6	5			18	10	9	-0.0526316	19
	23	12	15	0.111111	27										25	4	11	0.466667	15			29	11	10	-0.047619	21			21	2	1	-0.333333	3			19	2	2	0	4
	24	1	4	0.6	5										26	7	8	0.0666667	15										22	0	2	1	2			20	2	1	-0.333333	3
	25	20	18	-0.0526316	38										27	7	2	-0.555556	9										23	5	3	-0.25	8			21	1	4	0.6	5
	26	3	1	-0.5	4										28	6	7	0.0769231	13							Mean (fly/day)			24	3	4	0.142857	7			22	1	1	0	2
	27	19	15	-0.117647	34										29	2	4	0.333333	6							9.78333										23	3	0	-1	3
	28	20	21	0.0243902	41																															24	5	1	-0.666667	6
	29	16	17	0.030303	33																												Mean (fly/day)			25	1	5	0.666667	6
	30	6	6	0	12														Mean (fly/day)														6.41667			26	0	5	1	5
																			9.65																	27	2	1	-0.333333	3
																																				28	1	0	-1	1
					Mean (fly/day)
					29.4333
																																								Mean (fly/day)
																																								6.16667
	Comparison of 0.5% Agarose + NJ Vs 0.75% Agarose +ACV/ NJ after 22h
	Results for D. melanogaster CS							Results for D. melanogaster OR							Results for D. simulans 04
																						Results for D. simulans 196							Results for D. sechellia 07							Results for D. sechellia 28
	Fly	0.005	0.0075	PrefIndex	Total egg no.			Fly	0.005	0.0075	PrefIndex	Total egg no.			Fly	0.005	0.0075	PrefIndex	Total egg no.
210120 (30)	1	16	12	-0.142857	28		210120 (19)	1	7	10	0.176471	17		210120 (30)	1	6	0	-1	6			Fly	0.005	0.0075	PrefIndex	Total egg no.			Fly	0.005	0.0075	PrefIndex	Total egg no.			Fly	0.005	0.0075	PrefIndex	Total egg no.
	2	8	32	0.6	40			2	7	8	0.0666667	15			2	9	3	-0.5	12		210120 (30)	1	1	2	0.333333	3		210121 (30)	1	4	7	0.272727	11		210121 (30)	1	3	2	-0.2	5
	3	26	22	-0.0833333	48			3	14	22	0.222222	36			3	4	2	-0.333333	6			2	7	0	-1	7			2	10	2	-0.666667	12			2	10	0	-1	10
	4	5	9	0.285714	14			4	8	1	-0.777778	9			4	18	2	-0.8	20			3	2	0	-1	2			3	4	5	0.111111	9			3	7	0	-1	7
	5	22	24	0.0434783	46			5	6	8	0.142857	14			5	1	1	0	2			4	4	8	0.333333	12			4	7	4	-0.272727	11			4	8	0	-1	8
	6	6	21	0.555556	27			6	14	28	0.333333	42			6	8	4	-0.333333	12			5	7	5	-0.166667	12			5	12	0	-1	12			5	11	1	-0.833333	12
	7	30	15	-0.333333	45			7	4	9	0.384615	13			7	1	1	0	2			6	6	6	0	12			6	12	5	-0.411765	17			6	7	0	-1	7
	8	14	11	-0.12	25			8	6	3	-0.333333	9			8	9	3	-0.5	12			7	4	3	-0.142857	7			7	5	2	-0.428571	7			7	0	7	1	7
	9	18	20	0.0526316	38			9	2	4	0.333333	6			9	5	4	-0.111111	9			8	0	1	1	1			8	1	5	0.666667	6			8	2	7	0.555556	9
	10	7	27	0.588235	34			10	16	12	-0.142857	28			10	14	3	-0.647059	17			9	2	0	-1	2			9	2	7	0.555556	9			9	4	4	0	8
	11	6	17	0.478261	23			11	10	8	-0.111111	18			11	1	6	0.714286	7			10	7	6	-0.0769231	13			10	5	4	-0.111111	9			10	10	0	-1	10
	12	11	10	-0.047619	21			12	4	13	0.529412	17			12	6	6	0	12			11	2	1	-0.333333	3			11	11	1	-0.833333	12			11	4	3	-0.142857	7
	13	14	15	0.0344828	29			13	7	34	0.658537	41			13	5	8	0.230769	13			12	5	1	-0.666667	6			12	7	1	-0.75	8			12	4	4	0	8
	14	9	9	0	18			14	5	20	0.6	25			14	5	0	-1	5			13	12	4	-0.5	16			13	4	7	0.272727	11			13	3	6	0.333333	9
	15	9	38	0.617021	47			15	0	1	1	1			15	5	1	-0.666667	6			14	9	3	-0.5	12			14	11	0	-1	11			14	4	3	-0.142857	7
	16	0	2	1	2			16	8	0	-1	8			16	6	4	-0.2	10			15	3	4	0.142857	7			15	6	6	0	12			15	5	2	-0.428571	7
	17	11	12	0.0434783	23			17	9	0	-1	9			17	3	4	0.142857	7			16	7	2	-0.555556	9			16	6	4	-0.2	10			16	3	7	0.4	10
	18	6	7	0.0769231	13			18	9	14	0.217391	23			18	9	5	-0.285714	14			17	7	4	-0.272727	11			17	9	2	-0.636364	11			17	1	7	0.75	8
	19	7	22	0.517241	29		210125 (30)	1	3	1	-0.5	4			19	3	0	-1	3			18	9	2	-0.636364	11			18	6	5	-0.0909091	11			18	5	4	-0.111111	9
	20	14	17	0.0967742	31			2	12	14	0.0769231	26			20	7	1	-0.75	8			19	5	7	0.166667	12			19	4	5	0.111111	9			19	1	7	0.75	8
	21	13	18	0.16129	31			3	25	18	-0.162791	43			21	5	5	0	10			20	10	4	-0.428571	14			20	7	2	-0.555556	9			20	5	4	-0.111111	9
	22	11	19	0.266667	30			4	24	15	-0.230769	39			22	13	5	-0.444444	18		210125 (30)	1	11	3	-0.571429	14			21	3	1	-0.5	4			21	4	4	0	8
	23	6	3	-0.333333	9			5	14	26	0.3	40			23	3	6	0.333333	9			2	0	5	1	5			22	8	0	-1	8			22	7	2	-0.555556	9
	24	16	24	0.2	40			6	9	30	0.538462	39			24	9	0	-1	9			3	6	1	-0.714286	7			23	3	10	0.538462	13			23	8	0	-1	8
	25	20	12	-0.25	32			7	7	16	0.391304	23			25	8	2	-0.6	10			4	15	12	-0.111111	27			24	5	3	-0.25	8			24	10	2	-0.666667	12
	26	8	40	0.666667	48			8	2	8	0.6	10			26	8	4	-0.333333	12			5	3	2	-0.2	5			25	8	4	-0.333333	12			25	6	3	-0.333333	9
	27	8	25	0.515152	33			9	10	33	0.534884	43			27	4	8	0.333333	12			6	6	9	0.2	15			26	14	0	-1	14			26	3	3	0	6
	28	12	18	0.2	30			10	9	16	0.28	25			28	10	9	-0.0526316	19			7	8	6	-0.142857	14		210126 (30)	1	2	1	-0.333333	3			27	6	6	0	12
	29	14	10	-0.166667	24			11	12	29	0.414634	41		210125 (30)	1	15	0	-1	15			8	3	6	0.333333	9			2	3	2	-0.2	5			28	1	8	0.777778	9
210125 (30)	1	24	9	-0.454545	33			12	8	18	0.384615	26			2	8	0	-1	8			9	6	14	0.4	20			3	10	4	-0.428571	14			29	3	6	0.333333	9
	2	16	19	0.0857143	35			13	15	19	0.117647	34			3	5	2	-0.428571	7			10	3	5	0.25	8			4	0	5	1	5			30	5	0	-1	5
	3	7	11	0.222222	18			14	3	9	0.5	12			4	7	2	-0.555556	9			11	2	2	0	4			5	4	0	-1	4		210126 (30)	1	1	3	0.5	4
	4	8	7	-0.0666667	15			15	14	14	0	28			5	8	1	-0.777778	9			12	6	1	-0.714286	7			6	1	0	-1	1			2	2	0	-1	2
	5	16	10	-0.230769	26			16	2	11	0.692308	13			6	8	3	-0.454545	11			13	2	4	0.333333	6			7	3	1	-0.5	4			3	5	1	-0.666667	6
	6	10	25	0.428571	35			17	4	18	0.636364	22			7	3	4	0.142857	7			14	1	2	0.333333	3			8	3	2	-0.2	5			4	6	2	-0.5	8
	7	26	22	-0.0833333	48			18	9	5	-0.285714	14			8	6	5	-0.0909091	11			15	3	2	-0.2	5			9	1	0	-1	1			5	2	2	0	4
	8	22	15	-0.189189	37			19	13	34	0.446809	47			9	10	11	0.047619	21			16	8	8	0	16			10	4	1	-0.6	5			6	0	5	1	5
	9	4	7	0.272727	11			20	9	17	0.307692	26			10	4	3	-0.142857	7			17	9	4	-0.384615	13			11	2	2	0	4			7	1	1	0	2
	10	16	13	-0.103448	29			21	15	14	-0.0344828	29			11	1	1	0	2			18	19	9	-0.357143	28			12	6	4	-0.2	10			8	0	2	1	2
	11	18	32	0.28	50			22	7	26	0.575758	33			12	4	7	0.272727	11			19	5	0	-1	5			13	0	2	1	2			9	4	0	-1	4
	12	15	17	0.0625	32			23	18	10	-0.285714	28			13	3	5	0.25	8			20	2	2	0	4			14	2	3	0.2	5			10	7	1	-0.75	8
	13	10	17	0.259259	27			24	14	14	0	28			14	5	10	0.333333	15			21	4	4	0	8			15	2	4	0.333333	6			11	1	3	0.5	4
	14	8	16	0.333333	24			25	11	15	0.153846	26			15	8	5	-0.230769	13			22	7	4	-0.272727	11			16	3	5	0.25	8			12	4	1	-0.6	5
	15	11	20	0.290323	31			26	6	29	0.657143	35			16	5	7	0.166667	12			23	12	9	-0.142857	21			17	2	6	0.5	8			13	3	4	0.142857	7
	16	10	28	0.473684	38										17	7	5	-0.166667	12			24	10	16	0.230769	26			18	5	0	-1	5			14	2	6	0.5	8
	17	10	13	0.130435	23										18	4	12	0.5	16			25	5	9	0.285714	14										15	5	3	-0.25	8
	18	2	27	0.862069	29							Mean (fly/day)			19	3	0	-1	3			26	7	8	0.0666667	15										16	6	1	-0.714286	7
	19	14	13	-0.037037	27							21.7347			20	1	0	-1	1			27	5	9	0.285714	14							Mean (fly/day)			17	2	1	-0.333333	3
	20	33	6	-0.692308	39										21	8	6	-0.142857	14			28	5	1	-0.666667	6							6.01667			18	2	1	-0.333333	3
	21	2	1	-0.333333	3										22	3	3	0	6																	19	5	0	-1	5
	22	7	11	0.222222	18										23	9	6	-0.2	15																	20	1	6	0.714286	7
	23	12	16	0.142857	28										24	10	4	-0.428571	14							Mean (fly/day)										21	2	6	0.5	8
	24	0	6	1	6										25	6	2	-0.5	8							8.36667										22	2	1	-0.333333	3
	25	14	17	0.0967742	31										26	7	6	-0.0769231	13																	23	2	0	-1	2
	26	18	3	-0.714286	21										27	8	4	-0.333333	12																	24	4	3	-0.142857	7
	27	16	20	0.111111	36										28	6	6	0	12																	25	2	1	-0.333333	3
	28	6	17	0.478261	23										29	8	4	-0.333333	12																	26	2	4	0.333333	6
	29	7	8	0.0666667	15										30	0	3	1	3																	27	1	5	0.666667	6
	30	21	14	-0.2	35																															28	3	1	-0.5	4
																																				29	1	4	0.6	5
																			Mean (fly/day)
					Mean (fly/day)														9.81667
					28.0167																																			Mean (fly/day)
																																								6.63333
	Comparison of 0.5% Agarose + NJ Vs 1% Agarose + ACV/NJ after 22h
	Results for D. melanogaster CS							Results for D. melanogaster OR							Results for D. simulans 04
																						Results for D. simulans 196							Results for D. sechellia 07							Results for D. sechellia 28
	Fly	0.005	0.01	PrefIndex	Total egg no.			Fly	0.005	0.01	PrefIndex	Total egg no.			Fly	0.005	0.01	PrefIndex	Total egg no.
201207 (30)	1	20	23	0.0697674	43		201207 (30)	1	4	5	0.111111	9		201207 (30)	1	11	3	-0.571429	14			Fly	0.005	0.01	PrefIndex	Total egg no.			Fly	0.005	0.01	PrefIndex	Total egg no.			Fly	0.005	0.01	PrefIndex	Total egg no.
	2	16	12	-0.142857	28			2	6	32	0.684211	38			2	9	3	-0.5	12		201207 (28)	1	15	0	-1	15		201208 (30)	1	5	1	-0.666667	6		201208 (30)	1	4	8	0.333333	12
	3	14	25	0.282051	39			3	11	22	0.333333	33			3	9	4	-0.384615	13			2	7	1	-0.75	8			2	7	1	-0.75	8			2	6	2	-0.5	8
	4	10	23	0.393939	33			4	6	7	0.0769231	13			4	9	0	-1	9			3	7	3	-0.4	10			3	9	0	-1	9			3	7	0	-1	7
	5	29	14	-0.348837	43			5	2	6	0.5	8			5	4	0	-1	4			4	2	0	-1	2			4	7	0	-1	7			4	2	1	-0.333333	3
	6	10	31	0.512195	41			6	3	9	0.5	12			6	7	2	-0.555556	9			5	10	5	-0.333333	15			5	13	4	-0.529412	17			5	6	1	-0.714286	7
	7	5	34	0.74359	39			7	9	8	-0.0588235	17			7	4	5	0.111111	9			6	6	8	0.142857	14			6	7	1	-0.75	8			6	3	1	-0.5	4
	8	9	27	0.5	36			8	16	22	0.157895	38			8	5	7	0.166667	12			7	8	0	-1	8			7	2	0	-1	2			7	5	1	-0.666667	6
	9	19	13	-0.1875	32			9	30	13	-0.395349	43			9	5	4	-0.111111	9			8	12	8	-0.2	20			8	2	13	0.733333	15			8	6	2	-0.5	8
	10	19	20	0.025641	39			10	8	4	-0.333333	12			10	7	3	-0.4	10			9	8	13	0.238095	21			9	2	1	-0.333333	3			9	8	3	-0.454545	11
	11	12	16	0.142857	28			11	12	9	-0.142857	21			11	3	2	-0.2	5			10	6	7	0.0769231	13			10	4	0	-1	4			10	10	0	-1	10
	12	22	2	-0.833333	24			12	9	10	0.0526316	19			12	7	2	-0.555556	9			11	15	1	-0.875	16			11	9	6	-0.2	15			11	3	1	-0.5	4
	13	21	20	-0.0243902	41			13	21	17	-0.105263	38			13	10	2	-0.666667	12			12	7	7	0	14			12	7	1	-0.75	8			12	11	0	-1	11
	14	16	20	0.111111	36			14	9	14	0.217391	23			14	2	0	-1	2			13	1	4	0.6	5			13	3	0	-1	3			13	2	0	-1	2
	15	20	11	-0.290323	31			15	16	8	-0.333333	24			15	13	3	-0.625	16			14	10	7	-0.176471	17			14	6	1	-0.714286	7			14	7	0	-1	7
	16	20	13	-0.212121	33			16	6	14	0.4	20			16	8	1	-0.777778	9			15	7	0	-1	7			15	8	2	-0.6	10			15	1	2	0.333333	3
	17	15	30	0.333333	45			17	10	3	-0.538462	13			17	1	0	-1	1			16	1	0	-1	1			16	10	0	-1	10			16	8	0	-1	8
	18	14	10	-0.166667	24			18	3	1	-0.5	4			18	6	0	-1	6			17	7	2	-0.555556	9			17	7	2	-0.555556	9			17	3	0	-1	3
	19	22	17	-0.128205	39			19	11	2	-0.692308	13			19	11	3	-0.571429	14			18	15	1	-0.875	16			18	2	0	-1	2			18	4	1	-0.6	5
	20	18	6	-0.5	24			20	8	28	0.555556	36			20	12	2	-0.714286	14			19	6	1	-0.714286	7			19	4	0	-1	4			19	1	7	0.75	8
	21	4	0	-1	4			21	6	6	0	12			21	8	5	-0.230769	13			20	13	8	-0.238095	21			20	7	0	-1	7			20	13	1	-0.857143	14
	22	17	13	-0.133333	30			22	4	10	0.428571	14			22	5	8	0.230769	13			21	14	4	-0.555556	18			21	0	3	1	3			21	4	0	-1	4
	23	9	16	0.28	25			23	14	20	0.176471	34			23	18	5	-0.565217	23			22	10	3	-0.538462	13			22	7	1	-0.75	8			22	2	0	-1	2
	24	14	11	-0.12	25			24	20	16	-0.111111	36			24	20	2	-0.818182	22			23	4	11	0.466667	15			23	10	0	-1	10			23	4	0	-1	4
	25	8	13	0.238095	21			25	23	17	-0.15	40			25	8	1	-0.777778	9										24	6	9	0.2	15			24	2	7	0.555556	9
	26	21	9	-0.4	30			26	4	7	0.272727	11			26	7	1	-0.75	8										25	4	4	0	8			25	8	0	-1	8
	27	20	26	0.130435	46			27	7	30	0.621622	37			27	12	7	-0.263158	19							Mean (fly/day)			26	6	3	-0.333333	9			26	7	0	-1	7
	28	12	12	0	24										28	4	0	-1	4							10.1786			27	11	0	-1	11			27	6	2	-0.5	8
	29	32	11	-0.488372	43										29	9	1	-0.8	10																	28	3	3	0	6
	30	6	26	0.625	32							Mean (fly/day)																								29	4	0	-1	4
												20.6																					Mean (fly/day)			30	9	0	-1	9
																			Mean (fly/day)														7.26667
					Mean (fly/day)														10.3333
					32.6																																			Mean (fly/day)
																																								6.73333
	Comparison of 0.5% Agarose + NJ Vs 1.25% Agarose +ACV/ NJ after 22h
	Results for D. melanogaster CS							Results for D. melanogaster OR							Results for D. simulans 04
																						Results for D. simulans 196							Results for D. sechellia 07							Results for D. sechellia 28
	Fly	0.005	0.0125	PrefIndex	Total egg no.			Fly	0.005	0.0125	PrefIndex	Total egg no.			Fly	0.005	0.0125	PrefIndex	Total egg no.
210113 (24)	1	8	2	-0.6	10		210113 (25)	1	25	5	-0.666667	30		210113 (30)	1	23	0	-1	23			Fly	0.005	0.0125	PrefIndex	Total egg no.			Fly	0.005	0.0125	PrefIndex	Total egg no.			Fly	0.005	0.0125	PrefIndex	Total egg no.
	2	15	0	-1	15			2	24	19	-0.116279	43			2	10	0	-1	10		210113 (30)	1	3	5	0.25	8		210121 (30)	1	14	0	-1	14		210121 (30)	1	6	1	-0.714286	7
	3	14	7	-0.333333	21			3	29	4	-0.757576	33			3	19	0	-1	19			2	31	15	-0.347826	46			2	11	0	-1	11			2	12	0	-1	12
	4	10	5	-0.333333	15			4	23	12	-0.314286	35			4	8	1	-0.777778	9			3	9	10	0.0526316	19			3	7	0	-1	7			3	6	0	-1	6
	5	20	10	-0.333333	30			5	28	11	-0.435897	39			5	16	0	-1	16			4	17	16	-0.030303	33			4	10	0	-1	10			4	15	0	-1	15
	6	3	2	-0.2	5			6	1	0	-1	1			6	14	0	-1	14			5	13	17	0.133333	30			5	14	0	-1	14			5	16	0	-1	16
	7	13	7	-0.3	20			7	20	6	-0.538462	26			7	20	2	-0.818182	22			6	4	0	-1	4			6	10	0	-1	10			6	11	0	-1	11
	8	10	5	-0.333333	15			8	20	24	0.0909091	44			8	8	0	-1	8			7	4	10	0.428571	14			7	16	0	-1	16			7	13	0	-1	13
	9	3	7	0.4	10			9	13	4	-0.529412	17			9	15	2	-0.764706	17			8	33	9	-0.571429	42			8	9	1	-0.8	10			8	12	0	-1	12
	10	8	0	-1	8			10	35	3	-0.842105	38			10	13	0	-1	13			9	4	0	-1	4			9	8	0	-1	8			9	13	0	-1	13
	11	11	3	-0.571429	14			11	3	2	-0.2	5			11	14	0	-1	14			10	23	11	-0.352941	34			10	13	0	-1	13			10	9	0	-1	9
	12	10	0	-1	10			12	21	1	-0.909091	22			12	9	5	-0.285714	14			11	10	4	-0.428571	14			11	15	0	-1	15			11	9	1	-0.8	10
	13	14	4	-0.555556	18			13	19	21	0.05	40			13	6	2	-0.5	8			12	18	9	-0.333333	27			12	2	0	-1	2			12	9	0	-1	9
	14	10	9	-0.0526316	19			14	4	28	0.75	32			14	0	1	1	1			13	20	5	-0.6	25			13	13	0	-1	13			13	5	1	-0.666667	6
	15	6	0	-1	6			15	22	15	-0.189189	37			15	13	2	-0.733333	15			14	27	4	-0.741935	31			14	9	0	-1	9			14	9	0	-1	9
	16	6	0	-1	6			16	37	10	-0.574468	47			16	6	0	-1	6			15	25	17	-0.190476	42			15	12	0	-1	12			15	12	0	-1	12
	17	21	10	-0.354839	31			17	12	14	0.0769231	26			17	4	0	-1	4			16	1	0	-1	1			16	9	0	-1	9			16	8	1	-0.777778	9
	18	10	11	0.047619	21			18	22	9	-0.419355	31			18	12	1	-0.846154	13			17	14	11	-0.12	25			17	4	0	-1	4			17	6	2	-0.5	8
	19	8	2	-0.6	10			19	20	11	-0.290323	31			19	12	5	-0.411765	17			18	33	8	-0.609756	41			18	11	0	-1	11			18	5	3	-0.25	8
	20	6	2	-0.5	8			20	20	8	-0.428571	28			20	15	3	-0.666667	18			19	13	8	-0.238095	21			19	13	0	-1	13			19	5	0	-1	5
	21	9	4	-0.384615	13			21	33	1	-0.941176	34			21	10	0	-1	10			20	6	15	0.428571	21			20	1	0	-1	1			20	7	0	-1	7
	22	6	9	0.2	15			22	12	12	0	24			22	3	1	-0.5	4			21	32	15	-0.361702	47			21	6	0	-1	6			21	7	0	-1	7
															23	4	0	-1	4			22	7	27	0.588235	34			22	9	3	-0.5	12			22	10	0	-1	10
															24	7	0	-1	7			23	30	16	-0.304348	46			23	11	0	-1	11			23	4	0	-1	4
					Mean (fly/day)							Mean (fly/day)			25	3	0	-1	3			24	24	8	-0.5	32			24	12	0	-1	12			24	5	4	-0.111111	9
					13.3333							26.52										25	10	0	-1	10			25	7	0	-1	7			25	9	1	-0.8	10
																						26	11	0	-1	11			26	11	0	-1	11			26	6	1	-0.714286	7
																			Mean (fly/day)			27	3	1	-0.5	4			27	14	0	-1	14			27	10	0	-1	10
																			9.63333			28	10	13	0.130435	23			28	11	0	-1	11			28	15	0	-1	15
																													29	3	0	-1	3			29	7	0	-1	7
																												210126 (30)	1	4	1	-0.6	5		210126 (19)	1	5	0	-1	5
																										Mean (fly/day)			2	5	0	-1	5			2	4	0	-1	4
																										22.9667			3	2	0	-1	2			3	4	0	-1	4
																													4	4	0	-1	4			4	6	0	-1	6
																													5	5	0	-1	5			5	2	1	-0.333333	3
																													6	2	0	-1	2			6	4	1	-0.6	5
																													7	3	0	-1	3			7	1	1	0	2
																													8	5	5	0	10			8	6	0	-1	6
																													9	3	1	-0.5	4			9	15	0	-1	15
																													10	7	0	-1	7			10	1	1	0	2
																													11	8	0	-1	8			11	3	1	-0.5	4
																													12	5	0	-1	5			12	10	1	-0.818182	11
																													13	4	1	-0.6	5			13	8	1	-0.777778	9
																													14	5	0	-1	5			14	6	0	-1	6
																													15	4	0	-1	4			15	4	0	-1	4
																													16	4	0	-1	4			16	5	0	-1	5
																													17	7	1	-0.75	8			17	1	1	0	2
																													18	7	0	-1	7			18	8	1	-0.777778	9
																													19	1	2	0.333333	3
																													20	6	0	-1	6
																													21	5	0	-1	5							Mean (fly/day)
																													22	6	2	-0.5	8							7.71429
																													23	6	0	-1	6
																													24	4	0	-1	4
																													25	12	3	-0.142857	15
																													26	3	2	-0.714286	5
																													27	4	4	0.142857	8
																																	Mean (fly/day)
																																	7.36667
	Comparison of 0.5% Agarose + NJ Vs 1.5% Agarose + ACV/NJ after 22h
	Results for D. melanogaster CS							Results for D. melanogaster OR							Results for D. simulans 04
																						Results for D. simulans 196							Results for D. sechellia 07							Results for D. sechellia 28
	Fly	0.005	0.015	PrefIndex	Total egg no.			Fly	0.005	0.015	PrefIndex	Total egg no.			Fly	0.005	0.015	PrefIndex	Total egg no.
201123 (30)	1	20	0	-1	20		201130 (30)	1	29	0	-1	29		201130 (30)	1	13	1	-0.857143	14			Fly	0.005	0.015	PrefIndex	Total egg no.			Fly	0.005	0.015	PrefIndex	Total egg no.			Fly	0.005	0.015	PrefIndex	Total egg no.
	2	9	1	-0.8	10			2	24	0	-1	24			2	10	0	-1	10		201130 (30)	1	5	6	0.0909091	11		201105 (30)	1	16	3	-0.684211	19		201105 (30)	1	14	0	-1	14
	3	5	2	-0.428571	7			3	41	4	-0.822222	45			3	22	2	-0.833333	24			2	3	0	-1	3			2	5	0	-1	5			2	16	0	-1	16
	4	38	8	-0.652174	46			4	20	0	-1	20			4	14	11	-0.12	25			3	7	0	-1	7			3	14	0	-1	14			3	9	0	-1	9
	5	5	1	-0.666667	6			5	32	0	-1	32			5	9	2	-0.636364	11			4	8	0	-1	8			4	6	1	-0.714286	7			4	13	1	-0.857143	14
	6	20	1	-0.904762	21			6	37	1	-0.947368	38			6	9	2	-0.636364	11			5	6	2	-0.5	8			5	6	0	-1	6			5	23	0	-1	23
	7	1	0	-1	1			7	31	2	-0.878788	33			7	5	0	-1	5			6	3	3	0	6			6	12	0	-1	12			6	9	0	-1	9
	8	23	7	-0.533333	30			8	2	0	-1	2			8	20	1	-0.904762	21			7	16	0	-1	16			7	7	0	-1	7			7	18	0	-1	18
	9	57	3	-0.9	60			9	35	1	-0.944444	36			9	17	9	-0.307692	26			8	2	5	0.428571	7			8	6	0	-1	6			8	17	0	-1	17
	10	32	18	-0.28	50			10	31	1	-0.9375	32			10	9	0	-1	9			9	8	0	-1	8			9	9	0	-1	9			9	9	2	-0.636364	11
	11	50	7	-0.754386	57			11	27	0	-1	27			11	21	1	-0.909091	22			10	12	3	-0.6	15			10	13	1	-0.857143	14			10	21	1	-0.909091	22
	12	7	1	-0.75	8			12	32	4	-0.777778	36			12	10	1	-0.818182	11			11	7	0	-1	7			11	9	0	-1	9			11	8	1	-0.777778	9
	13	56	0	-1	56			13	21	0	-1	21			13	10	0	-1	10			12	11	1	-0.833333	12			12	6	1	-0.714286	7			12	14	3	-0.647059	17
	14	17	0	-1	17			14	18	1	-0.894737	19			14	9	1	-0.8	10			13	9	0	-1	9			13	7	0	-1	7			13	10	0	-1	10
	15	10	0	-1	10			15	19	1	-0.9	20			15	22	3	-0.76	25			14	5	1	-0.666667	6			14	11	0	-1	11			14	1	10	0.818182	11
	16	30	4	-0.764706	34			16	16	0	-1	16			16	17	1	-0.888889	18			15	3	0	-1	3			15	3	1	-0.5	4			15	6	11	0.294118	17
	17	16	1	-0.882353	17			17	25	0	-1	25			17	10	0	-1	10			16	11	1	-0.833333	12			16	15	0	-1	15			16	10	2	-0.666667	12
	18	17	4	-0.619048	21			18	26	0	-1	26			18	9	0	-1	9			17	8	3	-0.454545	11			17	2	0	-1	2			17	17	4	-0.619048	21
	19	37	7	-0.681818	44			19	26	0	-1	26			19	11	4	-0.466667	15			18	7	4	-0.272727	11			18	5	1	-0.666667	6			18	0	15	1	15
	20	13	4	-0.529412	17			20	20	0	-1	20			20	17	0	-1	17			19	4	3	-0.142857	7			19	8	0	-1	8			19	7	14	0.333333	21
	21	20	0	-1	20			21	10	0	-1	10			21	1	0	-1	1			20	13	0	-1	13			20	9	2	-0.636364	11			20	9	0	-1	9
	22	26	7	-0.575758	33			22	24	12	-0.333333	36			22	20	0	-1	20			21	33	2	-0.885714	35			21	10	1	-0.818182	11			21	15	0	-1	15
	23	4	0	-1	4			23	26	6	-0.625	32			23	14	1	-0.866667	15			22	15	1	-0.875	16			22	4	0	-1	4			22	11	0	-1	11
	24	27	4	-0.741935	31			24	9	3	-0.5	12			24	8	1	-0.777778	9			23	7	1	-0.75	8			23	7	0	-1	7			23	13	0	-1	13
	25	30	12	-0.428571	42			25	32	0	-1	32			25	22	0	-1	22			24	6	2	-0.5	8			24	4	0	-1	4			24	8	2	-0.6	10
	26	29	3	-0.8125	32			26	24	13	-0.297297	37			26	12	0	-1	12			25	17	3	-0.7	20			25	10	0	-1	10			25	15	0	-1	15
	27	36	15	-0.411765	51			27	22	8	-0.466667	30			27	14	6	-0.4	20			26	9	7	-0.125	16			26	8	0	-1	8			26	7	0	-1	7
	28	38	9	-0.617021	47										28	14	0	-1	14			27	21	2	-0.826087	23			27	0	1	1	1			27	13	0	-1	13
																													28	4	0	-1	4			28	5	9	0.285714	14
												Mean (fly/day)																	29	6	0	-1	6
					Mean (fly/day)							23.8667							Mean (fly/day)							Mean (fly/day)
					26.4														13.8667							10.2														Mean (fly/day)
																																	Mean (fly/day)							13.1
																																	7.8
	Comparison of 0.5% Agarose + NJ Vs 2% Agarose +ACV/ NJ after 22h
	Results for D. melanogaster CS							Results for D. melanogaster OR							Results for D. simulans 04
																						Results for D. simulans 196							Results for D. sechellia 07							Results for D. sechellia 28
	Fly	0.005	0.02	PrefIndex	Total egg no.			Fly	0.005	0.02	PrefIndex	Total egg no.			Fly	0.005	0.02	PrefIndex	Total egg no.
201124 (30)	1	35	0	-1	35		201124 (30)	1	38	1	-0.948718	39		201130 (30)	1	13	0	-1	13			Fly	0.005	0.02	PrefIndex	Total egg no.			Fly	0.005	0.02	PrefIndex	Total egg no.			Fly	0.005	0.02	PrefIndex	Total egg no.
	2	35	0	-1	35			2	36	0	-1	36			2	20	0	-1	20		201124 (30)	1	14	1	-0.866667	15		201105 (30)	1	13	0	-1	13		201105 (30)	1	0	1	1	1
	3	47	0	-1	47			3	32	0	-1	32			3	5	1	-0.666667	6			2	19	0	-1	19			2	2	0	-1	2			2	6	0	-1	6
	4	22	0	-1	22			4	22	1	-0.913043	23			4	4	0	-1	4			3	12	0	-1	12			3	4	0	-1	4			3	0	1	1	1
	5	29	0	-1	29			5	30	1	-0.935484	31			5	10	0	-1	10			4	13	0	-1	13			4	7	0	-1	7			4	2	0	-1	2
	6	27	0	-1	27			6	23	0	-1	23			6	6	0	-1	6			5	13	0	-1	13			5	15	0	-1	15			5	4	0	-1	4
	7	6	0	-1	6			7	28	0	-1	28			7	13	0	-1	13			6	8	0	-1	8			6	12	0	-1	12			6	4	0	-1	4
	8	17	0	-1	17			8	31	0	-1	31			8	22	1	-0.913043	23			7	14	9	-0.217391	23			7	6	0	-1	6			7	1	0	-1	1
	9	8	0	-1	8			9	22	0	-1	22			9	8	0	-1	8			8	12	0	-1	12			8	7	0	-1	7			8	7	1	-0.75	8
	10	47	0	-1	47			10	20	0	-1	20			10	19	0	-1	19			9	12	1	-0.846154	13			9	5	0	-1	5			9	6	0	-1	6
	11	34	0	-1	34			11	6	0	-1	6			11	19	0	-1	19			10	16	5	-0.52381	21			10	6	0	-1	6			10	5	0	-1	5
	12	39	1	-0.95	40			12	29	2	-0.870968	31			12	12	0	-1	12			11	12	0	-1	12			11	7	0	-1	7			11	6	1	-0.714286	7
	13	27	0	-1	27			13	25	0	-1	25			13	21	0	-1	21			12	19	0	-1	19			12	9	1	-0.8	10			12	11	0	-1	11
	14	33	0	-1	33			14	29	1	-0.933333	30			14	16	0	-1	16			13	10	0	-1	10			13	5	0	-1	5			13	7	1	-0.75	8
	15	7	0	-1	7			15	38	0	-1	38			15	20	0	-1	20			14	7	1	-0.75	8			14	5	0	-1	5			14	13	0	-1	13
	16	11	0	-1	11			16	39	0	-1	39			16	27	0	-1	27			15	6	3	-0.333333	9			15	4	0	-1	4			15	5	0	-1	5
	17	41	0	-1	41			17	27	0	-1	27			17	18	0	-1	18			16	7	0	-1	7			16	0	1	1	1			16	1	0	-1	1
	18	7	0	-1	7			18	14	0	-1	14			18	16	0	-1	16			17	15	0	-1	15			17	0	1	1	1			17	1	0	-1	1
	19	43	0	-1	43			19	15	1	-0.875	16			19	18	0	-1	18			18	14	5	-0.473684	19			18	2	0	-1	2			18	1	0	-1	1
	20	55	0	-1	55			20	22	0	-1	22			20	16	0	-1	16			19	19	0	-1	19			19	3	0	-1	3			19	1	0	-1	1
	21	45	0	-1	45			21	38	0	-1	38			21	20	0	-1	20			20	7	4	-0.272727	11			20	4	0	-1	4			20	5	1	-0.666667	6
	22	16	0	-1	16			22	17	0	-1	17			22	24	0	-1	24			21	15	2	-0.764706	17			21	4	0	-1	4			21	3	0	-1	3
	23	40	0	-1	40			23	36	0	-1	36			23	36	0	-1	36			22	4	4	0	8		201105 (13)	1	4	0	-1	4			22	7	0	-1	7
	24	48	0	-1	48			24	6	0	-1	6			24	13	0	-1	13			23	16	6	-0.454545	22			2	3	1	-0.5	4			23	2	1	-0.333333	3
	25	1	0	-1	1			25	19	0	-1	19			25	24	1	-0.92	25			24	7	13	0.3	20			3	6	0	-1	6			24	2	1	-0.333333	3
	26	29	0	-1	29			26	20	8	-0.428571	28			26	16	0	-1	16			25	11	1	-0.833333	12			4	7	0	-1	7			25	4	1	-0.6	5
	27	41	0	-1	41			27	23	3	-0.769231	26			27	16	0	-1	16			26	14	0	-1	14			5	0	2	1	2			26	2	1	-0.333333	3
	28	42	0	-1	42										28	21	0	-1	21										6	8	0	-1	8			27	0	1	1	1
	29	21	0	-1	21																								7	4	0	-1	4			28	9	1	-0.8	10
	30	23	7	-0.533333	30							Mean (fly/day)														Mean (fly/day)			8	5	0	-1	5		201105 (27)	1	2	0	-1	2
												23.4333							Mean (fly/day)							12.3667			9	5	0	-1	5			2	3	0	-1	3
																			15.8667										10	10	0	-1	10			3	4	0	-1	4
					Mean (fly/day)																															4	7	0	-1	7
					29.4667																															5	4	0	-1	4
																																	Mean (fly/day)			6	1	0	-1	1
																																	4.13953			7	6	1	-0.714286	7
																																				8	11	0	-1	11
																																				9	1	0	-1	1
																																				10	12	0	-1	12
																																				11	1	0	-1	1
																																				12	0	1	1	1
																																				13	6	0	-1	6
																																				14	4	0	-1	4
																																				15	5	0	-1	5
																																				16	2	1	-0.333333	3
																																				17	11	0	-1	11
																																				18	5	1	-0.666667	6
																																				19	1	1	0	2
																																				20	5	0	-1	5
																																				21	3	0	-1	3
																																				22	12	0	-1	12
																																				23	2	0	-1	2
																																				24	12	0	-1	12
																																								Mean (fly/day)
																																								4.42105

## Sheet: Fig3a,c,d_stats
Panel a - preference index										Panel a - egg rate									Panel c									Panel d
Comparison group		p-value	Bonferroni corrected p-value for multiple comparison	statistical test						Comparison group		p-value	statistical test						Comparison group		p-value	statistical test						Comparison group		p-value	statistical test
DmelCS	PI = 0	7.687e-11	2.3061e-10	Wilcoxon signed rank test with continuity correction						DmelCS	DmelOR	0.92935	two sided Kruskal Wallis with Nemenyi correction					0.005	DmelCS	PI = 0	0.4123	Wilcoxon signed rank test with continuity correction					0.5% vs 0.5%	Dmel	Dsim	0.19	two sided Kruskal Wallis with Nemenyi correction
DmelOR	PI = 0	0.005036	0.005036	Wilcoxon signed rank test with continuity correction						DmelCS	Dsim04	0.47168	two sided Kruskal Wallis with Nemenyi correction						DmelOR	PI = 1	0.5908	Wilcoxon signed rank test with continuity correction						Dmel	Dsec	0.3	two sided Kruskal Wallis with Nemenyi correction
Dsim04	PI = 0	1.757e-11	7.028e-11	Wilcoxon signed rank test with continuity correction						DmelCS	Dsim196	0.015	two sided Kruskal Wallis with Nemenyi correction					0.0075	DmelCS	PI = 2	0.005569	Wilcoxon signed rank test with continuity correction						Dsim	Dsec	1	two sided Kruskal Wallis with Nemenyi correction
Dsim196	PI = 0	2.774e-09	5.548e-09	Wilcoxon signed rank test with continuity correction						DmelCS	Dsec07	7e-14	two sided Kruskal Wallis with Nemenyi correction						DmelOR	PI = 3	0.01028	Wilcoxon signed rank test with continuity correction					0.5% vs 0.75%	Dmel	Dsim	2.8e-08	two sided Kruskal Wallis with Nemenyi correction
Dsec07	PI = 0	2.14e-13	1.284e-12	Wilcoxon signed rank test with continuity correction						DmelCS	Dsec28	4.4e-14	two sided Kruskal Wallis with Nemenyi correction					0.01	DmelCS	PI = 4	0.829	Wilcoxon signed rank test with continuity correction						Dmel	Dsec	5.1e-05	two sided Kruskal Wallis with Nemenyi correction
Dsec28	PI = 0	3.087e-13	1.5435e-12	Wilcoxon signed rank test with continuity correction															DmelOR	PI = 5	0.689	Wilcoxon signed rank test with continuity correction						Dsim	Dsec	1	two sided Kruskal Wallis with Nemenyi correction
																		0.0125	DmelCS	PI = 6	0.0003904	Wilcoxon signed rank test with continuity correction					0.5% vs 1%	Dmel	Dsim	1.1e-07	two sided Kruskal Wallis with Nemenyi correction
																			DmelOR	PI = 7	0.00207	Wilcoxon signed rank test with continuity correction						Dmel	Dsec	1.1e-09	two sided Kruskal Wallis with Nemenyi correction
																		0.015	DmelCS	PI = 8	5.753e-06	Wilcoxon signed rank test with continuity correction						Dsim	Dsec	0.12	two sided Kruskal Wallis with Nemenyi correction
																			DmelOR	PI = 9	4.123e-06	Wilcoxon signed rank test with continuity correction					0.5% vs 1.25%	Dmel	Dsim	0.092	two sided Kruskal Wallis with Nemenyi correction
																		0.02	DmelCS	PI = 10	1.806e-07	Wilcoxon signed rank test with continuity correction						Dmel	Dsec	3.4e-11	two sided Kruskal Wallis with Nemenyi correction
																			DmelOR	PI = 11	2.275e-06	Wilcoxon signed rank test with continuity correction						Dsim	Dsec	2.4e-05	two sided Kruskal Wallis with Nemenyi correction
																		0.005	Dsim04	PI = 12	0.6464	Wilcoxon signed rank test with continuity correction					0.5% vs 1.5%	Dmel	Dsim	1	two sided Kruskal Wallis with Nemenyi correction
																			Dsim196	PI = 13	0.06663	Wilcoxon signed rank test with continuity correction						Dmel	Dsec	0.145	two sided Kruskal Wallis with Nemenyi correction
																		0.0075	Dsim04	PI = 14	0.0002691	Wilcoxon signed rank test with continuity correction						Dsim	Dsec	0.099	two sided Kruskal Wallis with Nemenyi correction
																			Dsim196	PI = 15	0.01834	Wilcoxon signed rank test with continuity correction					0.5% vs 2%	Dmel	Dsim	0.2	two sided Kruskal Wallis with Nemenyi correction
																		0.01	Dsim04	PI = 16	1.147e-05	Wilcoxon signed rank test with continuity correction						Dmel	Dsec	0.78	two sided Kruskal Wallis with Nemenyi correction
																			Dsim196	PI = 17	0.003283	Wilcoxon signed rank test with continuity correction						Dsim	Dsec	1	two sided Kruskal Wallis with Nemenyi correction
																		0.0125	Dsim04	PI = 18	1.218e-05	Wilcoxon signed rank test with continuity correction
																			Dsim196	PI = 19	0.004069	Wilcoxon signed rank test with continuity correction
																		0.015	Dsim04	PI = 20	4.989e-06	Wilcoxon signed rank test with continuity correction
																			Dsim196	PI = 21	1.603e-05	Wilcoxon signed rank test with continuity correction
																		0.02	Dsim04	PI = 22	4.26e-07	Wilcoxon signed rank test with continuity correction
																			Dsim196	PI = 23	1.359e-05	Wilcoxon signed rank test with continuity correction
																		0.005	Dsec07	PI = 24	0.0146	Wilcoxon signed rank test with continuity correction
																			Dsec28	PI = 25	0.7501	Wilcoxon signed rank test with continuity correction
																		0.0075	Dsec07	PI = 26	0.02212	Wilcoxon signed rank test with continuity correction
																			Dsec28	PI = 27	0.0919	Wilcoxon signed rank test with continuity correction
																		0.01	Dsec07	PI = 28	0.0002366	Wilcoxon signed rank test with continuity correction
																			Dsec28	PI = 29	3.395e-05	Wilcoxon signed rank test with continuity correction
																		0.0125	Dsec07	PI = 30	1.203e-11	Wilcoxon signed rank test with continuity correction
																			Dsec28	PI = 31	2.208e-09	Wilcoxon signed rank test with continuity correction
																		0.015	Dsec07	PI = 32	1.407e-06	Wilcoxon signed rank test with continuity correction
																			Dsec28	PI = 33	0.0001105	Wilcoxon signed rank test with continuity correction
																		0.02	Dsec07	PI = 34	1.341e-06	Wilcoxon signed rank test with continuity correction
																			Dsec28	PI = 35	1.453e-08	Wilcoxon signed rank test with continuity correction
