# Supplementary material for: Odor-regulated oviposition behavior in an ecological specialist
Source: Nat Commun. 2023 May 26;14:3041. doi: 10.1038/s41467-023-38722-z (PMC10219952; doi:10.1038/s41467-023-38722-z)
Supplement: Supplementary file 10 — Source Data [file 41467_2023_38722_MOESM10_ESM.zip › Figure4.xlsx]

## Sheet: Fig4a,d
	Comparison of 0.66% Agarose + apple cider vinegar (ACV) vs 0.66% Agarose + noni juice (NJ)
	Results for D. sechellia 07							Results for D. sechellia Ir8a-Orco1 mutant							Results for D. sechellia Orco mutant							Results for D. sechellia Ir8a mutant							Results for D. sechellia Or22a mutant							Results for D. sechellia Or35a muant							Results for D. sechellia Or85b/c mutant
	Fly	ACV	NJ	PrefIndex	Total egg no.			Fly	NJ	ACV	PrefIndex	Total egg no.			Fly	NJ	ACV	PrefIndex	Total egg no.			Fly	ACV	NJ	PrefIndex	Total egg no.			Fly	ACV	NJ	PrefIndex	Total egg no.			Fly	NJ	ACV	PrefIndex	Total egg no.			Fly	ACV	NJ	PrefIndex	Total egg no.
200812 (30)	1	0	13	-1	13		210707 (30)	1	5	1	-0.666667	6		201028 (28)	1	3	0	-1	3		200812 (30)	1	4	1	0.6	5		201021 (30)	1	0	2	-1	2		210120 (30)	1	8	0	-1	8		210519 (30)	1	0	9	-1	9		210120 (30)
	2	0	13	-1	13			2	1	0	-1	1			2	4	0	-1	4			2	2	0	1	2			2	0	11	-1	11			2	5	0	-1	5			2	0	4	-1	4
	3	3	9	-0.5	12			3	1	0	-1	1			3	3	0	-1	3			3	0	8	-1	8			3	0	3	-1	3			3	6	1	-0.714286	7			3	0	4	-1	4
	4	1	11	-0.833333	12			4	0	1	1	1			4	11	0	-1	11			4	1	0	1	1			4	1	8	-0.777778	9			4	1	2	0.333333	3			4	0	2	-1	2
	5	0	12	-1	12			5	1	0	-1	1			5	5	0	-1	5			5	0	4	-1	4			5	2	8	-0.6	10			5	5	0	-1	5			5	0	12	-1	12
	6	1	11	-0.833333	12			6	2	0	-1	2			6	7	0	-1	7			6	4	2	0.333333	6			6	0	1	-1	1			6	6	0	-1	6			6	0	5	-1	5
	7	2	9	-0.636364	11		210801 (28)	1	1	1	0	2			7	5	0	-1	5			7	0	2	-1	2			7	0	4	-1	4			7	10	0	-1	10		210603 (30)	1	0	5	-1	5
	8	0	11	-1	11			2	1	0	-1	1			8	9	0	-1	9		210316 (25)	1	10	0	1	10			8	0	5	-1	5			8	7	0	-1	7			2	0	5	-1	5
	9	0	10	-1	10			3	2	0	-1	2			9	7	0	-1	7			2	0	2	-1	2			9	0	11	-1	11			9	5	0	-1	5			3	0	6	-1	6
	10	0	10	-1	10			4	0	1	1	1			10	6	0	-1	6			3	1	8	-0.777778	9			10	1	2	-0.333333	3			10	10	0	-1	10			4	0	2	-1	2
	11	5	4	0.111111	9			5	2	0	-1	2			11	6	0	-1	6			4	0	1	-1	1			11	0	1	-1	1			11	0	1	1	1			5	0	5	-1	5
	12	2	7	-0.555556	9			6	1	0	-1	1		210302 (30)	1	7	0	-1	7			5	0	7	-1	7			12	0	4	-1	4			12	6	0	-1	6			6	0	4	-1	4
	13	0	9	-1	9										2	1	0	-1	1			6	5	8	-0.230769	13			13	1	1	0	2			13	0	1	1	1			7	0	3	-1	3
	14	2	6	-0.5	8										3	6	0	-1	6			7	1	10	-0.818182	11			14	1	0	1	1			14	11	0	-1	11
	15	1	7	-0.75	8							Mean (fly/day)			4	3	1	-0.5	4			8	1	0	1	1			15	5	5	0	10			15	1	0	-1	1
	16	1	7	-0.75	8							0.362069			5	8	0	-1	8			9	2	10	-0.666667	12			16	0	1	-1	1			16	5	0	-1	5							Mean (fly/day)
	17	0	7	-1	7										6	2	0	-1	2			10	1	0	1	1			17	0	5	-1	5		210316 (30)	1	5	3	-0.25	8							1.1
	18	0	7	-1	7										7	2	0	-1	2			11	10	0	1	10			18	0	7	-1	7			2	10	0	-1	10
	19	1	6	-0.714286	7										8	1	0	-1	1			12	3	1	0.5	4			19	0	5	-1	5			3	6	6	0	12
	20	0	7	-1	7										9	6	0	-1	6			13	10	3	0.538462	13			20	1	3	-0.5	4			4	4	0	-1	4
	21	0	6	-1	6										10	5	1	-0.666667	6			14	1	0	1	1		201021 (30)	1	1	5	-0.666667	1			5	7	0	-1	7
	22	0	5	-1	5										11	1	0	-1	1			15	13	1	0.857143	14			2	0	10	-1	10			6	12	0	-1	12
	23	1	4	-0.6	5										12	2	0	-1	2			16	0	6	-1	6			3	0	6	-1	6			7	9	0	-1	9
	24	0	4	-1	4										13	1	0	-1	1										4	0	1	-1	1			8	8	0	-1	8									210316 (30)
	25	0	3	-1	3																								5	5	6	-0.0909091	11			9	10	0	-1	10
	26	0	2	-1	2																					Mean (fly/day)			6	0	2	-1	2			10	2	10	0.666667	12
	27	0	2	-1	2														Mean (fly/day)							2.6			7	0	6	-1	6			11	6	0	-1	6
	28	1	0	1	1														1.94828																	12	9	0	-1	9
	29	1	0	1	1																															13	5	1	-0.666667	6
	30	0	1	-1	1																												Mean (fly/day)			14	7	0	-1	7
																																	2.26667			15	19	0	-1	19
																																				16	10	0	-1	10
					Mean (fly/day)																															17	6	0	-1	6
					7.5																															18	4	0	-1	4
																																				19	7	0	-1	7
																																				20	7	0	-1	7
																																				21	7	0	-1	7
																																				22	2	0	-1	2
																																				23	9	0	-1	9
																																				24	4	0	-1	4
																																				25	8	1	-0.777778	9
																																				26	12	2	-0.714286	14
																																				27	5	0	-1	5
																																				28	5	2	-0.428571	7
																																				29	4	0	-1	4
																																				30	6	0	-1	6
																																								Mean (fly/day)
																																								5.51667
[truncated: 11 more columns]

## Sheet: Fig4b
	Comparison of 0.66% Agarose + apple cider vinegar (ACV) vs 0.66% Agarose + noni juice (NJ)
	Results for D. sechellia 07
		No. of eggs				No. of indentations				Results for D. sechellia Orco/Ir8a mutant
	Fly	ACV	NJ	PrefIndex	Total egg no.	ACV	NJ				Egg number				Pockmarks number
210922 (30)	1	0	7	-1	7	0	14			Fly	ACV	NJ	PrefIndex	Total egg no.	ACV	NJ
	2	2	9	-0.636364	11	2	24		210707 (30)	1	1	0	-1	1	0	0
	3	0	7	-1	7	0	2			2	0	1	1	1	0	0
	4	5	4	0.111111	9	57	55			3	0	1	1	1	0	0
	5	0	13	-1	13	0	21			4	1	0	-1	1	0	0
	6	1	0	1	1	0	0			5	0	1	1	1	0	0
	7	0	5	-1	5	0	16			6	0	2	1	2	0	0
	8	0	2	-1	2	0	2		210801 (28)	1	1	1	0	2	0	0
	9	3	9	-0.5	12	2	21			2	0	1	1	1	0	0
	10	1	6	-0.714286	7	0	7			3	0	2	1	2	0	0
	11	2	6	-0.5	8	0	16			4	1	0	-1	1	0	0
	12	1	11	-0.833333	12	0	21			5	0	2	1	2	0	0
	13	0	10	-1	10	0	42			6	0	1	1	1	0	0
	14	0	4	-1	4	0	19
	15	1	0	1	1	0	0
	16	0	12	-1	12	0	9				Mean (fly/day)	Mean (fly/day)		Mean (fly/day)	Mean (fly/day)	Mean (fly/day)
	17	0	7	-1	7	0	44				0.0689655	0.206897		0.275862	0	0
	18	0	11	-1	11	0	44
	19	0	13	-1	13	0	31
	20	2	7	-0.555556	9	0	15
	21	1	4	-0.6	5	0	12
	22	1	7	-0.75	8	0	21
	23	1	11	-0.833333	12	0	56
	24	0	9	-1	9	0	30
	25	0	10	-1	10	0	3
	26	0	6	-1	6	0	52
	27	0	1	-1	1	0	0
	28	0	3	-1	3	0	0
	29	0	2	-1	2	0	0
	30	1	7	-0.75	8	0	0
		Mean (fly/day)	Mean (fly/day)		Mean (fly/day)	Mean (fly/day)	Mean (fly/day)
		0.733333	6.76667		7.5	2.03333	19.2333

## Sheet: Fig4c
Dissection of ovaries after 5 days in noni paste
	No. of mature eggs
Fly	Dsec07	Dsec Ir8a-Orco1
1	7	1
2	4	11
3	4	4
4	8	2
5	12	5
6	6	3
7	2	5
8	10	8
9	5	2
10		7
Mean	6.44444	4.8

## Sheet: Fig4_stats
Panel c							Panel d - preference index										Panel d - egg rate
Comparison group		p-value	statistical test				Comparison group		p-value	Bonferroni corrected p-value for multiple comparison	statistical test						Comparison group		p-value	statistical test
Dsec07	DsecIr8aRFP,Orco1	0.2711	Welch Two Sample t-test				Dsec07	PI = 0	6.059e-05	0.00036354	Wilcoxon signed rank test with continuity correction						Dsec07	DsecIr8aRFP,Orco1	1.4e-13	two sided Kruskal Wallis with Nemenyi correction
							DsecIr8aRFP,Orco1	PI = 0	0.04771	0.09542	Wilcoxon signed rank test with continuity correction						Dsec07	DsecOrco1	9.7e-06	two sided Kruskal Wallis with Nemenyi correction
							DsecOrco1	PI = 0	2.369e-06	1.6583e-05	Wilcoxon signed rank test with continuity correction						Dsec07	DsecIr8aRFP	6.5e-06	two sided Kruskal Wallis with Nemenyi correction
							DsecIr8aRFP	PI = 0	0.3769	0.3769	Wilcoxon signed rank test with continuity correction						Dsec07	DsecOr22aRFP	1.1e-05	two sided Kruskal Wallis with Nemenyi correction
							DsecOr22aRFP	PI = 0	0.0001483	0.0007415	Wilcoxon signed rank test with continuity correction						Dsec07	DsecOr35aRFP	0.62951	two sided Kruskal Wallis with Nemenyi correction
							DsecOr35aRFP	PI = 0	1.222e-08	1.0998e-07	Wilcoxon signed rank test with continuity correction						Dsec07	DsecOr85c/bRFP	2.9e-09	two sided Kruskal Wallis with Nemenyi correction
							DsecOr85c/bRFP	PI = 0	0.0003626	0.0014504	Wilcoxon signed rank test with continuity correction						Dsec07	DsecIr64aRFP	0.0327	two sided Kruskal Wallis with Nemenyi correction
							DsecIr64aRFP	PI = 0	2.297e-08	1.8376e-07	Wilcoxon signed rank test with continuity correction						Dsec07	DsecIr75b1/2	0.0005	two sided Kruskal Wallis with Nemenyi correction
							DsecIr75b1/2	PI = 0	0.004776	0.014328	Wilcoxon signed rank test with continuity correction
