# Supplementary material for: Odor-regulated oviposition behavior in an ecological specialist
Source: Nat Commun. 2023 May 26;14:3041. doi: 10.1038/s41467-023-38722-z (PMC10219952; doi:10.1038/s41467-023-38722-z)
Supplement: Supplementary file 10 — Source Data [file 41467_2023_38722_MOESM10_ESM.zip › Figure5.xlsx]

## Sheet: Fig5a-b
	hexanoic acid
	Comparison of instant food + H2O vs instant food + hexanoic acid (HA) 0.05%																																						Comparison of instant food + H2O vs instant food + hexanoic acid (HA) 0.1%
	Results for D. melanogaster CS						Results for D. melanogaster OR						Results for D. simulans 04						Results for D. simulans 196						Results for D. sechellia 07						Results for D. sechellia 28									Results for D. melanogaster CS						Results for D. melanogaster OR
	Fly	H2O	HA	PrefIndex	Total Egg no.		Fly	H2O	HA	PrefIndex	Total Egg no.		Fly	H2O	HA	PrefIndex	Total Egg no.		Fly	H2O	HA	PrefIndex	Total Egg no.		Fly	H2O	HA	PrefIndex	Total Egg no.		Fly	H2O	HA	PrefIndex	Total Egg no.					Fly	H2O	HA	PrefIndex	Total Egg no.		Fly	H2O	HA	PrefIndex
210111 (30)	1	4	36	0.8	40	210111 (30)	1	8	12	0.2	20	210111 (30)	1	11	5	-0.375	16	210111 (30)	1	2	1	-0.333333	3	210112 (30)	1	0	4	1	4	210112 (30)	1	0	3	1	3				210531 (30)	1	16	12	-0.142857	28	210531 (30)	1	17	9	-0.307692
	2	18	15	-0.0909091	33		2	8	2	-0.6	10		2	9	0	-1	9		2	2	2	0	4		2	0	1	1	1		2	0	6	1	6					2	10	9	-0.0526316	19		2	3	13	0.625
	3	6	8	0.142857	14		3	10	15	0.2	25		3	4	5	0.111111	9		3	1	9	0.8	10		3	0	2	1	2		3	0	7	1	7					3	5	3	-0.25	8		3	13	6	-0.368421
	4	13	15	0.0714286	28		4	13	8	-0.238095	21		4	1	4	0.6	5		4	0	12	1	12		4	0	1	1	1		4	0	2	1	2					4	10	3	-0.538462	13		4	5	6	0.0909091
	5	14	8	-0.272727	22		5	8	12	0.2	20		5	3	6	0.333333	9		5	0	12	1	12		5	0	5	1	5		5	0	2	1	2					5	12	4	-0.5	16		5	7	7	0
	6	3	32	0.828571	35		6	6	8	0.142857	14		6	11	9	-0.1	20		6	13	10	-0.130435	23		6	0	7	1	7		6	0	1	1	1					6	8	22	0.466667	30		6	1	20	0.904762
	7	3	17	0.7	20		7	7	24	0.548387	31		7	1	2	0.333333	3		7	2	9	0.636364	11		7	0	1	1	1		7	1	0	-1	1					7	5	15	0.5	20		7	21	12	-0.272727
	8	9	19	0.357143	28		8	5	6	0.0909091	11		8	5	1	-0.666667	6		8	2	17	0.789474	19		8	0	3	1	3		8	3	2	-0.2	5					8	10	13	0.130435	23		8	13	22	0.257143
	9	3	26	0.793103	29		9	6	6	0	12		9	3	5	0.25	8		9	1	1	0	2		9	0	7	1	7		9	0	2	1	2					9	10	16	0.230769	26		9	14	19	0.151515
	10	11	20	0.290323	31		10	6	16	0.454545	22		10	4	17	0.619048	21		10	6	13	0.368421	19		10	0	6	1	6		10	0	3	1	3					10	4	24	0.714286	28		10	27	7	-0.588235
	11	4	22	0.692308	26		11	2	4	0.333333	6		11	3	7	0.4	10		11	1	20	0.904762	21		11	0	6	1	6		11	0	5	1	5					11	17	15	-0.0625	32		11	4	26	0.733333
	12	14	22	0.222222	36		12	7	6	-0.0769231	13		12	1	3	0.5	4		12	1	11	0.833333	12		12	0	2	1	2		12	1	0	-1	1					12	9	8	-0.0588235	17		12	1	37	0.947368
	13	1	27	0.928571	28		13	2	4	0.333333	6		13	11	11	0	22		13	0	17	1	17		13	0	10	1	10		13	0	3	1	3					13	10	21	0.354839	31		13	12	22	0.294118
	14	10	12	0.0909091	22		14	1	20	0.904762	21		14	2	0	-1	2		14	2	18	0.8	20		14	2	0	-1	2		14	0	1	1	1					14	9	7	-0.125	16		14	23	7	-0.533333
	15	0	17	1	17		15	7	12	0.263158	19		15	1	8	0.777778	9		15	0	14	1	14		15	0	1	1	1		15	0	2	1	2					15	22	9	-0.419355	31		15	12	15	0.111111
	16	3	9	0.5	12		16	10	15	0.2	25		16	7	7	0	14		16	0	1	1	1		16	0	5	1	5		16	0	9	1	9					16	0	30	1	30		16	3	15	0.666667
	17	6	20	0.538462	26		17	0	19	1	19		17	4	15	0.578947	19		17	4	12	0.5	16		17	0	1	1	1		17	0	12	1	12					17	29	6	-0.657143	35		17	13	6	-0.368421
	18	7	22	0.517241	29		18	2	20	0.818182	22		18	5	3	-0.25	8		18	1	22	0.913043	23	210119 (30)	1	0	5	1	5		18	0	3	1	3					18	3	12	0.6	15		18	16	6	-0.454545
	19	4	22	0.692308	26		19	3	33	0.833333	36		19	1	9	0.8	10		19	1	20	0.904762	21		2	0	5	1	5		19	0	4	1	4					19	15	18	0.0909091	33		19	9	25	0.470588
	20	1	32	0.939394	33		20	5	14	0.473684	19		20	4	0	-1	4		20	1	14	0.866667	15		3	0	9	1	9		20	0	2	1	2					20	9	20	0.37931	29		20	0	2	1
	21	0	35	1	35		21	0	1	1	1		21	4	1	-0.6	5		21	2	11	0.692308	13		4	0	1	1	1	210119 (30)	1	1	2	0.333333	3					21	3	6	0.333333	9		21	2	18	0.8
	22	1	25	0.923077	26		22	0	14	1	14		22	0	2	1	2		22	2	20	0.818182	22		5	0	1	1	1		2	0	5	1	5					22	9	11	0.1	20		22	11	6	-0.294118
	23	1	3	0.5	4		23	0	16	1	16		23	7	1	-0.75	8		23	3	18	0.714286	21		6	0	4	1	4		3	0	4	1	4					23	4	10	0.428571	14		23	18	3	-0.714286
	24	2	15	0.764706	17		24	4	15	0.578947	19		24	1	0	-1	1		24	2	12	0.714286	14		7	0	5	1	5		4	0	2	1	2					24	8	11	0.157895	19		24	15	6	-0.428571
	25	3	7	0.4	10		25	3	17	0.7	20		25	6	6	0	12		25	2	14	0.75	16		8	0	1	1	1		5	0	7	1	7					25	21	17	-0.105263	38		25	11	11	0
	26	9	24	0.454545	33		26	0	17	1	17		26	1	9	0.8	10		26	2	11	0.692308	13		9	0	8	1	8		6	0	6	1	6					26	8	9	0.0588235	17		26	10	15	0.2
	27	3	42	0.866667	45		27	2	8	0.6	10		27	1	11	0.833333	12		27	2	20	0.818182	22		10	0	5	1	5		7	0	2	1	2					27	7	18	0.44	25		27	1	8	0.777778
	28	1	16	0.882353	17	210118 (30)	1	7	10	0.176471	17		28	4	3	-0.142857	7		28	1	10	0.818182	11		11	0	6	1	6		8	0	5	1	5					28	16	3	-0.684211	19	210608 (28)	1	7	22	0.517241
	29	1	31	0.9375	32		2	5	16	0.52381	21	210118 (30)	1	0	4	1	4		29	8	14	0.272727	22		12	0	3	1	3		9	0	2	1	2					29	17	15	-0.0625	32		2	9	12	0.142857
	30	1	20	0.904762	21		3	19	6	-0.52	25		2	17	9	-0.307692	26	210118 (30)	1	4	6	0.2	10		13	0	5	1	5		10	0	1	1	1					30	13	2	-0.733333	15		3	0	23	1
210118 (30)	1	0	23	1	23		4	15	3	-0.666667	18		3	5	5	0	10		2	3	1	-0.5	4		14	0	2	1	2		11	0	2	1	2				211011 (30)	1	26	15	-0.268293	41		4	2	13	0.733333
	2	11	8	-0.157895	19		5	2	9	0.636364	11		4	4	5	0.111111	9		3	4	3	-0.142857	7		15	0	3	1	3		12	0	2	1	2					2	2	12	0.714286	14		5	11	9	-0.1
	3	6	30	0.666667	36		6	2	7	0.555556	9		5	2	13	0.733333	15		4	2	0	-1	2		16	1	6	0.714286	7		13	0	3	1	3					3	2	3	0.2	5		6	6	2	-0.5
	4	14	20	0.176471	34		7	0	4	1	4		6	0	5	1	5		5	5	6	0.0909091	11		17	0	3	1	3		14	0	5	1	5					4	29	10	-0.487179	39		7	13	2	-0.733333
	5	29	6	-0.657143	35		8	8	13	0.238095	21		7	2	5	0.428571	7		6	3	3	0	6		18	0	1	1	1		15	0	7	1	7					5	2	6	0.5	8		8	16	3	-0.684211
	6	18	11	-0.241379	29		9	17	13	-0.133333	30		8	3	6	0.333333	9		7	3	1	-0.5	4								16	0	2	1	2					6	1	10	0.818182	11		9	2	5	0.428571
	7	11	12	0.0434783	23		10	10	22	0.375	32		9	6	7	0.0769231	13		8	4	10	0.428571	14																	7	0	3	1	3		10	5	7	0.166667
	8	2	23	0.84	25		11	1	8	0.777778	9		10	1	10	0.818182	11		9	7	6	-0.0769231	13						Mean (fly/day)											8	18	9	-0.333333	27		11	5	10	0.333333
	9	7	13	0.3	20		12	15	5	-0.5	20		11	2	10	0.666667	12		10	3	11	0.571429	14						2.3						Mean (fly/day)					9	2	14	0.75	16		12	8	13	0.238095
	10	10	23	0.393939	33		13	0	10	1	10		12	7	4	-0.272727	11		11	4	5	0.111111	9												2.2					10	14	6	-0.4	20		13	6	5	-0.0909091
	11	1	9	0.8	10		14	9	16	0.28	25		13	1	5	0.666667	6		12	2	7	0.555556	9																	11	12	24	0.333333	36		14	0	8	1
	12	7	27	0.588235	34		15	4	20	0.666667	24		14	5	11	0.375	16		13	0	3	1	3																	12	3	35	0.842105	38		15	3	1	-0.5
	13	15	20	0.142857	35		16	11	15	0.153846	26		15	1	6	0.714286	7		14	0	5	1	5																	13	17	12	-0.172414	29		16	0	2	1
	14	20	18	-0.0526316	38		17	9	9	0	18		16	2	1	-0.333333	3		15	0	8	1	8																	14	6	18	0.5	24		17	0	3	1
	15	11	3	-0.571429	14		18	0	4	1	4		17	0	6	1	6		16	2	13	0.733333	15																	15	2	13	0.733333	15		18	7	22	0.517241
	16	15	16	0.0322581	31		19	2	11	0.692308	13		18	8	5	-0.230769	13		17	8	2	-0.6	10																	16	7	12	0.263158	19		19	15	10	-0.2
	17	7	8	0.0666667	15		20	0	13	1	13		19	9	0	-1	9		18	3	2	-0.2	5																	17	10	13	0.130435	23		20	2	16	0.777778
	18	10	14	0.166667	24		21	10	31	0.512195	41		20	0	6	1	6		19	0	2	1	2																	18	0	6	1	6		21	6	0	-1
	19	3	21	0.75	24		22	6	18	0.5	24		21	2	6	0.5	8		20	0	7	1	7																	19	3	11	0.571429	14
	20	7	12	0.263158	19		23	18	19	0.027027	37		22	4	6	0.2	10		21	2	0	-1	2																	20	7	16	0.391304	23
	21	10	17	0.259259	27		24	6	9	0.2	15		23	5	7	0.166667	12		22	2	6	0.5	8																	21	8	8	0	16
	22	3	11	0.571429	14		25	10	12	0.0909091	22		24	10	10	0	20		23	1	8	0.777778	9																	22	12	11	-0.0434783	23
	23	18	10	-0.285714	28		26	0	7	1	7		25	7	13	0.3	20		24	1	5	0.666667	6																	23	20	13	-0.212121	33
	24	8	12	0.2	20		27	9	10	0.0526316	19		26	3	6	0.333333	9		25	4	2	-0.333333	6																	24	16	16	0	32
	25	5	12	0.411765	17		28	11	13	0.0833333	24		27	1	7	0.75	8		26	1	3	0.5	4																	25	17	30	0.276596	47
	26	17	12	-0.172414	29								28	3	9	0.5	12		27	5	12	0.411765	17																	26	5	11	0.375	16
	27	0	7	1	7								29	9	4	-0.384615	13		28	0	5	1	5																	27	14	9	-0.217391	23
											Mean (fly/day)								29	10	14	0.166667	24																	28	4	8	0.333333	12
											16.8																													29	8	12	0.2	20
					Mean (fly/day)												Mean (fly/day)																							30	3	13	0.625	16
					23.9667												9.58333						Mean (fly/day)
																							11.1333
																																												Mean (fly/day)
																																												22.2833
	octanoic acid
	Comparison of instant food + H2O vs instant food + octanoic acid (OA) 0.05%																																						Comparison of instant food + H2O vs instant food + octanoic acid (OA) 0.1%
		Results for D. melanogaster CS						Results for D. melanogaster OR						Results for D. simulans 04						Results for D. simulans 196						Results for D. sechellia 07						Results for D. sechellia 28								Results for D. melanogaster CS						Results for D. melanogaster OR
		Fly	H2O	OA	PrefIndex	Total Egg no.		Fly	H2O	OA	PrefIndex	Total Egg no.		Fly	H2O	OA	PrefIndex	Total Egg no.		Fly	H2O	OA	PrefIndex	Total Egg no.		Fly	H2O	OA	PrefIndex	Total Egg no.		Fly	H2O	OA	PrefIndex	Total Egg no.				Fly	H2O	OA	PrefIndex	Total Egg no.		Fly	H2O	OA	PrefIndex
	210111 (30)	1	17	5	-0.545455	22	210111 (30)	1	7	2	-0.555556	9	210111 (30)	1	2	1	-0.333333	3	210111 (30)	1	11	3	-0.571429	14	210112 (30)	1	0	1	1	1	210112 (30)	1	1	0	-1	1			210427 (20)	1	35	0	-1	35	210427 (27)	1	8	5	-0.230769
		2	26	12	-0.368421	38		2	7	13	0.3	20		2	1	0	-1	1		2	8	0	-1	8		2	3	1	-0.5	4		2	9	0	-1	9				2	22	0	-1	22		2	19	6	-0.52
		3	12	6	-0.333333	18		3	12	17	0.172414	29		3	9	2	-0.636364	11		3	14	4	-0.555556	18		3	1	1	0	2		3	1	0	-1	1				3	18	1	-0.894737	19		3	2	4	0.333333
		4	14	5	-0.473684	19		4	16	17	0.030303	33		4	21	4	-0.68	25		4	6	2	-0.5	8		4	4	1	-0.6	5		4	0	11	1	11				4	18	8	-0.384615	26		4	6	28	0.647059
		5	34	7	-0.658537	41		5	15	7	-0.363636	22		5	5	6	0.0909091	11		5	14	3	-0.647059	17		5	4	0	-1	4		5	0	12	1	12				5	32	0	-1	32		5	5	2	-0.428571
		6	17	1	-0.888889	18		6	5	2	-0.428571	7		6	12	5	-0.411765	17		6	20	6	-0.538462	26		6	0	5	1	5		6	0	2	1	2				6	32	0	-1	32		6	10	16	0.230769
		7	14	9	-0.217391	23		7	4	6	0.2	10		7	7	0	-1	7		7	14	3	-0.647059	17		7	0	2	1	2		7	0	3	1	3				7	25	5	-0.666667	30		7	16	12	-0.142857
		8	2	28	0.866667	30		8	20	27	0.148936	47		8	8	6	-0.142857	14		8	8	13	0.238095	21		8	0	9	1	9		8	0	3	1	3				8	28	3	-0.806452	31		8	0	18	1
		9	20	12	-0.25	32		9	9	26	0.485714	35		9	12	5	-0.411765	17		9	19	7	-0.461538	26	210119 (30)	1	0	4	1	4		9	4	1	-0.6	5				9	20	4	-0.666667	24		9	8	10	0.111111
		10	22	16	-0.157895	38		10	3	6	0.333333	9		10	7	4	-0.272727	11		10	11	7	-0.222222	18		2	0	1	1	1		10	0	1	1	1				10	28	0	-1	28		10	2	16	0.777778
		11	15	4	-0.578947	19		11	7	2	-0.555556	9		11	8	0	-1	8		11	4	8	0.333333	12		3	0	1	1	1		11	8	0	-1	8				11	33	4	-0.783784	37		11	1	23	0.916667
		12	10	3	-0.538462	13		12	5	7	0.166667	12		12	7	2	-0.555556	9		12	13	2	-0.733333	15		4	1	0	-1	1		12	0	3	1	3				12	28	2	-0.866667	30		12	4	19	0.652174
		13	11	6	-0.294118	17		13	4	8	0.333333	12		13	3	2	-0.2	5		13	14	7	-0.333333	21								13	2	2	0	4				13	28	3	-0.806452	31		13	13	34	0.446809
		14	6	28	0.647059	34		14	5	5	0	10		14	1	0	-1	1		14	4	0	-1	4								14	1	0	-1	1				14	17	0	-1	17		14	4	5	0.111111
		15	2	9	0.636364	11		15	1	3	0.5	4		15	1	0	-1	1		15	13	1	-0.857143	14						Mean (fly/day)	210119 (30)	1	0	1	1	1				15	41	2	-0.906977	43		15	16	11	-0.185185
		16	20	5	-0.6	25		16	4	9	0.384615	13		16	8	0	-1	8		16	8	18	0.384615	26						0.65		2	0	1	1	1				16	42	3	-0.866667	45		16	13	12	-0.04
		17	9	12	0.142857	21		17	10	20	0.333333	30		17	11	6	-0.294118	17		17	18	10	-0.285714	28								3	0	1	1	1				17	18	1	-0.894737	19		17	16	7	-0.391304
		18	17	18	0.0285714	35		18	13	11	-0.0833333	24		18	4	0	-1	4		18	11	15	0.153846	26																18	25	4	-0.724138	29		18	12	4	-0.5
		19	18	15	-0.0909091	33		19	24	18	-0.142857	42		19	5	0	-1	5		19	11	5	-0.375	16																19	24	5	-0.655172	29		19	7	19	0.461538
		20	2	13	0.733333	15		20	2	2	0	4		20	4	2	-0.333333	6		20	19	4	-0.652174	23												Mean (fly/day)				20	30	2	-0.875	32		20	4	33	0.783784
		21	0	33	1	33		21	8	5	-0.230769	13		21	20	3	-0.73913	23		21	7	10	0.176471	17												1.11667			210518 (30)	1	18	21	0.0769231	39		21	14	35	0.428571
		22	0	5	1	5		22	0	17	1	17		22	13	3	-0.625	16		22	14	10	-0.166667	24																2	6	16	0.454545	22		22	1	0	-1
		23	5	9	0.285714	14		23	7	10	0.176471	17		23	12	0	-1	12		23	4	4	0	8																3	10	0	-1	10		23	16	12	-0.142857
		24	18	8	-0.384615	26		24	6	18	0.5	24		24	12	1	-0.846154	13		24	13	18	0.16129	31																4	28	3	-0.806452	31		24	22	13	-0.257143
		25	24	19	-0.116279	43		25	0	5	1	5		25	7	0	-1	7		25	1	0	-1	1																5	7	0	-1	7		25	3	27	0.8
	210118 (19)	1	23	15	-0.210526	38		26	0	19	1	19		26	9	1	-0.8	10		26	16	3	-0.684211	19																6	31	9	-0.55	40	210512 (30)	1	9	12	0.142857
		2	15	5	-0.5	20	210118 (20)	1	11	9	-0.1	20	210118 (30)	1	6	2	-0.5	8		27	5	0	-1	5																7	14	2	-0.75	16		2	13	11	-0.0833333
		3	4	1	-0.6	5		2	13	2	-0.733333	15		2	13	1	-0.857143	14		28	3	5	0.25	8																8	19	2	-0.809524	21		3	1	0	-1
		4	19	16	-0.0857143	35		3	9	4	-0.384615	13		3	7	5	-0.166667	12	210118 (25)	1	10	13	0.130435	23																9	3	0	-1	3		4	10	10	0
		5	21	3	-0.75	24		4	8	9	0.0588235	17		4	15	5	-0.5	20		2	12	3	-0.6	15																10	2	2	0	4		5	0	13	1
		6	36	2	-0.894737	38		5	6	6	0	12		5	13	2	-0.733333	15		3	5	1	-0.666667	6																11	2	9	0.636364	11		6	2	9	0.636364
		7	20	7	-0.481481	27		6	14	8	-0.272727	22		6	14	1	-0.866667	15		4	12	4	-0.5	16																12	50	7	-0.754386	57		7	13	18	0.16129
		8	6	1	-0.714286	7		7	3	9	0.5	12		7	11	1	-0.833333	12		5	13	4	-0.529412	17																13	11	0	-1	11		8	0	6	1
		9	22	1	-0.913043	23		8	18	8	-0.384615	26		8	6	4	-0.2	10		6	12	3	-0.6	15																14	15	13	-0.0714286	28		9	0	14	1
		10	22	8	-0.466667	30		9	6	1	-0.714286	7		9	3	2	-0.2	5		7	4	0	-1	4																15	6	0	-1	6		10	0	18	1
		11	35	3	-0.842105	38		10	10	6	-0.25	16		10	4	0	-1	4		8	3	2	-0.2	5																16	4	10	0.428571	14		11	2	13	0.733333
		12	45	4	-0.836735	49		11	16	8	-0.333333	24		11	13	3	-0.625	16		9	4	0	-1	4																17	3	0	-1	3		12	9	12	0.142857
		13	27	2	-0.862069	29		12	25	13	-0.315789	38		12	5	5	0	10		10	7	5	-0.166667	12																18	12	3	-0.6	15		13	16	15	-0.0322581
		14	5	3	-0.25	8		13	13	4	-0.529412	17		13	2	0	-1	2		11	16	1	-0.882353	17																19	27	4	-0.741935	31		14	1	10	0.818182
		15	25	6	-0.612903	31		14	0	7	1	7		14	11	1	-0.833333	12		12	0	12	1	12																20	23	5	-0.642857	28		15	1	14	0.866667
		16	20	18	-0.0526316	38		15	8	4	-0.333333	12		15	1	0	-1	1		13	3	0	-1	3																21	6	1	-0.714286	7		16	1	20	0.904762
		17	4	0	-1	4		16	7	3	-0.4	10		16	18	1	-0.894737	19		14	12	1	-0.846154	13																22	25	2	-0.851852	27		17	22	9	-0.419355
								17	8	5	-0.230769	13		17	14	0	-1	14		15	0	4	1	4																23	19	1	-0.9	20		18	6	18	0.5
								18	9	5	-0.285714	14		18	17	0	-1	17		16	9	11	0.1	20																24	16	7	-0.391304	23		19	3	11	0.571429
						Mean (fly/day)		19	6	4	-0.2	10		19	10	0	-1	10		17	5	0	-1	5																25	15	14	-0.0344828	29		20	1	13	0.857143
						21.7755		20	5	6	0.0909091	11		20	13	1	-0.857143	14		18	8	2	-0.6	10																26	13	1	-0.857143	14		21	14	12	-0.0769231
														21	7	0	-1	7		19	1	2	0.333333	3																27	9	2	-0.636364	11		22	16	3	-0.684211
														22	12	0	-1	12		20	0	5	1	5																28	33	1	-0.941176	34		23	5	11	0.375
												Mean (fly/day)		23	3	0	-1	3		21	8	6	-0.142857	14																29	16	2	-0.777778	18		24	14	13	-0.037037
												15.84		24	13	6	-0.368421	19		22	5	0	-1	5																						25	19	12	-0.225806
														25	11	0	-1	11		23	11	9	-0.1	20																						26	6	4	-0.2
																				24	11	2	-0.692308	13																				Mean (fly/day)		27	5	24	0.655172
																																												23.42		28	12	15	0.111111
																		Mean (fly/day)																												29	3	12	0.6
																		9.06667						Mean (fly/day)																						30	2	14	0.75
																								13.3091


	methyl hexanoate
	Comparison of instant food + H2O vs instant food + methyl hexanoate (MH) 0.05%																																						Comparison of instant food + H2O vs instant food + methyl hexanoate (MH) 0.1%
		Results for D. melanogaster CS						Results for D. melanogaster OR						Results for D. simulans 04						Results for D. simulans 196						Results for D. sechellia 07						Results for D. sechellia 28								Results for D. melanogaster CS						Results for D. melanogaster OR
		Fly	H2O	MH	PrefIndex	Total Egg no.		Fly	H2O	MH	PrefIndex	Total Egg no.		Fly	H2O	MH	PrefIndex	Total Egg no.		Fly	H2O	MH	PrefIndex	Total Egg no.		Fly	H2O	MH	PrefIndex	Total Egg no.		Fly	H2O	MH	PrefIndex	Total Egg no.				Fly	H2O	MH	PrefIndex	Total Egg no.		Fly	H2O	MH	PrefIndex
	210223 (30)	1	34	11	-0.511111	45	210223 (30)	1	15	5	-0.5	20	210223 (30)	1	0	5	1	5	210223 (30)	1	3	12	0.6	15	210223 (30)	1	1	0	-1	1	210223 (30)	1	5	1	-0.666667	6			210622 (30)	1	0	2	1	2	210622 (30)	1	6	17	0.478261
		2	38	4	-0.809524	42		2	19	2	-0.809524	21		2	8	4	-0.333333	12		2	7	6	-0.0769231	13		2	5	1	-0.666667	6		2	0	1	1	1				2	5	11	0.375	16		2	13	4	-0.529412
		3	21	10	-0.354839	31		3	15	20	0.142857	35		3	8	12	0.2	20		3	3	2	-0.2	5	210223 (30)	1	0	1	1	1		3	3	1	-0.5	4				3	2	7	0.555556	9		3	14	14	0
		4	18	11	-0.241379	29		4	5	20	0.6	25		4	0	11	1	11		4	5	14	0.473684	19		2	1	0	-1	1		4	0	11	1	11				4	10	5	-0.333333	15		4	16	2	-0.777778
		5	20	16	-0.111111	36		5	8	9	0.0588235	17		5	1	10	0.818182	11		5	2	8	0.6	10		3	1	1	0	2		5	0	1	1	1				5	8	11	0.157895	19		5	8	4	-0.333333
		6	26	13	-0.333333	39		6	20	13	-0.212121	33		6	4	6	0.2	10		6	5	6	0.0909091	11		4	7	2	-0.555556	9		6	8	0	-1	8				6	16	13	-0.103448	29		6	4	8	0.333333
		7	8	4	-0.333333	12		7	17	21	0.105263	38		7	8	12	0.2	20		7	10	6	-0.25	16		5	0	1	1	1		7	1	0	-1	1				7	12	11	-0.0434783	23		7	12	4	-0.5
		8	17	15	-0.0625	32		8	13	13	0	26		8	15	8	-0.304348	23		8	1	10	0.818182	11		6	1	0	-1	1		8	3	1	-0.5	4				8	7	9	0.125	16		8	9	11	0.1
		9	2	3	0.2	5		9	12	5	-0.411765	17		9	0	14	1	14		9	11	4	-0.466667	15		7	0	1	1	1		9	0	2	1	2				9	2	0	-1	2		9	16	11	-0.185185
		10	5	12	0.411765	17		10	7	9	0.125	16		10	2	7	0.555556	9		10	5	12	0.411765	17								10	0	4	1	4				10	4	5	0.111111	9		10	11	9	-0.1
		11	21	13	-0.235294	34		11	7	3	-0.4	10		11	3	15	0.666667	18		11	8	2	-0.6	10								11	6	1	-0.714286	7				11	8	8	0	16		11	3	11	0.571429
		12	24	12	-0.333333	36		12	19	7	-0.461538	26		12	2	7	0.555556	9		12	8	4	-0.333333	12						Mean (fly/day)		12	7	0	-1	7				12	10	6	-0.25	16		12	4	2	-0.333333
		13	13	10	-0.130435	23		13	16	15	-0.0322581	31		13	5	10	0.333333	15		13	3	14	0.647059	17						0.383333		13	1	1	0	2				13	8	10	0.111111	18		13	16	9	-0.28
		14	16	12	-0.142857	28		14	15	16	0.0322581	31		14	3	7	0.4	10		14	1	5	0.666667	6								14	5	3	-0.25	8				14	10	5	-0.333333	15		14	16	9	-0.28
		15	1	1	0	2		15	9	8	-0.0588235	17		15	0	11	1	11		15	5	11	0.375	16								15	1	4	0.6	5				15	3	0	-1	3		15	6	13	0.368421
		16	12	8	-0.2	20		16	5	10	0.333333	15		16	4	7	0.272727	11		16	10	7	-0.176471	17								16	0	5	1	5				16	8	6	-0.142857	14		16	6	9	0.2
		17	13	14	0.037037	27		17	7	8	0.0666667	15		17	1	1	0	2		17	0	9	1	9								17	1	2	0.333333	3				17	6	4	-0.2	10		17	11	13	0.0833333
		18	6	27	0.636364	33		18	36	7	-0.674419	43		18	9	1	-0.8	10		18	11	18	0.241379	29								18	0	8	1	8				18	6	5	-0.0909091	11		18	10	5	-0.333333
		19	18	5	-0.565217	23		19	7	10	0.176471	17		19	9	3	-0.5	12		19	4	14	0.555556	18							210223 (30)	1	0	4	1	4				19	12	16	0.142857	28		19	15	11	-0.153846
		20	11	2	-0.692308	13		20	10	18	0.285714	28		20	2	9	0.636364	11		20	4	10	0.428571	14								2	0	2	1	2				20	4	3	-0.142857	7		20	4	7	0.272727
		21	26	25	-0.0196078	51		21	14	9	-0.217391	23		21	3	8	0.454545	11		21	7	4	-0.272727	11								3	0	7	1	7				21	0	9	1	9		21	24	13	-0.297297
		22	27	25	-0.0384615	52		22	8	3	-0.454545	11		22	0	16	1	16		22	5	8	0.230769	13								4	0	6	1	6				22	6	3	-0.333333	9		22	4	6	0.2
		23	29	4	-0.757576	33		23	5	1	-0.666667	6		23	8	7	-0.0666667	15		23	11	8	-0.157895	19								5	0	1	1	1				23	9	4	-0.384615	13		23	6	7	0.0769231
		24	4	3	-0.142857	7		24	10	6	-0.25	16		24	5	10	0.333333	15		24	12	8	-0.2	20								6	0	1	1	1				24	3	13	0.625	16		24	6	10	0.25
		25	6	12	0.333333	18		25	8	10	0.111111	18		25	13	4	-0.529412	17		25	10	5	-0.333333	15								7	0	7	1	7				25	6	22	0.571429	28		25	7	5	-0.166667
		26	24	10	-0.411765	34	211019 (30)	1	4	8	0.333333	12	210730 (30)	1	13	4	-0.529412	17		26	2	20	0.818182	22								8	3	1	-0.5	4				26	12	11	-0.0434783	23	210629 (30)	1	24	14	-0.263158
		27	8	7	-0.0666667	15		2	12	15	0.111111	27		2	1	8	0.777778	9	210730 (30)	1	6	7	0.0769231	13								9	1	11	0.833333	12				27	7	9	0.125	16		2	17	3	-0.7
		28	18	16	-0.0588235	34		3	24	9	-0.454545	33		3	11	11	0	22		2	0	3	1	3								10	1	15	0.875	16				28	4	6	0.2	10		3	14	1	-0.866667
		29	11	20	0.290323	31		4	20	10	-0.333333	30		4	3	14	0.647059	17		3	4	13	0.529412	17								11	0	4	1	4				29	14	3	-0.647059	17		4	25	11	-0.388889
	211019 (19)	1	29	14	-0.348837	43		5	1	22	0.913043	23		5	8	0	-1	8		4	5	16	0.52381	21								12	0	3	1	3			210629 (30)	1	7	4	-0.272727	11		5	30	7	-0.621622
		2	12	14	0.0769231	26		6	9	8	-0.0588235	17		6	7	7	0	14		5	16	1	-0.882353	17								13	1	0	-1	1				2	14	4	-0.555556	18		6	6	7	0.0769231
		3	27	13	-0.35	40		7	1	8	0.777778	9		7	7	5	-0.166667	12		6	3	6	0.333333	9								14	7	4	-0.272727	11				3	16	6	-0.454545	22		7	20	10	-0.333333
		4	5	6	0.0909091	11		8	5	15	0.5	20		8	18	12	-0.2	30		7	10	6	-0.25	16								15	0	3	1	3				4	16	5	-0.52381	21		8	3	7	0.4
		5	17	10	-0.259259	27		9	7	9	0.125	16		9	12	8	-0.2	20		8	8	12	0.2	20								16	3	0	-1	3				5	13	12	-0.04	25		9	28	18	-0.217391
		6	12	18	0.2	30		10	8	20	0.428571	28		10	11	16	0.185185	27		9	1	16	0.882353	17								17	0	9	1	9				6	21	8	-0.448276	29		10	17	15	-0.0625
		7	21	16	-0.135135	37		11	10	12	0.0909091	22		11	12	6	-0.333333	18		10	2	4	0.333333	6								18	1	0	-1	1				7	34	3	-0.837838	37		11	12	6	-0.333333
		8	12	20	0.25	32		12	19	17	-0.0555556	36		12	11	10	-0.047619	21		11	7	7	0	14																8	14	3	-0.647059	17		12	32	9	-0.560976
		9	21	17	-0.105263	38		13	13	14	0.037037	27		13	3	2	-0.2	5		12	11	5	-0.375	16																9	15	6	-0.428571	21		13	24	20	-0.0909091
		10	34	9	-0.581395	43		14	9	18	0.333333	27		14	15	9	-0.25	24		13	3	11	0.571429	14												Mean (fly/day)				10	9	0	-1	9		14	24	9	-0.454545
		11	10	18	0.285714	28		15	18	6	-0.5	24		15	11	1	-0.833333	12		14	1	17	0.888889	18												3.03333				11	16	6	-0.454545	22		15	22	12	-0.294118
		12	15	15	0	30		16	4	13	0.529412	17		16	1	9	0.8	10		15	1	12	0.846154	13																12	15	4	-0.578947	19		16	25	16	-0.219512
		13	7	3	-0.4	10		17	12	13	0.04	25		17	12	1	-0.846154	13		16	4	7	0.272727	11																13	3	14	0.647059	17		17	23	11	-0.352941
		14	22	11	-0.333333	33		18	10	16	0.230769	26		18	1	16	0.882353	17		17	5	13	0.444444	18																14	0	2	1	2		18	16	7	-0.391304
		15	19	14	-0.151515	33		19	2	8	0.6	10		19	5	6	0.0909091	11		18	0	6	1	6																15	1	12	0.846154	13		19	9	11	0.1
		16	22	24	0.0434783	46		20	7	21	0.5	28		20	4	14	0.555556	18		19	0	17	1	17																16	25	4	-0.724138	29		20	23	9	-0.4375
		17	14	19	0.151515	33		21	4	14	0.555556	18		21	9	2	-0.636364	11		20	3	11	0.571429	14																17	13	4	-0.529412	17		21	32	13	-0.422222
		18	23	17	-0.15	40		22	9	11	0.1	20		22	8	16	0.333333	24		21	3	8	0.454545	11																18	9	3	-0.5	12		22	13	13	0
		19	17	13	-0.133333	30		23	9	24	0.454545	33		23	14	8	-0.272727	22		22	4	7	0.272727	11																19	20	4	-0.666667	24		23	5	3	-0.25
								24	6	6	0	12		24	4	4	0	8		23	9	5	-0.285714	14																20	11	13	0.0833333	24		24	24	15	-0.230769
								25	0	16	1	16		25	3	17	0.7	20		24	8	4	-0.333333	12																21	2	0	-1	2		25	16	8	-0.333333
						Mean (fly/day)		26	8	15	0.304348	23		26	14	10	-0.166667	24		25	6	14	0.4	20																22	4	13	0.529412	17
						28.8163		27	2	23	0.84	25		27	4	8	0.333333	12		26	2	8	0.6	10																23	19	20	0.025641	39
								28	8	1	-0.777778	9		28	17	8	-0.36	25		27	8	9	0.0588235	17																24	21	8	-0.448276	29
														29	1	4	0.6	5		28	3	11	0.571429	14																25	30	1	-0.935484	31
														30	4	16	0.6	20		29	5	12	0.411765	17																26	14	2	-0.75	16
												Mean (fly/day)																												27	10	6	-0.25	16
												19.4667
																		Mean (fly/day)						Mean (fly/day)
																		13.5667						13.1																				Mean (fly/day)
																																												15.9667
	2-heptanone
	Comparison of instant food + H2O vs instant food + 2-heptanone (2H) 0.05%																																						Comparison of instant food + H2O vs instant food + 2-heptanone (2H) 0.1%
		Results for D. melanogaster CS						Results for D. melanogaster OR						Results for D. simulans 04						Results for D. simulans 196						Results for D. sechellia 07						Results for D. sechellia 28								Results for D. melanogaster CS						Results for D. melanogaster OR
		Fly	H2O	2H	PrefIndex	Total Egg no.		Fly	H2O	2H	PrefIndex	Total Egg no.		Fly	H2O	2H	PrefIndex	Total Egg no.		Fly	H2O	2H	PrefIndex	Total Egg no.		Fly	H2O	2H	PrefIndex	Total Egg no.		Fly	H2O	2H	PrefIndex	Total Egg no.				Fly	H2O	2H	PrefIndex	Total Egg no.		Fly	H2O	2H	PrefIndex
	210329 (30)	1	14	15	0.0344828	29	210329 (30)	1	11	15	0.153846	26	210329 (30)	1	4	3	-0.142857	7	210329 (30)	1	13	26	0.333333	39	210329 (30)	1	0	1	1	1	210329 (30)	1	1	0	-1	1			210518 (30)	1	15	16	0.0322581	31	210504 (30)	1	7	12	0.263158
		2	28	7	-0.6	35		2	12	7	-0.263158	19		2	6	13	0.368421	19		2	4	4	0	8		2	0	1	1	1		2	3	0	-1	3				2	6	7	0.0769231	13		2	21	14	-0.2
		3	19	2	-0.809524	21		3	7	30	0.621622	37		3	6	9	0.2	15		3	6	3	-0.333333	9		3	1	0	-1	1		3	0	1	1	1				3	8	13	0.238095	21		3	20	8	-0.428571
		4	21	7	-0.5	28		4	2	0	-1	2		4	1	7	0.75	8		4	8	14	0.272727	22		4	0	1	1	1		4	0	2	1	2				4	4	6	0.2	10		4	10	13	0.130435
		5	13	2	-0.733333	15		5	21	24	0.0666667	45		5	4	10	0.428571	14		5	0	8	1	8		5	0	1	1	1		5	6	1	-0.714286	7				5	9	10	0.0526316	19		5	14	21	0.2
		6	4	4	0	8		6	8	3	-0.454545	11		6	8	4	-0.333333	12		6	15	11	-0.153846	26		6	1	0	-1	1		6	2	1	-0.333333	3				6	31	17	-0.291667	48		6	7	7	0
		7	5	8	0.230769	13		7	6	31	0.675676	37		7	5	12	0.411765	17		7	0	11	1	11	210330 (30)	1	4	1	-0.6	5		7	1	0	-1	1				7	19	10	-0.310345	29		7	14	12	-0.0769231
		8	6	1	-0.714286	7		8	24	13	-0.297297	37		8	8	8	0	16		8	24	10	-0.411765	34		2	1	0	-1	1		8	0	1	1	1				8	8	5	-0.230769	13		8	4	3	-0.142857
		9	23	0	-1	23		9	3	9	0.5	12		9	4	10	0.428571	14		9	10	4	-0.428571	14		3	0	4	1	4	210330 (30)	1	6	0	-1	6				9	20	15	-0.142857	35		9	5	15	0.5
		10	11	9	-0.1	20		10	12	10	-0.0909091	22		10	6	6	0	12		10	24	10	-0.411765	34		4	0	1	1	1		2	7	0	-1	7				10	5	37	0.761905	42		10	11	15	0.153846
		11	15	20	0.142857	35		11	4	3	-0.142857	7		11	11	17	0.214286	28		11	4	14	0.555556	18		5	0	1	1	1		3	4	0	-1	4				11	15	23	0.210526	38		11	12	7	-0.263158
		12	22	6	-0.571429	28		12	8	2	-0.6	10		12	1	3	0.5	4	210330 (30)	1	15	10	-0.2	25		6	1	0	-1	1		4	4	0	-1	4				12	18	16	-0.0588235	34		12	13	12	-0.04
		13	6	5	-0.0909091	11		13	0	3	1	3		13	3	9	0.5	12		2	15	0	-1	15								5	0	3	1	3				13	10	26	0.444444	36		13	4	0	-1
		14	20	11	-0.290323	31		14	13	2	-0.733333	15		14	3	19	0.727273	22		3	17	8	-0.36	25								6	1	4	0.6	5				14	0	3	1	3		14	13	2	-0.733333
		15	2	0	-1	2		15	13	11	-0.0833333	24		15	5	7	0.166667	12		4	2	5	0.428571	7						Mean (fly/day)		7	4	0	-1	4				15	18	13	-0.16129	31		15	1	4	0.6
		16	9	6	-0.2	15		16	4	10	0.428571	14		16	9	9	0	18		5	12	18	0.2	30						0.316667		8	5	1	-0.666667	6				16	20	0	-1	20		16	4	16	0.6
		17	6	2	-0.5	8		17	6	5	-0.0909091	11		17	2	12	0.714286	14		6	13	5	-0.444444	18								9	2	0	-1	2				17	12	16	0.142857	28		17	11	8	-0.157895
		18	12	2	-0.714286	14		18	8	3	-0.454545	11		18	11	6	-0.294118	17		7	7	18	0.44	25								10	2	1	-0.333333	3				18	7	18	0.44	25		18	1	1	0
		19	15	13	-0.0714286	28		19	11	12	0.0434783	23		19	5	10	0.333333	15		8	4	0	-1	4								11	0	6	1	6				19	1	0	-1	1		19	7	11	0.222222
		20	15	2	-0.764706	17		20	10	5	-0.333333	15		20	8	3	-0.454545	11		9	7	19	0.461538	26								12	1	0	-1	1				20	8	22	0.466667	30		20	18	16	-0.0588235
		21	12	2	-0.714286	14		21	25	27	0.0384615	52		21	3	5	0.25	8		10	15	7	-0.363636	22								13	4	4	0	8				21	5	7	0.166667	12		21	20	18	-0.0526316
		22	27	6	-0.636364	33		22	1	0	-1	1		22	7	27	0.588235	34		11	18	10	-0.285714	28								14	1	5	0.666667	6				22	13	29	0.380952	42		22	1	1	0
		23	16	2	-0.777778	18		23	9	12	0.142857	21		23	2	7	0.555556	9		12	16	2	-0.777778	18																23	15	4	-0.578947	19		23	11	14	0.12
		24	7	6	-0.0769231	13		24	9	22	0.419355	31		24	7	6	-0.0769231	13		13	16	9	-0.28	25																24	13	13	0	26		24	9	15	0.25
		25	19	5	-0.583333	24		25	23	21	-0.0454545	44		25	7	10	0.176471	17		14	15	13	-0.0714286	28												Mean (fly/day)				25	32	13	-0.422222	45	210518 (24)	1	12	15	0.111111
		26	4	1	-0.6	5	210330 (30)	1	16	11	-0.185185	27		26	4	10	0.428571	14		15	9	21	0.4	30												1.4				26	3	0	-1	3		2	7	4	-0.272727
		27	13	5	-0.444444	18		2	6	24	0.6	30	210330 (30)	1	12	14	0.0769231	26		16	5	14	0.473684	19																27	9	7	-0.125	16		3	11	17	0.214286
		28	21	0	-1	21		3	9	0	-1	9		2	7	6	-0.0769231	13		17	10	0	-1	10																28	13	18	0.16129	31		4	16	8	-0.333333
		29	14	3	-0.647059	17		4	6	13	0.368421	19		3	7	6	-0.0769231	13		18	14	9	-0.217391	23																29	20	21	0.0243902	41		5	10	19	0.310345
	210330 (30)	1	2	13	0.733333	15		5	2	7	0.555556	9		4	5	7	0.166667	12		19	5	27	0.6875	32																30	13	8	-0.238095	21		6	7	10	0.176471
		2	24	1	-0.92	25		6	20	32	0.230769	52		5	2	7	0.555556	9		20	13	14	0.037037	27																						7	8	14	0.272727
		3	6	10	0.25	16		7	12	17	0.172414	29		6	7	2	-0.555556	9		21	17	12	-0.172414	29																						8	8	7	-0.0666667
		4	13	8	-0.238095	21		8	18	9	-0.333333	27		7	1	2	0.333333	3		22	7	0	-1	7																				Mean (fly/day)		9	14	4	-0.555556
		5	6	10	0.25	16		9	3	0	-1	3		8	4	3	-0.142857	7		23	18	3	-0.714286	21																				25.4333		10	4	1	-0.6
		6	7	7	0	14		10	15	14	-0.0344828	29		9	4	6	0.2	10		24	0	2	1	2																						11	5	23	0.642857
		7	1	2	0.333333	3		11	9	8	-0.0588235	17		10	10	4	-0.428571	14		25	17	3	-0.7	20																						12	4	24	0.714286
		8	13	20	0.212121	33		12	4	0	-1	4		11	11	7	-0.222222	18		26	13	6	-0.368421	19																						13	7	23	0.533333
		9	12	24	0.333333	36		13	14	12	-0.0769231	26		12	8	9	0.0588235	17		27	12	4	-0.5	16																						14	4	12	0.5
		10	6	7	0.0769231	13		14	14	14	0	28		13	9	4	-0.384615	13																												15	14	12	-0.0769231
		11	16	1	-0.882353	17		15	19	16	-0.0857143	35		14	4	11	0.466667	15																												16	8	19	0.407407
		12	2	6	0.5	8		16	8	7	-0.0666667	15		15	12	13	0.04	25						Mean (fly/day)																						17	10	17	0.259259
		13	2	7	0.555556	9		17	7	10	0.176471	17		16	2	3	0.2	5						12.9																						18	5	12	0.411765
		14	5	5	0	10		18	10	6	-0.25	16		17	10	9	-0.0526316	19																												19	2	7	0.555556
		15	6	5	-0.0909091	11		19	2	5	0.428571	7		18	8	11	0.157895	19																												20	2	0	-1
		16	4	4	0	8		20	9	11	0.1	20		19	5	11	0.375	16																												21	10	11	0.047619
		17	11	3	-0.571429	14		21	27	20	-0.148936	47		20	4	8	0.333333	12
		18	10	11	0.047619	21		22	27	2	-0.862069	29		21	8	6	-0.142857	14
		19	16	15	-0.0322581	31		23	3	9	0.5	12		22	10	16	0.230769	26
		20	6	2	-0.5	8		24	27	13	-0.35	40		23	9	5	-0.285714	14
		21	3	9	0.5	12		25	12	29	0.414634	41		24	12	11	-0.0434783	23
		22	0	5	1	5		26	15	19	0.117647	34		25	3	0	-1	3
		23	8	4	-0.333333	12		27	10	5	-0.333333	15		26	6	3	-0.333333	9
		24	5	3	-0.25	8								27	3	10	0.538462	13
		25	10	7	-0.176471	17
		26	2	22	0.833333	24						Mean (fly/day)
		27	6	8	0.142857	14						19.45						Mean (fly/day)
		28	17	17	0	34												12.65
		29	3	13	0.625	16
						Mean (fly/day)
						17.0333
	CONTROL
	Comparison of instant food + H2O vs instant food + H2O
		Results for D. melanogaster CS						Results for D. melanogaster OR						Results for D. simulans 04						Results for D. simulans 196						Results for D. sechellia 07						Results for D. sechellia 28
		Fly	H2O	H2O	PrefIndex	Total Egg no.		Fly	H2O	H2O	PrefIndex	Total Egg no.		Fly	H2O	H2O	PrefIndex	Total Egg no.		Fly	H2O	H2O	PrefIndex	Total Egg no.		Fly	H2O	H2O	PrefIndex	Total Egg no.		Fly	H2O	H2O	PrefIndex	Total Egg no.
	210623 (30)	1	18	17	-0.0285714	35	210623 (30)	1	24	10	-0.411765	34	210623 (30)	1	9	7	-0.125	16	210623 (30)	1	5	7	0.166667	12	210623 (30)	1	2	2	0	4	210623 (30)	1	2	2	0	4
		2	23	7	-0.533333	30		2	18	6	-0.5	24		2	9	4	-0.384615	13		2	4	9	0.384615	13		2	0	2	1	2		2	1	3	0.5	4
		3	15	8	-0.304348	23		3	24	9	-0.454545	33		3	10	9	-0.0526316	19		3	14	9	-0.217391	23		3	3	2	-0.2	5		3	4	0	-1	4
		4	15	16	0.0322581	31		4	5	13	0.444444	18		4	3	8	0.454545	11		4	4	2	-0.333333	6	210707 (30)	1	0	1	1	1		4	5	0	-1	5
		5	12	14	0.0769231	26		5	16	11	-0.185185	27		5	3	8	0.454545	11		5	11	4	-0.466667	15		2	2	0	-1	2		5	2	2	0	4
		6	21	13	-0.235294	34		6	6	9	0.2	15		6	7	11	0.222222	18		6	10	5	-0.333333	15		3	2	0	-1	2		6	1	1	0	2
		7	18	22	0.1	40		7	7	11	0.222222	18		7	8	9	0.0588235	17		7	7	12	0.263158	19		4	0	2	1	2		7	0	7	1	7
		8	11	10	-0.047619	21		8	7	8	0.0666667	15		8	9	3	-0.5	12		8	12	7	-0.263158	19		5	1	3	0.5	4		8	1	5	0.666667	6
		9	10	14	0.166667	24		9	15	18	0.0909091	33		9	3	9	0.5	12		9	10	4	-0.428571	14								9	4	0	-1	4
		10	5	8	0.230769	13		10	16	11	-0.185185	27		10	5	5	0	10		10	5	2	-0.428571	7								10	0	5	1	5
		11	11	16	0.185185	27		11	13	9	-0.181818	22		11	8	8	0	16		11	12	4	-0.5	16						Mean (fly/day)		11	2	5	0.428571	7
		12	7	12	0.263158	19		12	10	5	-0.333333	15		12	13	5	-0.444444	18		12	2	10	0.666667	12						0.366667	210707 (30)	1	0	7	1	7
		13	9	7	-0.125	16		13	21	12	-0.272727	33		13	4	6	0.2	10		13	9	4	-0.384615	13								2	0	3	1	3
		14	18	16	-0.0588235	34		14	4	8	0.333333	12		14	8	9	0.0588235	17		14	3	5	0.25	8								3	3	7	0.4	10
		15	1	14	0.866667	15		15	6	17	0.478261	23		15	11	3	-0.571429	14		15	3	7	0.4	10								4	0	2	1	2
		16	27	17	-0.227273	44		16	20	10	-0.333333	30		16	7	3	-0.4	10		16	4	4	0	8								5	5	1	-0.666667	6
		17	4	2	-0.333333	6		17	4	3	-0.142857	7		17	5	8	0.230769	13		17	5	10	0.333333	15								6	4	0	-1	4
		18	18	9	-0.333333	27		18	2	2	0	4		18	10	12	0.0909091	22		18	7	8	0.0666667	15								7	0	3	1	3
		19	7	8	0.0666667	15		19	4	0	-1	4		19	9	8	-0.0588235	17		19	8	2	-0.6	10								8	0	3	1	3
		20	11	7	-0.222222	18		20	8	6	-0.142857	14		20	9	5	-0.285714	14		20	11	2	-0.692308	13								9	1	3	0.5	4
		21	10	3	-0.538462	13		21	8	9	0.0588235	17		21	5	9	0.285714	14		21	6	3	-0.333333	9								10	0	4	1	4
		22	14	8	-0.272727	22		22	9	16	0.28	25		22	6	8	0.142857	14		22	8	9	0.0588235	17								11	0	4	1	4
		23	8	19	0.407407	27		23	10	10	0	20		23	12	1	-0.846154	13		23	0	4	1	4								12	5	1	-0.666667	6
		24	4	1	-0.6	5		24	2	2	0	4		24	7	5	-0.166667	12		24	2	6	0.5	8								13	4	0	-1	4
		25	6	10	0.25	16		25	7	25	0.5625	32		25	7	9	0.125	16		25	4	0	-1	4								14	2	0	-1	2
		26	1	7	0.75	8		26	8	7	-0.0666667	15		26	11	7	-0.222222	18		26	4	3	-0.142857	7								15	0	2	1	2
	210629 (30)	1	17	22	0.128205	39		27	20	12	-0.25	32		27	5	7	0.166667	12		27	14	3	-0.647059	17								16	3	1	-0.5	4
		2	13	12	-0.04	25	210629 (30)	1	13	23	0.277778	36		28	8	10	0.111111	18	210705 (30)	1	25	7	-0.5625	32								17	0	6	1	6
		3	23	8	-0.483871	31		2	16	10	-0.230769	26		29	2	5	0.428571	7		2	15	3	-0.666667	18
		4	12	29	0.414634	41		3	30	0	-1	30	210705 (30)	1	11	13	0.0833333	24		3	9	3	-0.5	12
		5	16	9	-0.28	25		4	17	8	-0.36	25		2	14	12	-0.0769231	26		4	8	7	-0.0666667	15												Mean (fly/day)
		6	10	12	0.0909091	22		5	25	13	-0.315789	38		3	5	8	0.230769	13		5	7	8	0.0666667	15												2.1
		7	9	8	-0.0588235	17		6	7	1	-0.75	8		4	14	16	0.0666667	30		6	18	7	-0.44	25
		8	18	12	-0.2	30		7	27	11	-0.421053	38		5	16	6	-0.454545	22		7	4	7	0.272727	11
		9	5	3	-0.25	8		8	9	18	0.333333	27		6	9	6	-0.2	15		8	8	7	-0.0666667	15
		10	27	22	-0.102041	49		9	27	7	-0.588235	34		7	10	11	0.047619	21		9	7	10	0.176471	17
		11	1	2	0.333333	3		10	14	27	0.317073	41		8	18	18	0	36		10	5	13	0.444444	18
		12	1	3	0.5	4		11	4	1	-0.6	5		9	3	19	0.727273	22		11	10	10	0	20
		13	14	18	0.125	32		12	3	4	0.142857	7		10	14	15	0.0344828	29		12	9	4	-0.384615	13
		14	13	5	-0.444444	18		13	13	1	-0.857143	14		11	6	13	0.368421	19		13	12	4	-0.5	16
		15	9	3	-0.5	12		14	7	10	0.176471	17		12	14	7	-0.333333	21		14	8	3	-0.454545	11
		16	5	7	0.166667	12		15	0	36	1	36		13	11	9	-0.1	20		15	5	12	0.411765	17
		17	18	14	-0.125	32		16	6	0	-1	6		14	13	12	-0.04	25		16	12	7	-0.263158	19
		18	19	13	-0.1875	32		17	3	20	0.73913	23		15	10	9	-0.0526316	19		17	9	4	-0.384615	13
		19	15	17	0.0625	32		18	5	14	0.473684	19		16	16	11	-0.185185	27		18	8	24	0.5	32
		20	17	12	-0.172414	29		19	9	18	0.333333	27		17	11	17	0.214286	28		19	16	13	-0.103448	29
		21	12	1	-0.846154	13		20	9	14	0.217391	23		18	12	13	0.04	25		20	6	11	0.294118	17
		22	28	18	-0.217391	46		21	4	26	0.733333	30		19	18	13	-0.16129	31		21	11	4	-0.466667	15
		23	30	8	-0.578947	38		22	26	4	-0.733333	30		20	8	13	0.238095	21		22	12	7	-0.263158	19
		24	3	12	0.6	15		23	25	12	-0.351351	37		21	11	12	0.0434783	23		23	10	7	-0.176471	17
		25	9	15	0.25	24		24	10	11	0.047619	21		22	12	11	-0.0434783	23		24	12	15	0.111111	27
		26	6	10	0.25	16		25	2	14	0.75	16		23	9	10	0.0526316	19		25	8	17	0.36	25
		27	6	7	0.0769231	13		26	5	1	-0.666667	6		24	21	9	-0.4	30		26	12	9	-0.142857	21
		28	1	2	0.333333	3		27	8	14	0.272727	22		25	10	13	0.130435	23		27	9	18	0.333333	27
														26	8	10	0.111111	18		28	7	15	0.363636	22
														27	8	11	0.157895	19		29	4	6	0.2	10
						Mean (fly/day)						Mean (fly/day)		28	14	15	0.0344828	29
						20.8333						19.9167
																								Mean (fly/day)
																		Mean (fly/day)						14.6167
																		17.8667
[truncated: 61 more columns]

## Sheet: Fig5_stats
Panel a - hexanoic acid											Panel a - octanoic acid											Panel a - methyl hexanoate											Panel a - 2-heptanone											Panel a - H2O control
	Comparison group		p-value	Bonferroni corrected p-value for multiple comparison	statistical test							Comparison group		p-value	Bonferroni corrected p-value for multiple comparison	statistical test							Comparison group		p-value	Bonferroni corrected p-value for multiple comparison	statistical test							Comparison group		p-value	Bonferroni corrected p-value for multiple comparison	statistical test							Comparison group		p-value	Bonferroni corrected p-value for multiple comparison	statistical test
0.0005	DmelCS	PI = 0	9.314e-08	4.657e-07	Wilcoxon signed rank test with continuity correction						0.0005	DmelCS	PI = 0	0.004443	0.017772	Wilcoxon signed rank test with continuity correction						0.0005	DmelCS	PI = 0	0.003843	0.019215	Wilcoxon signed rank test with continuity correction						0.0005	DmelCS	PI = 0	0.005429	0.027145	Wilcoxon signed rank test with continuity correction							DmelCS	PI = 0	0.4881	1	Wilcoxon signed rank test with continuity correction
0.0005	DmelOR	PI = 0	5.802e-07	2.3208e-06	Wilcoxon signed rank test with continuity correction						0.0005	DmelOR	PI = 0	0.8752	0.8752	Wilcoxon signed rank test with continuity correction						0.0005	DmelOR	PI = 0	0.2039	0.4078	Wilcoxon signed rank test with continuity correction						0.0005	DmelOR	PI = 0	0.5821	0.638	Wilcoxon signed rank test with continuity correction							DmelOR	PI = 0	0.3068	1	Wilcoxon signed rank test with continuity correction
0.0005	Dsim04	PI = 0	0.02293	0.02293	Wilcoxon signed rank test with continuity correction						0.0005	Dsim04	PI = 0	3.233e-09	1.9398e-08	Wilcoxon signed rank test with continuity correction						0.0005	Dsim04	PI = 0	0.03483	0.10449	Wilcoxon signed rank test with continuity correction						0.0005	Dsim04	PI = 0	0.0111	0.0444	Wilcoxon signed rank test with continuity correction							Dsim04	PI = 0	0.7015	1	Wilcoxon signed rank test with continuity correction
0.0005	Dsim196	PI = 0	1.28e-06	3.84e-06	Wilcoxon signed rank test with continuity correction						0.0005	Dsim196	PI = 0	6.341e-05	0.00031705	Wilcoxon signed rank test with continuity correction						0.0005	Dsim196	PI = 0	0.0001008	0.0006048	Wilcoxon signed rank test with continuity correction						0.0005	Dsim196	PI = 0	0.319	0.638	Wilcoxon signed rank test with continuity correction							Dsim196	PI = 0	0.1035	0.621	Wilcoxon signed rank test with continuity correction
0.0005	Dsec07	PI = 0	4.234e-06	8.468e-06	Wilcoxon signed rank test with continuity correction						0.0005	Dsec07	PI = 0	0.3347	0.6694	Wilcoxon signed rank test with continuity correction						0.0005	Dsec07	PI = 0	0.3711	0.4078	Wilcoxon signed rank test with continuity correction						0.0005	Dsec07	PI = 0	NA	NA	Wilcoxon signed rank test with continuity correction							Dsec07	PI = 0	1	1	Wilcoxon signed rank test with continuity correction
0.0005	Dsec28	PI = 0	7.303e-08	4.3818e-07	Wilcoxon signed rank test with continuity correction						0.0005	Dsec28	PI = 0	0.1995	0.5985	Wilcoxon signed rank test with continuity correction						0.0005	Dsec28	PI = 0	0.01188	0.04752	Wilcoxon signed rank test with continuity correction						0.0005	Dsec28	PI = 0	0.1748	0.5244	Wilcoxon signed rank test with continuity correction							Dsec28	PI = 0	0.2401	1	Wilcoxon signed rank test with continuity correction
0.001	DmelCS	PI = 0	0.007044	0.021132	Wilcoxon signed rank test with continuity correction						0.001	DmelCS	PI = 0	8.394e-09	4.197e-08	Wilcoxon signed rank test with continuity correction						0.001	DmelCS	PI = 0	0.02495	0.07485	Wilcoxon signed rank test with continuity correction						0.001	DmelCS	PI = 0	0.4591	0.9182	Wilcoxon signed rank test with continuity correction
0.001	DmelOR	PI = 0	0.06554	0.13108	Wilcoxon signed rank test with continuity correction						0.001	DmelOR	PI = 0	0.000221	0.000663	Wilcoxon signed rank test with continuity correction						0.001	DmelOR	PI = 0	0.0009883	0.0039532	Wilcoxon signed rank test with continuity correction						0.001	DmelOR	PI = 0	0.2398	0.7194	Wilcoxon signed rank test with continuity correction
0.001	Dsim04	PI = 0	0.5172	0.5172	Wilcoxon signed rank test with continuity correction						0.001	Dsim04	PI = 0	1.546e-10	9.276e-10	Wilcoxon signed rank test with continuity correction						0.001	Dsim04	PI = 0	0.0003626	0.001813	Wilcoxon signed rank test with continuity correction						0.001	Dsim04	PI = 0	0.6262	0.9182	Wilcoxon signed rank test with continuity correction
0.001	Dsim196	PI = 0	0.0001917	0.0007668	Wilcoxon signed rank test with continuity correction						0.001	Dsim196	PI = 0	7.72e-06	3.088e-05	Wilcoxon signed rank test with continuity correction						0.001	Dsim196	PI = 0	0.23	0.23	Wilcoxon signed rank test with continuity correction						0.001	Dsim196	PI = 0	0.1211	0.4844	Wilcoxon signed rank test with continuity correction
0.001	Dsec07	PI = 0	1.002e-11	6.012e-11	Wilcoxon signed rank test with continuity correction						0.001	Dsec07	PI = 0	0.3674	0.7348	Wilcoxon signed rank test with continuity correction						0.001	Dsec07	PI = 0	0.0001238	0.0007428	Wilcoxon signed rank test with continuity correction						0.001	Dsec07	PI = 0	NA	NA	Wilcoxon signed rank test with continuity correction
0.001	Dsec28	PI = 0	8.115e-07	4.0575e-06	Wilcoxon signed rank test with continuity correction						0.001	Dsec28	PI = 0	0.564	0.7348	Wilcoxon signed rank test with continuity correction						0.001	Dsec28	PI = 0	0.08102	0.16204	Wilcoxon signed rank test with continuity correction						0.001	Dsec28	PI = 0	0.05791	0.28955	Wilcoxon signed rank test with continuity correction
0.005	DmelCS	PI = 0	3.864e-11	1.932e-10	Wilcoxon signed rank test with continuity correction						0.005	DmelCS	PI = 0	2.054e-10	8.216e-10	Wilcoxon signed rank test with continuity correction						0.005	DmelCS	PI = 0	0.0005757	0.0034542	Wilcoxon signed rank test with continuity correction
0.005	DmelOR	PI = 0	1.16e-07	3.48e-07	Wilcoxon signed rank test with continuity correction						0.005	DmelOR	PI = 0	5.569e-10	1.6707e-09	Wilcoxon signed rank test with continuity correction						0.005	DmelOR	PI = 0	0.0831	0.3324	Wilcoxon signed rank test with continuity correction
0.005	Dsim04	PI = 0	2.296e-12	1.3776e-11	Wilcoxon signed rank test with continuity correction						0.005	Dsim04	PI = 0	2.382e-12	1.4292e-11	Wilcoxon signed rank test with continuity correction						0.005	Dsim04	PI = 0	0.01171	0.05855	Wilcoxon signed rank test with continuity correction
0.005	Dsim196	PI = 0	8.328e-09	3.3312e-08	Wilcoxon signed rank test with continuity correction						0.005	Dsim196	PI = 0	2.382e-12	1.4292e-11	Wilcoxon signed rank test with continuity correction						0.005	Dsim196	PI = 0	0.6376	1	Wilcoxon signed rank test with continuity correction
0.005	Dsec07	PI = 0	3.423e-07	4.994e-07	Wilcoxon signed rank test with continuity correction						0.005	Dsec07	PI = 0	0.01966	0.03932	Wilcoxon signed rank test with continuity correction						0.005	Dsec07	PI = 0	0.5796	1	Wilcoxon signed rank test with continuity correction
0.005	Dsec28	PI = 0	2.497e-07	4.994e-07	Wilcoxon signed rank test with continuity correction						0.005	Dsec28	PI = 0	0.1489	0.1489	Wilcoxon signed rank test with continuity correction						0.005	Dsec28	PI = 0	0.981	1	Wilcoxon signed rank test with continuity correction
