# Supplementary material for: Odor-regulated oviposition behavior in an ecological specialist
Source: Nat Commun. 2023 May 26;14:3041. doi: 10.1038/s41467-023-38722-z (PMC10219952; doi:10.1038/s41467-023-38722-z)
Supplement: Supplementary file 10 — Source Data [file 41467_2023_38722_MOESM10_ESM.zip › Figure6.xlsx]

## Sheet: Fig6a
	Comparison of instant food + H2O vs instant food + hexanoic acid (HA) 0.1%
	Results for D. sechellia 07							Results for D. sechellia Ir8a mutant							Results for D. sechellia Ir75b 1 mutant							Results for D. sechellia Ir75b 2 mutant							Results for D. sechellia Ir75b1/2 hetero mutant							Results for D. sechellia Ir64a mutant							Results for D. sechellia Orco mutant
	Fly	H2O	HA	PrefIndex	Total egg no.			Fly	H2O	HA	PrefIndex	Total egg no.			Fly	H2O	HA	PrefIndex				Fly	H2O	HA	PrefIndex				Fly	H2O	HA	PrefIndex				Fly	H2O	HA	PrefIndex	Total egg no.			Fly	H2O	HA	PrefIndex
211115 (30)	1	0	6	1	6		201022 (29)	1	0	2	1	2		210929 (30)	No eggs						210929 (30)	No eggs						211028 (22)	No eggs						210922 (30)	1	2	7	0.555556	9		210922 (30)	No eggs						210929 (30)
	2	0	11	1	11		201023 (30)	1	0	1	1	1		211005 (30)	No eggs						211005 (30)	No eggs						211116 (13)	No eggs							2	0	1	1	1		210929 (30)	No eggs						211004 (30)
	3	0	6	1	6			2	0	1	1	1																211123 (26)	No eggs							3	0	2	1	2
	4	0	7	1	7			3	1	0	-1	1																								4	0	3	1	3
	5	0	8	1	8			4	0	1	1	1																								5	0	5	1	5
	6	1	2	0.333333	3																															6	0	6	1	6
	7	0	6	1	6																															7	0	2	1	2
	8	0	6	1	6							Mean (fly/day)																								8	0	1	1	1
	9	0	2	1	2							0.101695																								9	0	5	1	5
	10	1	3	0.5	4																															10	0	5	1	5
	11	0	6	1	6																															11	0	8	1	8
	12	0	3	1	3																															12	0	5	1	5
	13	0	4	1	4																															13	0	4	1	4
	14	0	6	1	6																															14	0	4	1	4
	15	0	4	1	4																															15	0	9	1	9
	16	0	5	1	5																															16	2	2	0	4
	17	0	3	1	3																														210929 (30)	1	0	1	1	1
	18	0	2	1	2																															2	0	8	1	8
	19	0	9	1	9																															3	0	9	1	9
	20	0	12	1	12																															4	1	2	0.333333	3
	21	0	4	1	4																															5	0	5	1	5
	22	0	5	1	5																															6	0	8	1	8
211123 (30)	1	0	2	1	2																															7	0	11	1	11
	2	0	8	1	8																															8	0	5	1	5
	3	0	3	1	3																															9	0	11	1	11
	4	0	4	1	4																															10	0	6	1	6
	5	0	5	1	5																															11	0	2	1	2
	6	0	8	1	8																															12	0	5	1	5
	7	0	7	1	7																															13	0	6	1	6
	8	0	9	1	9
	9	0	7	1	7
	10	0	8	1	8																																			Mean (fly/day)
	11	0	10	1	10																																			2.55
	12	0	10	1	10
	13	0	10	1	10
	14	0	9	1	9
	15	0	9	1	9
	16	0	5	1	5
	17	0	11	1	11
	18	0	12	1	12
	19	0	14	1	14
	20	0	4	1	4
					Mean (fly/day)
					4.61667
	Comparison of instant food + H2O vs instant food + hexanoic acid (HA) 0.5%
	Results for D. sechellia 07							Results for D. sechellia Ir8a mutant							Results for D. sechelliaIr75b1 mutant							Results for D. sechellia Ir75b2 mutant							Results for D. sechellia Ir75b1/2 hetero mutant							Results for D. sechellia Ir64a mutant							Results for D. sechellia Orco mutant
	Fly	H2O	HA	PrefIndex	Total egg no.			Fly	H2O	HA	PrefIndex	Total egg no.			Fly	H2O	HA	PrefIndex				Fly	H2O	HA	PrefIndex				Fly	H2O	HA	PrefIndex				Fly	H2O	HA	PrefIndex	Total egg no.			Fly	H2O	HA	PrefIndex	Total egg no.
211012 (30)	1	0	6	1	6		201021 (30)	1	0	1	1	1		200902 (30)	No eggs						201201 (30)	No eggs						210510 (30)	No eggs						201216 (30)	1	0	4	1	4		210928(30)	1	0	1	1	1		201021 (30)
	2	0	9	1	9			2	1	0	-1	1		200909 (30)	No eggs						201216 (30)	No eggs						210512 (30)	No eggs							2	0	7	1	7			2	1	0	-1	1
	3	0	5	1	5			3	1	0	-1	1																								3	0	9	1	9			3	1	4	0.6	5
	4	0	2	1	2		201116 (30)	1	1	0	-1	1																								4	6	2	-0.5	8		211012 (30)	No eggs
	5	0	2	1	2			2	1	0	-1	1																								5	0	6	1	6									201022 (30)
	6	0	10	1	10																															6	0	6	1	6							Mean (fly/day)
	7	0	6	1	6																															7	0	1	1	1							0.116667
	8	0	9	1	9							Mean (fly/day)																								8	1	0	-1	1
	9	0	5	1	5							0.0833333																								9	0	7	1	7
	10	1	5	0.666667	6																															10	0	3	1	3
	11	0	8	1	8																															11	3	0	-1	3
	12	2	9	0.636364	11																															12	0	11	1	11
	13	0	12	1	12																															13	1	5	0.666667	6
	14	0	2	1	2																															14	0	10	1	10
	15	0	1	1	1																															15	0	1	1	1
	16	0	5	1	5																															16	0	2	1	2
	17	0	4	1	4																															17	0	6	1	6
	18	0	8	1	8																															18	0	6	1	6
	19	0	6	1	6
	20	1	0	-1	1
	21	0	6	1	6																																			Mean (fly/day)
	22	0	9	1	9																																			3.23333
	23	0	9	1	9
	24	0	7	1	7
	25	1	7	0.75	8
	26	0	1	1	1
					Mean (fly/day)
					5.26667
[truncated: 17 more columns]

## Sheet: Fig6b
Dissection of ovaries after 5 days in noni paste
	No. of mature eggs
Fly	Dsec07	DsecIr75b1	DsecIr75b2
1	6	7	14
2	14	14	6
3	8	6	16
4	12	11	13
5	11	12	5
6	6	13	11
7	14	9	17
8	8	15	15
9	8	11	9
Mean	9.66667	10.8889	11.7778

## Sheet: Fig6c
	Comparison of 0.6% agarose + 150 mMsucrose + water VS 0.6% agarose + 150mM sucrose + hexanoic acid (HA) 0.1%
	Results for D. sechellia 07									Results for D. sechellia Ir75b1									Results for D. sechellia Ir75b1
						Indentations									Indentations									Indentations
	Fly	Control	HA	PrefIndex	Total egg no.	Control	HA			Fly	Control	HA	PrefIndex	Total egg no.	Control	HA			Fly	Control	HA	PrefIndex	Total egg no.	Control	HA
220808 (30)	1	0	3	-1	3				220808 (30)	No eggs				0	No indentations			220808 (30)	No eggs				0	No indentations
	2	0	6	-1	6	0	7
	3	0	2	-1	2	0	3
	4	0	8	-1	8	0	16
	5	0	5	-1	5	0	17
	6	0	6	-1	6
		Mean (fly/day)	Mean (fly/day)		Mean (fly/day)	Mean (fly/day)	Mean (fly/day)
		0	1		1	0	1.43333

## Sheet: Fig6d
Date	Time	Genotype	Order	Butyric acid	Hexanoic acid	Total eggs	PI (hexanoic)	Mean	Median	N		#eggs laid	median	CI
2022-07-01	10:30AM	Ir75b-/-;Ir75bgal4	C	14	7	21	-0.333333	-0.336186	-0.393939	52		19.4533	23	3.31211
2022-07-01	10:30AM	Ir75b-/-;Ir75bgal4	C	7	24	31	0.548387
2022-07-01	10:30AM	Ir75b-/-;Ir75bgal4	C	19	4	23	-0.652174
2022-07-01	10:30AM	Ir75b-/-;Ir75bgal4	C	20	10	30	-0.333333
2022-07-01	10:30AM	Ir75b-/-;Ir75bgal4	C	17	11	28	-0.214286
2022-07-01	10:30AM	Ir75b-/-;Ir75bgal4	C	12	8	20	-0.2
2022-07-01	10:30AM	Ir75b-/-;Ir75bgal4	C	18	18	36	0
2022-07-01	10:30AM	Ir75b-/-;Ir75bgal4	C	15	17	32	0.0625
2022-07-01	10:30AM	Ir75b-/-;Ir75bgal4	C	10	15	25	0.2
2022-07-01	10:30AM	Ir75b-/-;Ir75bgal4	C	15	1	16	-0.875
2022-07-01	10:30AM	Ir75b-/-;Ir75bgal4	C	14	12	26	-0.0769231
2022-07-01	10:30AM	Ir75b-/-;Ir75bgal4	C	3	24	27	0.777778
2022-07-01	10:30AM	Ir75b-/-;Ir75bgal4	C	12	19	31	0.225806
2022-07-01	10:30AM	Ir75b-/-;Ir75bgal4	C	0	0	0
2022-07-01	10:30AM	Ir75b-/-;Ir75bgal4	C	6	24	30	0.6
2022-06-24	10:30AM	Ir75b-/-;Ir75bgal4	C	25	17	42	-0.190476
2022-06-24	10:30AM	Ir75b-/-;Ir75bgal4	C	12	10	22	-0.0909091
2022-06-24	10:30AM	Ir75b-/-;Ir75bgal4	C	26	2	28	-0.857143
2022-06-24	10:30AM	Ir75b-/-;Ir75bgal4	C	6	17	23	0.478261
2022-06-24	10:30AM	Ir75b-/-;Ir75bgal4	C	23	14	37	-0.243243
2022-06-24	10:30AM	Ir75b-/-;Ir75bgal4	C	27	3	30	-0.8
2022-06-24	10:30AM	Ir75b-/-;Ir75bgal4	C	27	4	31	-0.741935
2022-06-24	10:30AM	Ir75b-/-;Ir75bgal4	C	18	9	27	-0.333333
2022-06-24	10:30AM	Ir75b-/-;Ir75bgal4	C	14	8	22	-0.272727
2022-06-24	10:30AM	Ir75b-/-;Ir75bgal4	C	21	7	28	-0.5
2022-06-24	10:30AM	Ir75b-/-;Ir75bgal4	C	38	1	39	-0.948718
2022-06-24	10:30AM	Ir75b-/-;Ir75bgal4	C	0	0	0
2022-06-24	10:30AM	Ir75b-/-;Ir75bgal4	C	14	13	27	-0.037037
2022-06-24	10:30AM	Ir75b-/-;Ir75bgal4	C	11	18	29	0.241379
2022-06-24	10:30AM	Ir75b-/-;Ir75bgal4	C	35	6	41	-0.707317
2022-06-24	10:30AM	Ir75b-/-;Ir75bgal4	C	35	13	48	-0.458333
2022-06-24	10:30AM	Ir75b-/-;Ir75bgal4	C	19	3	22	-0.727273
2022-06-24	10:30AM	Ir75b-/-;Ir75bgal4	C	0	0	0
2022-06-24	10:30AM	Ir75b-/-;Ir75bgal4	C	5	8	13	0.230769
2022-06-24	10:30AM	Ir75b-/-;Ir75bgal4	C	27	10	37	-0.459459
2022-06-24	10:30AM	Ir75b-/-;Ir75bgal4	C	10	10	20	0
2022-06-24	10:30AM	Ir75b-/-;Ir75bgal4	C	0	0	0
2022-06-24	10:30AM	Ir75b-/-;Ir75bgal4	C	21	6	27	-0.555556
2022-06-24	10:30AM	Ir75b-/-;Ir75bgal4	C	0	0	0
2022-06-24	10:30AM	Ir75b-/-;Ir75bgal4	C	0	0	0
2022-06-24	10:30AM	Ir75b-/-;Ir75bgal4	C	10	3	13	-0.538462
2022-06-24	10:30AM	Ir75b-/-;Ir75bgal4	C	1	0	1
2022-06-24	10:30AM	Ir75b-/-;Ir75bgal4	C	20	11	31	-0.290323
2022-06-24	10:30AM	Ir75b-/-;Ir75bgal4	C	8	3	11	-0.454545
2022-06-24	10:30AM	Ir75b-/-;Ir75bgal4	C	6	17	23	0.478261
2022-06-24	10:30AM	Ir75b-/-;Ir75bgal4	C	28	0	28	-1
2022-06-24	10:30AM	Ir75b-/-;Ir75bgal4	C	24	15	39	-0.230769
2022-06-24	10:30AM	Ir75b-/-;Ir75bgal4	C	24	8	32	-0.5
2022-06-24	10:30AM	Ir75b-/-;Ir75bgal4	C	23	3	26	-0.769231
2022-06-24	10:30AM	Ir75b-/-;Ir75bgal4	C	25	1	26	-0.923077
2022-06-24	10:30AM	Ir75b-/-;Ir75bgal4	C	15	12	27	-0.111111
2022-06-24	10:30AM	Ir75b-/-;Ir75bgal4	C	10	1	11	-0.818182
2022-06-24	10:30AM	Ir75b-/-;Ir75bgal4	C	31	1	32	-0.9375
2022-06-24	10:30AM	Ir75b-/-;Ir75bgal4	C	36	9	45	-0.6
2022-06-24	10:30AM	Ir75b-/-;Ir75bgal4	C	16	3	19	-0.684211
2022-06-24	10:30AM	Ir75b-/-;Ir75bgal4	C	26	3	29	-0.793103
2022-06-24	10:30AM	Ir75b-/-;Ir75bgal4	C	27	2	29	-0.862069
2022-06-24	10:30AM	Ir75b-/-;Ir75bgal4	C	0	0	0
2022-06-24	10:30AM	Ir75b-/-;Ir75bgal4	C	23	4	27	-0.703704
2022-06-24	10:30AM	Ir75b-/-;Ir75bgal4	C	30	10	40	-0.5
2022-07-01	10:30AM	Ir75b-/-;Ir75bgal4	C	0	0	0
2022-08-01	10:30AM	Ir75b-/-;Ir75bgal4	C	0	0	0
2022-09-01	10:30AM	Ir75b-/-;Ir75bgal4	C	0	0	0
2022-10-01	10:30AM	Ir75b-/-;Ir75bgal4	C	0	0	0
2022-11-01	10:30AM	Ir75b-/-;Ir75bgal4	C	0	0	0
2022-12-01	10:30AM	Ir75b-/-;Ir75bgal4	C	0	0	0
1/13/22	10:30AM	Ir75b-/-;Ir75bgal4	C	0	0	0
1/14/22	10:30AM	Ir75b-/-;Ir75bgal4	C	0	0	0
1/15/22	10:30AM	Ir75b-/-;Ir75bgal4	C	0	1	1
1/16/22	10:30AM	Ir75b-/-;Ir75bgal4	C	0	0	0
1/17/22	10:30AM	Ir75b-/-;Ir75bgal4	C	0	0	0
1/18/22	10:30AM	Ir75b-/-;Ir75bgal4	C	0	0	0
1/19/22	10:30AM	Ir75b-/-;Ir75bgal4	C	0	0	0
1/20/22	10:30AM	Ir75b-/-;Ir75bgal4	C	0	0	0
2022-07-01	10:30AM	Ir75b-/-;Ir75bgal4	C	0	0	0
2022-07-01	10:30AM	Ir75b-/-;UAS-DmelIr75b	D	16	21	37	0.135135	-0.358666	-0.333333	34		18.2903	19.5	4.58773
2022-07-01	10:30AM	Ir75b-/-;UAS-DmelIr75b	D	0	0	0
2022-07-01	10:30AM	Ir75b-/-;UAS-DmelIr75b	D	1	0	1
2022-07-01	10:30AM	Ir75b-/-;UAS-DmelIr75b	D	15	15	30	0
2022-07-01	10:30AM	Ir75b-/-;UAS-DmelIr75b	D	30	18	48	-0.25
2022-07-01	10:30AM	Ir75b-/-;UAS-DmelIr75b	D	11	7	18	-0.222222
2022-07-01	10:30AM	Ir75b-/-;UAS-DmelIr75b	D	18	20	38	0.0526316
2022-07-01	10:30AM	Ir75b-/-;UAS-DmelIr75b	D	18	4	22	-0.636364
2022-07-01	10:30AM	Ir75b-/-;UAS-DmelIr75b	D	0	0	0
2022-07-01	10:30AM	Ir75b-/-;UAS-DmelIr75b	D	0	0	0
2022-07-01	10:30AM	Ir75b-/-;UAS-DmelIr75b	D	23	11	34	-0.352941
2022-07-01	10:30AM	Ir75b-/-;UAS-DmelIr75b	D	28	7	35	-0.6
2022-07-01	10:30AM	Ir75b-/-;UAS-DmelIr75b	D	17	6	23	-0.478261
2022-07-01	10:30AM	Ir75b-/-;UAS-DmelIr75b	D	0	0	0
2022-07-01	10:30AM	Ir75b-/-;UAS-DmelIr75b	D	16	12	28	-0.142857
2022-07-01	10:30AM	Ir75b-/-;UAS-DmelIr75b	D	29	26	55	-0.0545455
2022-07-01	10:30AM	Ir75b-/-;UAS-DmelIr75b	D	22	11	33	-0.333333
2022-07-01	10:30AM	Ir75b-/-;UAS-DmelIr75b	D	23	17	40	-0.15
2022-07-01	10:30AM	Ir75b-/-;UAS-DmelIr75b	D	8	2	10	-0.6
2022-07-01	10:30AM	Ir75b-/-;UAS-DmelIr75b	D	14	21	35	0.2
2022-07-01	10:30AM	Ir75b-/-;UAS-DmelIr75b	D	27	9	36	-0.5
2022-07-01	10:30AM	Ir75b-/-;UAS-DmelIr75b	D	0	0	0
2022-07-01	10:30AM	Ir75b-/-;UAS-DmelIr75b	D	25	11	36	-0.388889
2022-07-01	10:30AM	Ir75b-/-;UAS-DmelIr75b	D	18	17	35	-0.0285714
2022-07-01	10:30AM	Ir75b-/-;UAS-DmelIr75b	D	0	0	0
2022-07-01	10:30AM	Ir75b-/-;UAS-DmelIr75b	D	20	9	29	-0.37931
2022-07-01	10:30AM	Ir75b-/-;UAS-DmelIr75b	D	28	4	32	-0.75
2022-07-01	10:30AM	Ir75b-/-;UAS-DmelIr75b	D	12	8	20	-0.2
2022-07-01	10:30AM	Ir75b-/-;UAS-DmelIr75b	D	24	0	24	-1
2022-07-01	10:30AM	Ir75b-/-;UAS-DmelIr75b	D	16	16	32	0
2022-06-24	10:30AM	Ir75b-/-;UAS-DmelIr75b	D	0	0	0
2022-06-24	10:30AM	Ir75b-/-;UAS-DmelIr75b	D	0	0	0
2022-06-24	10:30AM	Ir75b-/-;UAS-DmelIr75b	D	0	1	1
2022-06-24	10:30AM	Ir75b-/-;UAS-DmelIr75b	D	0	0	0
2022-06-24	10:30AM	Ir75b-/-;UAS-DmelIr75b	D	13	9	22	-0.181818
2022-06-24	10:30AM	Ir75b-/-;UAS-DmelIr75b	D	0	0	0
2022-06-24	10:30AM	Ir75b-/-;UAS-DmelIr75b	D	0	0	0
2022-06-24	10:30AM	Ir75b-/-;UAS-DmelIr75b	D	0	0	0
2022-06-24	10:30AM	Ir75b-/-;UAS-DmelIr75b	D	0	0	0
2022-06-24	10:30AM	Ir75b-/-;UAS-DmelIr75b	D	0	0	0
2022-06-24	10:30AM	Ir75b-/-;UAS-DmelIr75b	D	0	0	0
2022-06-24	10:30AM	Ir75b-/-;UAS-DmelIr75b	D	0	0	0
2022-06-24	10:30AM	Ir75b-/-;UAS-DmelIr75b	D	0	1	1
2022-06-24	10:30AM	Ir75b-/-;UAS-DmelIr75b	D	0	0	0
2022-06-24	10:30AM	Ir75b-/-;UAS-DmelIr75b	D	0	0	0
2022-06-24	10:30AM	Ir75b-/-;UAS-DmelIr75b	D	0	0	0
2022-06-24	10:30AM	Ir75b-/-;UAS-DmelIr75b	D	33	0	33	-1
2022-06-24	10:30AM	Ir75b-/-;UAS-DmelIr75b	D	42	3	45	-0.866667
2022-06-24	10:30AM	Ir75b-/-;UAS-DmelIr75b	D	21	7	28	-0.5
2022-06-24	10:30AM	Ir75b-/-;UAS-DmelIr75b	D	0	0	0
2022-06-24	10:30AM	Ir75b-/-;UAS-DmelIr75b	D	0	0	0
2022-06-24	10:30AM	Ir75b-/-;UAS-DmelIr75b	D	32	16	48	-0.333333
2022-06-24	10:30AM	Ir75b-/-;UAS-DmelIr75b	D	0	0	0
2022-06-24	10:30AM	Ir75b-/-;UAS-DmelIr75b	D	17	2	19	-0.789474
2022-06-24	10:30AM	Ir75b-/-;UAS-DmelIr75b	D	0	0	0
2022-06-24	10:30AM	Ir75b-/-;UAS-DmelIr75b	D	37	16	53	-0.396226
2022-06-24	10:30AM	Ir75b-/-;UAS-DmelIr75b	D	26	15	41	-0.268293
2022-06-24	10:30AM	Ir75b-/-;UAS-DmelIr75b	D	0	0	0
2022-06-24	10:30AM	Ir75b-/-;UAS-DmelIr75b	D	32	19	51	-0.254902
2022-06-24	10:30AM	Ir75b-/-;UAS-DmelIr75b	D	0	0	0
2022-06-24	10:30AM	Ir75b-/-;UAS-DmelIr75b	D	19	1	20	-0.9
2022-06-24	10:30AM	Ir75b-/-;UAS-DmelIr75b	D	21	20	41	-0.0243902
2022-07-01	10:30AM	Ir75b-/-;UAS-DsecIr75b	E	3	16	19	0.684211	-0.247667	-0.313725	30		16.0625	16	4.1739
2022-07-01	10:30AM	Ir75b-/-;UAS-DsecIr75b	E	0	0	0
2022-07-01	10:30AM	Ir75b-/-;UAS-DsecIr75b	E	6	19	25	0.52
2022-07-01	10:30AM	Ir75b-/-;UAS-DsecIr75b	E	1	0	1
2022-07-01	10:30AM	Ir75b-/-;UAS-DsecIr75b	E	0	0	0
2022-07-01	10:30AM	Ir75b-/-;UAS-DsecIr75b	E	15	0	15	-1
2022-07-01	10:30AM	Ir75b-/-;UAS-DsecIr75b	E	0	0	0
2022-07-01	10:30AM	Ir75b-/-;UAS-DsecIr75b	E	11	4	15	-0.466667
2022-07-01	10:30AM	Ir75b-/-;UAS-DsecIr75b	E	0	0	0
2022-07-01	10:30AM	Ir75b-/-;UAS-DsecIr75b	E	14	1	15	-0.866667
2022-07-01	10:30AM	Ir75b-/-;UAS-DsecIr75b	E	2	0	2
2022-07-01	10:30AM	Ir75b-/-;UAS-DsecIr75b	E	0	0	0
2022-07-01	10:30AM	Ir75b-/-;UAS-DsecIr75b	E	15	4	19	-0.578947
2022-07-01	10:30AM	Ir75b-/-;UAS-DsecIr75b	E	17	7	24	-0.416667
2022-07-01	10:30AM	Ir75b-/-;UAS-DsecIr75b	E	12	6	18	-0.333333
2022-07-01	10:30AM	Ir75b-/-;UAS-DsecIr75b	E	14	13	27	-0.037037
2022-07-01	10:30AM	Ir75b-/-;UAS-DsecIr75b	E	1	0	1
2022-07-01	10:30AM	Ir75b-/-;UAS-DsecIr75b	E	13	15	28	0.0714286
2022-07-01	10:30AM	Ir75b-/-;UAS-DsecIr75b	E	11	6	17	-0.294118
2022-07-01	10:30AM	Ir75b-/-;UAS-DsecIr75b	E	4	1	5	-0.6
2022-07-01	10:30AM	Ir75b-/-;UAS-DsecIr75b	E	8	12	20	0.2
2022-07-01	10:30AM	Ir75b-/-;UAS-DsecIr75b	E	0	0	0
2022-07-01	10:30AM	Ir75b-/-;UAS-DsecIr75b	E	0	0	0
2022-07-01	10:30AM	Ir75b-/-;UAS-DsecIr75b	E	0	1	1
2022-07-01	10:30AM	Ir75b-/-;UAS-DsecIr75b	E	0	0	0
2022-07-01	10:30AM	Ir75b-/-;UAS-DsecIr75b	E	0	0	0
2022-07-01	10:30AM	Ir75b-/-;UAS-DsecIr75b	E	9	11	20	0.1
2022-07-01	10:30AM	Ir75b-/-;UAS-DsecIr75b	E	11	15	26	0.153846
2022-07-01	10:30AM	Ir75b-/-;UAS-DsecIr75b	E	10	4	14	-0.428571
2022-07-01	10:30AM	Ir75b-/-;UAS-DsecIr75b	E	16	8	24	-0.333333
2022-06-24	10:30AM	Ir75b-/-;UAS-DsecIr75b	E	17	16	33	-0.030303
2022-06-24	10:30AM	Ir75b-/-;UAS-DsecIr75b	E	20	3	23	-0.73913
2022-06-24	10:30AM	Ir75b-/-;UAS-DsecIr75b	E	0	1	1
2022-06-24	10:30AM	Ir75b-/-;UAS-DsecIr75b	E	18	17	35	-0.0285714
2022-06-24	10:30AM	Ir75b-/-;UAS-DsecIr75b	E	20	14	34	-0.176471
2022-06-24	10:30AM	Ir75b-/-;UAS-DsecIr75b	E	22	11	33	-0.333333
2022-06-24	10:30AM	Ir75b-/-;UAS-DsecIr75b	E	17	19	36	0.0555556
2022-06-24	10:30AM	Ir75b-/-;UAS-DsecIr75b	E	0	0	0
2022-06-24	10:30AM	Ir75b-/-;UAS-DsecIr75b	E	34	17	51	-0.333333
2022-06-24	10:30AM	Ir75b-/-;UAS-DsecIr75b	E	0	0	0
2022-06-24	10:30AM	Ir75b-/-;UAS-DsecIr75b	E	19	23	42	0.0952381
2022-06-24	10:30AM	Ir75b-/-;UAS-DsecIr75b	E	23	23	46	0
2022-06-24	10:30AM	Ir75b-/-;UAS-DsecIr75b	E	0	0	0
2022-06-24	10:30AM	Ir75b-/-;UAS-DsecIr75b	E	13	12	25	-0.04
2022-06-24	10:30AM	Ir75b-/-;UAS-DsecIr75b	E	13	1	14	-0.857143
2022-06-24	10:30AM	Ir75b-/-;UAS-DsecIr75b	E	25	5	30	-0.666667
2022-06-24	10:30AM	Ir75b-/-;UAS-DsecIr75b	E	28	4	32	-0.75
2022-06-24	10:30AM	Ir75b-/-;UAS-DsecIr75b	E	0	0	0
2022-06-08	10:30AM	Ir75b-/-;Ir75bgal4/UAS-DmelIr75b	F	9	9	18	0	-0.134792	-0.0714286	28		10.7826	12	3.16094
2022-06-08	10:30AM	Ir75b-/-;Ir75bgal4/UAS-DmelIr75b	F	6	7	13	0.0769231
2022-06-08	10:30AM	Ir75b-/-;Ir75bgal4/UAS-DmelIr75b	F	0	0	0
2022-06-08	10:30AM	Ir75b-/-;Ir75bgal4/UAS-DmelIr75b	F	8	6	14	-0.142857
2022-06-08	10:30AM	Ir75b-/-;Ir75bgal4/UAS-DmelIr75b	F	0	0	0
2022-06-08	10:30AM	Ir75b-/-;Ir75bgal4/UAS-DmelIr75b	F	3	17	20	0.7
2022-06-08	10:30AM	Ir75b-/-;Ir75bgal4/UAS-DmelIr75b	F	6	7	13	0.0769231
2022-06-08	10:30AM	Ir75b-/-;Ir75bgal4/UAS-DmelIr75b	F	0	0	0
2022-06-08	10:30AM	Ir75b-/-;Ir75bgal4/UAS-DmelIr75b	F	8	4	12	-0.333333
2022-06-08	10:30AM	Ir75b-/-;Ir75bgal4/UAS-DmelIr75b	F	7	7	14	0
2022-06-08	10:30AM	Ir75b-/-;Ir75bgal4/UAS-DmelIr75b	F	8	8	16	0
2022-06-08	10:30AM	Ir75b-/-;Ir75bgal4/UAS-DmelIr75b	F	0	0	0
2022-06-08	10:30AM	Ir75b-/-;Ir75bgal4/UAS-DmelIr75b	F	0	5	5	1
2022-06-08	10:30AM	Ir75b-/-;Ir75bgal4/UAS-DmelIr75b	F	0	1	1
2022-06-08	10:30AM	Ir75b-/-;Ir75bgal4/UAS-DmelIr75b	F	3	14	17	0.647059
2022-06-08	10:30AM	Ir75b-/-;Ir75bgal4/UAS-DmelIr75b	F	10	10	20	0
2022-06-08	10:30AM	Ir75b-/-;Ir75bgal4/UAS-DmelIr75b	F	10	2	12	-0.666667
2022-06-08	10:30AM	Ir75b-/-;Ir75bgal4/UAS-DmelIr75b	F	9	5	14	-0.285714
2022-06-08	10:30AM	Ir75b-/-;Ir75bgal4/UAS-DmelIr75b	F	7	4	11	-0.272727
2022-06-08	10:30AM	Ir75b-/-;Ir75bgal4/UAS-DmelIr75b	F	6	13	19	0.368421
2022-06-08	10:30AM	Ir75b-/-;Ir75bgal4/UAS-DmelIr75b	F	7	7	14	0
2022-06-08	10:30AM	Ir75b-/-;Ir75bgal4/UAS-DmelIr75b	F	0	0	0
2022-06-08	10:30AM	Ir75b-/-;Ir75bgal4/UAS-DmelIr75b	F	1	0	1
2022-06-08	10:30AM	Ir75b-/-;Ir75bgal4/UAS-DmelIr75b	F	0	0	0
2022-06-08	10:30AM	Ir75b-/-;Ir75bgal4/UAS-DmelIr75b	F	4	14	18	0.555556
2022-06-08	10:30AM	Ir75b-/-;Ir75bgal4/UAS-DmelIr75b	F	18	3	21	-0.714286
2022-06-08	10:30AM	Ir75b-/-;Ir75bgal4/UAS-DmelIr75b	F	0	0	0
2022-06-08	10:30AM	Ir75b-/-;Ir75bgal4/UAS-DmelIr75b	F	10	5	15	-0.333333
2022-06-08	10:30AM	Ir75b-/-;Ir75bgal4/UAS-DmelIr75b	F	0	0	0
2022-06-08	10:30AM	Ir75b-/-;Ir75bgal4/UAS-DmelIr75b	F	7	10	17	0.176471
2022-07-01	10:30AM	Ir75b-/-;Ir75bgal4/UAS-DmelIr75b	F	37	1	38	-0.947368
2022-07-01	10:30AM	Ir75b-/-;Ir75bgal4/UAS-DmelIr75b	F	0	0	0
2022-07-01	10:30AM	Ir75b-/-;Ir75bgal4/UAS-DmelIr75b	F	16	3	19	-0.684211
2022-07-01	10:30AM	Ir75b-/-;Ir75bgal4/UAS-DmelIr75b	F	4	11	15	0.466667
2022-07-01	10:30AM	Ir75b-/-;Ir75bgal4/UAS-DmelIr75b	F	0	0	0
2022-07-01	10:30AM	Ir75b-/-;Ir75bgal4/UAS-DmelIr75b	F	24	8	32	-0.5
2022-06-24	10:30AM	Ir75b-/-;Ir75bgal4/UAS-DmelIr75b	F	0	0	0
2022-06-24	10:30AM	Ir75b-/-;Ir75bgal4/UAS-DmelIr75b	F	0	0	0
2022-06-24	10:30AM	Ir75b-/-;Ir75bgal4/UAS-DmelIr75b	F	16	4	20	-0.6
2022-06-24	10:30AM	Ir75b-/-;Ir75bgal4/UAS-DmelIr75b	F	0	0	0
2022-06-24	10:30AM	Ir75b-/-;Ir75bgal4/UAS-DmelIr75b	F	0	0	0
2022-06-24	10:30AM	Ir75b-/-;Ir75bgal4/UAS-DmelIr75b	F	9	0	9	-1
2022-06-24	10:30AM	Ir75b-/-;Ir75bgal4/UAS-DmelIr75b	F	11	0	11	-1
2022-06-24	10:30AM	Ir75b-/-;Ir75bgal4/UAS-DmelIr75b	F	0	0	0
2022-06-24	10:30AM	Ir75b-/-;Ir75bgal4/UAS-DmelIr75b	F	0	0	0
2022-06-24	10:30AM	Ir75b-/-;Ir75bgal4/UAS-DmelIr75b	F	32	15	47	-0.361702
2022-06-08	10:30AM	Ir75b-/-;Ir75bgal4/UAS-DsecIr75b	G	1	38	39	0.948718	0.204542	0.333333	35		12.2	12	3.04879
2022-06-08	10:30AM	Ir75b-/-;Ir75bgal4/UAS-DsecIr75b	G	1	6	7	0.714286
2022-06-08	10:30AM	Ir75b-/-;Ir75bgal4/UAS-DsecIr75b	G	1	8	9	0.777778
2022-06-08	10:30AM	Ir75b-/-;Ir75bgal4/UAS-DsecIr75b	G	0	6	6	1
2022-06-08	10:30AM	Ir75b-/-;Ir75bgal4/UAS-DsecIr75b	G	0	3	3	1
2022-06-08	10:30AM	Ir75b-/-;Ir75bgal4/UAS-DsecIr75b	G	0	0	0
2022-06-08	10:30AM	Ir75b-/-;Ir75bgal4/UAS-DsecIr75b	G	1	16	17	0.882353
2022-06-08	10:30AM	Ir75b-/-;Ir75bgal4/UAS-DsecIr75b	G	1	14	15	0.866667
2022-06-08	10:30AM	Ir75b-/-;Ir75bgal4/UAS-DsecIr75b	G	6	8	14	0.142857
2022-06-08	10:30AM	Ir75b-/-;Ir75bgal4/UAS-DsecIr75b	G	0	0	0
2022-06-08	10:30AM	Ir75b-/-;Ir75bgal4/UAS-DsecIr75b	G	6	15	21	0.428571
2022-06-08	10:30AM	Ir75b-/-;Ir75bgal4/UAS-DsecIr75b	G	0	1	1
2022-06-08	10:30AM	Ir75b-/-;Ir75bgal4/UAS-DsecIr75b	G	18	11	29	-0.241379
2022-06-08	10:30AM	Ir75b-/-;Ir75bgal4/UAS-DsecIr75b	G	0	0	0
2022-06-08	10:30AM	Ir75b-/-;Ir75bgal4/UAS-DsecIr75b	G	0	5	5	1
2022-06-08	10:30AM	Ir75b-/-;Ir75bgal4/UAS-DsecIr75b	G	0	12	12	1
2022-06-08	10:30AM	Ir75b-/-;Ir75bgal4/UAS-DsecIr75b	G	8	9	17	0.0588235
2022-06-08	10:30AM	Ir75b-/-;Ir75bgal4/UAS-DsecIr75b	G	4	12	16	0.5
2022-06-08	10:30AM	Ir75b-/-;Ir75bgal4/UAS-DsecIr75b	G	5	14	19	0.473684
2022-06-08	10:30AM	Ir75b-/-;Ir75bgal4/UAS-DsecIr75b	G	5	10	15	0.333333
2022-06-08	10:30AM	Ir75b-/-;Ir75bgal4/UAS-DsecIr75b	G	14	7	21	-0.333333
2022-06-08	10:30AM	Ir75b-/-;Ir75bgal4/UAS-DsecIr75b	G	0	0	0
2022-06-08	10:30AM	Ir75b-/-;Ir75bgal4/UAS-DsecIr75b	G	0	0	0
2022-06-08	10:30AM	Ir75b-/-;Ir75bgal4/UAS-DsecIr75b	G	3	9	12	0.5
2022-06-08	10:30AM	Ir75b-/-;Ir75bgal4/UAS-DsecIr75b	G	0	0	0
2022-06-08	10:30AM	Ir75b-/-;Ir75bgal4/UAS-DsecIr75b	G	1	1	2
2022-06-08	10:30AM	Ir75b-/-;Ir75bgal4/UAS-DsecIr75b	G	2	35	37	0.891892
2022-06-08	10:30AM	Ir75b-/-;Ir75bgal4/UAS-DsecIr75b	G	0	0	0
2022-06-08	10:30AM	Ir75b-/-;Ir75bgal4/UAS-DsecIr75b	G	9	22	31	0.419355
2022-06-08	10:30AM	Ir75b-/-;Ir75bgal4/UAS-DsecIr75b	G	0	0	0
2022-07-01	10:30AM	Ir75b-/-;Ir75bgal4/UAS-DsecIr75b	G	15	10	25	-0.2
2022-07-01	10:30AM	Ir75b-/-;Ir75bgal4/UAS-DsecIr75b	G	2	3	5	0.2
2022-07-01	10:30AM	Ir75b-/-;Ir75bgal4/UAS-DsecIr75b	G	6	13	19	0.368421
2022-07-01	10:30AM	Ir75b-/-;Ir75bgal4/UAS-DsecIr75b	G	0	0	0
2022-07-01	10:30AM	Ir75b-/-;Ir75bgal4/UAS-DsecIr75b	G	19	7	26	-0.461538
2022-07-01	10:30AM	Ir75b-/-;Ir75bgal4/UAS-DsecIr75b	G	2	8	10	0.6
2022-07-01	10:30AM	Ir75b-/-;Ir75bgal4/UAS-DsecIr75b	G	24	0	24	-1
2022-07-01	10:30AM	Ir75b-/-;Ir75bgal4/UAS-DsecIr75b	G	6	8	14	0.142857
2022-07-01	10:30AM	Ir75b-/-;Ir75bgal4/UAS-DsecIr75b	G	16	12	28	-0.142857
2022-07-01	10:30AM	Ir75b-/-;Ir75bgal4/UAS-DsecIr75b	G	8	0	8	-1
2022-07-01	10:30AM	Ir75b-/-;Ir75bgal4/UAS-DsecIr75b	G	14	17	31	0.0967742
2022-07-01	10:30AM	Ir75b-/-;Ir75bgal4/UAS-DsecIr75b	G	10	8	18	-0.111111
2022-07-01	10:30AM	Ir75b-/-;Ir75bgal4/UAS-DsecIr75b	G	17	1	18	-0.888889
2022-07-01	10:30AM	Ir75b-/-;Ir75bgal4/UAS-DsecIr75b	G	7	2	9	-0.555556
2022-07-01	10:30AM	Ir75b-/-;Ir75bgal4/UAS-DsecIr75b	G	0	0	0
2022-07-01	10:30AM	Ir75b-/-;Ir75bgal4/UAS-DsecIr75b	G	12	2	14	-0.714286
2022-07-01	10:30AM	Ir75b-/-;Ir75bgal4/UAS-DsecIr75b	G	0	0	0
2022-07-01	10:30AM	Ir75b-/-;Ir75bgal4/UAS-DsecIr75b	G	10	3	13	-0.538462
2022-07-01	10:30AM	Ir75b-/-;Ir75bgal4/UAS-DsecIr75b	G	0	0	0
2022-07-01	10:30AM	Ir75b-/-;Ir75bgal4/UAS-DsecIr75b	G	0	0	0

## Sheet: Fig6_stats
Panel a - 0.1% HA egg rate									Panel a - 0.1% HA preference index										Panel a - 0.5% HA egg rate									Panel a - 0.5% HA preference index										Panel b									Panel d - Egg rate
Comparison group		p-value	statistical test						Comparison group		p-value	Bonferroni corrected p-value for multiple comparison	statistical test						Comparison group		p-value	statistical test						Comparison group		p-value	Bonferroni corrected p-value for multiple comparison	statistical test						Comparison group		p-value	statistical test						Comparison group		p-value
Dsec07	DsecIr8aRFP	2.4e-09	two sided Kruskal Wallis with Nemenyi correction						Dsec07	PI = 0	2.33e-10	9.32e-10	Wilcoxon signed rank test with continuity correction						Dsec07	DsecIr8aRFP	1.8e-10	two sided Kruskal Wallis with Nemenyi correction						Dsec07	PI = 0	8.9e-06	3.56e-05	Wilcoxon signed rank test with continuity correction						Dsec07	DsecIr75b1	0.76	two sided Kruskal Wallis with Nemenyi correction						Ir75b-/-,Ir75b-Gal4	Ir75b-/-,Ir75b-Gal4,UAS-DmelIr75b	0.0003194
Dsec07	DsecIr75b1	2.4e-09	two sided Kruskal Wallis with Nemenyi correction						DsecIr64aRFP	PI = 0	0.008334	0.008334	Wilcoxon signed rank test with continuity correction						Dsec07	DsecIr75b1	1.8e-10	two sided Kruskal Wallis with Nemenyi correction						DsecIr64aRFP	PI = 0	0.8501	0.8501	Wilcoxon signed rank test with continuity correction						Dsec07	DsecIr75b2	0.43	two sided Kruskal Wallis with Nemenyi correction						Ir75b-/-,Ir75b-Gal4	Ir75b-/-,Ir75b-Gal4,UAS-DsecIr75b	0.002005
Dsec07	DsecIr75b2	2.4e-09	two sided Kruskal Wallis with Nemenyi correction						DsecOr35aRFP	PI = 0	0.0006269	0.0012538	Wilcoxon signed rank test with continuity correction						Dsec07	DsecIr75b2	1.8e-10	two sided Kruskal Wallis with Nemenyi correction						DsecOr22aRFP	PI = 0	2.19e-07	1.095e-06	Wilcoxon signed rank test with continuity correction
Dsec07	DsecIr75b1/2	2e-09	two sided Kruskal Wallis with Nemenyi correction						DsecOr85c/bRFP	PI = 0	1.415e-06	4.245e-06	Wilcoxon signed rank test with continuity correction						Dsec07	DsecIr75b1/2	1.8e-10	two sided Kruskal Wallis with Nemenyi correction						DsecOr35aRFP	PI = 0	0.4237	0.8474	Wilcoxon signed rank test with continuity correction
Dsec07	DsecIr64aRFP	0.22572	two sided Kruskal Wallis with Nemenyi correction																Dsec07	DsecIr64aRFP	0.23348	two sided Kruskal Wallis with Nemenyi correction						DsecOr85c/bRFP	PI = 0	0.002337	0.007011	Wilcoxon signed rank test with continuity correction
Dsec07	DsecOrco1	6.6e-09	two sided Kruskal Wallis with Nemenyi correction																Dsec07	DsecOrco1	1.9e-09	two sided Kruskal Wallis with Nemenyi correction
Dsec07	DsecOr22aRFP	6.3e-09	two sided Kruskal Wallis with Nemenyi correction																Dsec07	DsecOr22aRFP	6.3e-08	two sided Kruskal Wallis with Nemenyi correction
Dsec07	DsecOr35aRFP	8.9e-06	two sided Kruskal Wallis with Nemenyi correction																Dsec07	DsecOr35aRFP	0.01741	two sided Kruskal Wallis with Nemenyi correction
Dsec07	DsecOr85c/bRFP	8.5e-05	two sided Kruskal Wallis with Nemenyi correction																Dsec07	DsecOr85c/bRFP	6.9e-09	two sided Kruskal Wallis with Nemenyi correction
[truncated: 5 more columns]
