# Supplementary material for: Odor-regulated oviposition behavior in an ecological specialist
Source: Nat Commun. 2023 May 26;14:3041. doi: 10.1038/s41467-023-38722-z (PMC10219952; doi:10.1038/s41467-023-38722-z)
Supplement: Supplementary file 10 — Source Data [file 41467_2023_38722_MOESM10_ESM.zip › FigureS1.xlsx]

## Sheet: FigS1a
	Comparison of noni juice (NJ) vs grape juice (GJ) over three days using instant food medium
	Results for D. melanogaster CS							Results for D. melanogaster OR							Results for D. simulans 04							Results for D. simulans 196							Results for D. sechellia 07							Results for D. sechellia 28
	Chamber	NJ	GJ	PrefIndex	Total egg no.			Chamber	GJ	NJ	PrefIndex	Total egg no.			Chamber	NJ	GJ	PrefIndex	Total egg no.			Chamber	GJ	NJ	PrefIndex	Total egg no.			Chamber	NJ	GJ	PrefIndex	Total egg no.			Chamber	NJ	GJ	PrefIndex	Total egg no.
200615	1	29	227	0.773438	256	25.6	210830	1	98	55	0.281046	153	15.3	200615	1	74	37	-0.333333	111	11.1	210830	1	68	115	-0.256831	183	18.3	200622	1	8	0	-1	8	0.4	200622	1	7	6	-0.0769231	13	0.65
12L12D	2	148	49	-0.502538	197	19.7	12L12D	2	45	92	-0.343066	137	13.7	12L12D	2	92	52	-0.277778	144	14.4	12L12D	2	64	87	-0.152318	151	15.1	12L12D	2	0	0	0	0	0	12L12D	2	8	2	-0.6	10	0.5
	3	54	152	0.475728	206	20.6		3	80	54	0.19403	134	13.4		3	91	24	-0.582609	115	11.5		3	86	104	-0.0947368	190	19		3	12	5	-0.411765	17	0.85		3	29	16	-0.288889	45	2.25
	4	49	110	0.383648	159	15.9		4	129	50	0.441341	179	17.9		4	44	48	0.0434783	92	9.2		4	93	80	0.0751445	173	17.3		4	7	2	-0.555556	9	0.45		4	22	13	-0.257143	35	1.75
200616	1	72	249	0.551402	321	32.1	210831	1	103	98	0.0248756	201	20.1	200616	1	29	89	0.508475	118	11.8	210831	1	157	97	0.23622	254	25.4	200623	1	64	0	-1	64	3.2	200623	1	93	0	-1	93	4.65
	2	202	147	-0.157593	349	34.9		2	121	115	0.0254237	236	23.6		2	36	129	0.563636	165	16.5		2	113	136	-0.0923695	249	24.9		2	35	0	-1	35	1.75		2	114	3	-0.948718	117	5.85
	3	44	247	0.697595	291	29.1		3	72	78	-0.04	150	15		3	64	75	0.0791367	139	13.9		3	104	159	-0.209125	263	26.3		3	100	0	-1	100	5		3	109	0	-1	109	5.45
	4	85	139	0.241071	224	22.4		4	154	126	0.1	280	28		4	61	50	-0.0990991	111	11.1		4	118	49	0.413174	167	16.7		4	65	3	-0.911765	68	3.4		4	98	0	-1	98	4.9
200617	1	103	154	0.198444	257	25.7	210901	1	42	119	-0.478261	161	16.1	200617	1	15	121	0.779412	136	13.6	210901	1	59	188	-0.522267	247	24.7	200624	1	27	1	-0.928571	28	1.4	200624	1	71	1	-0.972222	72	3.6
	2	221	90	-0.421222	311	31.1		2	84	118	-0.168317	202	20.2		2	56	187	0.539095	243	24.3		2	41	127	-0.511905	168	16.8		2	76	0	-1	76	3.8		2	52	1	-0.962264	53	2.65
	3	124	144	0.0746269	268	26.8		3	25	100	-0.6	125	12.5		3	48	94	0.323944	142	14.2		3	57	232	-0.605536	289	28.9		3	37	0	-1	37	1.85		3	63	12	-0.68	75	3.75
	4	65	175	0.458333	240	24		4	68	193	-0.478927	261	26.1		4	67	87	0.12987	154	15.4		4	67	122	-0.291005	189	18.9		4	79	0	-1	79	3.95		4	62	1	-0.968254	63	3.15
					Mean (fly/day)							Mean (fly/day)							Mean (fly/day)							Mean (fly/day)							Mean (fly/day)							Mean (fly/day)
					25.6583							18.4917							13.9167							21.025							2.17083							3.2625

## Sheet: FigS1b
	Comparison of noni juice (NJ) vs apple cider vinegar (ACV) over three days using standard fly food + instant food
	Results for D. melanogaster CS							Results for D. melanogaster OR							Results for D. simulans 04							Results for D. simulans 196							Results for D. sechellia 07							Results for D. sechellia 28
	Chamber	NJ	ACV	PrefIndex	Total egg no.			Chamber	ACV	NJ	PrefIndex	Total egg no.			Chamber	NJ	ACV	PrefIndex	Total egg no.			Chamber	NJ	ACV	PrefIndex	Total egg no.			Chamber	NJ	ACV	PrefIndex	Total egg no.			Chamber	NJ	ACV	PrefIndex	Total egg no.
200224	1	92	133	0.182222	225	22.5	210921	1	19	343	-0.895028	362	36.2	200629	1	17	61	0.564103	78	7.8	200707	1	103	3	-0.943396	106	10.6	200609	1	34	23	-0.192982	57	2.85	200225	1	5	0	-1	5	0.25
12L12D	2	13	150	0.840491	163	16.3	12L12D	2	33	198	-0.714286	231	23.1	12L12D	2	111	31	-0.56338	142	14.2	200708	1	62	67	0.0387597	129	12.9	12L12D	2	45	23	-0.323529	68	3.4	12L12D	2	0	4	1	4	0.2
200225	1	139	147	0.027972	286	28.6		3	90	88	0.011236	178	17.8		3	105	35	-0.5	140	14	200709	1	51	56	0.046729	107	10.7		3	18	28	0.217391	46	2.3		3	6	6	0	12	0.6
	2	149	128	-0.0758123	277	27.7		4	40	233	-0.70696	273	27.3		4	176	34	-0.67619	210	21	200720	1	92	9	-0.821782	101	10.1		4	10	42	0.615385	52	2.6		4	4	9	0.384615	13	0.65
200226	1	127	228	0.284507	355	35.5	210921	1	101	196	-0.319865	297	29.7	200630	1	214	4	-0.963303	218	21.8	12L12D	2	44	12	-0.571429	56	5.6	200610	1	15	41	0.464286	56	2.8	200226	1	94	23	-0.606838	117	5.85
	2	79	119	0.20202	198	19.8		2	110	101	0.042654	211	21.1		2	137	25	-0.691358	162	16.2		3	62	0	-1	62	6.2		2	39	21	-0.3	60	3		2	87	45	-0.318182	132	6.6
200309	1	210	94	-0.381579	304	30.4		3	8	187	-0.917949	195	19.5		3	181	19	-0.81	200	20	200721	1	63	27	-0.4	90	9		3	38	47	0.105882	85	4.25		3	48	54	0.0588235	102	5.1
200310	1	189	254	0.146727	443	44.3		4	61	254	-0.612698	315	31.5		4	185	9	-0.907216	194	19.4		2	7	9	0.125	16	1.6		4	38	39	0.012987	77	3.85		4	68	23	-0.494505	91	4.55
200311	1	169	141	-0.0903226	310	31	210923	1	83	193	-0.398551	276	27.6	200701	1	198	31	-0.729258	229	22.9		3	48	25	-0.315068	73	7.3	200611	1	51	34	-0.2	85	4.25	200227	1	164	7	-0.918129	171	8.55
200601	1	97	166	0.262357	263	26.3		2	126	63	0.333333	189	18.9		2	201	47	-0.620968	248	24.8	200722	1	46	35	-0.135802	81	8.1		2	43	21	-0.34375	64	3.2		2	86	41	-0.354331	127	6.35
200602	1	142	169	0.0868167	311	31.1		3	75	152	-0.339207	227	22.7		3	218	15	-0.871245	233	23.3		2	160	22	-0.758242	182	18.2		3	62	63	0.008	125	6.25		3	120	18	-0.73913	138	6.9
200603	1	67	102	0.207101	169	16.9		4	94	120	-0.121495	214	21.4		4	267	8	-0.941818	275	27.5		3	116	8	-0.870968	124	12.4		4	91	20	-0.63964	111	5.55		4	166	18	-0.804348	184	9.2
					Mean (fly/day)							Mean (fly/day)							Mean (fly/day)							Mean (fly/day)							Mean (fly/day)							Mean (fly/day)
					27.5333							24.7333							19.4083							9.39167							3.69167							4.56667

## Sheet: FigS1c
	Comparison of noni juice (NJ) vs grape juice (GJ) using instant food
	Results for D. melanogaster CS							Results for D. melanogaster OR							Results for D. simulans 04							Results for D. simulans 196							Results for D. sechellia 07							Results for D. sechellia 28
	Fly	NJ	GJ	PrefIndex	Total egg no.			Fly	GJ	NJ	PrefIndex	Total egg no.			Fly	NJ	GJ	PrefIndex	Total egg no.			Fly	NJ	GJ	PrefIndex	Total egg no.			Fly	NJ	GJ	PrefIndex	Total egg no.			Fly	NJ	GJ	PrefIndex	Total egg no.
200622 (30)	1	12	26	0.368421	38		210607 (30)	1	2	2	0	4		200623 (30)	1	0	11	1	11		200812 (15)	1	15	0	-1	15		200624 (30)	1	6	0	-1	6		200624 (30)	1	6	0	-1	6
	2	9	9	0	18			2	7	5	0.166667	12			2	0	13	1	13			2	0	9	1	9			2	3	1	-0.5	4			2	10	0	-1	10
	3	17	6	-0.478261	23			3	6	0	1	6			3	1	11	0.833333	12			3	8	7	-0.0666667	15			3	3	0	-1	3			3	6	0	-1	6
	4	12	13	0.04	25			4	14	13	0.037037	27			4	0	15	1	15			4	16	3	-0.684211	19			4	3	1	-0.5	4			4	10	0	-1	10
	5	14	13	-0.037037	27			5	2	3	-0.2	5			5	0	9	1	9			5	8	1	-0.777778	9			5	4	1	-0.6	5			5	9	0	-1	9
	6	13	7	-0.3	20			6	17	20	-0.0810811	37			6	0	13	1	13			6	15	3	-0.666667	18			6	12	1	-0.846154	13			6	7	0	-1	7
	7	4	0	-1	4			7	11	24	-0.371429	35			7	0	23	1	23			7	8	2	-0.6	10			7	3	0	-1	3			7	12	0	-1	12
	8	4	12	0.5	16			8	16	0	1	16			8	0	6	1	6			8	1	2	0.333333	3			8	1	0	-1	1			8	9	0	-1	9
	9	16	3	-0.684211	19			9	6	6	0	12			9	0	7	1	7			9	12	2	-0.714286	14			9	1	0	-1	1			9	11	0	-1	11
	10	1	0	-1	1			10	2	4	-0.333333	6			10	0	19	1	19			10	1	6	0.714286	7			10	2	1	-0.333333	3			10	4	0	-1	4
	11	9	18	0.333333	27			11	8	14	-0.272727	22			11	0	10	1	10			11	1	2	0.333333	3			11	11	0	-1	11			11	5	0	-1	5
	12	4	1	-0.6	5			12	11	3	0.571429	14			12	0	13	1	13			12	0	9	1	9			12	6	0	-1	6			12	9	0	-1	9
	13	7	7	0	14			13	10	2	0.666667	12			13	0	15	1	15			13	0	4	1	4			13	2	0	-1	2			13	6	0	-1	6
	14	4	11	0.466667	15			14	5	2	0.428571	7			14	0	14	1	14			14	0	13	1	13			14	9	1	-0.8	10			14	8	0	-1	8
	15	2	5	0.428571	7			15	12	2	0.714286	14			15	0	7	1	7			15	0	20	1	20			15	3	0	-1	3			15	9	0	-1	9
	16	3	4	0.142857	7			16	2	0	1	2			16	0	13	1	13		200902 (19)	1	6	5	-0.0909091	11			16	7	1	-0.75	8			16	7	0	-1	7
	17	16	17	0.030303	33			17	34	7	0.658537	41			17	0	9	1	9			2	9	0	-1	9			17	4	0	-1	4			17	7	0	-1	7
	18	5	7	0.166667	12			18	15	6	0.428571	21			18	2	18	0.8	20			3	10	0	-1	10			18	12	0	-1	12			18	2	0	-1	2
	19	6	10	0.25	16			19	15	9	0.25	24			19	3	6	0.333333	9			4	13	0	-1	13			19	1	0	-1	1			19	7	0	-1	7
	20	8	12	0.2	20			20	5	10	-0.333333	15			20	0	8	1	8			5	8	4	-0.333333	12			20	9	0	-1	9			20	4	0	-1	4
	21	19	9	-0.357143	28			21	14	7	0.333333	21			21	0	10	1	10			6	0	15	1	15			21	9	0	-1	9			21	9	0	-1	9
	22	16	2	-0.777778	18			22	9	18	-0.333333	27			22	0	8	1	8			7	0	2	1	2			22	8	0	-1	8			22	7	0	-1	7
	23	3	16	0.684211	19			23	2	2	0	4			23	0	16	1	16			8	3	23	0.769231	26		200713 (30)	1	4	0	-1	4			23	8	0	-1	8
	24	2	12	0.714286	14			24	8	5	0.230769	13			24	0	14	1	14			9	0	4	1	4			2	8	0	-1	8			24	3	0	-1	3
	25	6	2	-0.5	8			25	15	1	0.875	16			25	0	10	1	10			10	5	2	-0.428571	7			3	9	0	-1	9			25	8	0	-1	8
	26	1	0	-1	1			26	1	7	-0.75	8			26	0	10	1	10			11	3	9	0.5	12			4	6	0	-1	6			26	5	0	-1	5
	27	5	6	0.0909091	11			27	11	0	1	11			27	0	11	1	11			12	11	11	0	22			5	3	0	-1	3			27	9	0	-1	9
	28	8	9	0.0588235	17			28	0	17	-1	17			28	0	17	1	17			13	19	0	-1	19			6	2	0	-1	2			28	9	0	-1	9
200713 (30)	1	5	23	0.642857	28			29	23	3	0.769231	26			29	0	11	1	11			14	23	0	-1	23			7	4	0	-1	4			29	11	0	-1	11
	2	11	27	0.421053	38									200715 (30)	1	0	3	1	3										8	11	0	-1	11			30	10	0	-1	10
	3	10	6	-0.25	16										2	0	4	1	4										9	4	0	-1	4		200720 (30)	1	7	1	-0.75	8
	4	3	4	0.142857	7							Mean (fly/day)			3	0	1	1	1							Mean (fly/day)			10	7	0	-1	7			2	9	0	-1	9
	5	26	33	0.118644	59							15.8333			4	0	7	1	7							10.3824			11	5	0	-1	5			3	7	0	-1	7
	6	1	3	0.5	4										5	0	2	1	2										12	3	0	-1	3			4	7	2	-0.555556	9
	7	11	13	0.0833333	24										6	1	12	0.846154	13										13	6	0	-1	6			5	11	1	-0.833333	12
	8	2	2	0	4										7	0	8	1	8										14	8	0	-1	8			6	8	0	-1	8
	9	9	14	0.217391	23										8	0	2	1	2										15	12	0	-1	12			7	8	0	-1	8
	10	9	20	0.37931	29										9	0	13	1	13										16	3	0	-1	3			8	8	0	-1	8
	11	2	3	0.2	5										10	0	9	1	9										17	4	0	-1	4			9	5	0	-1	5
	12	0	17	1	17										11	0	18	1	18										18	6	0	-1	6			10	17	0	-1	17
	13	5	3	-0.25	8										12	0	6	1	6										19	5	1	-0.666667	6			11	6	0	-1	6
	14	6	26	0.625	32										13	0	9	1	9										20	7	0	-1	7			12	13	0	-1	13
	15	10	17	0.259259	27										14	0	5	1	5										21	9	0	-1	9			13	10	0	-1	10
	16	0	5	1	5										15	0	2	1	2										22	1	0	-1	1			14	4	0	-1	4
	17	0	1	1	1										16	0	3	1	3										23	3	1	-0.5	4			15	8	0	-1	8
	18	1	23	0.916667	24										17	1	7	0.75	8										24	2	0	-1	2			16	10	0	-1	10
	19	8	18	0.384615	26										18	0	11	1	11										25	10	0	-1	10			17	7	0	-1	7
	20	8	9	0.0588235	17										19	0	4	1	4										26	3	0	-1	3			18	6	2	-0.5	8
	21	15	21	0.166667	36										20	0	6	1	6										27	4	0	-1	4			19	4	0	-1	4
	22	3	9	0.5	12										21	0	11	1	11									200721 (30)	1	7	0	-1	7			20	6	1	-0.75	7
	23	18	5	-0.565217	23										22	0	4	1	4										2	5	0	-1	5			21	4	0	-1	4
	24	4	22	0.692308	26										23	0	2	1	2										3	6	0	-1	6			22	7	0	-1	7
	25	2	9	0.636364	11																								4	6	0	-1	6			23	9	0	-1	9
	26	10	8	-0.111111	18																								5	3	0	-1	3			24	6	0	-1	6
	27	10	22	0.375	32														Mean (fly/day)										6	13	0	-1	13			25	4	0	-1	4
																			8.4										7	8	0	-1	8			26	8	0	-1	8
																													8	4	0	-1	4
					Mean (fly/day)																								9	10	0	-1	10
					16.9167																								10	2	0	-1	2							Mean (fly/day)
																													11	12	0	-1	12							7.21667
																													12	4	0	-1	4
																													13	10	0	-1	10
																													14	13	0	-1	13
																													15	8	0	-1	8
																													16	8	0	-1	8
																													17	9	0	-1	9
																													18	10	0	-1	10
																													19	7	0	-1	7
																													20	10	0	-1	10
																													21	9	1	-0.8	10
																													22	10	0	-1	10
																													23	9	0	-1	9
																													24	6	0	-1	6
																													25	11	0	-1	11
																													26	2	0	-1	2
																													27	6	0	-1	6
																													28	5	0	-1	5
																																	Mean (fly/day)
																																	5.45556

## Sheet: FigS1d
	Comparison of noni juice (NJ) vs apple cider vinegar (ACV) using instant food
	Results for D. melanogaster CS							Results for D. melanogaster OR							Results for D. simulans 04							Results for D. simulans 196							Results for D. sechellia 07							Results for D. sechellia 28
	Fly	NJ	ACV	PrefIndex	Total egg no.			Fly	ACV	NJ	PrefIndex	Total egg no.			Fly	NJ	ACV	PrefIndex	Total egg no.			Fly	NJ	ACV	PrefIndex	Total egg no.			Fly	NJ	ACV	PrefIndex	Total egg no.			Fly	NJ	ACV	PrefIndex	Total egg no.
200615 (20)	1	1	17	0.888889	18		200907 (26)	1	1	6	-0.714286	7		200616 (30)	1	0	15	1	15		200701 (30)	1	6	3	-0.333333	9		200617 (30)	1	7	0	-1	7		200706 (30)	1	10	1	-0.818182	11
	2	0	9	1	9			2	24	7	0.548387	31			2	0	8	1	8			2	14	0	-1	14			2	4	0	-1	4			2	5	1	-0.666667	6
	3	1	4	0.6	5			3	20	3	0.73913	23			3	0	4	1	4			3	7	0	-1	7			3	12	0	-1	12			3	9	3	-0.5	12
	4	0	5	1	5			4	2	1	0.333333	3			4	0	9	1	9			4	12	0	-1	12			4	0	1	1	1			4	1	2	0.333333	3
	5	0	3	1	3			5	11	7	0.222222	18			5	1	8	0.777778	9			5	6	1	-0.714286	7			5	6	0	-1	6			5	5	1	-0.666667	6
	6	6	13	0.368421	19			6	6	13	-0.368421	19			6	0	13	1	13			6	9	1	-0.8	10			6	8	1	-0.777778	9			6	6	1	-0.714286	7
	7	0	3	1	3			7	20	0	1	20			7	0	4	1	4			7	9	1	-0.8	10			7	4	0	-1	4			7	8	0	-1	8
	8	0	10	1	10			8	13	4	0.529412	17			8	0	12	1	12			8	7	0	-1	7			8	17	0	-1	17			8	3	0	-1	3
	9	0	10	1	10			9	12	7	0.263158	19			9	0	4	1	4			9	7	2	-0.555556	9			9	16	0	-1	16			9	5	5	0	10
	10	2	8	0.6	10			10	13	0	1	13			10	3	8	0.454545	11			10	8	0	-1	8			10	17	0	-1	17			10	2	1	-0.333333	3
	11	0	8	1	8			11	19	19	0	38			11	0	6	1	6			11	5	6	0.0909091	11			11	4	1	-0.6	5			11	3	0	-1	3
	12	1	13	0.857143	14			12	8	1	0.777778	9			12	0	7	1	7			12	6	0	-1	6			12	7	2	-0.555556	9			12	3	0	-1	3
	13	0	1	1	1			13	9	17	-0.307692	26			13	0	8	1	8			13	9	2	-0.636364	11			13	8	1	-0.777778	9			13	7	0	-1	7
	14	3	9	0.5	12			14	3	11	-0.571429	14			14	1	11	0.833333	12			14	7	2	-0.555556	9			14	3	5	0.25	8			14	11	3	-0.571429	14
	15	0	4	1	4			15	15	20	-0.142857	35			15	5	0	-1	5			15	9	0	-1	9			15	9	0	-1	9			15	7	1	-0.75	8
	16	0	10	1	10			16	17	15	0.0625	32			16	4	0	-1	4			16	9	0	-1	9			16	7	0	-1	7			16	3	0	-1	3
	17	1	0	-1	1			17	9	12	-0.142857	21			17	1	17	0.888889	18			17	14	4	-0.555556	18			17	1	0	-1	1			17	6	6	0	12
	18	0	20	1	20			18	6	11	-0.294118	17			18	0	3	1	3			18	2	6	0.5	8			18	12	1	-0.846154	13			18	17	1	-0.888889	18
	19	1	0	-1	1			19	5	18	-0.565217	23			19	0	10	1	10			19	5	4	-0.111111	9			19	6	1	-0.714286	7			19	4	5	0.111111	9
	20	0	9	1	9			20	6	27	-0.636364	33			20	5	6	0.0909091	11			20	7	3	-0.4	10			20	11	0	-1	11			20	6	3	-0.333333	9
200707 (30)	1	1	3	0.5	4			21	4	29	-0.757576	33			21	0	8	1	8			21	11	1	-0.833333	12			21	12	7	-0.263158	19			21	9	0	-1	9
	2	3	11	0.571429	14			22	6	14	-0.4	20			22	0	6	1	6			22	12	3	-0.6	15			22	8	4	-0.333333	12			22	0	5	1	5
	3	0	9	1	9		210607 (30)	1	2	3	-0.2	5			23	0	3	1	3			23	6	1	-0.714286	7		200707 (30)	1	9	1	-0.8	10			23	9	0	-1	9
	4	0	3	1	3			2	17	10	0.259259	27			24	0	4	1	4			24	11	0	-1	11			2	3	5	0.25	8			24	15	0	-1	15
	5	1	1	0	2			3	7	6	0.0769231	13			25	0	8	1	8			25	1	8	0.777778	9			3	7	0	-1	7			25	9	1	-0.8	10
	6	2	7	0.555556	9			4	14	0	1	14			26	0	16	1	16			26	9	0	-1	9			4	4	0	-1	4			26	6	3	-0.333333	9
	7	4	4	0	8			5	12	1	0.846154	13			27	0	7	1	7			27	1	13	0.857143	14			5	1	5	0.666667	6			27	5	0	-1	5
	8	3	11	0.571429	14			6	10	0	1	10			28	0	7	1	7			28	9	0	-1	9			6	5	0	-1	5			28	8	2	-0.6	10
	9	2	3	0.2	5			7	0	8	-1	8		200707 (30)	1	0	12	1	12		200720 (30)	1	12	3	-0.6	15			7	2	0	-1	2			29	7	0	-1	7
	10	1	4	0.6	5			8	11	4	0.466667	15			2	0	13	1	13			2	1	0	-1	1			8	1	2	0.333333	3		200713 (30)	1	15	0	-1	15
	11	7	0	-1	7			9	4	6	-0.2	10			3	4	1	-0.6	5			3	6	1	-0.714286	7			9	8	0	-1	8			2	6	0	-1	6
	12	4	3	-0.142857	7			10	4	22	-0.692308	26			4	2	7	0.555556	9			4	15	1	-0.875	16			10	8	0	-1	8			3	9	0	-1	9
	13	2	18	0.8	20			11	0	3	-1	3			5	0	7	1	7			5	12	0	-1	12			11	4	2	-0.333333	6			4	9	1	-0.8	10
	14	1	5	0.666667	6			12	7	7	0	14			6	0	16	1	16			6	13	0	-1	13			12	3	0	-1	3			5	6	0	-1	6
	15	6	3	-0.333333	9			13	20	2	0.818182	22			7	0	6	1	6			7	3	0	-1	3			13	6	1	-0.714286	7			6	5	0	-1	5
	16	4	5	0.111111	9			14	21	3	0.75	24			8	1	7	0.75	8			8	5	11	0.375	16			14	8	0	-1	8			7	8	1	-0.777778	9
	17	6	5	-0.0909091	11			15	11	1	0.833333	12			9	0	20	1	20			9	14	0	-1	14			15	5	0	-1	5			8	9	0	-1	9
	18	2	22	0.833333	24			16	13	4	0.529412	17			10	0	5	1	5			10	4	0	-1	4			16	2	2	0	4			9	11	0	-1	11
	19	1	12	0.846154	13			17	18	3	0.714286	21			11	0	13	1	13			11	3	3	0	6			17	3	0	-1	3			10	9	0	-1	9
	20	7	9	0.125	16			18	2	5	-0.428571	7			12	0	11	1	11			12	13	6	-0.368421	19			18	1	1	0	2			11	11	1	-0.833333	12
	21	0	5	1	5			19	15	9	0.25	24			13	0	10	1	10			13	8	1	-0.777778	9			19	4	0	-1	4			12	7	0	-1	7
	22	7	5	-0.166667	12			20	3	11	-0.571429	14			14	1	16	0.882353	17			14	20	0	-1	20			20	3	0	-1	3			13	3	0	-1	3
	23	4	18	0.636364	22			21	8	13	-0.238095	21			15	0	3	1	3			15	7	3	-0.4	10			21	0	1	1	1			14	13	0	-1	13
	24	1	26	0.925926	27			22	8	2	0.6	10			16	0	13	1	13			16	6	1	-0.714286	7										15	6	0	-1	6
								23	18	0	1	18			17	0	13	1	13			17	7	8	0.0666667	15										16	13	1	-0.857143	14
								24	7	13	-0.3	20			18	0	8	1	8			18	23	2	-0.84	25							Mean (fly/day)			17	11	0	-1	11
					Mean (fly/day)			25	3	20	-0.73913	23			19	0	7	1	7			19	1	12	0.846154	13							5.16667			18	10	0	-1	10
					8.66			26	24	1	0.92	25			20	0	13	1	13			20	7	6	-0.0769231	13										19	15	0	-1	15
								27	12	1	0.846154	13			21	0	17	1	17			21	11	5	-0.375	16										20	10	0	-1	10
															22	0	5	1	5			22	16	0	-1	16										21	8	0	-1	8
															23	0	7	1	7			23	1	11	0.833333	12										22	12	0	-1	12
												Mean (fly/day)			24	0	1	1	1			24	10	0	-1	10										23	8	0	-1	8
												16.0714			25	0	2	1	2			25	12	2	-0.714286	14										24	5	0	-1	5
															26	0	13	1	13			26	7	0	-1	7										25	3	1	-0.5	4
															27	5	11	0.375	16			27	10	3	-0.538462	13										26	3	0	-1	3
																						28	3	6	0.333333	9										27	13	0	-1	13
																																				28	10	0	-1	10
																			Mean (fly/day)																	29	10	0	-1	10
																			8.36667							Mean (fly/day)
																										10.2333
																																								Mean (fly/day)
																																								8.28333

## Sheet: FigS1_stats
Panel a - preference index										Panel a - egg rate									Panel b - preference index										Panel b - egg rate									Panel c - preference index										Panel c - egg rate
Comparison group		p-value	Bonferroni corrected p-value for multiple comparison	statistical test						Comparison group		p-value	statistical test						Comparison group		p-value	Bonferroni corrected p-value for multiple comparison	statistical test						Comparison group		p-value	statistical test						Comparison group		p-value	Bonferroni corrected p-value for multiple comparison	statistical test						Comparison group
DmelCS	PI = 0	0.09229	0.30976	Wilcoxon signed rank test with continuity correction						DmelCS	DmelOR	0.49478	two sided Kruskal Wallis with Nemenyi correction						DmelCS	PI = 0	0.08426	0.25278	Wilcoxon signed rank test with continuity correction						DmelCS	DmelOR	0.99884	two sided Kruskal Wallis with Nemenyi correction						DmelCS	PI = 0	0.01305	0.03915	Wilcoxon signed rank test with continuity correction						DmelCS	DmelOR
DmelOR	PI = 0	0.456	0.6788	Wilcoxon signed rank test with continuity correction						DmelCS	Dsim04	0.02364	two sided Kruskal Wallis with Nemenyi correction						DmelOR	PI = 0	0.01669	0.06676	Wilcoxon signed rank test with continuity correction						DmelCS	Dsim04	0.72438	two sided Kruskal Wallis with Nemenyi correction						DmelOR	PI = 0	0.04591	0.09182	Wilcoxon signed rank test with continuity correction						DmelCS	Dsim04
Dsim04	PI = 0	0.3394	0.6788	Wilcoxon signed rank test with continuity correction						DmelCS	Dsim196	0.93166	two sided Kruskal Wallis with Nemenyi correction						Dsim04	PI = 0	0.004726	0.028356	Wilcoxon signed rank test with continuity correction						DmelCS	Dsim196	0.00448	two sided Kruskal Wallis with Nemenyi correction						Dsim04	PI = 0	7.4e-12	2.96e-11	Wilcoxon signed rank test with continuity correction						DmelCS	Dsim196
Dsim196	PI = 0	0.07744	0.30976	Wilcoxon signed rank test with continuity correction						DmelCS	Dsec07	5.3e-08	two sided Kruskal Wallis with Nemenyi correction						Dsim196	PI = 0	0.006836	0.03418	Wilcoxon signed rank test with continuity correction						DmelCS	Dsec07	5.3e-07	two sided Kruskal Wallis with Nemenyi correction						Dsim196	PI = 0	0.8533	0.8533	Wilcoxon signed rank test with continuity correction						DmelCS	Dsec07
Dsec07	PI = 0	0.002949	0.014868	Wilcoxon signed rank test with continuity correction						DmelCS	Dsec28	8.5e-07	two sided Kruskal Wallis with Nemenyi correction						Dsec07	PI = 0	0.666	0.666	Wilcoxon signed rank test with continuity correction						DmelCS	Dsec28	7.5e-06	two sided Kruskal Wallis with Nemenyi correction						Dsec07	PI = 0	2.2e-16	1.32e-15	Wilcoxon signed rank test with continuity correction						DmelCS	Dsec28
Dsec28	PI = 0	0.002478	0.014868	Wilcoxon signed rank test with continuity correction															Dsec28	PI = 0	0.1305	0.261	Wilcoxon signed rank test with continuity correction															Dsec28	PI = 0	5.208e-12	2.604e-11	Wilcoxon signed rank test with continuity correction
[truncated: 11 more columns]
