# Supplementary material for: Odor-regulated oviposition behavior in an ecological specialist
Source: Nat Commun. 2023 May 26;14:3041. doi: 10.1038/s41467-023-38722-z (PMC10219952; doi:10.1038/s41467-023-38722-z)
Supplement: Supplementary file 10 — Source Data [file 41467_2023_38722_MOESM10_ESM.zip › FigureS2.xlsx]

## Sheet: FigS2a
	Comparison of 0.66% Agarose + H2O vs 0.66% Agarose + 150mM sucrose
	Results for D. melanogaster CS							Results for D. sechellia 28
	Fly	H2O	Sucrose	PrefIndex	Total egg No.			Fly	H2O	Sucrose	PrefIndex	Total egg No.
191022 (15)	1	9	4	-0.384615	13		191022 (15)	1	1	0	-1	1
	2	2	0	-1	2			2	0	2	1	2
	3	0	1	1	1			3	0	1	1	1
	4	21	3	-0.75	24			4	0	1	1	1
	5	2	0	-1	2		210609 (30)	1	0	12	1	12
	6	20	1	-0.904762	21			2	0	4	1	4
	7	30	12	-0.428571	42			3	0	9	1	9
	8	0	1	1	1			4	0	6	1	6
	9	7	1	-0.75	8			5	0	10	1	10
	10	7	9	0.125	16			6	0	2	1	2
	11	1	0	-1	1			7	0	2	1	2
	12	21	7	-0.5	28		210719 (30)	1	1	0	-1	1
	13	17	0	-1	17			2	5	1	-0.666667	6
210614 (30)	1	28	0	-1	28			3	1	0	-1	1
	2	16	12	-0.142857	28			4	1	0	-1	1
	3	32	7	-0.641026	39			5	2	0	-1	2
	4	29	9	-0.526316	38			6	10	0	-1	10
	5	19	9	-0.357143	28			7	1	0	-1	1
	6	18	9	-0.333333	27			8	0	1	1	1
	7	3	1	-0.5	4
	8	12	6	-0.333333	18
	9	26	5	-0.677419	31							Mean (fly/day)
	10	23	4	-0.703704	27							0.973333
	11	21	6	-0.555556	27
	12	26	14	-0.3	40
	13	10	9	-0.0526316	19
	14	30	3	-0.818182	33
	15	12	13	0.04	25
	16	10	3	-0.538462	13
	17	30	3	-0.818182	33
	18	31	4	-0.771429	35
	19	10	1	-0.818182	11
	20	25	9	-0.470588	34
	21	24	7	-0.548387	31
	22	8	9	0.0588235	17
	23	20	7	-0.481481	27
	24	17	5	-0.545455	22
	25	19	3	-0.727273	22
	26	27	2	-0.862069	29
					Mean (fly/day)
					19.1556
	Comparison of 0.66% agarose + H2O vs 0.66% agarose + noni juice (NJ)
	Results for D. melanogaster CS							Results for D. sechellia 28
	Fly	H2O	NJ	PrefIndex	Total egg No.			Fly	H2O	NJ	PrefIndex	Total egg No.
200811 (30)	1	3	2	-0.2	5		200811 (30)	1	0	10	1	10
	2	28	4	-0.75	32			2	0	1	1	1
	3	38	7	-0.688889	45			3	0	1	1	1
	4	17	0	-1	17			4	0	5	1	5
	5	30	0	-1	30			5	0	7	1	7
	6	24	4	-0.714286	28			6	1	2	0.333333	3
	7	36	2	-0.894737	38			7	0	10	1	10
	8	18	2	-0.8	20			8	0	14	1	14
	9	63	1	-0.96875	64			9	0	2	1	2
	10	11	5	-0.375	16			10	0	3	1	3
	11	23	2	-0.84	25			11	0	11	1	11
	12	69	2	-0.943662	71			12	0	6	1	6
	13	25	0	-1	25			13	0	4	1	4
	14	21	9	-0.4	30			14	0	3	1	3
	15	7	4	-0.272727	11			15	0	4	1	4
	16	24	7	-0.548387	31			16	0	5	1	5
	17	2	0	-1	2			17	0	12	1	12
	18	23	1	-0.916667	24			18	0	9	1	9
	19	14	3	-0.647059	17			19	0	5	1	5
	20	5	6	0.0909091	11			20	0	6	1	6
	21	58	1	-0.966102	59			21	0	10	1	10
	22	13	6	-0.368421	19			22	0	9	1	9
	23	26	2	-0.857143	28			23	0	18	1	18
	24	8	3	-0.454545	11			24	0	11	1	11
	25	6	0	-1	6			25	0	11	1	11
	26	28	2	-0.866667	30			26	0	10	1	10
	27	9	0	-1	9
												Mean (fly/day)
					Mean (fly/day)							6.33333
					23.4667

## Sheet: FigS2b
	Comparison of instant medium + H2O vs instant medium + 150mM sucrose
	Results for D. melanogaster CS							Results for D. sechellia 28
	Fly	H2O	Sucrose	PrefIndex	Total egg No.			Fly	H2O	Sucrose	PrefIndex	Total egg No.
210719 (30)	1	22	18	-0.1	40		210719 (30)	1	9	3	-0.5	12
	2	40	19	-0.355932	59			2	8	2	-0.6	10
	3	38	29	-0.134328	67			3	11	0	-1	11
	4	21	21	0	42			4	8	13	0.238095	21
	5	25	22	-0.0638298	47			5	21	6	-0.555556	27
	6	31	17	-0.291667	48			6	12	2	-0.714286	14
	7	41	11	-0.576923	52			7	13	5	-0.444444	18
	8	0	2	1	2			8	6	0	-1	6
	9	33	30	-0.047619	63			9	9	10	0.0526316	19
	10	20	10	-0.333333	30			10	8	1	-0.777778	9
	11	36	16	-0.384615	52			11	5	4	-0.111111	9
	12	28	16	-0.272727	44			12	13	5	-0.444444	18
	13	2	20	0.818182	22			13	6	1	-0.714286	7
	14	14	17	0.0967742	31			14	8	1	-0.777778	9
	15	9	10	0.0526316	19			15	17	12	-0.172414	29
	16	44	15	-0.491525	59			16	18	2	-0.8	20
	17	25	20	-0.111111	45			17	3	0	-1	3
	18	14	17	0.0967742	31			18	4	2	-0.333333	6
	19	27	25	-0.0384615	52			19	0	3	1	3
	20	22	17	-0.128205	39			20	14	10	-0.166667	24
	21	44	16	-0.466667	60			21	4	0	-1	4
	22	52	10	-0.677419	62			22	31	2	-0.878788	33
	23	23	23	0	46			23	2	2	0	4
	24	37	14	-0.45098	51			24	13	1	-0.857143	14
	25	21	16	-0.135135	37			25	1	2	0.333333	3
	26	28	32	0.0666667	60			26	9	10	0.0526316	19
	27	27	6	-0.636364	33			27	21	8	-0.448276	29
	28	13	17	0.133333	30			28	13	10	-0.130435	23
	29	5	7	0.166667	12			29	23	1	-0.916667	24
	30	15	10	-0.2	25			30	24	5	-0.655172	29
					Mean (fly/day)							Mean (fly/day)
					42							15.2333
	Comparison of instant medium + H2O vs instant medium + noni juice (NJ)
	Results for D. melanogaster CS							Results for D. sechellia 28
	Fly	H2O	NJ	PrefIndex	Total egg No.			Fly	H2O	NJ	PrefIndex	Total egg No.
191016 (15)	1	9	26	0.485714	35		191016 (15)	1	0	6	1	6
	2	1	13	0.857143	14			2	0	8	1	8
	3	36	4	-0.8	40			3	0	6	1	6
	4	0	1	1	1			4	1	7	0.75	8
	5	11	12	0.0434783	23			5	0	7	1	7
	6	39	2	-0.902439	41			6	1	5	0.666667	6
	7	5	16	0.52381	21			7	2	11	0.692308	13
	8	0	0	0	0			8	0	4	1	4
	9	15	17	0.0625	32			9	0	8	1	8
	10	32	8	-0.6	40			10	0	13	1	13
	11	27	10	-0.459459	37			11	1	10	0.818182	11
	12	16	7	-0.391304	23			12	0	4	1	4
	13	8	11	0.157895	19			13	0	8	1	8
	14	28	13	-0.365854	41			14	0	5	1	5
	15	19	19	0	38			15	1	11	0.833333	12
210719 (30)	1	25	3	-0.785714	28		210719 (30)	1	0	10	1	10
	2	29	8	-0.567568	37			2	0	6	1	6
	3	54	11	-0.661538	65			3	0	7	1	7
	4	14	0	-1	14			4	0	8	1	8
	5	14	1	-0.866667	15			5	1	5	0.666667	6
	6	46	10	-0.642857	56			6	0	14	1	14
	7	13	0	-1	13			7	0	12	1	12
	8	14	3	-0.647059	17			8	0	12	1	12
	9	40	1	-0.95122	41			9	0	12	1	12
	10	14	5	-0.473684	19			10	0	10	1	10
	11	65	4	-0.884058	69			11	0	7	1	7
	12	45	0	-1	45			12	0	11	1	11
	13	31	0	-1	31			13	0	5	1	5
	14	39	0	-1	39			14	1	9	0.8	10
	15	1	2	0.333333	3			15	0	7	1	7
	16	38	6	-0.727273	44			16	3	2	-0.2	5
	17	36	4	-0.8	40			17	0	11	1	11
	18	53	3	-0.892857	56			18	0	3	1	3
	19	41	0	-1	41			19	1	11	0.833333	12
	20	43	3	-0.869565	46			20	0	11	1	11
	21	23	7	-0.533333	30			21	0	10	1	10
	22	16	12	-0.142857	28			22	0	2	1	2
	23	45	0	-1	45			23	0	8	1	8
	24	32	9	-0.560976	41			24	0	10	1	10
	25	36	1	-0.945946	37			25	1	12	0.846154	13
	26	20	23	0.0697674	43			26	0	6	1	6
								27	0	16	1	16
								28	0	8	1	8
					Mean (fly/day)			29	0	9	1	9
					29.9556
												Mean (fly/day)
												8.44444

## Sheet: FigS2_stats
Panel a left - preference index										Panel a left - egg rate								Panel a right - preference index										Panel a right - egg rate							Panel b left - preference index										Panel b left - egg rate
Comparison group		p-value	Bonferroni corrected p-value for multiple comparison	statistical test						Comparison group		p-value	statistical test					Comparison group		p-value	Bonferroni corrected p-value for multiple comparison	statistical test						Comparison group		p-value	statistical test				Comparison group		p-value	Bonferroni corrected p-value for multiple comparison	statistical test						Comparison group		p-value	statistical test
DmelCS	PI = 0	3.406e-07	6.812e-07	Wilcoxon signed rank test with continuity correction						DmelCS	Dsec28	9.634e-12	Welch Two Sample t-test					DmelCS	PI = 0	6.466e-06	6.466e-06	Wilcoxon signed rank test with continuity correction						DmelCS	Dsec28	2.123e-05	Welch Two Sample t-test				DmelCS	PI = 0	0.02142	0.02142	Wilcoxon signed rank test with continuity correction						DmelCS	Dsec28	4.077e-10	Welch Two Sample t-test
Dsec28	PI = 0	0.07219	0.07219	Wilcoxon signed rank test with continuity correction														Dsec28	PI = 0	1.625e-06	3.25e-06	Wilcoxon signed rank test with continuity correction													Dsec28	PI = 0	0.0002063	0.0004126	Wilcoxon signed rank test with continuity correction
