# Supplementary material for: Odor-regulated oviposition behavior in an ecological specialist
Source: Nat Commun. 2023 May 26;14:3041. doi: 10.1038/s41467-023-38722-z (PMC10219952; doi:10.1038/s41467-023-38722-z)
Supplement: Supplementary file 10 — Source Data [file 41467_2023_38722_MOESM10_ESM.zip › FigureS3.xlsx]

## Sheet: FigS3_Metadata
Metadata_Dsec_m-v-mutants (raw data in separate folder: "FigureS3_data")
file	start_datetime	stop_datetime	replicate	sex	species	strain	region_id	status
Monitor1.txt	2021-01-18 08:00:00	2021-01-21 07:59:00	1	M	Dsec	Or85b	1	OK
Monitor1.txt	2021-01-18 08:00:00	2021-01-21 07:59:00	1	M	Dsec	Or85b	2	OK
Monitor1.txt	2021-01-18 08:00:00	2021-01-21 07:59:00	1	M	Dsec	Or85b	3	OK
Monitor1.txt	2021-01-18 08:00:00	2021-01-21 07:59:00	1	M	Dsec	Or85b	4	OK
Monitor1.txt	2021-01-18 08:00:00	2021-01-21 07:59:00	1	M	Dsec	Or85b	5	OK
Monitor1.txt	2021-01-18 08:00:00	2021-01-21 07:59:00	1	M	Dsec	Or85b	6	OK
Monitor1.txt	2021-01-18 08:00:00	2021-01-21 07:59:00	1	M	Dsec	Or85b	7	OK
Monitor1.txt	2021-01-18 08:00:00	2021-01-21 07:59:00	1	M	Dsec	Or85b	8	OK
Monitor1.txt	2021-01-18 08:00:00	2021-01-21 07:59:00	1	M	Dsec	Or85b	9	OK
Monitor1.txt	2021-01-18 08:00:00	2021-01-21 07:59:00	1	M	Dsec	Or85b	10	OK
Monitor1.txt	2021-01-18 08:00:00	2021-01-21 07:59:00	1	M	Dsec	Or85b	11	OK
Monitor1.txt	2021-01-18 08:00:00	2021-01-21 07:59:00	1	M	Dsec	Or85b	12	OK
Monitor1.txt	2021-01-18 08:00:00	2021-01-21 07:59:00	1	M	Dsec	Or85b	13	OK
Monitor1.txt	2021-01-18 08:00:00	2021-01-21 07:59:00	1	M	Dsec	Or85b	14	OK
Monitor1.txt	2021-01-18 08:00:00	2021-01-21 07:59:00	1	M	Dsec	Or85b	15	OK
Monitor1.txt	2021-01-18 08:00:00	2021-01-21 07:59:00	1	M	Dsec	Or85b	16	OK
Monitor1.txt	2021-01-18 08:00:00	2021-01-21 07:59:00	1	M	Dsec	Or35a	17	OK
Monitor1.txt	2021-01-18 08:00:00	2021-01-21 07:59:00	1	M	Dsec	Or35a	18	OK
Monitor1.txt	2021-01-18 08:00:00	2021-01-21 07:59:00	1	M	Dsec	Or35a	19	OK
Monitor1.txt	2021-01-18 08:00:00	2021-01-21 07:59:00	1	M	Dsec	Or35a	20	OK
Monitor1.txt	2021-01-18 08:00:00	2021-01-21 07:59:00	1	M	Dsec	Or35a	21	OK
Monitor1.txt	2021-01-18 08:00:00	2021-01-21 07:59:00	1	M	Dsec	Or35a	22	OK
Monitor1.txt	2021-01-18 08:00:00	2021-01-21 07:59:00	1	M	Dsec	Or35a	23	OK
Monitor1.txt	2021-01-18 08:00:00	2021-01-21 07:59:00	1	M	Dsec	Or35a	24	OK
Monitor1.txt	2021-01-18 08:00:00	2021-01-21 07:59:00	1	M	Dsec	Or35a	25	DEAD
Monitor1.txt	2021-01-18 08:00:00	2021-01-21 07:59:00	1	M	Dsec	Or35a	26	OK
Monitor1.txt	2021-01-18 08:00:00	2021-01-21 07:59:00	1	M	Dsec	Or35a	27	OK
Monitor1.txt	2021-01-18 08:00:00	2021-01-21 07:59:00	1	M	Dsec	Or35a	28	OK
Monitor1.txt	2021-01-18 08:00:00	2021-01-21 07:59:00	1	M	Dsec	Or35a	29	OK
Monitor1.txt	2021-01-18 08:00:00	2021-01-21 07:59:00	1	M	Dsec	Or35a	30	OK
Monitor1.txt	2021-01-18 08:00:00	2021-01-21 07:59:00	1	M	Dsec	Or35a	31	DEAD
Monitor1.txt	2021-01-18 08:00:00	2021-01-21 07:59:00	1	M	Dsec	Or35a	32	OK
Monitor2.txt	2021-01-18 08:00:00	2021-01-21 07:59:00	1	M	Dsec	orco	1	DEAD
Monitor2.txt	2021-01-18 08:00:00	2021-01-21 07:59:00	1	M	Dsec	orco	2	OK
Monitor2.txt	2021-01-18 08:00:00	2021-01-21 07:59:00	1	M	Dsec	orco	3	OK
Monitor2.txt	2021-01-18 08:00:00	2021-01-21 07:59:00	1	M	Dsec	orco	4	OK
Monitor2.txt	2021-01-18 08:00:00	2021-01-21 07:59:00	1	M	Dsec	orco	5	OK
Monitor2.txt	2021-01-18 08:00:00	2021-01-21 07:59:00	1	M	Dsec	orco	6	OK
Monitor2.txt	2021-01-18 08:00:00	2021-01-21 07:59:00	1	M	Dsec	orco	7	OK
Monitor2.txt	2021-01-18 08:00:00	2021-01-21 07:59:00	1	M	Dsec	orco	8	OK
Monitor2.txt	2021-01-18 08:00:00	2021-01-21 07:59:00	1	M	Dsec	orco	9	OK
Monitor2.txt	2021-01-18 08:00:00	2021-01-21 07:59:00	1	M	Dsec	orco	10	OK
Monitor2.txt	2021-01-18 08:00:00	2021-01-21 07:59:00	1	M	Dsec	orco	11	OK
Monitor2.txt	2021-01-18 08:00:00	2021-01-21 07:59:00	1	M	Dsec	orco	12	OK
Monitor2.txt	2021-01-18 08:00:00	2021-01-21 07:59:00	1	M	Dsec	orco	13	OK
Monitor2.txt	2021-01-18 08:00:00	2021-01-21 07:59:00	1	M	Dsec	orco	14	OK
Monitor2.txt	2021-01-18 08:00:00	2021-01-21 07:59:00	1	M	Dsec	orco	15	OK
Monitor2.txt	2021-01-18 08:00:00	2021-01-21 07:59:00	1	M	Dsec	Or22a	16	OK
Monitor2.txt	2021-01-18 08:00:00	2021-01-21 07:59:00	1	M	Dsec	Or22a	17	OK
Monitor2.txt	2021-01-18 08:00:00	2021-01-21 07:59:00	1	M	Dsec	Or22a	18	OK
Monitor2.txt	2021-01-18 08:00:00	2021-01-21 07:59:00	1	M	Dsec	Or22a	19	OK
Monitor2.txt	2021-01-18 08:00:00	2021-01-21 07:59:00	1	M	Dsec	Or22a	20	OK
Monitor2.txt	2021-01-18 08:00:00	2021-01-21 07:59:00	1	M	Dsec	Or22a	21	OK
Monitor2.txt	2021-01-18 08:00:00	2021-01-21 07:59:00	1	M	Dsec	Or22a	22	OK
Monitor2.txt	2021-01-18 08:00:00	2021-01-21 07:59:00	1	M	Dsec	Or22a	23	OK
Monitor2.txt	2021-01-18 08:00:00	2021-01-21 07:59:00	1	M	Dsec	Or22a	24	OK
Monitor2.txt	2021-01-18 08:00:00	2021-01-21 07:59:00	1	M	Dsec	Or22a	25	OK
Monitor2.txt	2021-01-18 08:00:00	2021-01-21 07:59:00	1	M	Dsec	Or22a	26	OK
Monitor2.txt	2021-01-18 08:00:00	2021-01-21 07:59:00	1	M	Dsec	Or22a	27	OK
Monitor2.txt	2021-01-18 08:00:00	2021-01-21 07:59:00	1	M	Dsec	Or22a	28	OK
Monitor2.txt	2021-01-18 08:00:00	2021-01-21 07:59:00	1	M	Dsec	Or22a	29	OK
Monitor2.txt	2021-01-18 08:00:00	2021-01-21 07:59:00	1	M	Dsec	Or22a	30	OK
Monitor2.txt	2021-01-18 08:00:00	2021-01-21 07:59:00	1	M	Dsec	Or22a	31	OK
Monitor2.txt	2021-01-18 08:00:00	2021-01-21 07:59:00	1	M	Dsec	Or22a	32	OK
Monitor3.txt	2021-01-18 08:00:00	2021-01-21 07:59:00	1	M	Dsec	Dsec.07	1	OK
Monitor3.txt	2021-01-18 08:00:00	2021-01-21 07:59:00	1	M	Dsec	Dsec.07	2	OK
Monitor3.txt	2021-01-18 08:00:00	2021-01-21 07:59:00	1	M	Dsec	Dsec.07	3	OK
Monitor3.txt	2021-01-18 08:00:00	2021-01-21 07:59:00	1	M	Dsec	Dsec.07	4	OK
Monitor3.txt	2021-01-18 08:00:00	2021-01-21 07:59:00	1	M	Dsec	Dsec.07	5	OK
Monitor3.txt	2021-01-18 08:00:00	2021-01-21 07:59:00	1	M	Dsec	Dsec.07	6	OK
Monitor3.txt	2021-01-18 08:00:00	2021-01-21 07:59:00	1	M	Dsec	Dsec.07	7	OK
Monitor3.txt	2021-01-18 08:00:00	2021-01-21 07:59:00	1	M	Dsec	Dsec.07	8	OK
Monitor3.txt	2021-01-18 08:00:00	2021-01-21 07:59:00	1	M	Dsec	Dsec.07	9	OK
Monitor3.txt	2021-01-18 08:00:00	2021-01-21 07:59:00	1	M	Dsec	Dsec.07	10	OK
Monitor3.txt	2021-01-18 08:00:00	2021-01-21 07:59:00	1	M	Dsec	Dsec.07	11	OK
Monitor3.txt	2021-01-18 08:00:00	2021-01-21 07:59:00	1	M	Dsec	Dsec.07	12	OK
Monitor3.txt	2021-01-18 08:00:00	2021-01-21 07:59:00	1	M	Dsec	Dsec.07	13	OK
Monitor3.txt	2021-01-18 08:00:00	2021-01-21 07:59:00	1	M	Dsec	Dsec.07	14	WIERD
Monitor3.txt	2021-01-18 08:00:00	2021-01-21 07:59:00	1	M	Dsec	Dsec.07	15	OK
Monitor3.txt	2021-01-18 08:00:00	2021-01-21 07:59:00	1	M	Dsec	Dsec.07	16	OK
Monitor2.txt	2021-05-11 08:03:00	2021-05-14 08:02:00	2	M	Dsec	Dsec.07	1	OK
Monitor2.txt	2021-05-11 08:03:00	2021-05-14 08:02:00	2	M	Dsec	Dsec.07	2	OK
Monitor2.txt	2021-05-11 08:03:00	2021-05-14 08:02:00	2	M	Dsec	Dsec.07	3	OK
Monitor2.txt	2021-05-11 08:03:00	2021-05-14 08:02:00	2	M	Dsec	Dsec.07	4	OK
Monitor2.txt	2021-05-11 08:03:00	2021-05-14 08:02:00	2	M	Dsec	Dsec.07	5	OK
Monitor2.txt	2021-05-11 08:03:00	2021-05-14 08:02:00	2	M	Dsec	Dsec.07	6	OK
Monitor2.txt	2021-05-11 08:03:00	2021-05-14 08:02:00	2	M	Dsec	Dsec.07	7	OK
Monitor2.txt	2021-05-11 08:03:00	2021-05-14 08:02:00	2	M	Dsec	Dsec.07	8	OK
Monitor2.txt	2021-05-11 08:03:00	2021-05-14 08:02:00	2	M	Dsec	Dsec.07	9	OK
Monitor2.txt	2021-05-11 08:03:00	2021-05-14 08:02:00	2	M	Dsec	Dsec.07	10	OK
Monitor2.txt	2021-05-11 08:03:00	2021-05-14 08:02:00	2	M	Dsec	Dsec.07	11	OK
Monitor2.txt	2021-05-11 08:03:00	2021-05-14 08:02:00	2	M	Dsec	Dsec.07	12	OK
Monitor2.txt	2021-05-11 08:03:00	2021-05-14 08:02:00	2	M	Dsec	Dsec.07	13	OK
Monitor2.txt	2021-05-11 08:03:00	2021-05-14 08:02:00	2	M	Dsec	Dsec.07	14	OK
Monitor2.txt	2021-05-11 08:03:00	2021-05-14 08:02:00	2	M	Dsec	Dsec.07	15	OK
Monitor2.txt	2021-05-11 08:03:00	2021-05-14 08:02:00	2	M	Dsec	Dsec.07	16	OK
Monitor1.txt	2021-05-11 08:03:00	2021-05-14 08:04:00	1	M	Dsec	Dsec.28	1	DEAD
Monitor1.txt	2021-05-11 08:03:00	2021-05-14 08:04:00	1	M	Dsec	Dsec.28	2	DEAD
Monitor1.txt	2021-05-11 08:03:00	2021-05-14 08:04:00	1	M	Dsec	Dsec.28	3	OK
Monitor1.txt	2021-05-11 08:03:00	2021-05-14 08:04:00	1	M	Dsec	Dsec.28	4	OK
Monitor1.txt	2021-05-11 08:03:00	2021-05-14 08:04:00	1	M	Dsec	Dsec.28	5	DEAD
Monitor1.txt	2021-05-11 08:03:00	2021-05-14 08:04:00	1	M	Dsec	Dsec.28	6	OK
Monitor1.txt	2021-05-11 08:03:00	2021-05-14 08:04:00	1	M	Dsec	Dsec.28	7	DEAD
Monitor1.txt	2021-05-11 08:03:00	2021-05-14 08:04:00	1	M	Dsec	Dsec.28	8	OK
Monitor1.txt	2021-05-11 08:03:00	2021-05-14 08:04:00	1	M	Dsec	Dsec.28	9	DEAD
Monitor1.txt	2021-05-11 08:03:00	2021-05-14 08:04:00	1	M	Dsec	Dsec.28	10	DEAD
Monitor1.txt	2021-05-11 08:03:00	2021-05-14 08:04:00	1	M	Dsec	Dsec.28	11	DEAD
Monitor1.txt	2021-05-11 08:03:00	2021-05-14 08:04:00	1	M	Dsec	Dsec.28	12	OK
Monitor1.txt	2021-05-11 08:03:00	2021-05-14 08:04:00	1	M	Dsec	Dsec.28	13	OK
Monitor1.txt	2021-05-11 08:03:00	2021-05-14 08:04:00	1	M	Dsec	Dsec.28	14	DEAD
Monitor1.txt	2021-05-11 08:03:00	2021-05-14 08:04:00	1	M	Dsec	Dsec.28	15	DEAD
Monitor1.txt	2021-05-11 08:03:00	2021-05-14 08:04:00	1	M	Dsec	Dsec.28	16	OK
Monitor10.txt	2022-01-26 08:00:00	2022-01-29 07:59:00	3	M	Dsec	Dsec.07	17	OK
Monitor10.txt	2022-01-26 08:00:00	2022-01-29 07:59:00	3	M	Dsec	Dsec.07	18	OK
Monitor10.txt	2022-01-26 08:00:00	2022-01-29 07:59:00	3	M	Dsec	Dsec.07	19	OK
Monitor10.txt	2022-01-26 08:00:00	2022-01-29 07:59:00	3	M	Dsec	Dsec.07	20	OK
Monitor10.txt	2022-01-26 08:00:00	2022-01-29 07:59:00	3	M	Dsec	Dsec.07	21	OK
Monitor10.txt	2022-01-26 08:00:00	2022-01-29 07:59:00	3	M	Dsec	Dsec.07	22	OK
Monitor10.txt	2022-01-26 08:00:00	2022-01-29 07:59:00	3	M	Dsec	Dsec.07	23	OK
Monitor10.txt	2022-01-26 08:00:00	2022-01-29 07:59:00	3	M	Dsec	Dsec.07	24	OK
Monitor10.txt	2022-01-26 08:00:00	2022-01-29 07:59:00	3	M	Dsec	Dsec.07	25	OK
Monitor10.txt	2022-01-26 08:00:00	2022-01-29 07:59:00	3	M	Dsec	Dsec.07	26	OK
Monitor10.txt	2022-01-26 08:00:00	2022-01-29 07:59:00	3	M	Dsec	Dsec.07	27	OK
Monitor10.txt	2022-01-26 08:00:00	2022-01-29 07:59:00	3	M	Dsec	Dsec.07	28	OK
Monitor10.txt	2022-01-26 08:00:00	2022-01-29 07:59:00	3	M	Dsec	Dsec.07	29	OK
Monitor10.txt	2022-01-26 08:00:00	2022-01-29 07:59:00	3	M	Dsec	Dsec.07	30	OK
Monitor10.txt	2022-01-26 08:00:00	2022-01-29 07:59:00	3	M	Dsec	Dsec.07	31	OK
Monitor10.txt	2022-01-26 08:00:00	2022-01-29 07:59:00	3	M	Dsec	Dsec.07	32	DEAD
Monitor9.txt	2022-01-26 08:00:00	2022-01-29 07:59:00	3	M	Dsec	Ir64a	1	OK
Monitor9.txt	2022-01-26 08:00:00	2022-01-29 07:59:00	3	M	Dsec	Ir64a	2	OK
Monitor9.txt	2022-01-26 08:00:00	2022-01-29 07:59:00	3	M	Dsec	Ir64a	3	OK
Monitor9.txt	2022-01-26 08:00:00	2022-01-29 07:59:00	3	M	Dsec	Ir64a	4	OK
Monitor9.txt	2022-01-26 08:00:00	2022-01-29 07:59:00	3	M	Dsec	Ir64a	5	OK
Monitor9.txt	2022-01-26 08:00:00	2022-01-29 07:59:00	3	M	Dsec	Ir64a	6	OK
Monitor9.txt	2022-01-26 08:00:00	2022-01-29 07:59:00	3	M	Dsec	Ir64a	7	OK
Monitor9.txt	2022-01-26 08:00:00	2022-01-29 07:59:00	3	M	Dsec	Ir64a	8	OK
Monitor9.txt	2022-01-26 08:00:00	2022-01-29 07:59:00	3	M	Dsec	Ir64a	9	OK
Monitor9.txt	2022-01-26 08:00:00	2022-01-29 07:59:00	3	M	Dsec	Ir64a	10	OK
Monitor9.txt	2022-01-26 08:00:00	2022-01-29 07:59:00	3	M	Dsec	Ir64a	11	OK
Monitor9.txt	2022-01-26 08:00:00	2022-01-29 07:59:00	3	M	Dsec	Ir64a	12	OK
Monitor9.txt	2022-01-26 08:00:00	2022-01-29 07:59:00	3	M	Dsec	Ir64a	13	OK
Monitor9.txt	2022-01-26 08:00:00	2022-01-29 07:59:00	3	M	Dsec	Ir64a	14	OK
Monitor9.txt	2022-01-26 08:00:00	2022-01-29 07:59:00	3	M	Dsec	Ir64a	15	OK
Monitor9.txt	2022-01-26 08:00:00	2022-01-29 07:59:00	3	M	Dsec	Ir64a	16	OK
Monitor9.txt	2022-01-26 08:00:00	2022-01-29 07:59:00	3	M	Dsec	Ir75b2	17	OK
Monitor9.txt	2022-01-26 08:00:00	2022-01-29 07:59:00	3	M	Dsec	Ir75b2	18	OK
Monitor9.txt	2022-01-26 08:00:00	2022-01-29 07:59:00	3	M	Dsec	Ir75b2	19	DEAD
Monitor9.txt	2022-01-26 08:00:00	2022-01-29 07:59:00	3	M	Dsec	Ir75b2	20	OK
Monitor9.txt	2022-01-26 08:00:00	2022-01-29 07:59:00	3	M	Dsec	Ir75b2	21	OK
Monitor9.txt	2022-01-26 08:00:00	2022-01-29 07:59:00	3	M	Dsec	Ir75b2	22	OK
Monitor9.txt	2022-01-26 08:00:00	2022-01-29 07:59:00	3	M	Dsec	Ir75b2	23	OK
Monitor9.txt	2022-01-26 08:00:00	2022-01-29 07:59:00	3	M	Dsec	Ir75b2	24	OK
Monitor9.txt	2022-01-26 08:00:00	2022-01-29 07:59:00	3	M	Dsec	Ir75b2	25	OK
Monitor9.txt	2022-01-26 08:00:00	2022-01-29 07:59:00	3	M	Dsec	Ir75b2	26	OK
Monitor9.txt	2022-01-26 08:00:00	2022-01-29 07:59:00	3	M	Dsec	Ir75b2	27	OK
Monitor9.txt	2022-01-26 08:00:00	2022-01-29 07:59:00	3	M	Dsec	Ir75b2	28	OK
Monitor9.txt	2022-01-26 08:00:00	2022-01-29 07:59:00	3	M	Dsec	Ir75b2	29	OK
Monitor9.txt	2022-01-26 08:00:00	2022-01-29 07:59:00	3	M	Dsec	Ir75b2	30	OK
Monitor9.txt	2022-01-26 08:00:00	2022-01-29 07:59:00	3	M	Dsec	Ir75b2	31	OK
Monitor9.txt	2022-01-26 08:00:00	2022-01-29 07:59:00	3	M	Dsec	Ir75b2	32	OK
Monitor8.txt	2022-01-26 08:00:00	2022-01-29 07:59:00	3	M	Dsec	Ir75b1	1	OK
Monitor8.txt	2022-01-26 08:00:00	2022-01-29 07:59:00	3	M	Dsec	Ir75b1	2	OK
Monitor8.txt	2022-01-26 08:00:00	2022-01-29 07:59:00	3	M	Dsec	Ir75b1	3	OK
Monitor8.txt	2022-01-26 08:00:00	2022-01-29 07:59:00	3	M	Dsec	Ir75b1	4	OK
Monitor8.txt	2022-01-26 08:00:00	2022-01-29 07:59:00	3	M	Dsec	Ir75b1	5	OK
Monitor8.txt	2022-01-26 08:00:00	2022-01-29 07:59:00	3	M	Dsec	Ir75b1	6	OK
Monitor8.txt	2022-01-26 08:00:00	2022-01-29 07:59:00	3	M	Dsec	Ir75b1	7	OK
Monitor8.txt	2022-01-26 08:00:00	2022-01-29 07:59:00	3	M	Dsec	Ir75b1	8	OK
Monitor8.txt	2022-01-26 08:00:00	2022-01-29 07:59:00	3	M	Dsec	Ir75b1	9	OK
Monitor8.txt	2022-01-26 08:00:00	2022-01-29 07:59:00	3	M	Dsec	Ir75b1	10	OK
Monitor8.txt	2022-01-26 08:00:00	2022-01-29 07:59:00	3	M	Dsec	Ir75b1	11	OK
Monitor8.txt	2022-01-26 08:00:00	2022-01-29 07:59:00	3	M	Dsec	Ir75b1	12	OK
Monitor8.txt	2022-01-26 08:00:00	2022-01-29 07:59:00	3	M	Dsec	Ir75b1	13	OK
Monitor8.txt	2022-01-26 08:00:00	2022-01-29 07:59:00	3	M	Dsec	Ir75b1	14	OK
Monitor8.txt	2022-01-26 08:00:00	2022-01-29 07:59:00	3	M	Dsec	Ir75b1	15	OK
Monitor8.txt	2022-01-26 08:00:00	2022-01-29 07:59:00	3	M	Dsec	Ir75b1	16	OK
Monitor8.txt	2022-01-26 08:00:00	2022-01-29 07:59:00	3	M	Dsec	Ir8a/orco	17	OK
Monitor8.txt	2022-01-26 08:00:00	2022-01-29 07:59:00	3	M	Dsec	Ir8a/orco	18	OK
Monitor8.txt	2022-01-26 08:00:00	2022-01-29 07:59:00	3	M	Dsec	Ir8a/orco	19	OK
Monitor8.txt	2022-01-26 08:00:00	2022-01-29 07:59:00	3	M	Dsec	Ir8a/orco	20	OK
Monitor8.txt	2022-01-26 08:00:00	2022-01-29 07:59:00	3	M	Dsec	Ir8a/orco	21	DEAD
Monitor8.txt	2022-01-26 08:00:00	2022-01-29 07:59:00	3	M	Dsec	Ir8a/orco	22	OK
Monitor8.txt	2022-01-26 08:00:00	2022-01-29 07:59:00	3	M	Dsec	Ir8a/orco	23	OK
Monitor8.txt	2022-01-26 08:00:00	2022-01-29 07:59:00	3	M	Dsec	Ir8a/orco	24	OK
Monitor8.txt	2022-01-26 08:00:00	2022-01-29 07:59:00	3	M	Dsec	Ir8a/orco	25	OK
Monitor8.txt	2022-01-26 08:00:00	2022-01-29 07:59:00	3	M	Dsec	Ir8a/orco	26	OK
Monitor8.txt	2022-01-26 08:00:00	2022-01-29 07:59:00	3	M	Dsec	Ir8a/orco	27	DEAD
Monitor8.txt	2022-01-26 08:00:00	2022-01-29 07:59:00	3	M	Dsec	Ir8a/orco	28	OK
Monitor8.txt	2022-01-26 08:00:00	2022-01-29 07:59:00	3	M	Dsec	Ir8a/orco	29	OK
Monitor8.txt	2022-01-26 08:00:00	2022-01-29 07:59:00	3	M	Dsec	Ir8a/orco	30	OK
Monitor8.txt	2022-01-26 08:00:00	2022-01-29 07:59:00	3	M	Dsec	Ir8a/orco	31	OK
Monitor8.txt	2022-01-26 08:00:00	2022-01-29 07:59:00	3	M	Dsec	Ir8a/orco	32	OK
Monitor7.txt	2022-01-26 08:00:00	2022-01-29 07:59:00	3	M	Dsec	orco	1	OK
Monitor7.txt	2022-01-26 08:00:00	2022-01-29 07:59:00	3	M	Dsec	orco	2	OK
Monitor7.txt	2022-01-26 08:00:00	2022-01-29 07:59:00	3	M	Dsec	orco	3	OK
Monitor7.txt	2022-01-26 08:00:00	2022-01-29 07:59:00	3	M	Dsec	orco	4	OK
Monitor7.txt	2022-01-26 08:00:00	2022-01-29 07:59:00	3	M	Dsec	orco	5	OK
Monitor7.txt	2022-01-26 08:00:00	2022-01-29 07:59:00	3	M	Dsec	orco	6	OK
Monitor7.txt	2022-01-26 08:00:00	2022-01-29 07:59:00	3	M	Dsec	orco	7	OK
Monitor7.txt	2022-01-26 08:00:00	2022-01-29 07:59:00	3	M	Dsec	orco	8	OK
Monitor7.txt	2022-01-26 08:00:00	2022-01-29 07:59:00	3	M	Dsec	orco	9	OK
Monitor7.txt	2022-01-26 08:00:00	2022-01-29 07:59:00	3	M	Dsec	orco	10	OK
Monitor7.txt	2022-01-26 08:00:00	2022-01-29 07:59:00	3	M	Dsec	orco	11	OK
Monitor7.txt	2022-01-26 08:00:00	2022-01-29 07:59:00	3	M	Dsec	orco	12	OK
Monitor7.txt	2022-01-26 08:00:00	2022-01-29 07:59:00	3	M	Dsec	orco	13	OK
Monitor7.txt	2022-01-26 08:00:00	2022-01-29 07:59:00	3	M	Dsec	orco	14	OK
Monitor7.txt	2022-01-26 08:00:00	2022-01-29 07:59:00	3	M	Dsec	orco	15	OK
Monitor7.txt	2022-01-26 08:00:00	2022-01-29 07:59:00	3	M	Dsec	orco	16	OK
Monitor7.txt	2022-01-26 08:00:00	2022-01-29 07:59:00	3	M	Dsec	Or85b	17	OK
Monitor7.txt	2022-01-26 08:00:00	2022-01-29 07:59:00	3	M	Dsec	Or85b	18	OK
Monitor7.txt	2022-01-26 08:00:00	2022-01-29 07:59:00	3	M	Dsec	Or85b	19	OK
Monitor7.txt	2022-01-26 08:00:00	2022-01-29 07:59:00	3	M	Dsec	Or85b	20	OK
Monitor7.txt	2022-01-26 08:00:00	2022-01-29 07:59:00	3	M	Dsec	Or85b	21	OK
Monitor7.txt	2022-01-26 08:00:00	2022-01-29 07:59:00	3	M	Dsec	Or85b	22	OK
Monitor7.txt	2022-01-26 08:00:00	2022-01-29 07:59:00	3	M	Dsec	Or85b	23	OK
Monitor7.txt	2022-01-26 08:00:00	2022-01-29 07:59:00	3	M	Dsec	Or85b	24	OK
Monitor7.txt	2022-01-26 08:00:00	2022-01-29 07:59:00	3	M	Dsec	Or85b	25	OK
Monitor7.txt	2022-01-26 08:00:00	2022-01-29 07:59:00	3	M	Dsec	Or85b	26	OK
Monitor7.txt	2022-01-26 08:00:00	2022-01-29 07:59:00	3	M	Dsec	Or85b	27	OK
Monitor7.txt	2022-01-26 08:00:00	2022-01-29 07:59:00	3	M	Dsec	Or85b	28	OK
Monitor7.txt	2022-01-26 08:00:00	2022-01-29 07:59:00	3	M	Dsec	Or85b	29	OK
Monitor7.txt	2022-01-26 08:00:00	2022-01-29 07:59:00	3	M	Dsec	Or85b	30	OK
Monitor7.txt	2022-01-26 08:00:00	2022-01-29 07:59:00	3	M	Dsec	Or85b	31	OK
Monitor7.txt	2022-01-26 08:00:00	2022-01-29 07:59:00	3	M	Dsec	Or85b	32	OK
Monitor6-3.txt	2022-01-26 08:00:00	2022-01-29 07:59:00	3	M	Dsec	Or22a	1	OK
Monitor6-3.txt	2022-01-26 08:00:00	2022-01-29 07:59:00	3	M	Dsec	Or22a	2	OK
Monitor6-3.txt	2022-01-26 08:00:00	2022-01-29 07:59:00	3	M	Dsec	Or22a	3	OK
Monitor6-3.txt	2022-01-26 08:00:00	2022-01-29 07:59:00	3	M	Dsec	Or22a	4	OK
Monitor6-3.txt	2022-01-26 08:00:00	2022-01-29 07:59:00	3	M	Dsec	Or22a	5	OK
Monitor6-3.txt	2022-01-26 08:00:00	2022-01-29 07:59:00	3	M	Dsec	Or22a	6	OK
Monitor6-3.txt	2022-01-26 08:00:00	2022-01-29 07:59:00	3	M	Dsec	Or22a	7	OK
Monitor6-3.txt	2022-01-26 08:00:00	2022-01-29 07:59:00	3	M	Dsec	Or22a	8	OK
Monitor6-3.txt	2022-01-26 08:00:00	2022-01-29 07:59:00	3	M	Dsec	Or22a	9	OK
Monitor6-3.txt	2022-01-26 08:00:00	2022-01-29 07:59:00	3	M	Dsec	Or22a	10	OK
Monitor6-3.txt	2022-01-26 08:00:00	2022-01-29 07:59:00	3	M	Dsec	Or22a	11	OK
Monitor6-3.txt	2022-01-26 08:00:00	2022-01-29 07:59:00	3	M	Dsec	Or22a	12	OK
Monitor6-3.txt	2022-01-26 08:00:00	2022-01-29 07:59:00	3	M	Dsec	Or22a	13	OK
Monitor6-3.txt	2022-01-26 08:00:00	2022-01-29 07:59:00	3	M	Dsec	Or22a	14	OK
Monitor6-3.txt	2022-01-26 08:00:00	2022-01-29 07:59:00	3	M	Dsec	Or22a	15	OK
Monitor6-3.txt	2022-01-26 08:00:00	2022-01-29 07:59:00	3	M	Dsec	Or22a	16	OK
Monitor6-3.txt	2022-02-04 08:00:00	2022-02-07 07:59:00	4	M	Dsec	Ir75b1	1	OK
Monitor6-3.txt	2022-02-04 08:00:00	2022-02-07 07:59:00	4	M	Dsec	Ir75b1	2	OK
Monitor6-3.txt	2022-02-04 08:00:00	2022-02-07 07:59:00	4	M	Dsec	Ir75b1	3	OK
Monitor6-3.txt	2022-02-04 08:00:00	2022-02-07 07:59:00	4	M	Dsec	Ir75b1	4	OK
Monitor6-3.txt	2022-02-04 08:00:00	2022-02-07 07:59:00	4	M	Dsec	Ir75b1	5	OK
Monitor6-3.txt	2022-02-04 08:00:00	2022-02-07 07:59:00	4	M	Dsec	Ir75b1	6	OK
Monitor6-3.txt	2022-02-04 08:00:00	2022-02-07 07:59:00	4	M	Dsec	Ir75b1	7	OK
Monitor6-3.txt	2022-02-04 08:00:00	2022-02-07 07:59:00	4	M	Dsec	Ir75b1	8	OK
Monitor6-3.txt	2022-02-04 08:00:00	2022-02-07 07:59:00	4	M	Dsec	Ir75b1	9	OK
Monitor6-3.txt	2022-02-04 08:00:00	2022-02-07 07:59:00	4	M	Dsec	Ir75b1	10	OK
Monitor6-3.txt	2022-02-04 08:00:00	2022-02-07 07:59:00	4	M	Dsec	Ir75b1	11	OK
Monitor6-3.txt	2022-02-04 08:00:00	2022-02-07 07:59:00	4	M	Dsec	Ir75b1	12	OK
Monitor6-3.txt	2022-02-04 08:00:00	2022-02-07 07:59:00	4	M	Dsec	Ir75b1	13	OK
Monitor6-3.txt	2022-02-04 08:00:00	2022-02-07 07:59:00	4	M	Dsec	Ir75b1	14	OK
Monitor6-3.txt	2022-02-04 08:00:00	2022-02-07 07:59:00	4	M	Dsec	Ir75b1	15	OK
Monitor6-3.txt	2022-02-04 08:00:00	2022-02-07 07:59:00	4	M	Dsec	Ir75b1	16	OK
Monitor6-3.txt	2022-02-04 08:00:00	2022-02-07 07:59:00	4	M	Dsec	Ir75b2	17	OK
Monitor6-3.txt	2022-02-04 08:00:00	2022-02-07 07:59:00	4	M	Dsec	Ir75b2	18	OK
Monitor6-3.txt	2022-02-04 08:00:00	2022-02-07 07:59:00	4	M	Dsec	Ir75b2	19	OK
Monitor6-3.txt	2022-02-04 08:00:00	2022-02-07 07:59:00	4	M	Dsec	Ir75b2	20	OK
Monitor6-3.txt	2022-02-04 08:00:00	2022-02-07 07:59:00	4	M	Dsec	Ir75b2	21	OK
Monitor6-3.txt	2022-02-04 08:00:00	2022-02-07 07:59:00	4	M	Dsec	Ir75b2	22	OK
Monitor6-3.txt	2022-02-04 08:00:00	2022-02-07 07:59:00	4	M	Dsec	Ir75b2	23	OK
Monitor6-3.txt	2022-02-04 08:00:00	2022-02-07 07:59:00	4	M	Dsec	Ir75b2	24	OK
Monitor6-3.txt	2022-02-04 08:00:00	2022-02-07 07:59:00	4	M	Dsec	Ir75b2	25	OK
Monitor6-3.txt	2022-02-04 08:00:00	2022-02-07 07:59:00	4	M	Dsec	Ir75b2	26	OK
Monitor6-3.txt	2022-02-04 08:00:00	2022-02-07 07:59:00	4	M	Dsec	Ir75b2	27	OK
Monitor6-3.txt	2022-02-04 08:00:00	2022-02-07 07:59:00	4	M	Dsec	Ir75b2	28	OK
Monitor6-3.txt	2022-02-04 08:00:00	2022-02-07 07:59:00	4	M	Dsec	Ir75b2	29	OK
Monitor6-3.txt	2022-02-04 08:00:00	2022-02-07 07:59:00	4	M	Dsec	Ir75b2	30	OK
Monitor6-3.txt	2022-02-04 08:00:00	2022-02-07 07:59:00	4	M	Dsec	Ir75b2	31	OK
Monitor6-3.txt	2022-02-04 08:00:00	2022-02-07 07:59:00	4	M	Dsec	Ir75b2	32	OK
Monitor7.txt	2022-02-04 08:00:00	2022-02-07 07:59:00	4	M	Dsec	Ir8a/orco	1	OK
Monitor7.txt	2022-02-04 08:00:00	2022-02-07 07:59:00	4	M	Dsec	Ir8a/orco	2	OK
Monitor7.txt	2022-02-04 08:00:00	2022-02-07 07:59:00	4	M	Dsec	Ir8a/orco	3	OK
Monitor7.txt	2022-02-04 08:00:00	2022-02-07 07:59:00	4	M	Dsec	Ir8a/orco	4	OK
Monitor7.txt	2022-02-04 08:00:00	2022-02-07 07:59:00	4	M	Dsec	Ir8a/orco	5	OK
Monitor7.txt	2022-02-04 08:00:00	2022-02-07 07:59:00	4	M	Dsec	Ir8a/orco	6	OK
Monitor7.txt	2022-02-04 08:00:00	2022-02-07 07:59:00	4	M	Dsec	Ir8a/orco	7	OK
Monitor7.txt	2022-02-04 08:00:00	2022-02-07 07:59:00	4	M	Dsec	Ir8a/orco	8	OK
Monitor7.txt	2022-02-04 08:00:00	2022-02-07 07:59:00	4	M	Dsec	Ir8a/orco	9	OK
Monitor7.txt	2022-02-04 08:00:00	2022-02-07 07:59:00	4	M	Dsec	Ir8a/orco	10	OK
Monitor7.txt	2022-02-04 08:00:00	2022-02-07 07:59:00	4	M	Dsec	Ir8a/orco	11	OK
Monitor7.txt	2022-02-04 08:00:00	2022-02-07 07:59:00	4	M	Dsec	Ir8a/orco	12	OK
Monitor7.txt	2022-02-04 08:00:00	2022-02-07 07:59:00	4	M	Dsec	Ir8a/orco	13	OK
Monitor7.txt	2022-02-04 08:00:00	2022-02-07 07:59:00	4	M	Dsec	Ir8a/orco	14	OK
Monitor7.txt	2022-02-04 08:00:00	2022-02-07 07:59:00	4	M	Dsec	Ir8a/orco	15	OK
Monitor7.txt	2022-02-04 08:00:00	2022-02-07 07:59:00	4	M	Dsec	Ir8a/orco	16	OK
Monitor7.txt	2022-02-04 08:00:00	2022-02-07 07:59:00	4	M	Dsec	Or35a	17	OK
Monitor7.txt	2022-02-04 08:00:00	2022-02-07 07:59:00	4	M	Dsec	Or35a	18	OK
Monitor7.txt	2022-02-04 08:00:00	2022-02-07 07:59:00	4	M	Dsec	Or35a	19	OK
Monitor7.txt	2022-02-04 08:00:00	2022-02-07 07:59:00	4	M	Dsec	Or35a	20	OK
Monitor7.txt	2022-02-04 08:00:00	2022-02-07 07:59:00	4	M	Dsec	Or35a	21	OK
Monitor7.txt	2022-02-04 08:00:00	2022-02-07 07:59:00	4	M	Dsec	Or35a	22	OK
Monitor7.txt	2022-02-04 08:00:00	2022-02-07 07:59:00	4	M	Dsec	Or35a	23	OK
Monitor7.txt	2022-02-04 08:00:00	2022-02-07 07:59:00	4	M	Dsec	Or35a	24	OK
Monitor7.txt	2022-02-04 08:00:00	2022-02-07 07:59:00	4	M	Dsec	Or35a	25	OK
Monitor7.txt	2022-02-04 08:00:00	2022-02-07 07:59:00	4	M	Dsec	Or35a	26	OK
Monitor7.txt	2022-02-04 08:00:00	2022-02-07 07:59:00	4	M	Dsec	Or35a	27	OK
Monitor7.txt	2022-02-04 08:00:00	2022-02-07 07:59:00	4	M	Dsec	Or35a	28	OK
Monitor7.txt	2022-02-04 08:00:00	2022-02-07 07:59:00	4	M	Dsec	Or35a	29	OK
Monitor7.txt	2022-02-04 08:00:00	2022-02-07 07:59:00	4	M	Dsec	Or35a	30	OK
Monitor7.txt	2022-02-04 08:00:00	2022-02-07 07:59:00	4	M	Dsec	Or35a	31	OK
Monitor7.txt	2022-02-04 08:00:00	2022-02-07 07:59:00	4	M	Dsec	Or35a	32	OK
Monitor8.txt	2022-02-04 08:00:00	2022-02-07 07:59:00	4	M	Dsec	Ir64a	1	OK
Monitor8.txt	2022-02-04 08:00:00	2022-02-07 07:59:00	4	M	Dsec	Ir64a	2	OK
Monitor8.txt	2022-02-04 08:00:00	2022-02-07 07:59:00	4	M	Dsec	Ir64a	3	OK
Monitor8.txt	2022-02-04 08:00:00	2022-02-07 07:59:00	4	M	Dsec	Ir64a	4	OK
Monitor8.txt	2022-02-04 08:00:00	2022-02-07 07:59:00	4	M	Dsec	Ir64a	5	OK
Monitor8.txt	2022-02-04 08:00:00	2022-02-07 07:59:00	4	M	Dsec	Ir64a	6	OK
Monitor8.txt	2022-02-04 08:00:00	2022-02-07 07:59:00	4	M	Dsec	Ir64a	7	OK
Monitor8.txt	2022-02-04 08:00:00	2022-02-07 07:59:00	4	M	Dsec	Ir64a	8	OK
Monitor8.txt	2022-02-04 08:00:00	2022-02-07 07:59:00	4	M	Dsec	Ir64a	9	OK
Monitor8.txt	2022-02-04 08:00:00	2022-02-07 07:59:00	4	M	Dsec	Ir64a	10	OK
Monitor8.txt	2022-02-04 08:00:00	2022-02-07 07:59:00	4	M	Dsec	Ir64a	11	OK
Monitor8.txt	2022-02-04 08:00:00	2022-02-07 07:59:00	4	M	Dsec	Ir64a	12	OK
Monitor8.txt	2022-02-04 08:00:00	2022-02-07 07:59:00	4	M	Dsec	Ir64a	13	OK
Monitor8.txt	2022-02-04 08:00:00	2022-02-07 07:59:00	4	M	Dsec	Ir64a	14	OK
Monitor8.txt	2022-02-04 08:00:00	2022-02-07 07:59:00	4	M	Dsec	Ir64a	15	OK
Monitor8.txt	2022-02-04 08:00:00	2022-02-07 07:59:00	4	M	Dsec	Ir64a	16	OK
Monitor1-3.txt	2022-02-08 08:00:00	2022-02-11 07:59:00	5	M	Dsec	Ir8a	1	OK
Monitor1-3.txt	2022-02-08 08:00:00	2022-02-11 07:59:00	5	M	Dsec	Ir8a	2	OK
Monitor1-3.txt	2022-02-08 08:00:00	2022-02-11 07:59:00	5	M	Dsec	Ir8a	3	OK
Monitor1-3.txt	2022-02-08 08:00:00	2022-02-11 07:59:00	5	M	Dsec	Ir8a	4	OK
Monitor1-3.txt	2022-02-08 08:00:00	2022-02-11 07:59:00	5	M	Dsec	Ir8a	5	OK
Monitor1-3.txt	2022-02-08 08:00:00	2022-02-11 07:59:00	5	M	Dsec	Ir8a	6	OK
Monitor1-3.txt	2022-02-08 08:00:00	2022-02-11 07:59:00	5	M	Dsec	Ir8a	7	OK
Monitor1-3.txt	2022-02-08 08:00:00	2022-02-11 07:59:00	5	M	Dsec	Ir8a	8	OK
Monitor1-3.txt	2022-02-08 08:00:00	2022-02-11 07:59:00	5	M	Dsec	Ir8a	9	OK
Monitor1-3.txt	2022-02-08 08:00:00	2022-02-11 07:59:00	5	M	Dsec	Ir8a	10	OK
Monitor1-3.txt	2022-02-08 08:00:00	2022-02-11 07:59:00	5	M	Dsec	Ir8a	11	OK
Monitor1-3.txt	2022-02-08 08:00:00	2022-02-11 07:59:00	5	M	Dsec	Ir8a	12	OK
Monitor1-3.txt	2022-02-08 08:00:00	2022-02-11 07:59:00	5	M	Dsec	Ir8a	13	OK
Monitor1-3.txt	2022-02-08 08:00:00	2022-02-11 07:59:00	5	M	Dsec	Ir8a	14	OK
Monitor1-3.txt	2022-02-08 08:00:00	2022-02-11 07:59:00	5	M	Dsec	Ir8a	15	OK
Monitor1-3.txt	2022-02-08 08:00:00	2022-02-11 07:59:00	5	M	Dsec	Ir8a	16	OK
Monitor1-3.txt	2022-02-15 08:00:00	2022-02-18 07:59:00	6	M	Dsec	Ir8a	1	OK
Monitor1-3.txt	2022-02-15 08:00:00	2022-02-18 07:59:00	6	M	Dsec	Ir8a	2	OK
Monitor1-3.txt	2022-02-15 08:00:00	2022-02-18 07:59:00	6	M	Dsec	Ir8a	3	OK
Monitor1-3.txt	2022-02-15 08:00:00	2022-02-18 07:59:00	6	M	Dsec	Ir8a	4	OK
Monitor1-3.txt	2022-02-15 08:00:00	2022-02-18 07:59:00	6	M	Dsec	Ir8a	5	OK
Monitor1-3.txt	2022-02-15 08:00:00	2022-02-18 07:59:00	6	M	Dsec	Ir8a	6	OK
Monitor1-3.txt	2022-02-15 08:00:00	2022-02-18 07:59:00	6	M	Dsec	Ir8a	7	OK
Monitor1-3.txt	2022-02-15 08:00:00	2022-02-18 07:59:00	6	M	Dsec	Ir8a	8	OK
Monitor1-3.txt	2022-02-15 08:00:00	2022-02-18 07:59:00	6	M	Dsec	Ir8a	9	OK
Monitor1-3.txt	2022-02-15 08:00:00	2022-02-18 07:59:00	6	M	Dsec	Ir8a	10	OK
Monitor1-3.txt	2022-02-15 08:00:00	2022-02-18 07:59:00	6	M	Dsec	Ir8a	11	OK
Monitor1-3.txt	2022-02-15 08:00:00	2022-02-18 07:59:00	6	M	Dsec	Ir8a	12	OK
Monitor1-3.txt	2022-02-15 08:00:00	2022-02-18 07:59:00	6	M	Dsec	Ir8a	13	OK
Monitor1-3.txt	2022-02-15 08:00:00	2022-02-18 07:59:00	6	M	Dsec	Ir8a	14	OK
Monitor1-3.txt	2022-02-15 08:00:00	2022-02-18 07:59:00	6	M	Dsec	Ir8a	15	OK
Monitor1-3.txt	2022-02-15 08:00:00	2022-02-18 07:59:00	6	M	Dsec	Ir8a	16	OK
Monitor1-3.txt	2022-02-15 08:00:00	2022-02-18 07:59:00	6	M	Dsec	Dsec.28	17	OK
Monitor1-3.txt	2022-02-15 08:00:00	2022-02-18 07:59:00	6	M	Dsec	Dsec.28	18	OK
Monitor1-3.txt	2022-02-15 08:00:00	2022-02-18 07:59:00	6	M	Dsec	Dsec.28	19	OK
Monitor1-3.txt	2022-02-15 08:00:00	2022-02-18 07:59:00	6	M	Dsec	Dsec.28	20	OK
Monitor1-3.txt	2022-02-15 08:00:00	2022-02-18 07:59:00	6	M	Dsec	Dsec.28	21	OK
Monitor1-3.txt	2022-02-15 08:00:00	2022-02-18 07:59:00	6	M	Dsec	Dsec.28	22	OK
Monitor1-3.txt	2022-02-15 08:00:00	2022-02-18 07:59:00	6	M	Dsec	Dsec.28	23	OK
Monitor1-3.txt	2022-02-15 08:00:00	2022-02-18 07:59:00	6	M	Dsec	Dsec.28	24	OK
Monitor1-3.txt	2022-02-15 08:00:00	2022-02-18 07:59:00	6	M	Dsec	Dsec.28	25	OK
Monitor1-3.txt	2022-02-15 08:00:00	2022-02-18 07:59:00	6	M	Dsec	Dsec.28	26	OK
Monitor1-3.txt	2022-02-15 08:00:00	2022-02-18 07:59:00	6	M	Dsec	Dsec.28	27	OK
Monitor1-3.txt	2022-02-15 08:00:00	2022-02-18 07:59:00	6	M	Dsec	Dsec.28	28	OK
Monitor1-3.txt	2022-02-15 08:00:00	2022-02-18 07:59:00	6	M	Dsec	Dsec.28	29	OK
Monitor1-3.txt	2022-02-15 08:00:00	2022-02-18 07:59:00	6	M	Dsec	Dsec.28	30	OK
Monitor1-3.txt	2022-02-15 08:00:00	2022-02-18 07:59:00	6	M	Dsec	Dsec.28	31	OK
Monitor1-3.txt	2022-02-15 08:00:00	2022-02-18 07:59:00	6	M	Dsec	Dsec.28	32	OK

## Sheet: FigS3_stats
Comparison group		p-value	Bonferroni corrected p-value for multiple comparison	statistical test
Dsec07	Dsec28	0.01194	0.07164	Wilcoxon signed rank test with continuity correction
Dsec07	DsecIr8aRFP/Orco1	0.32823	0.65646	Wilcoxon signed rank test with continuity correction
Dsec07	DsecOrco1	0.00662	0.054	Wilcoxon signed rank test with continuity correction
Dsec07	DsecIr8aRFP	0.00264	0.0264	Wilcoxon signed rank test with continuity correction
Dsec07	DsecOr22aRFP	0.48342	0.65646	Wilcoxon signed rank test with continuity correction
Dsec07	DsecOr35aRFP	0.10284	0.30852	Wilcoxon signed rank test with continuity correction
Dsec07	DsecOr85c/bRFP	0.05359	0.2467	Wilcoxon signed rank test with continuity correction
Dsec07	DsecIr64aRFP	0.04934	0.2467	Wilcoxon signed rank test with continuity correction
Dsec07	DsecIr75b1	0.006	0.054	Wilcoxon signed rank test with continuity correction
Dsec07	DsecIr75b2	0.00985	0.06895	Wilcoxon signed rank test with continuity correction

## Sheet: Rethomics
#Full Rethomics tutorial @ https://rethomics.github.io/
DATA_DIR<- "/Users/michaelshahandeh/Documents/Circadian_rhythm/DAM data"			#create working directory
list.files(DATA_DIR, pattern= "*.txt|*.csv")	#check files in working directory
setwd(DATA_DIR)								#set working directory
library(damr)									#use to read in DAM data
library(ggetho)									#use to plot and check data
metadata <- fread("metadata_Dsec_m-v-mutants.csv")				#read in metadata table
metadata										#check metadata
metadata <- link_dam_metadata(metadata, result_dir = DATA_DIR)	#link metadata to monitorfiles
metadata
dt <- load_dam(metadata[replicate == 6])						#load data into behavior table
summary(dt)
ggetho(dt[xmv(replicate) == 6 & xmv(strain) == c("Dsec.28")], aes(x = t, z=activity), summary_time_window = mins(30), multiplot = 2) +
stat_bar_tile_etho() +
facet_wrap(~ region_id)
#change strain name to check for dead flies, change status of dead flies in metadata file and re-run analysis
metadata <- fread("metadata_Dsec_m-v-mutants.csv")				#read in metadata table
metadata <- link_dam_metadata(metadata, result_dir = DATA_DIR)	#link metadata to monitorfiles
dt <- load_dam(metadata[status == "OK"])						#load data into behavior table
# | strain == "Dsec.28noni"]) add to end of metadata to sort by XX or YY
summary(dt)
dt_curated <- dt[, phase := ifelse(t %% hours(24) < hours(12), "L", "D")]
#add MA means to sleep summary
summary_dt <-
rejoin(dt_curated[,
.(
# this is where the computation happens
activity_all = mean(activity),
activity_L = mean(activity[phase == "L"]),
activity_D = mean(activity[phase == "D"])
),
,by=id])
summary_dt
#Plot data by strain
summary_dt$strain <- factor(summary_dt$strain, levels = c("Dsec.07", "Dsec.28", "Ir8a/orco", "orco", "Ir8a", "Or22a", "Or35a", "Or85b", "Ir64a", "Ir75b1", "Ir75b2"))
ggplot(summary_dt, aes(x=strain, y= activity_L, fill=strain), inherit.aes = TRUE) +
geom_point(position=position_jitterdodge(jitter.width = 0.15)) +
geom_boxplot(outlier.colour = NA, fill = c("firebrick3", "firebrick3", "mistyrose", "mistyrose", "mistyrose", "mistyrose", "mistyrose", "mistyrose", "mistyrose", "mistyrose", "mistyrose"), alpha = 0.7) +
scale_y_continuous(name= "Mean activity (# beam crosses/min) light phase") + theme_classic() +
theme(legend.position = "none")
ggplot(summary_dt, aes(x=strain, y= activity_D, fill=strain), inherit.aes = TRUE) +
geom_point(position=position_jitterdodge(jitter.width = 0.15)) +
geom_boxplot(outlier.colour = NA, fill = c("firebrick3", "firebrick3", "mistyrose", "mistyrose", "mistyrose", "mistyrose", "mistyrose", "mistyrose", "mistyrose", "mistyrose", "mistyrose"), alpha = 0.7) +
scale_y_continuous(name= "Mean activity (# beam crosses/min) dark phase") + theme_classic() +
theme(legend.position = "none")
ggplot(summary_dt, aes(x=strain, y= activity_all, fill=strain), inherit.aes = TRUE) +
geom_point(position=position_jitterdodge(jitter.width = 0.15)) +
geom_boxplot(outlier.colour = NA, fill = c("firebrick3", "firebrick3", "mistyrose", "mistyrose", "mistyrose", "mistyrose", "mistyrose", "mistyrose", "mistyrose", "mistyrose", "mistyrose"), alpha = 0.7) +
scale_y_continuous(name= "Mean daily activity (# beam crosses/min)") + theme_classic() +
theme(legend.position = "none")
pairwise.wilcox.test(summary_dt[, activity_A],
summary_dt[, strain], p.adjust = "none")
library(sleepr)
sleep <- load_dam(metadata[status == "OK" ], FUN = sleepr::sleep_dam_annotation)
Dsec07m <- ggetho(sleep[xmv(strain) == c("Dsec.07m")], aes(x = t, y = moving, colour = strain), summary_time_window = mins(30), time_wrap = hours(24), time_offset = hours(6)) +
stat_pop_etho(geom = "bar", colour = "firebrick4", fill = "firebrick3") +
stat_ld_annotations(ld_colours = c("yellow", "black"), height = 0.05, alpha = 0.45, outline = NA, l_duration = hours(12)) +
#facet_grid(strain ~ .) +
theme_classic() +
theme(legend.position = "none") +
scale_y_continuous(name= "", labels = scales::percent)
Dsec07v <- ggetho(sleep[xmv(strain) == c("Dsec.07v")], aes(x = t, y = moving, colour = strain), summary_time_window = mins(30), time_wrap = hours(24), time_offset = hours(6)) +
stat_pop_etho(geom = "bar", colour = "firebrick4", fill = "firebrick3") +
stat_ld_annotations(ld_colours = c("yellow", "black"), height = 0.05, alpha = 0.45, outline = NA, l_duration = hours(12)) +
#facet_grid(strain ~ .) +
theme_classic() +
theme(legend.position = "none") +
scale_y_continuous(name= "", labels = scales::percent)
Ir64a <- ggetho(sleep[xmv(strain) == c("Ir64a")], aes(x = t, y = moving, colour = strain), summary_time_window = mins(30), time_wrap = hours(24), time_offset = hours(6)) +
stat_pop_etho(geom = "bar", colour = "mistyrose2", fill = "mistyrose") +
stat_ld_annotations(ld_colours = c("yellow", "black"), height = 0.05, alpha = 0.45, outline = NA, l_duration = hours(12)) +
#facet_grid(strain ~ .) +
theme_classic() +
theme(legend.position = "none") +
scale_y_continuous(name= "", labels = scales::percent)
Ir75b1 <- ggetho(sleep[xmv(strain) == c("Ir75b1")], aes(x = t, y = moving, colour = strain), summary_time_window = mins(30), time_wrap = hours(24), time_offset = hours(6)) +
stat_pop_etho(geom = "bar", colour = "mistyrose2", fill = "mistyrose") +
stat_ld_annotations(ld_colours = c("yellow", "black"), height = 0.05, alpha = 0.45, outline = NA, l_duration = hours(12)) +
#facet_grid(strain ~ .) +
theme_classic() +
theme(legend.position = "none") +
scale_y_continuous(name= "", labels = scales::percent)
Ir75b2 <- ggetho(sleep[xmv(strain) == c("Ir75b2")], aes(x = t, y = moving, colour = strain), summary_time_window = mins(30), time_wrap = hours(24), time_offset = hours(6)) +
stat_pop_etho(geom = "bar", colour = "mistyrose2", fill = "mistyrose") +
stat_ld_annotations(ld_colours = c("yellow", "black"), height = 0.05, alpha = 0.45, outline = NA, l_duration = hours(12)) +
#facet_grid(strain ~ .) +
theme_classic() +
theme(legend.position = "none") +
scale_y_continuous(name= "", labels = scales::percent)
Ir8aorco <- ggetho(sleep[xmv(strain) == c("Ir8a/orco")], aes(x = t, y = moving, colour = strain), summary_time_window = mins(30), time_wrap = hours(24), time_offset = hours(6)) +
stat_pop_etho(geom = "bar", colour = "mistyrose2", fill = "mistyrose") +
stat_ld_annotations(ld_colours = c("yellow", "black"), height = 0.05, alpha = 0.45, outline = NA, l_duration = hours(12)) +
#facet_grid(strain ~ .) +
theme_classic() +
theme(legend.position = "none") +
scale_y_continuous(name= "", labels = scales::percent)
Or22a <- ggetho(sleep[xmv(strain) == c("Or22a")], aes(x = t, y = moving, colour = strain), summary_time_window = mins(30), time_wrap = hours(24), time_offset = hours(6)) +
stat_pop_etho(geom = "bar", colour = "mistyrose2", fill = "mistyrose") +
stat_ld_annotations(ld_colours = c("yellow", "black"), height = 0.05, alpha = 0.45, outline = NA, l_duration = hours(12)) +
#facet_grid(strain ~ .) +
theme_classic() +
theme(legend.position = "none") +
scale_y_continuous(name= "", labels = scales::percent)
Or35a <- ggetho(sleep[xmv(strain) == c("Or35a")], aes(x = t, y = moving, colour = strain), summary_time_window = mins(30), time_wrap = hours(24), time_offset = hours(6)) +
stat_pop_etho(geom = "bar", colour = "mistyrose2", fill = "mistyrose") +
stat_ld_annotations(ld_colours = c("yellow", "black"), height = 0.05, alpha = 0.45, outline = NA, l_duration = hours(12)) +
#facet_grid(strain ~ .) +
theme_classic() +
theme(legend.position = "none") +
scale_y_continuous(name= "", labels = scales::percent)
Or85b <- ggetho(sleep[xmv(strain) == c("Or85b")], aes(x = t, y = moving, colour = strain), summary_time_window = mins(30), time_wrap = hours(24), time_offset = hours(6)) +
stat_pop_etho(geom = "bar", colour = "mistyrose2", fill = "mistyrose") +
stat_ld_annotations(ld_colours = c("yellow", "black"), height = 0.05, alpha = 0.45, outline = NA, l_duration = hours(12)) +
#facet_grid(strain ~ .) +
theme_classic() +
theme(legend.position = "none") +
scale_y_continuous(name= "", labels = scales::percent)
orco <- ggetho(sleep[xmv(strain) == c("orco")], aes(x = t, y = moving, colour = strain), summary_time_window = mins(30), time_wrap = hours(24), time_offset = hours(6)) +
stat_pop_etho(geom = "bar", colour = "mistyrose2", fill = "mistyrose") +
stat_ld_annotations(ld_colours = c("yellow", "black"), height = 0.05, alpha = 0.45, outline = NA, l_duration = hours(12)) +
#facet_grid(strain ~ .) +
theme_classic() +
theme(legend.position = "none") +
scale_y_continuous(name= "", labels = scales::percent)
ggarrange(Dsec07m+ rremove("x.text")+rremove("xlab"), Dsec07v+ rremove("x.text")+rremove("xlab"), Ir64a+ rremove("x.text")+rremove("xlab"), Ir75b1+ rremove("x.text")+rremove("xlab"), Ir75b2+ rremove("x.text")+rremove("xlab"), Ir8aorco+ rremove("x.text")+rremove("xlab"), Or22a+ rremove("x.text")+rremove("xlab"), Or35a+ rremove("x.text")+rremove("xlab"), Or85b, orco,
heights = c(3, 3, 3, 3, 4.2, 3, 3, 3, 3, 4.2), ncol = 2, nrow = 5)
sleep[, A := ifelse(t %% hours(12) < hours(0), "R", "A")]
#add MA means to sleep summary
summary_sleep <-
rejoin(sleep[,
.(
# this is where the computation happens
activity_A = mean(moving[A == "A"]),
sleep_A = mean(asleep[A == "A"])
),
,by=id])
summary_sleep
#Plot data by strain
ggplot(summary_sleep, aes(x=strain, y= activity_A, fill=strain), inherit.aes = TRUE) +
	geom_boxplot(outlier.colour = NA, fill = c("firebrick3", "firebrick3", "mistyrose", "mistyrose", "mistyrose", "mistyrose", "mistyrose", "mistyrose", "mistyrose", "mistyrose")) +
	geom_point(position=position_jitterdodge(jitter.width = 0.1),alpha=0.3) +
	scale_y_continuous(name= "Mean % time moving ZT 0-12",labels = scales::percent) + theme_classic() +
theme(legend.position = "none")
pairwise.wilcox.test(summary_sleep[, activity_A],
summary_sleep[, strain])
