# Supplementary material for: Odor-regulated oviposition behavior in an ecological specialist
Source: Nat Commun. 2023 May 26;14:3041. doi: 10.1038/s41467-023-38722-z (PMC10219952; doi:10.1038/s41467-023-38722-z)
Supplement: Supplementary file 10 — Source Data [file 41467_2023_38722_MOESM10_ESM.zip › FigureS4.xlsx]

## Sheet: FigS4a-b
	Comparison of 0.66% Agarose + apple cider vinegar (ACV) vs 1% Agarose + noni juice (NJ)
	Results for D. melanogaster CS								Results for D. melanogaster DM Orco/Ir8a
	Fly	ACV	NJ	PrefIndex	Total egg No.				Fly	ACV	NJ	PrefIndex	Total egg No.
220221 (30)	1	8	5	0.230769	13			220221 (26)	1	38	0	1	38
	2	25	16	0.219512	41				2	33	0	1	33
	3	23	0	1	23				3	36	0	1	36
	4	36	18	0.333333	54				4	73	1	0.972973	74
	5	39	0	1	39				5	39	6	0.733333	45
	6	25	5	0.666667	30				6	44	5	0.795918	49
	7	18	13	0.16129	31				7	61	4	0.876923	65
	8	45	2	0.914894	47				8	51	1	0.961538	52
	9	35	18	0.320755	53				9	45	6	0.764706	51
	10	61	0	1	61				10	43	2	0.911111	45
	11	34	2	0.888889	36				11	17	2	0.789474	19
	12	39	7	0.695652	46				12	41	0	1	41
	13	9	4	0.384615	13				13	24	0	1	24
	14	31	13	0.409091	44				14	47	1	0.958333	48
	15	3	1	0.5	4				15	47	1	0.958333	48
	16	22	7	0.517241	29				16	18	4	0.636364	22
	17	37	5	0.761905	42				17	46	0	1	46
	18	47	2	0.918367	49				18	27	7	0.588235	34
	19	24	5	0.655172	29				19	51	0	1	51
	20	43	10	0.622642	53				20	58	1	0.966102	59
	21	12	13	-0.04	25				21	56	2	0.931034	58
	22	32	12	0.454545	44				22	44	0	1	44
	23	26	10	0.444444	36				23	53	0	1	53
	24	21	2	0.826087	23				24	36	1	0.945946	37
	25	21	5	0.615385	26				25	33	4	0.783784	37
	26	47	2	0.918367	49				26	46	20	0.393939	66
	27	23	4	0.703704	27
	28	48	8	0.714286	56
	29	12	4	0.5	16								Mean (fly/day)
													45.1923
					Mean (fly/day)
					34.6333

## Sheet: FigS4_stats
Panel b - preference index										Panel b - egg rate
Comparison group		p-value	Bonferroni corrected p-value for multiple comparison	statistical test						Comparison group		p-value	statistical test
DmelCS	PI = 0	2.987e-06	5.974e-06	Wilcoxon signed rank test with continuity correction						DmelCS	DmelIr8a1,Orco1	0.008893	Welch Two Sample t-test
DmelIr8a1,Orco1	PI = 0	7.924e-06	7.924e-06	Wilcoxon signed rank test with continuity correction
DmelCS	DmelIr8a1,Orco1	6.3e-05		Wilcoxon signed rank test with continuity correction
