# Supplementary material for: Odor-regulated oviposition behavior in an ecological specialist
Source: Nat Commun. 2023 May 26;14:3041. doi: 10.1038/s41467-023-38722-z (PMC10219952; doi:10.1038/s41467-023-38722-z)
Supplement: Supplementary file 10 — Source Data [file 41467_2023_38722_MOESM10_ESM.zip › FigureS5.xlsx]

## Sheet: FigS5
Olfaction-dependent group oviposition test
*One single trap per tupperware containing either (apple cider vinegar (ACV) or noni juice (NJ)
Date	Strain	Egg no.			Date	Strain	Egg no.			Date	Strain	Egg no.			Date	Strain	Egg no.
		Independent	Independent				Independent	Independent				Independent	Independent				Independent	Independent
	Dmel CS	H20	Noni			Dmel OR	H20	Noni			Dsec 07	H2O	Noni			Dsec 28	H2O	Noni
211011	1	167	199		211018	1	197	271		210510	1	1	1		210615	1	43	16
	2	182	175			2	330	180			2	0	1		210616	1	65	41
211012	1	42	67			3	341	293		210511	1	16	23		210617	1	23	19
	2	46	23			4	323	230			2	11	15		211102	1	23	77
211013	1	67	23		211019	1	46	51		210512	1	9	17			2	50	88
	2	23	20			2	53	48			2	17	14			3	35	32
211207	1	362	253			3	46	68		211011	1	0	0		211103	1	48	63
	2	259	254			4	69	44			2	0	25			2	36	42
211208	1	31	18		211020	1	15	4		211012	1	18	3			3	46	45
	2	28	50			2	15	30			2	20	24		211104	1	38	45
211209	1	10	8			3	11	23		211013	1	29	13			2	37	36
	2	37	22			4	32	25			2	29	21			3	35	17
		Mean (fly/day)	Mean (fly/day)				Mean (fly/day)	Mean (fly/day)				Mean (fly/day)	Mean (fly/day)				Mean (fly/day)	Mean (fly/day)
		10.45	9.26667				12.3167	10.5583				0.625	0.654167				1.99583	2.17083
		16.7	19.9				19.7	27.1				0.05	0.05				2.15	0.8
		18.2	17.5				33	18				0	0.05				3.25	2.05
		4.2	6.7				34.1	29.3				0.8	1.15				1.15	0.95
		4.6	2.3				32.3	23				0.55	0.75				1.15	3.85
		6.7	2.3				4.6	5.1				0.45	0.85				2.5	4.4
		2.3	2				5.3	4.8				0.85	0.7				1.75	1.6
		36.2	25.3				4.6	6.8				0	0				2.4	3.15
		25.9	25.4				6.9	4.4				0	1.25				1.8	2.1
		3.1	1.8				1.5	0.4				0.9	0.15				2.3	2.25
		2.8	5				1.5	3				1	1.2				1.9	2.25
		1	0.8				1.1	2.3				1.45	0.65				1.85	1.8
		3.7	2.2				3.2	2.5				1.45	1.05				1.75	0.85

## Sheet: FigS5_stats
Comparison group		p-value	statistical test
DmelCS-H2O	DmelCS-nonijuice	0.7863	Welch Two Sample t-test
DmelOR-H2O	DmelOR-nonijuice	0.7262	Welch Two Sample t-test
Dsec07-H2O	Dsec07-nonijuice	0.8898	Welch Two Sample t-test
Dsec28-H2O	Dsec28-nonijuice	0.6426	Welch Two Sample t-test
