# Supplementary material for: Odor-regulated oviposition behavior in an ecological specialist
Source: Nat Commun. 2023 May 26;14:3041. doi: 10.1038/s41467-023-38722-z (PMC10219952; doi:10.1038/s41467-023-38722-z)
Supplement: Supplementary file 10 — Source Data [file 41467_2023_38722_MOESM10_ESM.zip › FigureS6.xlsx]

## Sheet: FigS6a-b
	Comparison of 0.66% Agarose + noni juice (NJ) vs 0.66% Agarose + grape juice (GJ)
	Results for D. sechellia 07							Results for D. sechellia Orco mutant							Results for D. sechellia Ir8a mutant							Results for D. sechellia Or22a mutant							Results for D. sechellia Or35a muant							Results for D. sechellia Or85b/c mutant							Results for D. sechellia Ir64a mutant
	Fly	GJ	NJ	PrefIndex	Total Egg no.			Fly	NJ	GJ	PrefIndex	Total Egg no.			Fly	NJ	GJ	PrefIndex	Total Egg no.			Fly	NJ	GJ	PrefIndex	Total Egg no.			Fly	NJ	GJ	PrefIndex	Total Egg no.			Fly	NJ	GJ	PrefIndex	Total Egg no.			Fly	NJ	GJ	PrefIndex	Total Egg no.
211124 (30)	1	0	13	-1	13		200811 (30)	1	1	0	-1	1		200812 (30)	1	0	2	1	2		201021 (30)	1	6	0	-1	6		210120 (23)	1	6	0	-1	6		200811 (30)	1	5	0	-1	5		210120 (30)	1	9	0	-1	9		210517 (30)
	2	0	12	-1	12			2	1	0	-1	1			2	10	1	-0.818182	11			2	11	1	-0.833333	12			2	5	0	-1	5			2	11	0	-1	11			2	8	0	-1	8
	3	1	11	-0.833333	12			3	4	0	-1	4			3	0	1	1	1			3	3	0	-1	3			3	6	0	-1	6			3	9	0	-1	9			3	2	0	-1	2
	4	0	4	-1	4			4	0	1	1	1			4	13	0	-1	13			4	8	0	-1	8			4	3	0	-1	3			4	3	0	-1	3			4	1	0	-1	1
	5	0	6	-1	6			5	8	0	-1	8			5	8	0	-1	8			5	3	0	-1	3			5	4	0	-1	4			5	10	0	-1	10			5	2	1	-0.333333	3
	6	0	10	-1	10			6	0	1	1	1			6	2	1	-0.333333	3			6	5	0	-1	5			6	1	0	-1	1			6	8	0	-1	8			6	5	0	-1	5
	7	0	8	-1	8			7	6	0	-1	6			7	2	0	-1	2			7	7	0	-1	7			7	11	0	-1	11			7	2	0	-1	2			7	8	0	-1	8
	8	1	10	-0.818182	11			8	5	1	-0.666667	6			8	1	1	0	2			8	7	0	-1	7			8	10	0	-1	10			8	9	0	-1	9			8	9	0	-1	9
	9	0	6	-1	6			9	10	0	-1	10			9	0	2	1	2			9	1	0	-1	1			9	7	0	-1	7			9	11	0	-1	11			9	4	0	-1	4
	10	0	6	-1	6			10	2	0	-1	2		201028 (30)	1	15	0	-1	15			10	8	0	-1	8			10	7	0	-1	7			10	5	0	-1	5			10	4	0	-1	4
	11	0	9	-1	9			11	7	0	-1	7			1	5	1	-0.666667	6			11	3	0	-1	3			11	9	0	-1	9			11	2	0	-1	2			11	4	0	-1	4
	12	1	14	-0.866667	15			12	5	0	-1	5			2	2	0	-1	2			12	7	0	-1	7			12	9	0	-1	9			12	7	0	-1	7			12	6	0	-1	6
	13	0	8	-1	8			13	2	1	-0.333333	3			3	0	2	1	2			13	5	1	-0.666667	6			13	2	0	-1	2			13	8	0	-1	8			13	9	0	-1	9
	14	0	11	-1	11			14	5	0	-1	5			4	14	0	-1	14			14	3	0	-1	3			14	6	0	-1	6			14	12	0	-1	12			14	7	0	-1	7
	15	0	10	-1	10			15	3	0	-1	3			5	9	0	-1	9			15	10	1	-0.818182	11			15	7	0	-1	7			15	6	0	-1	6			15	9	0	-1	9
	16	0	14	-1	14			16	7	0	-1	7			6	1	0	-1	1			16	2	0	-1	2			16	14	0	-1	14			16	5	0	-1	5			16	11	0	-1	11
	17	0	9	-1	9			17	1	0	-1	1			7	17	0	-1	17			17	4	1	-0.6	5			17	3	0	-1	3			17	1	0	-1	1			17	5	0	-1	5
	18	0	7	-1	7			18	4	0	-1	4			8	1	0	-1	1			18	0	1	1	1		210316 (15)	1	9	0	-1	9			18	2	0	-1	2			18	4	0	-1	4		211206 (21)
	19	0	11	-1	11			19	4	0	-1	4			9	1	0	-1	1			19	4	1	-0.6	5			2	12	2	-0.714286	14			19	6	0	-1	6			19	4	0	-1	4
	20	0	10	-1	10		210603 (30)	1	0	12	1	12			10	2	0	-1	2			20	3	0	-1	3			3	7	0	-1	7			20	1	0	-1	1			20	9	0	-1	9
	21	0	12	-1	12			2	0	9	1	9			11	3	0	-1	3			21	7	1	-0.75	8			4	5	0	-1	5			21	11	0	-1	11		210316 (45)	1	4	0	-1	4
	22	0	10	-1	10										12	5	1	-0.666667	6			22	10	1	-0.818182	11			5	1	0	-1	1			22	10	0	-1	10			1	5	0	-1	5
	23	0	8	-1	8										13	0	1	1	1			23	5	0	-1	5			6	4	1	-0.6	5			23	3	0	-1	3			2	2	0	-1	2
	24	1	15	-0.875	16							Mean (Fly/day)			14	4	0	-1	4			24	8	1	-0.777778	9		210603 (28)	1	1	1	0	1			24	9	0	-1	9			3	10	0	-1	10
	25	0	11	-1	11							1.66667																	2	4	2	-0.333333	4			25	6	0	-1	6			4	1	0	-1	1
	26	0	12	-1	12																								3	16	0	-1	16			26	8	0	-1	8			5	2	0	-1	2
	27	0	12	-1	12														Mean (Fly/day)							Mean (Fly/day)			4	3	2	-0.2	3		200812 (26)	1	7	0	-1	7			6	6	0	-1	6
	28	0	7	-1	7														2.13333							4.63333			5	12	0	-1	12			2	2	0	-1	2			7	3	0	-1	3
	29	0	5	-1	5																								6	10	0	-1	10			3	2	0	-1	2			8	5	1	-0.666667	6
	30	0	12	-1	12																								7	3	0	-1	3			4	7	0	-1	7			9	4	0	-1	4
																													8	6	0	-1	6			5	4	0	-1	4			10	3	0	-1	3
																													9	3	0	-1	3			6	9	0	-1	9			11	5	0	-1	5
					Mean (Fly/day)																								10	14	0	-1	14			7	5	0	-1	5			12	5	0	-1	5
					9.9																								11	13	1	-0.857143	13			8	7	0	-1	7			13	4	0	-1	4
																													12	13	0	-1	13			9	7	0	-1	7			14	2	0	-1	2
																													13	5	0	-1	5			10	1	0	-1	1			15	3	0	-1	3		211213 (17)
																													14	3	0	-1	3			11	5	0	-1	5			16	6	0	-1	6
																													15	7	0	-1	7			12	11	0	-1	11			17	8	0	-1	8
																													16	13	0	-1	13			13	9	0	-1	9			18	9	0	-1	9
																													17	0	4	1	0			14	8	0	-1	8			19	4	0	-1	4
																													18	11	0	-1	11			15	7	0	-1	7			20	17	0	-1	17
																													19	15	0	-1	15			16	4	0	-1	4			21	6	0	-1	6
																													20	2	0	-1	2			17	3	0	-1	3			22	10	0	-1	10
																													21	3	0	-1	3			18	1	0	-1	1			23	5	0	-1	5
																													22	5	1	-0.666667	5										24	4	0	-1	4
																													23	11	0	-1	11										25	7	0	-1	7
																													24	6	0	-1	6							Mean (Fly/day)			26	4	1	-0.6	5
																													25	9	1	-0.8	9							4.80357			27	1	0	-1	1
																													26	5	0	-1	5										28	1	0	-1	1
																													27	8	0	-1	8										29	8	0	-1	8
																																											30	6	0	-1	6
																																											31	10	0	-1	10
																																	Mean (Fly/day)										32	6	0	-1	6
																																	5.24242										33	0	1	1	1
																																											34	10	0	-1	10
																																											35	8	0	-1	8
																																											36	2	0	-1	2
																																											37	1	0	-1	1
																																											38	7	0	-1	7
																																											39	8	0	-1	8
																																															Mean (Fly/day)
																																															4.48
[truncated: 5 more columns]

## Sheet: FigS6_stats
Panel b - preference index										Panel b - egg rate
Comparison group		p-value	Bonferroni corrected p-value for multiple comparison	statistical test						Comparison group		p-value	statistical test
Dsec07	PI = 0	2.102e-07	8.408e-07	Wilcoxon signed rank test with continuity correction						Dsec07	DsecOrco1	2e-12	two sided Kruskal Wallis with Nemenyi correction
DsecOrco1	PI = 0	0.00646	0.009564	Wilcoxon signed rank test with continuity correction						Dsec07	DsecIr8aRFP	5.8e-14	two sided Kruskal Wallis with Nemenyi correction
DsecIr8aRFP	PI = 0	0.004782	0.009564	Wilcoxon signed rank test with continuity correction						Dsec07	DsecOr22aRFP	0.00497	two sided Kruskal Wallis with Nemenyi correction
DsecOr22aRFP	PI = 0	5.025e-05	0.00015075	Wilcoxon signed rank test with continuity correction						Dsec07	DsecOr35aRFP	0.00059	two sided Kruskal Wallis with Nemenyi correction
DsecOr35aRFP	PI = 0	7.78e-10	4.668e-09	Wilcoxon signed rank test with continuity correction						Dsec07	DsecOr85c/bRFP	0.00021	two sided Kruskal Wallis with Nemenyi correction
DsecOr85c/bRFP	PI = 0	2.67e-10	1.869e-09	Wilcoxon signed rank test with continuity correction						Dsec07	DsecIr64aRFP	1.4e-05	two sided Kruskal Wallis with Nemenyi correction
DsecIr64aRFP	PI = 0	7.813e-13	6.2504e-12	Wilcoxon signed rank test with continuity correction						Dsec07	DsecIr75b1/2	2e-08	two sided Kruskal Wallis with Nemenyi correction
DsecIr75b1/2	PI = 0	4.358e-09	2.179e-08	Wilcoxon signed rank test with continuity correction
