# Supplementary material for: Odor-regulated oviposition behavior in an ecological specialist
Source: Nat Commun. 2023 May 26;14:3041. doi: 10.1038/s41467-023-38722-z (PMC10219952; doi:10.1038/s41467-023-38722-z)
Supplement: Supplementary file 10 — Source Data [file 41467_2023_38722_MOESM10_ESM.zip › FigureS7.xlsx]

## Sheet: FigS7a-b_Valencene
	Comparison of 0.66% Agarose + apple cider vinegar (ACV) or noni juice (NJ) vs 0.66% Agarose + H2O or 1% Valencene
	Results for D. melanogaster CS							Results for D. melanogaster OR							Results for D. simulans 04							Results for D. simulans 196							Results for D. sechellia 07							Results for D. sechellia 28
	Fly	ACV + H2O	ACV + S346	PrefIndex	Total Egg no.			Fly	ACV + H2O	ACV + S346	PrefIndex	Total Egg no.			Fly	ACV + H2O	ACV + S346	PrefIndex	Total Egg no.			Fly	ACV + H2O	ACV + S346	PrefIndex	Total Egg no.			Fly	NJ + H2O	NJ + S346	PrefIndex	Total Egg no.			Fly	NJ + H2O	NJ + S346	PrefIndex	Total Egg no.
200818 (30)	1	40	2	-0.904762	42		200818 (30)	1	6	0	-1	6		200818 (30)	1	5	0	-1	5		200818 (30)	1	2	0	-1	2		200819 (30)	1	1	1	0	2		200819 (30)	1	2	1	-0.333333	3
	2	7	0	-1	7			2	6	4	-0.2	10			2	2	1	-0.333333	3			2	20	0	-1	20			2	2	0	-1	2			2	2	0	-1	2
	3	2	0	-1	2			3	21	2	-0.826087	23			3	1	1	0	2			3	7	0	-1	7			3	2	0	-1	2		201029 (30)	1	0	3	1	3
	4	15	4	-0.578947	19			4	32	1	-0.939394	33			4	1	5	0.666667	6			4	7	0	-1	7			4	4	0	-1	4			2	3	1	-0.5	4
	5	31	0	-1	31			5	32	4	-0.777778	36			5	0	2	1	2			5	0	2	1	2			5	2	0	-1	2			3	0	1	1	1
	6	38	0	-1	38			6	10	10	0	20			6	2	0	-1	2		200824 (30)	1	9	0	-1	9			6	2	0	-1	2			4	1	1	0	2
	7	18	0	-1	18			7	35	7	-0.666667	42			7	7	1	-0.75	8			2	3	0	-1	3		201029 (30)	1	1	0	-1	1			5	3	0	-1	3
	8	3	0	-1	3			8	11	2	-0.692308	13		200824 (30)	1	9	0	-1	9			3	12	0	-1	12			2	1	0	-1	1			6	1	0	-1	1
	9	19	0	-1	19			9	14	3	-0.647059	17			2	16	0	-1	16		201026 (17)	1	1	0	-1	1			3	3	0	-1	3			7	2	0	-1	2
	10	25	0	-1	25			10	12	1	-0.846154	13			3	1	0	-1	1			2	9	0	-1	9			4	2	0	-1	2			8	3	1	-0.5	4
	11	23	0	-1	23			11	28	0	-1	28			4	2	0	-1	2			3	1	0	-1	1			5	1	0	-1	1			9	2	0	-1	2
	12	7	2	-0.555556	9			12	19	3	-0.727273	22			5	7	0	-1	7			4	6	0	-1	6			6	1	0	-1	1			10	2	1	-0.333333	3
	13	14	5	-0.473684	19			13	19	6	-0.52	25			6	1	1	0	2										7	1	0	-1	1			11	5	1	-0.666667	6
	14	11	1	-0.833333	12			14	9	3	-0.5	12			7	10	0	-1	10										8	2	0	-1	2		210322 (30)	1	1	0	-1	1
	15	14	0	-1	14			15	4	0	-1	4			8	4	0	-1	4							Mean (Fly/Day)			9	4	0	-1	4			2	0	1	1	1
	16	34	4	-0.789474	38		200824 (25)	1	20	8	-0.428571	28			9	9	0	-1	9							1.02597			10	1	1	0	2			3	1	0	-1	1
	17	8	1	-0.777778	9			2	42	0	-1	42			10	11	0	-1	11										11	1	0	-1	1			4	4	0	-1	4
	18	9	1	-0.8	10			3	21	0	-1	21		201026 (30)	1	2	0	-1	2										12	2	0	-1	2			5	1	0	-1	1
	19	21	0	-1	21			4	27	2	-0.862069	29			2	12	0	-1	12										13	3	0	-1	3			6	1	0	-1	1
	20	16	4	-0.6	20			5	22	0	-1	22			3	2	0	-1	2										14	8	1	-0.777778	9			7	1	1	0	2
	21	31	5	-0.722222	36			6	10	0	-1	10			4	9	0	-1	9										15	1	1	0	2			8	4	1	-0.6	5
	22	3	0	-1	3			7	3	2	-0.2	5			5	5	0	-1	5									210322 (30)	1	5	0	-1	5			9	1	0	-1	1
200824 (30)	1	6	0	-1	6			8	44	8	-0.692308	52			6	1	0	-1	1										2	1	0	-1	1			10	1	0	-1	1
	2	11	1	-0.833333	12			9	4	1	-0.6	5			7	8	1	-0.777778	9										3	1	0	-1	1			11	0	1	1	1
	3	32	0	-1	32			10	11	3	-0.571429	14			8	3	0	-1	3										4	1	0	-1	1			12	2	0	-1	2
	4	2	0	-1	2			11	20	0	-1	20			9	2	0	-1	2										5	4	0	-1	4			13	3	0	-1	3
	5	19	0	-1	19			12	20	6	-0.538462	26			10	12	0	-1	12										6	1	0	-1	1			14	1	0	-1	1
	6	4	0	-1	4			13	28	0	-1	28			11	2	0	-1	2										7	2	0	-1	2				22 dead
	7	4	0	-1	4			14	19	6	-0.52	25			12	4	0	-1	4										8	1	0	-1	1
	8	2	0	-1	2			15	7	1	-0.75	8			13	3	0	-1	3										9	8	0	-1	8							Mean (Fly/Day)
	9	11	1	-0.833333	12			16	28	0	-1	28			14	6	0	-1	6										10	0	1	1	1							0.677778
	10	23	0	-1	23			17	11	0	-1	11			15	7	0	-1	7										11	2	0	-1	2
	11	16	0	-1	16			18	32	1	-0.939394	33			16	9	0	-1	9										12	6	0	-1	6
	12	22	1	-0.913043	23			19	42	2	-0.909091	44			17	16	0	-1	16										13	1	0	-1	1
	13	29	0	-1	29			20	6	0	-1	6																	14	0	1	1	1
	14	17	0	-1	17			21	18	1	-0.894737	19																	15	5	0	-1	5
	15	16	0	-1	16			22	39	3	-0.857143	42							Mean (Fly/Day)											21 dead
	16	18	0	-1	18														2.25556
	17	46	0	-1	46																												Mean (Fly/Day)
	18	6	0	-1	6							Mean (Fly/Day)																					0.988889
	19	9	0	-1	9							14.9455
	20	14	0	-1	14
	21	17	0	-1	17
					Mean (Fly/Day)
					12.4167
	Comparison of 0.66% Agarose + apple cider vinegar (ACV) or noni juice (NJ) vs 0.66% Agarose + H2O or 0.1% Valencene
	Results for D. melanogaster CS							Results for D. melanogaster OR							Results for D. simulans 04							Results for D. simulans 196							Results for D. sechellia 07							Results for D. sechellia 28
	Fly	ACV + ddH2O	ACV + S346	PrefIndex	Total Egg no.			Fly	ACV + ddH2O	ACV + S346	PrefIndex	Total Egg no.			Fly	ACV + H2O	ACV + S346	PrefIndex	Total Egg no.			Fly	ACV + H2O	ACV + S346	PrefIndex	Total Egg no.			Fly	NJ + H2O	NJ + S346	PrefIndex	Total Egg no.			Fly	NJ + ddH2O	NJ + S346	PrefIndex	Total Egg no.
200825 (30)	1	14	3	-0.647059	17		200825 (27)	1	10	0	-1	10		200825 (30)	1	10	2	-0.666667	12		200825 (23)	1	2	0	-1	2		200825 (30)	1	4	0	-1	4		201029 (30)	1	5	5	0	10
	2	2	1	-0.333333	3			2	12	3	-0.6	15			2	18	3	-0.714286	21			2	9	0	-1	9			2	1	0	-1	1			2	6	2	-0.5	8
	3	25	7	-0.5625	32			3	4	4	0	8			3	11	0	-1	11			3	13	1	-0.857143	14			3	1	1	0	2			3	7	1	-0.75	8
	4	23	0	-1	23			4	18	6	-0.5	24			4	2	0	-1	2			4	5	0	-1	5			4	3	3	0	6			4	12	0	-1	12
	5	43	1	-0.954545	44			5	20	14	-0.176471	34			5	7	6	-0.0769231	13			5	29	0	-1	29			5	3	1	-0.5	4			5	11	0	-1	11
	6	5	2	-0.428571	7			6	4	3	-0.142857	7			6	9	0	-1	9			6	6	0	-1	6			6	0	2	1	2			6	1	2	0.333333	3
	7	29	5	-0.705882	34			7	27	10	-0.459459	37			7	2	1	-0.333333	3			7	14	2	-0.75	16			7	2	0	-1	2			7	7	0	-1	7
	8	18	3	-0.714286	21			8	10	2	-0.666667	12			8	6	1	-0.714286	7		201111 (18)	1	0	1	1	1			8	2	1	-0.333333	3			8	9	1	-0.8	10
	9	22	2	-0.833333	24			9	20	11	-0.290323	31			9	5	0	-1	5			2	15	1	-0.875	16			9	1	1	0	2			9	7	3	-0.4	10
	10	25	9	-0.470588	34			10	24	17	-0.170732	41			10	11	2	-0.692308	13			3	15	0	-1	15			10	0	1	1	1			10	6	0	-1	6
	11	34	2	-0.888889	36			11	15	2	-0.764706	17			11	11	2	-0.692308	13			4	9	0	-1	9			11	4	0	-1	4			11	10	7	-0.176471	17
	12	49	0	-1	49			12	12	16	0.142857	28			12	15	2	-0.764706	17			5	20	0	-1	20			12	4	0	-1	4			12	5	0	-1	5
	13	21	3	-0.75	24			13	17	7	-0.416667	24			13	16	1	-0.882353	17			6	12	2	-0.714286	14			13	0	1	1	1			13	10	0	-1	10
	14	39	5	-0.772727	44			14	8	7	-0.0666667	15			14	13	3	-0.625	16			7	3	1	-0.5	4		201029 (30)	1	9	2	-0.636364	11			14	5	0	-1	5
	15	37	6	-0.72093	43			15	18	6	-0.5	24			15	12	14	0.0769231	26			8	10	0	-1	10			2	3	0	-1	3			15	7	3	-0.4	10
	16	30	2	-0.875	32			16	22	11	-0.333333	33			16	0	3	1	3			9	8	1	-0.777778	9			3	7	2	-0.555556	9			16	6	1	-0.714286	7
	17	30	12	-0.428571	42		210302 (27)	1	11	1	-0.833333	12			17	17	4	-0.619048	21										4	11	1	-0.833333	12			17	13	0	-1	13
	18	25	1	-0.923077	26			2	11	16	0.185185	27			18	15	3	-0.666667	18										5	4	1	-0.6	5			18	5	3	-0.25	8
	19	39	3	-0.857143	42			3	1	3	0.5	4		210323 (30)	1	18	0	-1	18							Mean (Fly/Day)			6	5	4	-0.111111	9			19	4	5	0.111111	9
	20	37	14	-0.45098	51			4	24	6	-0.6	30			2	15	0	-1	15							4.36585			7	1	0	-1	1			20	8	3	-0.454545	11
	21	49	9	-0.689655	58			5	4	1	-0.6	5			3	12	0	-1	12										8	5	2	-0.428571	7			21	7	3	-0.4	10
	22	15	3	-0.666667	18			6	1	12	0.846154	13			4	2	0	-1	2										9	1	1	0	2			22	7	0	-1	7
	23	23	18	-0.121951	41			7	34	2	-0.888889	36			5	10	2	-0.666667	12										10	4	7	0.272727	11			23	7	0	-1	7
	24	16	13	-0.103448	29			8	3	2	-0.2	5			6	13	1	-0.857143	14										11	4	0	-1	4			24	1	6	0.714286	7
	25	29	12	-0.414634	41			9	14	13	-0.037037	27			7	1	1	0	2										12	7	2	-0.555556	9			25	1	6	0.714286	7
	26	17	4	-0.619048	21			10	2	3	0.2	5			8	10	3	-0.538462	13										13	1	4	0.6	5			26	6	6	0	12
	27	42	3	-0.866667	45			11	18	9	-0.333333	27			9	7	4	-0.272727	11										14	8	1	-0.777778	9			27	9	1	-0.8	10
	28	37	9	-0.608696	46			12	5	18	0.565217	23			10	12	2	-0.714286	14										15	1	0	-1	1			28	6	4	-0.2	10
	29	21	2	-0.826087	23			13	1	0	-1	1			11	13	0	-1	13										16	2	9	0.636364	11			29	4	9	0.384615	13
								14	2	2	0	4			12	9	0	-1	9										17	2	2	0	4
								15	1	1	0	2			13	2	2	0	4										18	6	2	-0.5	8
					Mean (Fly/Day)			16	8	4	-0.333333	12			14	14	0	-1	14										19	4	1	-0.6	5							Mean (Fly/Day)
					31.6667			17	2	29	0.870968	31			15	11	0	-1	11										20	10	3	-0.538462	13							8.76667
								18	0	9	1	9			16	16	5	-0.52381	21										21	2	4	0.333333	6
								19	17	1	-0.888889	18			17	14	2	-0.75	16										22	0	6	1	6
								20	6	4	-0.2	10			18	21	0	-1	21										23	6	0	-1	6
								21	19	2	-0.809524	21			19	14	0	-1	14										24	8	0	-1	8
								22	9	4	-0.384615	13			20	5	0	-1	5										25	2	2	0	4
								23	23	12	-0.314286	35			21	7	1	-0.75	8										26	11	3	-0.571429	14
															22	14	2	-0.75	16										27	0	6	1	6
															23	19	0	-1	19
												Mean (Fly/Day)			24	11	5	-0.375	16
												13.5185			25	14	1	-0.866667	15														Mean (Fly/Day)
																																	3.75
																			Mean (Fly/Day)
																			9.03333
	Comparison of 0.66% Agarose + apple cider vinegar (ACV) or noni juice (NJ) vs 0.66% Agarose + H2O or 0.01% Valencene
	Results for D. melanogaster CS							Results for D. melanogaster OR							Results for D. simulans 04							Results for D. simulans 196							Results for D. sechellia 07							Results for D. sechellia 28
	Fly	ACV + ddH2O	ACV + S346	PrefIndex	Total Egg no.			Fly	ACV + ddH2O	ACV + S346	PrefIndex	Total Egg no.			Fly	ACV + H2O	ACV + S346	PrefIndex	Total Egg no.			Fly	ACV + H2O	ACV + S346	PrefIndex	Total Egg no.			Fly	NJ + H2O	NJ + S346	PrefIndex	Total Egg no.			Fly	NJ + ddH2O	NJ + S346	PrefIndex	Total Egg no.
200915 (30)	1	25	1	-0.923077	26		201123 (30)	1	14	29	0.348837	43		201014 (50)	1	13	7	-0.3	20		201014 (30)	1	6	14	0.4	20		200915 (30)	1	2	3	0.2	5		200915 (30)	1	2	1	-0.333333	3
	2	42	6	-0.75	48			2	4	13	0.529412	17			2	8	6	-0.142857	14			2	1	4	0.6	5			2	8	1	-0.777778	9			2	2	3	0.2	5
	3	6	3	-0.333333	9			3	17	12	-0.172414	29			3	2	8	0.6	10			3	9	12	0.142857	21			3	4	0	-1	4			3	10	2	-0.666667	12
	4	16	4	-0.6	20			4	6	6	0	12			4	3	10	0.538462	13			4	7	0	-1	7			4	3	4	0.142857	7			4	1	2	0.333333	3
	5	4	0	-1	4			5	2	15	0.764706	17			5	0	1	1	1			5	5	10	0.333333	15			5	3	2	-0.2	5			5	7	2	-0.555556	9
	6	17	1	-0.888889	18			6	4	13	0.529412	17			6	1	5	0.666667	6			6	18	0	-1	18			6	4	1	-0.6	5			6	1	6	0.714286	7
	7	5	1	-0.666667	6			7	13	22	0.257143	35			7	6	12	0.333333	18			7	1	4	0.6	5			7	1	1	0	2			7	3	1	-0.5	4
	8	21	4	-0.68	25			8	13	23	0.277778	36			8	5	4	-0.111111	9			8	0	6	1	6			8	6	1	-0.714286	7			8	0	9	1	9
	9	48	12	-0.6	60			9	19	21	0.05	40			9	0	8	1	8			9	1	9	0.8	10			9	7	0	-1	7			9	8	1	-0.777778	9
	10	13	14	0.037037	27			10	13	20	0.212121	33			10	0	1	1	1			10	10	5	-0.333333	15			10	1	0	-1	1			10	3	5	0.25	8
	11	11	10	-0.047619	21			11	24	3	-0.777778	27			11	1	4	0.6	5			11	6	8	0.142857	14			11	4	2	-0.333333	6			11	1	4	0.6	5
	12	15	8	-0.304348	23			12	20	18	-0.0526316	38			12	14	7	-0.333333	21			12	10	12	0.0909091	22			12	2	4	0.333333	6			12	5	1	-0.666667	6
	13	8	0	-1	8			13	23	24	0.0212766	47			13	8	6	-0.142857	14			13	7	8	0.0666667	15			13	7	1	-0.75	8			13	1	0	-1	1
	14	4	1	-0.6	5			14	30	22	-0.153846	52			14	2	6	0.5	8			14	0	11	1	11			14	4	6	0.2	10			14	3	9	0.5	12
	15	10	4	-0.428571	14			15	19	21	0.05	40			15	9	6	-0.2	15			15	1	5	0.666667	6			15	4	3	-0.142857	7			15	0	4	1	4
	16	3	0	-1	3			16	21	9	-0.4	30			16	9	8	-0.0588235	17			16	8	4	-0.333333	12			16	3	0	-1	3			16	0	1	1	1
	17	5	5	0	10			17	18	24	0.142857	42			17	5	9	0.285714	14			17	3	9	0.5	12			17	4	5	0.111111	9			17	4	1	-0.6	5
	18	4	5	0.111111	9			18	7	14	0.333333	21			18	4	3	-0.142857	7			18	0	2	1	2			18	7	2	-0.555556	9			18	7	2	-0.555556	9
	19	6	6	0	12			19	17	23	0.15	40			19	1	11	0.833333	12			19	1	9	0.8	10			19	5	2	-0.428571	7			19	3	3	0	6
	20	4	9	0.384615	13			20	14	24	0.263158	38			20	8	8	0	16			20	2	3	0.2	5			20	3	0	-1	3			20	2	0	-1	2
	21	2	7	0.555556	9			21	9	23	0.4375	32			21	4	8	0.333333	12			21	2	0	-1	2			21	6	5	-0.0909091	11			21	8	1	-0.777778	9
	22	4	3	-0.142857	7			22	16	7	-0.391304	23			22	3	16	0.684211	19			22	7	4	-0.272727	11			22	0	1	1	1			22	5	6	0.0909091	11
	23	4	6	0.2	10			23	30	15	-0.333333	45			23	2	18	0.8	20			23	3	12	0.6	15			23	3	1	-0.5	4			23	0	5	1	5
	24	4	15	0.578947	19			24	10	18	0.285714	28			24	2	3	0.2	5			24	8	8	0	16			24	0	4	1	4			24	2	8	0.6	10
	25	8	11	0.157895	19			25	31	5	-0.722222	36			25	3	10	0.538462	13			25	6	7	0.0769231	13			25	4	3	-0.142857	7			25	3	6	0.333333	9
								26	3	23	0.769231	26			26	7	7	0	14			26	3	10	0.538462	13			26	4	3	-0.142857	7			26	1	0	-1	1
								27	20	34	0.259259	54			27	11	5	-0.375	16			27	2	4	0.333333	6
					Mean (Fly/Day)			28	7	6	-0.0769231	13			28	7	4	-0.272727	11			28	2	7	0.555556	9
					14.1667			29	10	14	0.166667	24			29	6	8	0.142857	14			29	10	3	-0.538462	13							Mean (Fly/Day)							Mean (Fly/Day)
								30	7	17	0.416667	24			30	3	8	0.454545	11														5.13333							5.5
															31	8	5	-0.230769	13
															32	3	6	0.333333	9							Mean (Fly/Day)
												Mean (Fly/Day)			33	2	10	0.666667	12							10.9667
												31.9667			34	2	2	0	4
															35	1	8	0.777778	9
															36	7	11	0.222222	18
															37	4	6	0.2	10
															38	5	11	0.375	16
															39	5	17	0.545455	22
															40	9	10	0.0526316	19
															41	5	17	0.545455	22
															42	4	4	0	8
															43	2	5	0.428571	7
															44	0	7	1	7
															45	4	11	0.466667	15
															46	4	7	0.272727	11
															47	14	5	-0.473684	19
															48	1	4	0.6	5
															49	3	3	0	6
															50	1	15	0.875	16
																			Mean (Fly/Day)
																			12.24

## Sheet: FigS7a-b_Limonene
	Comparison of 0.66% Agarose + apple cider vinegar (ACV) or noni juice (NJ) vs 0.66% Agarose + H2O or 1% Limonene
	Results for D. melanogaster CS							Results for D. melanogaster Or							Results for D. simulans 04							Results for D. simulans 196							Results for D. sechellia 07							Results for D. sechellia 28
	Fly	ACV + H2O	ACV + S89	PrefIndex	Total egg no.			Fly	ACV + H2O	ACV + S89	PrefIndex	Total egg no.			Fly	ACV + H2O	ACV + S89	PrefIndex	Total egg no.			Fly	ACV + H2O	ACV + S89	PrefIndex	Total egg no.			Fly	NJ + H2O	NJ + S89	PrefIndex	Total egg no.			Fly	NJ + H2O	NJ + S89	PrefIndex	Total egg no.
191030 (15)	1	39	9	-0.625	48		200817 (30)	1	30	0	-1	30		200603 (30)	1	14	0	-1	14		200810 (30)	1	10	0	-1	10		200817 (30)	1	3	1	-0.5	4		191030 (15)	1	2	9	0.636364	11
	2	52	4	-0.857143	56			2	16	1	-0.882353	17			2	10	0	-1	10			2	22	0	-1	22			2	8	1	-0.777778	9			2	2	6	0.5	8
	3	9	8	-0.0588235	17			3	31	0	-1	31			3	18	0	-1	18			3	0	1	1	1			3	2	2	0	4			3	1	3	0.5	4
	4	35	10	-0.555556	45			4	44	0	-1	44			4	6	0	-1	6			4	6	0	-1	6			4	0	1	1	1			4	5	4	-0.111111	9
	5	27	11	-0.421053	38			5	26	1	-0.925926	27			5	14	7	-0.333333	21			5	7	1	-0.75	8			5	0	2	1	2			5	6	8	0.142857	14
	6	42	25	-0.253731	67			6	42	0	-1	42			6	15	0	-1	15			6	4	0	-1	4			6	1	0	-1	1			6	6	2	-0.5	8
	7	15	3	-0.666667	18			7	18	0	-1	18			7	7	0	-1	7			7	6	0	-1	6			7	0	1	1	1			7	3	2	-0.2	5
	8	26	1	-0.925926	27			8	27	1	-0.928571	28			8	16	1	-0.882353	17			8	1	1	0	2			8	1	0	-1	1			8	3	4	0.142857	7
	9	45	3	-0.875	48			9	47	0	-1	47			9	17	0	-1	17			9	0	1	1	1			9	1	0	-1	1			9	4	7	0.272727	11
	10	37	5	-0.761905	42			10	45	0	-1	45			10	12	0	-1	12			10	2	0	-1	2			10	1	0	-1	1			10	1	2	0.333333	3
	11	42	9	-0.647059	51			11	2	0	-1	2			11	18	0	-1	18			11	0	2	1	2			11	0	3	1	3			11	3	0	-1	3
	12	17	6	-0.478261	23			12	39	13	-0.5	52			12	21	5	-0.615385	26			12	14	2	-0.75	16		201123 (30)	1	12	0	-1	12			12	6	1	-0.714286	7
	13	35	3	-0.842105	38			13	8	1	-0.777778	9			13	3	0	-1	3			13	17	0	-1	17			2	1	0	-1	1			13	2	2	0	4
191104 (15)	1	12	4	-0.5	16			14	28	4	-0.75	32			14	11	5	-0.375	16			14	1	0	-1	1			3	6	0	-1	6			14	1	5	0.666667	6
	2	37	1	-0.947368	38			15	35	1	-0.944444	36			15	20	0	-1	20			15	0	2	1	2			4	1	0	-1	1			15	1	1	0	2
	3	41	1	-0.952381	42			16	20	2	-0.818182	22			16	2	0	-1	2			16	5	1	-0.666667	6			5	1	0	-1	1		191104 (15)	1	3	1	-0.5	4
	4	34	4	-0.789474	38			17	5	0	-1	5			17	12	0	-1	12			17	21	0	-1	21			6	1	0	-1	1			2	0	1	1	1
	5	16	12	-0.142857	28			18	27	2	-0.862069	29			18	19	0	-1	19			18	0	6	1	6			7	15	4	-0.578947	19			3	1	5	0.666667	6
	6	12	5	-0.411765	17			19	20	3	-0.73913	23			19	9	0	-1	9			19	21	3	-0.75	24			8	13	0	-1	13			4	3	9	0.5	12
	7	2	7	0.555556	9			20	4	0	-1	4			20	10	0	-1	10			20	14	1	-0.866667	15			9	7	0	-1	7			5	0	7	1	7
	8	38	12	-0.52	50			21	24	2	-0.846154	26			21	14	0	-1	14			21	5	0	-1	5			10	2	12	0.714286	14			6	5	0	-1	5
	9	39	9	-0.625	48			22	3	0	-1	3			22	18	0	-1	18			22	8	0	-1	8			11	8	3	-0.454545	11			7	1	2	0.333333	3
	10	35	9	-0.590909	44			23	16	0	-1	16			23	16	1	-0.882353	17			23	8	0	-1	8			12	3	1	-0.5	4			8	4	0	-1	4
	11	48	8	-0.714286	56			24	26	0	-1	26			24	14	0	-1	14			24	13	0	-1	13			13	3	5	0.25	8			9	4	0	-1	4
	12	12	11	-0.0434783	23			25	9	0	-1	9			25	23	0	-1	23			25	5	0	-1	5			14	5	2	-0.428571	7			10	7	2	-0.555556	9
191118 (15)	1	19	21	0.05	40										26	16	0	-1	16			26	25	1	-0.923077	26			15	16	1	-0.882353	17			11	6	2	-0.5	8
	2	9	10	0.0526316	19									200722 (20)	1	12	0	-1	12										16	1	0	-1	1			12	5	2	-0.428571	7
	3	21	15	-0.166667	36							Mean (Fly/Day)			2	13	0	-1	13										17	0	1	1	1		191118 (15)	1	0	1	1	1
	4	16	5	-0.52381	21							20.7667			3	16	0	-1	16							Mean (Fly/Day)										2	3	0	-1	3
	5	14	31	0.377778	45										4	11	0	-1	11							7.9										3	1	4	0.6	5
	6	24	13	-0.297297	37										5	21	0	-1	21														Mean (Fly/Day)			4	2	6	0.5	8
	7	14	23	0.243243	37										6	4	9	0.384615	13														2.51667			5	3	4	0.142857	7
	8	10	11	0.047619	21										7	17	0	-1	17																	6	1	2	0.333333	3
	9	40	9	-0.632653	49										8	9	0	-1	9																200722 (15)	1	0	1	1	1
	10	34	11	-0.511111	45										9	11	2	-0.692308	13																	2	1	0	-1	1
	11	30	3	-0.818182	33										10	24	0	-1	24																	3	1	1	0	2
	12	42	10	-0.615385	52										11	11	0	-1	11																	4	2	5	0.428571	7
	13	19	7	-0.461538	26										12	14	0	-1	14																	5	3	0	-1	3
															13	14	0	-1	14																	6	3	0	-1	3
															14	12	0	-1	12																	7	0	2	1	2
					Mean (Fly/Day)										15	22	0	-1	22																	8	1	0	-1	1
					30.8444										16	13	0	-1	13																	9	4	2	-0.333333	6
															17	13	0	-1	13																	10	4	0	-1	4
															18	3	0	-1	3
															19	7	0	-1	7
															20	6	0	-1	6																					Mean (Fly/Day)
																																								3.81667
																			Mean (Fly/Day)
																			12.76
	Comparison of 0.66% Agarose + apple cider vinegar (ACV) or noni juice (NJ) + H2O or 0.1% Limonene
															Results for D. simulans 04							Results for D. simulans 196							Results for D. sechellia 07							Results for D. sechellia 28
	Results for D. melanogaster CS							Results for D. melanogaster OR
															Fly	ACV + H2O	ACV + S89	PrefIndex	Total egg no.			Fly	ACV + H2O	ACV + S89	PrefIndex	Total egg no.			Fly	NJ + ddH2O	NJ + S347	PrefIndex	Total egg no.			Fly	NJ + ddH2O	NJ + S347	PrefIndex	Total egg no.
	Fly	ACV + ddH2O	ACV + S347	PrefIndex	Total egg no.			Fly	ACV + ddH2O	ACV + S347	PrefIndex	Total egg no.		200817 (30)	1	13	6	-0.368421	19		200817 (30)	1	34	5	-0.74359	39		201130 (30)	1	7	1	-0.75	8		191113 (15)	1	0	1	1	1
191113 (15)	1	37	13	-0.48	50		201111 (28)	1	7	1	-0.75	8			2	24	4	-0.714286	28			2	11	16	0.185185	27			2	5	2	-0.428571	7			2	2	0	-1	2
	2	18	14	-0.125	32			2	18	5	-0.565217	23			3	12	4	-0.5	16			3	9	11	0.1	20			3	1	5	0.666667	6			3	0	1	1	1
	3	21	11	-0.3125	32			3	3	2	-0.2	5			4	6	2	-0.5	8			4	0	10	1	10			4	2	4	0.333333	6			4	3	0	-1	3
	4	19	5	-0.583333	24			4	6	12	0.333333	18			5	2	15	0.764706	17			5	0	6	1	6			5	2	5	0.428571	7			5	1	0	-1	1
	5	56	20	-0.473684	76			5	3	10	0.538462	13			6	10	3	-0.538462	13			6	0	1	1	1			6	2	4	0.333333	6			6	1	2	0.333333	3
	6	30	19	-0.22449	49			6	16	29	0.288889	45			7	10	2	-0.666667	12			7	1	2	0.333333	3			7	2	4	0.333333	6			7	1	0	-1	1
	7	35	21	-0.25	56			7	5	7	0.166667	12			8	11	7	-0.222222	18			8	2	6	0.5	8			8	3	1	-0.5	4			8	3	1	-0.5	4
	8	3	15	0.666667	18			8	17	13	-0.133333	30			9	9	10	0.0526316	19			9	1	5	0.666667	6			9	0	1	1	1			9	1	2	0.333333	3
	9	37	12	-0.510204	49			9	10	4	-0.428571	14			10	5	6	0.0909091	11			10	1	0	-1	1			10	0	2	1	2			10	1	2	0.333333	3
	10	10	23	0.393939	33			10	17	9	-0.307692	26			11	5	3	-0.25	8			11	0	10	1	10			11	3	3	0	6			11	3	0	-1	3
	11	29	30	0.0169492	59			11	6	15	0.428571	21			12	1	0	-1	1			12	11	9	-0.1	20			12	4	0	-1	4			12	2	3	0.2	5
	12	20	14	-0.176471	34			12	19	25	0.136364	44			13	15	6	-0.428571	21			13	0	9	1	9			13	3	6	0.333333	9			13	3	2	-0.2	5
	13	21	27	0.125	48			13	31	17	-0.291667	48			14	10	5	-0.333333	15			14	9	3	-0.5	12			14	5	2	-0.428571	7		191114 (15)	1	1	1	0	2
	14	14	18	0.125	32			14	16	29	0.288889	45			15	7	6	-0.0769231	13			15	15	2	-0.764706	17			15	2	6	0.5	8			2	1	1	0	2
	15	39	34	-0.0684932	73			15	20	10	-0.333333	30			16	8	5	-0.230769	13			16	13	1	-0.857143	14			16	6	0	-1	6			3	0	1	1	1
191114 (15)	1	14	10	-0.166667	24			16	23	11	-0.352941	34			17	4	7	0.272727	11			17	8	1	-0.777778	9			17	3	5	0.25	8			4	7	0	-1	7
	2	12	10	-0.0909091	22			17	33	11	-0.5	44			18	11	12	0.0434783	23			18	12	9	-0.142857	21			18	1	0	-1	1			5	2	2	0	4
	3	47	13	-0.566667	60			18	24	11	-0.371429	35			19	4	4	0	8										19	5	6	0.0909091	11			6	0	1	1	1
	4	26	18	-0.181818	44			19	5	10	0.333333	15			20	10	7	-0.176471	17										20	4	1	-0.6	5			7	1	3	0.5	4
	5	43	8	-0.686275	51			20	18	7	-0.44	25			21	10	9	-0.0526316	19							Mean (Fly/Day)			21	7	0	-1	7			8	3	3	0	6
	6	35	4	-0.794872	39			21	7	4	-0.272727	11			22	4	3	-0.142857	7							7.76667			22	2	8	0.6	10			9	1	4	0.6	5
	7	31	5	-0.722222	36			22	12	1	-0.846154	13			23	0	16	1	16										23	11	1	-0.833333	12			10	4	1	-0.6	5
	8	2	0	-1	2			23	23	15	-0.210526	38			24	1	3	0.5	4										24	6	0	-1	6			11	6	0	-1	6
	9	32	24	-0.142857	56			24	20	3	-0.73913	23			25	7	15	0.363636	22										25	1	3	0.5	4			12	8	3	-0.454545	11
	10	33	12	-0.466667	45			25	7	26	0.575758	33			26	6	5	-0.0909091	11										26	0	2	1	2			13	9	0	-1	9
	11	33	12	-0.466667	45										27	5	9	0.285714	14										27	0	5	1	5		191127 (30)	1	2	0	-1	2
	12	16	4	-0.6	20																								28	1	0	-1	1			2	1	1	0	2
	13	28	3	-0.806452	31							Mean (Fly/Day)																								3	1	1	0	2
	14	6	3	-0.333333	9							23.3214							Mean (Fly/Day)																	4	1	2	0.333333	3
	15	18	10	-0.285714	28														12.8														Mean (Fly/Day)			5	3	0	-1	3
200723 (30)	1	11	5	-0.375	16																												5.5			6	1	1	0	2
	2	29	5	-0.705882	34																															7	1	0	-1	1
	3	20	1	-0.904762	21																															8	1	0	-1	1
	4	13	2	-0.733333	15																															9	4	1	-0.6	5
	5	20	2	-0.818182	22																															10	0	1	1	1
	6	27	3	-0.8	30																															11	3	1	-0.5	4
	7	39	2	-0.902439	41																															12	2	0	-1	2
	8	2	2	0	4																															13	5	1	-0.666667	6
	9	26	1	-0.925926	27																															14	0	3	1	3
	10	18	1	-0.894737	19																															15	3	0	-1	3
	11	10	1	-0.818182	11																															16	1	0	-1	1
	12	10	5	-0.333333	15																															17	3	3	0	6
	13	20	6	-0.538462	26																															18	4	1	-0.6	5
	14	22	5	-0.62963	27																															19	4	1	-0.6	5
	15	17	3	-0.7	20																															20	3	0	-1	3
	16	17	12	-0.172414	29																															21	1	2	0.333333	3
	17	5	3	-0.25	8																															22	0	2	1	2
	18	20	9	-0.37931	29																															23	1	0	-1	1
	19	18	0	-1	18																														200723 (30)	1	0	7	1	7
	20	13	11	-0.0833333	24																															2	5	1	-0.666667	6
	21	27	16	-0.255814	43																															3	3	1	-0.5	4
	22	19	5	-0.583333	24																															4	0	6	1	6
	23	19	6	-0.52	25																															5	3	2	-0.2	5
	24	17	6	-0.478261	23																															6	3	4	0.142857	7
	25	5	0	-1	5																															7	4	1	-0.6	5
	26	5	2	-0.428571	7																															8	1	1	0	2
	27	22	6	-0.571429	28																															9	4	4	0	8
	28	15	12	-0.111111	27																															10	1	3	0.5	4
																																				11	0	7	1	7
																																				12	4	1	-0.6	5
					Mean (Fly/Day)																															13	3	0	-1	3
					29.9167																															14	4	3	-0.142857	7
																																				15	1	3	0.5	4
																																				16	3	1	-0.5	4
																																				17	2	2	0	4
																																				18	5	2	-0.428571	7
																																				19	0	4	1	4
																																				20	2	2	0	4
																																				21	5	2	-0.428571	7
																																				22	6	2	-0.5	8
																																				23	7	0	-1	7
																																								Mean (Fly/Day)
																																								3.21111
	Comparison of 0.66% Agarose + apple cider vinegar (ACV) or noni juice (NJ) + H2O or 0.01% Limonene
	Results for D. melanogaster							Results for D. melanogaster OR							Results for D. simulans 04							Results for D. simulans 196							Results for D. sechellia 07							Results for D. sechellia 28
	Fly	ACV + ddH2O	ACV + S347	PrefIndex	Total egg no.			Fly	ACV + ddH2O	ACV + S347	PrefIndex	Total egg no.			Fly	ACV + H2O	ACV + S89	PrefIndex	Total egg no.			Fly	ACV + H2O	ACV + S89	PrefIndex	Total egg no.			Fly	NJ + H2O	NJ + S89	PrefIndex	Total egg no.			Fly	NJ + ddH2O	NJ + S347	PrefIndex	Total egg no.
191119 (15)	1	52	19	-0.464789	71		201028 (20)	1	5	24	0.655172	29		201028 (30)	1	23	4	-0.703704	27		201028 (30)	1	1	15	0.875	16		201028 (30)	1	4	4	0	8		191119 (15)	1	1	1	0	2
	2	10	4	-0.428571	14			2	5	15	0.5	20			2	1	16	0.882353	17			2	15	19	0.117647	34			2	7	5	-0.166667	12			2	1	1	0	2
	3	10	6	-0.25	16			3	10	34	0.545455	44			3	0	13	1	13			3	1	15	0.875	16			3	5	4	-0.111111	9			3	2	3	0.2	5
	4	21	9	-0.4	30			4	2	36	0.894737	38			4	2	12	0.714286	14			4	10	3	-0.538462	13			4	1	2	0.333333	3			4	2	0	-1	2
	5	36	21	-0.263158	57			5	3	33	0.833333	36			5	3	5	0.25	8			5	8	8	0	16			5	14	2	-0.75	16			5	3	2	-0.2	5
	6	21	9	-0.4	30			6	6	26	0.625	32			6	3	8	0.454545	11			6	2	16	0.777778	18			6	8	4	-0.333333	12			6	3	0	-1	3
	7	25	18	-0.162791	43			7	13	19	0.1875	32			7	9	9	0	18			7	8	20	0.428571	28			7	9	4	-0.384615	13			7	1	1	0	2
	8	23	11	-0.352941	34			8	14	31	0.377778	45			8	12	10	-0.0909091	22			8	3	7	0.4	10			8	8	1	-0.777778	9			8	1	0	-1	1
	9	29	9	-0.526316	38			9	11	14	0.12	25			9	0	4	1	4			9	8	18	0.384615	26			9	10	2	-0.666667	12			9	1	0	-1	1
	10	44	7	-0.72549	51			10	19	29	0.208333	48			10	1	3	0.5	4			10	4	15	0.578947	19			10	2	6	0.5	8			10	1	0	-1	1
	11	48	9	-0.684211	57			11	15	19	0.117647	34			11	4	10	0.428571	14			11	4	22	0.692308	26			11	4	3	-0.142857	7		201028 (30)	1	3	1	-0.5	4
	12	42	10	-0.615385	52			12	10	18	0.285714	28			12	0	9	1	9			12	0	20	1	20			12	4	8	0.333333	12			2	1	9	0.8	10
	13	31	12	-0.44186	43			13	7	41	0.708333	48			13	2	11	0.692308	13			13	8	12	0.2	20			13	6	7	0.0769231	13			3	1	4	0.6	5
201028 (30)	1	12	31	0.44186	43			14	9	18	0.333333	27			14	1	8	0.777778	9			14	10	6	-0.25	16			14	1	2	0.333333	3			4	4	6	0.2	10
	2	35	6	-0.707317	41			15	22	28	0.12	50			15	0	1	1	1			15	7	17	0.416667	24			15	0	8	1	8			5	4	2	-0.333333	6
	3	22	18	-0.1	40			16	8	16	0.333333	24			16	9	3	-0.5	12			16	20	2	-0.818182	22			16	6	5	-0.0909091	11			6	3	6	0.333333	9
	4	23	25	0.0416667	48			17	8	16	0.333333	24			17	11	13	0.0833333	24			17	0	9	1	9			17	9	0	-1	9			7	4	4	0	8
	5	17	20	0.0810811	37			18	12	5	-0.411765	17			18	5	15	0.5	20			18	0	7	1	7			18	5	7	0.166667	12			8	5	1	-0.666667	6
	6	13	17	0.133333	30			19	2	41	0.906977	43			19	3	3	0	6			19	2	7	0.555556	9			19	4	1	-0.6	5			9	6	3	-0.333333	9
	7	12	28	0.4	40										20	8	7	-0.0666667	15			20	6	17	0.478261	23			20	5	3	-0.25	8			10	2	6	0.5	8
	8	27	30	0.0526316	57										21	5	7	0.166667	12			21	0	5	1	5			21	3	9	0.5	12			11	2	6	0.5	8
	9	29	31	0.0333333	60							Mean (Fly/Day)			22	9	5	-0.285714	14			22	2	22	0.833333	24			22	3	1	-0.5	4			12	1	7	0.75	8
	10	7	38	0.688889	45							32.2			23	11	9	-0.1	20			23	0	6	1	6			23	2	6	0.5	8			13	5	2	-0.428571	7
	11	20	21	0.0243902	41										24	3	8	0.454545	11			24	2	11	0.692308	13			24	11	4	-0.466667	15			14	3	4	0.142857	7
	12	24	22	-0.0434783	46										25	10	1	-0.818182	11										25	1	11	0.833333	12			15	5	3	-0.25	8
	13	23	31	0.148148	54										26	2	4	0.333333	6										26	3	4	0.142857	7			16	2	5	0.428571	7
	14	24	23	-0.0212766	47										27	20	9	-0.37931	29							Mean (Fly/Day)			27	0	5	1	5			17	3	2	-0.2	5
	15	12	20	0.25	32										28	14	8	-0.272727	22							14			28	8	7	-0.0666667	15			18	2	6	0.5	8
	16	26	24	-0.04	50																								29	7	7	0	14			19	0	2	1	2
	17	4	23	0.703704	27																								30	1	2	0.333333	3			20	4	6	0.2	10
	18	15	22	0.189189	37														Mean (Fly/Day)																	21	5	1	-0.666667	6
	19	18	29	0.234043	47														12.8667																	22	2	6	0.5	8
	20	1	31	0.9375	32																												Mean (Fly/Day)			23	2	3	0.2	5
	21	0	30	1	30																												9.5			24	1	7	0.75	8
	22	11	30	0.463415	41																															25	1	7	0.75	8
	23	2	16	0.777778	18																															26	5	6	0.0909091	11
	24	0	10	1	10																															27	9	7	-0.125	16
	25	1	8	0.777778	9																															28	1	4	0.6	5
	26	7	33	0.65	40																															29	8	6	-0.142857	14
					Mean (Fly/Day)																																			Mean (Fly/Day)
					34.1778																																			5.55556

## Sheet: FigS7c
	Comparison of instant medium + H2O Vs instant medium + 0.1% valencene
	Results for D. melanogaster CS							Results for D. melanogaster OR							Results for D. simulans 04							Results for D. simulans 196							Results for D. sechellia 07							Results for D. sechellia 28
	Fly	H2O	S346	PrefIndex	Total egg no.			Fly	H2O	S346	PrefIndex	Total egg no.			Fly	H2O	S346	PrefIndex	Total egg no.			Fly	H2O	S346	PrefIndex	Total egg no.			Fly	H2O	S346	PrefIndex	Total egg no.			Fly	H2O	S346	PrefIndex	Total egg no.
210906 (24)	1	38	2	-0.9	40		210906 (30)	1	9	5	-0.285714	14		210906 (30)	1	1	0	-1	1		210906 (30)	1	28	2	-0.866667	30		210906 (30)	1	0	1	1	1		210906 (30)	1	1	0	-1	1
	2	37	0	-1	37			2	14	2	-0.75	16			2	3	0	-1	3			2	14	0	-1	14			2	1	0	-1	1			2	0	1	1	1
	3	50	0	-1	50			3	1	0	-1	1			3	8	2	-0.6	10			3	4	1	-0.6	5			3	1	0	-1	1			3	1	0	-1	1
	4	57	13	-0.628571	70			4	28	3	-0.806452	31			4	13	1	-0.857143	14			4	3	5	0.25	8			4	1	0	-1	1			4	1	0	-1	1
	5	17	7	-0.416667	24			5	3	1	-0.5	4			5	10	3	-0.538462	13			5	0	5	1	5		210921 (30)	1	1	0	-1	1			5	0	1	1	1
	6	44	2	-0.913043	46			6	5	1	-0.666667	6			6	15	6	-0.428571	21			6	24	1	-0.92	25			2	1	0	-1	1			6	4	2	-0.333333	6
	7	39	2	-0.902439	41			7	25	2	-0.851852	27			7	10	3	-0.538462	13			7	8	1	-0.777778	9			3	1	0	-1	1			7	0	1	1	1
	8	8	2	-0.6	10			8	2	0	-1	2			8	2	0	-1	2			8	8	2	-0.6	10			4	1	0	-1	1		210921 (30)	1	0	1	1	1
	9	52	0	-1	52			9	7	2	-0.555556	9			9	18	0	-1	18			9	20	1	-0.904762	21			5	0	1	1	1
	10	28	10	-0.473684	38			10	11	4	-0.466667	15			10	0	1	1	1			10	22	0	-1	22			6	0	1	1	1
	11	23	8	-0.483871	31			11	1	4	0.6	5			11	17	0	-1	17			11	10	0	-1	10														Mean (Fly/Day)
	12	37	5	-0.761905	42			12	13	7	-0.3	20			12	24	0	-1	24			12	20	0	-1	20														0.216667
	13	28	4	-0.75	32			13	3	0	-1	3			13	15	5	-0.5	20			13	13	0	-1	13							Mean (Fly/Day)
	14	24	4	-0.714286	28			14	16	2	-0.777778	18			14	13	2	-0.733333	15			14	17	0	-1	17							0.166667
	15	32	9	-0.560976	41			15	4	1	-0.6	5			15	1	0	-1	1			15	17	1	-0.888889	18
	16	27	2	-0.862069	29			16	8	1	-0.777778	9			16	3	0	-1	3			16	8	0	-1	8
	17	38	0	-1	38			17	17	1	-0.888889	18			17	2	0	-1	2			17	22	0	-1	22
	18	23	7	-0.533333	30			18	19	9	-0.357143	28			18	16	4	-0.6	20			18	20	3	-0.73913	23
	19	22	5	-0.62963	27				2 dead flies						19	5	5	0	10			19	22	0	-1	22
		2 dead flies					210927 (30)	1	8	1	-0.777778	9			20	12	2	-0.714286	14			20	30	0	-1	30
211004 (24)	1	32	4	-0.777778	36			2	12	15	0.111111	27			21	27	1	-0.928571	28			21	12	0	-1	12
	2	17	8	-0.36	25			3	26	3	-0.793103	29			22	13	2	-0.733333	15			22	0	6	1	6
	3	5	2	-0.428571	7			4	14	18	0.125	32			23	5	0	-1	5			23	3	0	-1	3
	4	20	1	-0.904762	21			5	16	23	0.179487	39			24	1	0	-1	1			24	5	24	0.655172	29
	5	22	12	-0.294118	34			6	9	4	-0.384615	13			25	0	4	1	4			25	16	1	-0.882353	17
	6	12	0	-1	12			7	12	8	-0.2	20			26	6	8	0.142857	14			26	11	0	-1	11
	7	10	0	-1	10			8	1	5	0.666667	6			27	12	5	-0.411765	17			27	10	0	-1	10
	8	37	1	-0.947368	38			9	14	11	-0.12	25		210906 (30)	1	3	0	-1	3		210906 (22)	1	11	4	-0.466667	15
	9	20	13	-0.212121	33			10	9	1	-0.8	10			2	17	2	-0.789474	19			2	2	0	-1	2
	10	35	1	-0.944444	36			11	2	3	0.2	5			3	6	0	-1	6			3	9	0	-1	9
	11	19	7	-0.461538	26			12	15	5	-0.5	20			4	22	11	-0.333333	33			4	6	0	-1	6
	12	12	4	-0.5	16			13	33	1	-0.941176	34			5	19	0	-1	19			5	3	0	-1	3
	13	23	4	-0.703704	27			14	19	9	-0.357143	28			6	14	1	-0.866667	15			6	10	0	-1	10
	14	39	7	-0.695652	46			15	22	18	-0.1	40			7	12	0	-1	12			7	2	0	-1	2
	15	3	0	-1	3			16	36	8	-0.636364	44			8	7	2	-0.555556	9			8	8	0	-1	8
	16	31	17	-0.291667	48			17	20	13	-0.212121	33			9	17	2	-0.789474	19
	17	40	2	-0.904762	42			18	11	10	-0.047619	21			10	8	8	0	16
	18	15	0	-1	15			19	10	5	-0.333333	15			11	10	4	-0.428571	14							Mean (Fly/Day)
	19	12	1	-0.846154	13			20	6	0	-1	6			12	4	4	0	8							9.13462
	20	6	10	0.25	16			21	3	11	0.571429	14			13	4	2	-0.333333	6
	21	28	2	-0.866667	30			22	12	14	0.0769231	26			14	2	0	-1	2
															15	9	0	-1	9
															16	14	0	-1	14
					Mean (Fly/Day)							Mean (Fly/Day)			17	16	3	-0.684211	19
					25.8333							12.1167			18	1	5	0.666667	6
															19	6	1	-0.714286	7
															20	18	1	-0.894737	19
															21	20	0	-1	20
															22	10	0	-1	10
															23	16	2	-0.777778	18
															24	14	1	-0.866667	15
															25	2	3	0.2	5
															26	13	0	-1	13
																			Mean (Fly/Day)
																			10.7
	Comparison of instant medium + H2O Vs instant medium +H2O
	Results for D. melanogaster CS							Results for D. melanogaster OR							Results for D. simulans 04							Results for D. simulans 196							Results for D. sechellia 07							Results for D. sechellia 28
	Fly	H2O	H2O	PrefIndex	Total egg no.			Fly	H2O	H2O	PrefIndex	Total egg no.			Fly	H2O	H2O	PrefIndex	Total egg no.			Fly	H2O	H2O	PrefIndex	Total egg no.			Fly	H2O	H2O	PrefIndex	Total egg no.			Fly	H2O	H2O	PrefIndex	Total egg no.
211004 (23)	1	11	6	-0.294118	17		210927 (30)	1	16	8	-0.333333	24		210928 (30)	1	16	10	-0.230769	26		210928 (30)	1	14	10	-0.166667	24		210921 (30)	1	1	0	-1	1		210921 (30)	1	0	5	1	5
	2	2	12	0.714286	14			2	11	3	-0.571429	14			2	6	10	0.25	16			2	12	7	-0.263158	19			2	1	0	-1	1			2	0	7	1	7
	3	3	0	-1	3			3	13	9	-0.181818	22			3	13	10	-0.130435	23			3	3	9	0.5	12			3	9	0	-1	9			3	3	9	0.5	12
	4	6	5	-0.0909091	11			4	3	1	-0.5	4			4	11	8	-0.157895	19			4	11	3	-0.571429	14			4	0	2	1	2			4	1	0	-1	1
	5	6	1	-0.714286	7			5	18	19	0.027027	37			5	13	4	-0.529412	17			5	15	7	-0.363636	22			5	1	0	-1	1			5	0	3	1	3
	6	18	5	-0.565217	23			6	10	11	0.047619	21			6	5	3	-0.25	8			6	18	12	-0.2	30										6	0	2	1	2
	7	21	7	-0.5	28			7	16	14	-0.0666667	30			7	4	8	0.333333	12			7	13	3	-0.625	16										7	0	2	1	2
	8	4	0	-1	4			8	12	15	0.111111	27			8	14	16	0.0666667	30			8	7	0	-1	7							Mean (Fly/Day)			8	0	4	1	4
	9	11	5	-0.375	16			9	24	10	-0.411765	34			9	6	15	0.428571	21			9	9	8	-0.0588235	17							0.466667
	10	21	7	-0.5	28			10	30	16	-0.304348	46			10	7	2	-0.555556	9			10	11	1	-0.833333	12
	11	4	11	0.466667	15			11	21	15	-0.166667	36			11	12	12	0	24			11	11	4	-0.466667	15														Mean (Fly/Day)
	12	6	7	0.0769231	13			12	10	8	-0.111111	18			12	12	5	-0.411765	17			12	8	3	-0.454545	11														1.2
	13	17	5	-0.545455	22			13	18	10	-0.285714	28			13	13	5	-0.444444	18			13	4	11	0.466667	15
	14	9	14	0.217391	23			14	6	5	-0.0909091	11			14	7	10	0.176471	17			14	0	14	1	14
	15	16	6	-0.454545	22			15	24	9	-0.454545	33			15	12	5	-0.411765	17			15	11	13	0.0833333	24
	16	4	21	0.68	25			16	23	21	-0.0454545	44			16	6	9	0.2	15			16	14	7	-0.333333	21
	17	2	2	0	4			17	15	18	0.0909091	33			17	12	7	-0.263158	19			17	11	12	0.0434783	23
	18	12	3	-0.6	15			18	9	16	0.28	25			18	8	6	-0.142857	14			18	10	1	-0.818182	11
	19	11	14	0.12	25			19	4	4	0	8			19	6	16	0.454545	22			19	4	0	-1	4
	20	6	7	0.0769231	13			20	2	18	0.8	20			20	8	9	0.0588235	17			20	4	8	0.333333	12
	21	6	3	-0.333333	9			21	4	9	0.384615	13			21	3	3	0	6			21	14	2	-0.75	16
								22	16	18	0.0588235	34			22	6	8	0.142857	14			22	10	8	-0.111111	18
								23	14	14	0	28			23	8	4	-0.333333	12			23	7	8	0.0666667	15
					Mean (Fly/Day)			24	6	14	0.4	20			24	4	8	0.333333	12			24	8	7	-0.0666667	15
					14.6522			25	19	24	0.116279	43			25	8	11	0.157895	19			25	5	10	0.333333	15
								26	20	25	0.111111	45			26	11	9	-0.1	20			26	11	11	0	22
								27	11	20	0.290323	31			27	7	7	0	14			27	3	11	0.571429	14
								28	4	9	0.384615	13			28	10	11	0.047619	21			28	8	8	0	16
								29	16	10	-0.230769	26										29	13	28	0.365854	41
																						30	7	3	-0.4	10
																			Mean (Fly/Day)
												Mean (Fly/Day)							15.9667
												25.6														Mean (Fly/Day)
																										16.8333

## Sheet: FigS7_stats
Panel a - Valencene 0.01%										Panel a - Valencene 0.1%										Panel a - Valencene 1%										Panel c - IM H2O										Panel c - IM Valencene 0.1%
Comparison group		p-value	Bonferroni corrected p-value for multiple comparison	statistical test						Comparison group		p-value	Bonferroni corrected p-value for multiple comparison	statistical test						Comparison group		p-value	Bonferroni corrected p-value for multiple comparison	statistical test						Comparison group		p-value	Bonferroni corrected p-value for multiple comparison	statistical test						Comparison group		p-value	Bonferroni corrected p-value for multiple comparison	statistical test
DmelCS	PI = 0	0.00589	0.02945	Wilcoxon signed rank test with continuity correction						DmelCS	PI = 0	2.695e-06	1.3475e-05	Wilcoxon signed rank test with continuity correction						DmelCS	PI = 0	2.604e-09	1.5624e-08	Wilcoxon signed rank test with continuity correction						DmelCS	PI = 0	0.06726	0.26904	Wilcoxon signed rank test with continuity correction						DmelCS	PI = 0	4.174e-08	1.6696e-07	Wilcoxon signed rank test with continuity correction
DmelOR	PI = 0	0.0895	0.179	Wilcoxon signed rank test with continuity correction						DmelOR	PI = 0	0.009865	0.019708	Wilcoxon signed rank test with continuity correction						DmelOR	PI = 0	1.543e-07	7.715e-07	Wilcoxon signed rank test with continuity correction						DmelOR	PI = 0	0.5641	0.886	Wilcoxon signed rank test with continuity correction						DmelOR	PI = 0	4.324e-05	4.324e-05	Wilcoxon signed rank test with continuity correction
Dsim04	PI = 0	1.826e-05	0.00010956	Wilcoxon signed rank test with continuity correction						Dsim04	PI = 0	2.338e-07	1.4028e-06	Wilcoxon signed rank test with continuity correction						Dsim04	PI = 0	1.996e-06	7.984e-06	Wilcoxon signed rank test with continuity correction						Dsim04	PI = 0	0.443	0.886	Wilcoxon signed rank test with continuity correction						Dsim04	PI = 0	8.518e-08	2.5554e-07	Wilcoxon signed rank test with continuity correction
Dsim196	PI = 0	0.05115	0.15345	Wilcoxon signed rank test with continuity correction						Dsim196	PI = 0	0.002892	0.008676	Wilcoxon signed rank test with continuity correction						Dsim196	PI = 0	0.004478	0.008956	Wilcoxon signed rank test with continuity correction						Dsim196	PI = 0	0.09633	0.28899	Wilcoxon signed rank test with continuity correction						Dsim196	PI = 0	9.895e-06	1.979e-05	Wilcoxon signed rank test with continuity correction
Dsec07	PI = 0	0.01093	0.04372	Wilcoxon signed rank test with continuity correction						Dsec07	PI = 0	0.009854	0.019708	Wilcoxon signed rank test with continuity correction						Dsec07	PI = 0	2.22e-05	6.66e-05	Wilcoxon signed rank test with continuity correction						Dsec07	PI = 0	NA	NA	Wilcoxon signed rank test with continuity correction						Dsec07	PI = 0	NA	NA	Wilcoxon signed rank test with continuity correction
Dsec28	PI = 0	0.9741	0.9741	Wilcoxon signed rank test with continuity correction						Dsec28	PI = 0	0.000274	0.001096	Wilcoxon signed rank test with continuity correction						Dsec28	PI = 0	0.007763	0.008956	Wilcoxon signed rank test with continuity correction						Dsec28	PI = 0	0.01471	0.07355	Wilcoxon signed rank test with continuity correction						Dsec28	PI = 0	NA	NA	Wilcoxon signed rank test with continuity correction
Panel a - Limonene 0.01%										Panel a - Limonene 0.1%										Panel a - Limonene 1%
Comparison group		p-value	Bonferroni corrected p-value for multiple comparison	statistical test						Comparison group		p-value	Bonferroni corrected p-value for multiple comparison	statistical test						Comparison group		p-value	Bonferroni corrected p-value for multiple comparison	statistical test
DmelCS	PI = 0	0.5438	1	Wilcoxon signed rank test with continuity correction						DmelCS	PI = 0	2.928e-09	1.7568e-08	Wilcoxon signed rank test with continuity correction						DmelCS	PI = 0	3.114e-06	1.557e-05	Wilcoxon signed rank test with continuity correction
DmelOR	PI = 0	0.0007712	0.0045906	Wilcoxon signed rank test with continuity correction						DmelOR	PI = 0	0.1153	0.4612	Wilcoxon signed rank test with continuity correction						DmelOR	PI = 0	8.518e-06	3.4072e-05	Wilcoxon signed rank test with continuity correction
Dsim04	PI = 0	0.02533	0.10132	Wilcoxon signed rank test with continuity correction						Dsim04	PI = 0	0.1441	0.4612	Wilcoxon signed rank test with continuity correction						Dsim04	PI = 0	2.018e-10	1.2108e-09	Wilcoxon signed rank test with continuity correction
Dsim196	PI = 0	0.0007651	0.0045906	Wilcoxon signed rank test with continuity correction						Dsim196	PI = 0	0.4704	0.9408	Wilcoxon signed rank test with continuity correction						Dsim196	PI = 0	0.004986	0.014958	Wilcoxon signed rank test with continuity correction
Dsec07	PI = 0	0.9092	1	Wilcoxon signed rank test with continuity correction						Dsec07	PI = 0	0.8409	0.9408	Wilcoxon signed rank test with continuity correction						Dsec07	PI = 0	0.1295	0.259	Wilcoxon signed rank test with continuity correction
Dsec28	PI = 0	0.2572	0.7716	Wilcoxon signed rank test with continuity correction						Dsec28	PI = 0	0.01252	0.0626	Wilcoxon signed rank test with continuity correction						Dsec28	PI = 0	0.4347	0.4347	Wilcoxon signed rank test with continuity correction
