# Supplementary material for: Odor-regulated oviposition behavior in an ecological specialist
Source: Nat Commun. 2023 May 26;14:3041. doi: 10.1038/s41467-023-38722-z (PMC10219952; doi:10.1038/s41467-023-38722-z)
Supplement: Supplementary file 10 — Source Data [file 41467_2023_38722_MOESM10_ESM.zip › FigureS8.xlsx]

## Sheet: FigS8a-b
			Responses (spikes/s)
Genotype	Neuron	Fly	Hexanoic acid	Butyric acid	uncorrected Hexanoic acid	uncorrected Butyric acid	H2O
Dmel rescue	A	1	4	62	40	98	36
Dmel rescue	A	2	2	88	16	102	14
Dmel rescue	A	3	34	58	72	96	38
Dmel rescue	A	4	4	78	58	132	54
Dmel rescue	A	5	8	24	38	54	30
Dsec rescue	A	1	70	52	96	78	26
Dsec rescue	A	2	66	38	98	70	32
Dsec rescue	A	3	86	46	106	66	20
Dsec rescue	A	4	78	78	108	108	30
Dsec rescue	A	5	64	60	88	84	24

## Sheet: FigS8c
	Comparison of hexanoic acid (HA) 0.05% vs butyric acid (BA) 0.05% in in standard medium
	Results for D. melanogaster CS								Results for D. melanogaster OR								Results for D. sechellia 07								Results for D. sechellia 28
	Fly	BA 0.05%	HA 0.05%	PrefIndex	Total egg no.				Fly	BA 0.05%	HA 0.05%	PrefIndex	Total egg no.				Fly	BA 0.05%	HA 0.05%	PrefIndex	Total egg no.				Fly	BA 0.05%	HA 0.05%	PrefIndex	Total egg no.
221122 (12)	1	8	14	0.272727	22			221121 (30)	1	20	19	-0.025641	39			221116 (30)	1	0	1	1	1			221116 (30)	1	0	8	1	8
	2	27	18	-0.2	45				2	18	1	-0.894737	19				2	8	16	0.333333	24				2	4	0	-1	4
	3	20	22	0.047619	42				3	19	18	-0.027027	37				3	0	9	1	9				3	0	8	1	8
	4	13	9	-0.181818	22				4	16	5	-0.52381	21				4	4	5	0.111111	9				4	0	8	1	8
	5	22	14	-0.222222	36				5	18	24	0.142857	42				5	0	15	1	15				5	1	9	0.8	10
	6	26	14	-0.3	40				6	22	10	-0.375	32				6	6	7	0.0769231	13				6	0	11	1	11
	7	7	4	-0.272727	11				7	18	20	0.0526316	38				7	0	9	1	9				7	0	6	1	6
	8	33	9	-0.571429	42				8	6	12	0.333333	18				8	0	9	1	9				8	1	7	0.75	8
	9	7	15	0.363636	22				9	20	21	0.0243902	41				9	0	9	1	9				9	1	3	0.5	4
	10	25	15	-0.25	40				10	16	6	-0.454545	22				10	0	18	1	18				10	0	13	1	13
	11	37	15	-0.423077	52				11	18	10	-0.285714	28				11	0	12	1	12				11	4	0	-1	4
221219 (22)	1	13	11	-0.0833333	24				12	13	8	-0.238095	21				12	2	0	-1	2				12	1	10	0.818182	11
	2	14	7	-0.333333	21				13	25	5	-0.666667	30				13	0	9	1	9				13	2	2	0	4
	3	3	4	0.142857	7				14	3	12	0.6	15				14	0	13	1	13				14	0	8	1	8
	4	25	20	-0.111111	45				15	18	18	0	36				15	0	9	1	9				15	2	3	0.2	5
	5	8	30	0.578947	38				16	29	6	-0.657143	35				16	7	5	-0.166667	12				16	0	10	1	10
	6	6	5	-0.0909091	11				17	17	8	-0.36	25				17	0	9	1	9				17	0	13	1	13
	7	1	4	0.6	5				18	18	4	-0.636364	22				18	0	7	1	7				18	0	15	1	15
	8	5	8	0.230769	13				19	25	13	-0.315789	38				19	0	6	1	6				19	0	8	1	8
	9	33	4	-0.783784	37				20	21	18	-0.0769231	39				20	0	8	1	8				20	5	0	-1	5
	10	38	19	-0.333333	57				21	18	15	-0.0909091	33				21	0	9	1	9				21	0	9	1	9
	11	26	22	-0.0833333	48				22	14	18	0.125	32				22	0	12	1	12				22	0	5	1	5
	12	10	12	0.0909091	22				23	23	13	-0.277778	36				23	3	6	0.333333	9				23	5	5	0	10
	13	8	13	0.238095	21				24	10	14	0.166667	24				24	0	10	1	10				24	0	3	1	3
	14	20	10	-0.333333	30				25	33	17	-0.32	50			221220 (30)	1	0	12	1	12				25	1	12	0.846154	13
	15	7	11	0.222222	18				26	32	11	-0.488372	43				2	0	3	1	3				26	1	6	0.714286	7
	16	21	10	-0.354839	31				27	15	6	-0.428571	21				3	0	9	1	9				27	0	8	1	8
	17	35	16	-0.372549	51				28	6	4	-0.2	10				4	6	0	-1	6				28	0	8	1	8
	18	15	3	-0.666667	18				29	13	8	-0.238095	21				5	0	5	1	5				29	0	10	1	10
	19	4	7	0.272727	11			221219 (30)	1	11	10	-0.047619	21				6	4	1	-0.6	5			221226 (30)	1	1	9	0.8	10
	20	7	0	-1	7				2	27	17	-0.227273	44				7	0	7	1	7				2	1	9	0.8	10
	21	18	7	-0.44	25				3	9	9	0	18				8	0	12	1	12				3	3	6	0.333333	9
	22	23	14	-0.243243	37				4	15	3	-0.666667	18				9	0	14	1	14				4	1	12	0.846154	13
									5	24	16	-0.2	40				10	0	4	1	4				5	0	13	1	13
					Mean (Fly/Day)				6	19	14	-0.151515	33				11	4	0	-1	4				6	0	9	1	9
					27.9706				7	18	12	-0.2	30				12	0	9	1	9				7	2	10	0.666667	12
									8	28	4	-0.75	32				13	0	4	1	4				8	0	4	1	4
									9	23	12	-0.314286	35				14	0	3	1	3				9	0	9	1	9
									10	20	17	-0.0810811	37				15	0	6	1	6				10	3	3	0	6
									11	8	27	0.542857	35				16	1	9	0.8	10				11	0	12	1	12
									12	9	0	-1	9				17	1	3	0.5	4				12	1	13	0.857143	14
									13	21	10	-0.354839	31				18	0	5	1	5				13	0	7	1	7
									14	17	2	-0.789474	19				19	0	10	1	10				14	1	4	0.6	5
									15	18	15	-0.0909091	33				20	0	8	1	8				15	2	12	0.714286	14
									16	15	1	-0.875	16				21	9	0	-1	9				16	0	16	1	16
									17	19	13	-0.1875	32				22	0	18	1	18				17	5	12	0.411765	17
									18	31	7	-0.631579	38				23	0	8	1	8				18	0	17	1	17
									19	12	17	0.172414	29				24	0	5	1	5				19	1	12	0.846154	13
									20	16	16	0	32				25	3	5	0.25	8				20	8	1	-0.777778	9
									21	11	5	-0.375	16				26	0	7	1	7				21	0	11	1	11
									22	23	14	-0.243243	37				27	8	0	-1	8				22	0	10	1	10
									23	27	6	-0.636364	33				28	8	1	-0.777778	9				23	0	11	1	11
									24	20	13	-0.212121	33												24	0	14	1	14
									25	35	4	-0.794872	39								Mean (Fly/Day)				25	0	13	1	13
									26	20	20	0	40								7.58333				26	6	2	-0.5	8
									27	17	19	0.0555556	36												27	3	2	-0.2	5
									28	12	9	-0.142857	21												28	6	1	-0.714286	7
									29	3	12	0.6	15												29	0	5	1	5
													Mean (Fly/Day)																Mean (Fly/Day)
													28.6667																8.98333

## Sheet: FigS8_stats
Panel b										Panel c - preference index
	Comparison group		p-value	statistical test						Comparison group		p-value	Bonferroni corrected p-value for multiple comparison	statistical test
Hexanoic acid	Ir75b-/-,Ir75b-Gal4,UAS-DmelIr75b	Ir75b-/-,Ir75b-Gal4,UAS-DsecIr75b	0.012	Wilcoxon signed rank test with continuity correction						DmelCS	PI = 0	0.04072	0.04072	Wilcoxon signed rank test with continuity correction
Butyric acid	Ir75b-/-,Ir75b-Gal4,UAS-DmelIr75b	Ir75b-/-,Ir75b-Gal4,UAS-DsecIr75b	0.4633	Wilcoxon signed rank test with continuity correction						DmelOR	PI = 0	6.959e-06	1.3918e-05	Wilcoxon signed rank test with continuity correction
										Dsec07	PI = 0	6.249e-07	1.8747e-06	Wilcoxon signed rank test with continuity correction
										Dsec28	PI = 0	7.225e-08	2.89e-07	Wilcoxon signed rank test with continuity correction
