# Supplementary material for: Odor-regulated oviposition behavior in an ecological specialist
Source: Nat Commun. 2023 May 26;14:3041. doi: 10.1038/s41467-023-38722-z (PMC10219952; doi:10.1038/s41467-023-38722-z)
Supplement: Supplementary file 10 — Source Data [file 41467_2023_38722_MOESM10_ESM.zip › FigureS9.xlsx]

## Sheet: FigS9a
Group oviposition assays
	Results for D. sechellia 07						Results for D. sechellia 28
Date	Chamber	Control (noni paste)	alpha-m-d + noni paste	L-DOPA + noni paste			Chamber	Control 8noni paste)	alpha-m-d + noni paste	L-DOPA + noni paste
201020	1	30	25	82		201020	1	38	164	124
201021	1	113	79	141		201021	1	30	101	140
201022	1	168	122	142		201022	1	110	122	136
201026	1	63	50	46		201026	1	72	19	62
201027	1	80	42	112		201027	1	76	105	86
201028	1	152	83	82		201028	1	99	85	77
	Mean (fly/day)	5.05	3.34167	5.04167			Mean (fly/day)	3.54167	4.96667	5.20833
		1.5	1.25	4.1				1.9	8.2	6.2
		5.65	3.95	7.05				1.5	5.05	7
		8.4	6.1	7.1				5.5	6.1	6.8
		3.15	2.5	2.3				3.6	0.95	3.1
		4	2.1	5.6				3.8	5.25	4.3
		7.6	4.15	4.1				4.95	4.25	3.85
Single fly oviposition assays
Control (only noni paste)											noni paste + alpha-methyl-dopa											noni paste + L-DOPA
Results for D. sechellia 07					Results for D. sechellia 28						Results for D. sechellia 07					Results for D. sechellia 28						Results for D. sechellia 07					Results for D. sechellia 28
	201019 (30)	201026 (30)				201019 (30)	201026 (30)					201019 (30)	201026 (30)				201019 (30)	201026 (30)					201019 (30)	201026 (30)				201019 (30)	201026 (30)
Fly	Eggs	Eggs			Fly	Eggs	Eggs				Fly	Eggs	Eggs			Fly	Eggs	Eggs				Fly	Eggs	Eggs			Fly	Eggs	Eggs
1	19	4			1	5	1				1	3	10			1	10	1				1	8	5			1	15	3
2	9	13			2	11	12				2	4	9			2	4	1				2	11	4			2	6	11
3	16	6			3	7	13				3	2	8			3	9	3				3	13	2			3	8	2
4	14	6			4	10	10				4	7	12			4	1	4				4	7	8			4	12	3
5	8	8			5	11	4				5	1	13			5	3	2				5	8	4			5	7	9
6	3	1			6	11	9				6	1	2			6	3	4				6	3	4			6	11	2
7	9	4			7	8	5				7	1	3			7	6	2				7	6	1			7	6	1
8	10	4			8	12	10				8	1	6			8	12	3				8	10	4			8	8	8
9	9	3			9	7	10				9	2	5			9	11	4				9	3	3			9	12	3
10	4	3			10	17	7				10	6	1			10	7	1				10	4	4			10	7	10
11	5	5			11	11	5				11	3	1			11	5	3				11	7	2			11	11	4
12	3	3			12	10	11				12	6	9			12	3	8				12	9	5			12	9	4
13	8	2			13	12	4				13	6	6			13	8	4				13	12	3			13	8	1
14	9	8			14	4	5				14	5	6			14	12	2				14	23	3			14	1	4
15	4	6			15	16	10				15	1	3			15	2	10				15	11	2			15	5	2
16	9	5			16	14	3				16		3			16	4	10				16	11	2			16	10	8
17	7	5			17	15	5				17		3			17	9	2				17	21	5			17	9	5
18	5	2			18	6	7				18		4			18	11	3				18	10	5			18	11	2
19	6	2			19	14	7									19	8	1				19	15	3			19	17	2
20	10	14			20	5	8									20	8					20	4	4			20	18	1
21	4	1			21	14	3									21	7					21	22	5			21	9	3
22	5	4			22	9	16									22	9					22	10	4			22	6	2
23	3				23	6	5					Combined mean				23	8					23	4	1			23	14	5
24	5				24	9	14					2.55				24	1					24	6	4			24	18
					25	8	8									25	3					25	3	4			25	12
					26	11	12																				26	7
					27	11	11																				27	10
					28	13																					28	18
	Combined mean																										29	13
	4.88333																Combined mean						Combined mean				30	10
																	3.86667						5.53333
						Combined mean
						8.36667
																												Combined mean
																												6.71667
Group oviposition assays
	Results for D. sechellia 07						Results for D. sechellia 28
Date	Chamber	Control (noni paste)	alpha-m-d + noni paste	L-DOPA + noni paste			Chamber	Control 8noni paste)	alpha-m-d + noni paste	L-DOPA + noni paste
201020	1	30	25	82		201020	1	38	164	124
201021	1	113	79	141		201021	1	30	101	140
201022	1	168	122	142		201022	1	110	122	136
201026	1	63	50	46		201026	1	72	19	62
201027	1	80	42	112		201027	1	76	105	86
201028	1	152	83	82		201028	1	99	85	77
	Mean (fly/day)	5.05	3.34167	5.04167			Mean (fly/day)	3.54167	4.96667	5.20833
		1.5	1.25	4.1				1.9	8.2	6.2
		5.65	3.95	7.05				1.5	5.05	7
		8.4	6.1	7.1				5.5	6.1	6.8
		3.15	2.5	2.3				3.6	0.95	3.1
		4	2.1	5.6				3.8	5.25	4.3
		7.6	4.15	4.1				4.95	4.25	3.85

## Sheet: FigS9b-c
	Comparison of 0.66% Agarose + apple cider vinegar (ACV) vs 0.66% Agarose + Noni juice (NJ) or Noni extract (NE)
																																																	Results for D. sechellia 28
	Results for D. sechellia 07																Results for D. sechellia 07																Results for D. sechellia 28
		Eggs				Indentations												Eggs				Indentations												Eggs				Indentations											Fly
	Fly	ACV	Nextract	PrefIndex	Total egg no.	ACV	Nextract	PrefIndex	Total indentation no.								Fly	ACV	NJ	PrefIndex	Total egg no.	ACV	NJ	PrefIndex	Total indentation no.								Fly	ACV	Nextract	PrefIndex	Total egg no.	ACV	Nextract	PrefIndex	Total indentation no.							220915 (29)	1
220915 (30)	1	4	4	0	8	7	14	-0.333333	21							220915 (30)	1	0	12	-1	12	0	53	-1	53							220915 (29)	1	0	5	-1	5	0	37	-1	37								2
	2	1	8	-0.777778	9	4	37	-0.804878	41								2	0	12	-1	12	0	7	-1	7								2	0	7	-1	7	0	29	-1	29								3
	3	0	8	-1	8	0	9	-1	9								3	0	8	-1	8	0	33	-1	33								3	0	11	-1	11	0	21	-1	21								4
	4	0	8	-1	8	1	42	-0.953488	43								4	0	9	-1	9	0	21	-1	21								4	0	10	-1	10	0	14	-1	14								5
	5	0	4	-1	4	0	5	-1	5								5	0	11	-1	11	0	37	-1	37								5	0	9	-1	9	0	51	-1	51								6
	6	0	11	-1	11	0	43	-1	43								6	0	8	-1	8	0	6	-1	6								6	1	4	-0.6	5	12	12	0	24								7
	7	0	16	-1	16			#DIV/0!	0								7	0	15	-1	15	0	27	-1	27								7	0	6	-1	6	0	9	-1	9								8
	8	0	17	-1	17	0	43	-1	43								8	1	9	-0.8	10	0	33	-1	33								8	0	15	-1	15	0	20	-1	20								9
	9	2	6	-0.5	8	6	31	-0.675676	37								9	0	5	-1	5	0	39	-1	39								9	0	7	-1	7	0	11	-1	11								10
	10	0	9	0	9	0	13	-1	13								10	0	9	0	9	0	52	-1	52								10	0	8	0	8	0	28	-1	28								11
	11	0	12	0	12			#DIV/0!	0								11	0	9	0	9	0	49	-1	49								11	0	8	0	8	0	5	-1	5								12
	12	0	10	-1	10	0	27	-1	27								12	0	15	-1	15	0	8	-1	8								12	0	9	-1	9		33	-1	33								13
	13	1	6	-0.714286	7	0	24	-1	24								13	0	11	-1	11	0	23	-1	23								13	0	5	-1	5	0	20	-1	20								14
	14	0	10	-1	10	0	31	-1	31								14	0	3	-1	3	0	27	-1	27								14	0	11	-1	11	0	3	-1	3								15
	15	1	3	-0.5	4	4	14	-0.555556	18								15	0	11	-1	11	0	66	-1	66								15	0	8	-1	8	0	54	-1	54								16
	16	0	8	-1	8	0	18	-1	18								16	0	12	-1	12	0	31	-1	31								16	0	10	-1	10	0	1	-1	1								17
	17	0	8	-1	8			#DIV/0!	0								17	0	8	-1	8	0	26	-1	26								17	0	3	-1	3	0	5	-1	5								18
	18	0	11	-1	11	0	32	-1	32								18	0	12	-1	12	0	68	-1	68								18	0	12	-1	12	0	31	-1	31								19
	19	0	10	-1	10	0	34	-1	34								19	0	12	-1	12	0	42	-1	42								19	0	11	-1	11	0	19	-1	19								20
	20	0	13	-1	13	0	11	-1	11								20	0	12	-1	12	0	25	-1	25								20	0	15	-1	15	0	8	-1	8								21
	21	0	12	-1	12	0	35	-1	35								21	0	10	-1	10	0	71	-1	71								21	3	6	-0.333333	9			#DIV/0!	0								22
	22	0	10	-1	10	0	41	-1	41								22	0	8	-1	8	0	23	-1	23								22	2	7	-0.555556	9	7	14	-0.333333	21								23
	23	0	11	-1	11	0	4	-1	4								23	0	11	-1	11	0	25	-1	25								23	5	6	-0.0909091	11	26	23	0.0612245	49								24
	24	0	7	-1	7	0	35	-1	35								24	0	7	-1	7	0	19	-1	19								24	0	11	-1	11	0	41	-1	41								25
	25	0	7	-1	7	0	10	-1	10								25	0	10	-1	10	0	54	-1	54							221012 (20)	1	2	10	-0.666667	12	21	35	-0.25	56								26
	26	2	10	-0.666667	12	9	25	-0.470588	34								26	0	9	-1	9	0	58	-1	58								2	1	2	-0.333333	3	12	12	0	24								27
	27	0	17	-1	17	0	52	-1	52								27	0	5	-1	5	0	10	-1	10								3	0	2	-1	2			#DIV/0!	0							221012 (20)	1
	28	0	8	-1	8	0	30	-1	30								28	1	8	-0.777778	9	0	35	-1	35								4	0	1	-1	1			#DIV/0!	0								2
	29	0	8	-1	8	0	7	-1	7								29	0	8	-1	8	0	46	-1	46								5	4	1	0.6	5			#DIV/0!	0								3
	30	0	7	-1	7	0	43	-1	43								30	0	7	-1	7	0	9	-1	9								6	0	5	-1	5	0	8	-1	8								4
221012 (26)	1	0	4	-1	4	0	5	-1	5							221012 (26)	1	0	8	-1	8	0	7	-1	7								7	1	4	-0.6	5	7	0	1	7								5
	2	1	0	1	1			#DIV/0!	0								2	0	10	-1	10	0	3	-1	3								8	0	9	-1	9	0	20	-1	20								6
	3	2	3	-0.2	5	0	9	-1	9								3	2	6	-0.5	8	0	9	-1	9								9	0	4	-1	4	0	7	-1	7								7
	4	0	14	-1	14	0	13	-1	13								4	3	11	-0.571429	14	0	7	-1	7								10	9	1	0.8	10	30	14	0.363636	44								8
	5	2	18	-0.8	20	0	14	-1	14								5	0	7	-1	7	0	8	-1	8								11	0	7	-1	7	2	27	-0.862069	29								9
	6	0	8	-1	8	0	63	-1	63								6	0	15	-1	15	0	47	-1	47								12	0	7	-1	7	0	15	-1	15								10
	7	1	12	-0.846154	13	0	4	-1	4								7	0	8	-1	8	0	35	-1	35								13	2	7	-0.555556	9	5	5	0	10								11
	8	1	10	-0.818182	11			#DIV/0!	0								8	4	9	-0.384615	13	6	22	-0.571429	28								14	5	1	0.666667	6	15	6	0.428571	21								12
	9	0	6	-1	6	0	5	-1	5								9	1	6	-0.714286	7			#DIV/0!	0								15	3	8	-0.454545	11	10	23	-0.393939	33								13
	10	5	8	-0.230769	13	0	21	-1	21								10	0	8	-1	8	0	8	-1	8								16	0	6	-1	6	0	30	-1	30								14
	11	2	4	-0.333333	6	0	7	-1	7								11	1	6	-0.714286	7	6	25	-0.612903	31								17	6	1	0.714286	7	21	0	1	21								15
	12	6	3	0.333333	9	5	12	-0.411765	17								12	0	6	-1	6	0	31	-1	31								18	8	5	0.230769	13	13	3	0.625	16								16
	13	1	7	-0.75	8	0	15	-1	15								13	0	7	-1	7	0	35	-1	35								19	0	6	-1	6	0	5	-1	5								17
	14	5	8	-0.230769	13	17	11	0.214286	28								14	0	12	-1	12	0	11	-1	11								20	2	5	-0.428571	7	2	12	-0.714286	14								18
	15	3	4	-0.142857	7	42	21	0.333333	63								15	0	3	-1	3	0	3	-1	3																								19
	16	4	2	0.333333	6	17	16	0.030303	33								16	0	6	-1	6	0	6	-1	6
	17	9	6	0.2	15	8	0	1	8								17	1	2	-0.333333	3	0	2	-1	2												Mean (Fly/Day)				Mean (Fly/Day)
	18	0	4	-1	4	0	29	-1	29								18	0	5	-1	5	0	16	-1	16												7.14286				18.2449
	19	1	5	-0.666667	6	2	14	-0.75	16								19	1	9	-0.8	10	0	23	-1	23
	20	0	8	-1	8	0	35	-1	35								20	1	6	-0.714286	7			#DIV/0!	0
	21	0	8	-1	8	0	3	-1	3								21	0	6	-1	6	0	3	-1	3
	22	1	2	-0.333333	3	9	0	1	9								22	0	3	-1	3	0	17	-1	17
	23	0	9	-1	9	0	0	#DIV/0!	0								23	1	11	-0.833333	12	4	55	-0.864407	59
	24	0	7	-1	7	0	0	#DIV/0!	0								24	0	6	-1	6	0	12	-1	12
	25	0	2	-1	2	0	0	#DIV/0!	0
	26	2	4	-0.333333	6	0	0	#DIV/0!	0
					Mean (Fly/Day)				Mean (Fly/Day)												Mean (Fly/Day)				Mean (Fly/Day)
					8.96429				20.3214												8.55357				25.4286
[truncated: 8 more columns]

## Sheet: FigS9_stats
Panel a - group assay									Panel a - single-fly assay									Panel b - preference index										Panel b - egg rate									Panel d
Comparison group		p-value	statistical test						Comparison group		p-value	statistical test						Comparison group		p-value	Bonferroni corrected p-value for multiple comparison	statistical test						Comparison group		p-value	statistical test						Comparison group		p-value	statistical test
Dsec07 control	Dsec07 L-DOPA	1	two sided Kruskal Wallis with Nemenyi correction						Dsec07 control	Dsec07 L-DOPA	0.9961	two sided Kruskal Wallis with Nemenyi correction						Dsec07 NJ	PI = 0	2.152e-12	2.152e-12	Wilcoxon signed rank test with continuity correction						Dsec07 NJ	Dsec07 NE	1	two sided Kruskal Wallis with Nemenyi correction						Dsec07 NJ	Dsec07 NE	0.54	two sided Kruskal Wallis with Nemenyi correction
Dsec07 control	Dsec07 a methyl-DOPA	0.76	two sided Kruskal Wallis with Nemenyi correction						Dsec07 control	Dsec07 a methyl-DOPA	0.0335	two sided Kruskal Wallis with Nemenyi correction						Dsec07 NE	PI = 0	2.374e-08	4.748e-08	Wilcoxon signed rank test with continuity correction						Dsec28 NJ	Dsec28 NE	1	two sided Kruskal Wallis with Nemenyi correction						Dsec28 NJ	Dsec28 NE	0.086	two sided Kruskal Wallis with Nemenyi correction
Dsec28 control	Dsec28 L-DOPA	0.65	two sided Kruskal Wallis with Nemenyi correction						Dsec28 control	Dsec28 L-DOPA	0.2892	two sided Kruskal Wallis with Nemenyi correction						Dsec28 NJ	PI = 0	2.491e-10	7.473e-10	Wilcoxon signed rank test with continuity correction
Dsec28 control	Dsec28 a methyl-DOPA	0.73	two sided Kruskal Wallis with Nemenyi correction						Dsec28 control	Dsec28 a methyl-DOPA	2.8e-06	two sided Kruskal Wallis with Nemenyi correction						Dsec28 NE	PI = 0	5.162e-06	5.162e-06	Wilcoxon signed rank test with continuity correction
																		Dsec07 NJ	Dsec07 NE	0.01628		Wilcoxon signed rank test with continuity correction
																		Dsec28 NJ	Dsec28 NE	0.032		Wilcoxon signed rank test with continuity correction
